# Supplementary material for: Efficient encoding of large antigenic spaces by epitope prioritization with Dolphyn
Source: Nat Commun. 2024 Feb 21;15:1577. doi: 10.1038/s41467-024-45601-8 (PMC10881494; doi:10.1038/s41467-024-45601-8)
Supplement: Supplementary file 4 — Source Data [file 41467_2024_45601_MOESM4_ESM.zip]

Archive with 31 entries (31 files):
- SourceData/Fig1A.csv
- SourceData/Fig1C.csv
- SourceData/Fig1D.csv
- SourceData/Fig2A_oob.csv
- SourceData/Fig2A_test.csv
- SourceData/Fig2A_whole.csv
- SourceData/Fig2C.csv
- SourceData/Fig2D_CMV.csv
- SourceData/Fig2D_EBV.csv
- SourceData/Fig2D_Rhino.csv
- SourceData/Fig2E_Bepi_15mer.csv
- SourceData/Fig2E_Bepi_protein.csv
- SourceData/Fig2E_RandomForest.csv
- SourceData/Fig3C.csv
- SourceData/Fig3D.csv
- SourceData/Fig3E.csv
- SourceData/Fig4A.csv
- SourceData/Fig4B.csv
- SourceData/Fig4C.csv
- SourceData/Fig4D.csv
- SourceData/Fig5A.csv
- SourceData/Fig5B.csv
- SourceData/Fig5C.csv
- SourceData/Fig5D.csv
- SourceData/Fig5E_dolphyn.csv
- SourceData/Fig5E_pepsyn.csv
- SourceData/SFigS2.csv
- SourceData/SFigS3.csv
- SourceData/SFigS4.csv
- SourceData/SFigS5A.csv
- SourceData/SFigS5B.csv
