# Supplementary material for: Efficient encoding of large antigenic spaces by epitope prioritization with Dolphyn
Source: Nat Commun. 2024 Feb 21;15:1577. doi: 10.1038/s41467-024-45601-8 (PMC10881494; doi:10.1038/s41467-024-45601-8)
Supplement: Supplementary file 4 — Source Data [file 41467_2024_45601_MOESM4_ESM.zip › SourceData/Fig1A.csv]

library	False	True	total	library	True_perc
AllergomeL001	16.35	2.981	19.331000000000003	AllergomeL001	15.420826651492419
HumanLarma002	258.947	15.26	274.207	HumanLarma002	5.565138745546248
ToxomeLarm001	84.454	11.147	95.601	ToxomeLarm001	11.659919875315113
VirscanLar001	90.282	16.396	106.678	VirscanLar001	15.369616978196069
