# Supplementary material for: Efficient encoding of large antigenic spaces by epitope prioritization with Dolphyn
Source: Nat Commun. 2024 Feb 21;15:1577. doi: 10.1038/s41467-024-45601-8 (PMC10881494; doi:10.1038/s41467-024-45601-8)
Supplement: Supplementary file 4 — Source Data [file 41467_2024_45601_MOESM4_ESM.zip › SourceData/Fig1C.csv]

seqID	13045	16146	19654	19838	20718	20718	20718	21029	21029	21029	21029	21029	21029	21029	21029	21029	21029	21029	21029	21029	21029	21029	21029	21029	21455	21455	21455	21455	21455	21455	21516	21716	21855	21855	21855	22818	22818	22818	22818	22818	23265	23265	23265	23303	23303	23303	23303	24178	25297
sample	p1H953410531312112	p2A453710233110035	p3D753110397905283	p3A353110258901143	p4D1053410370603273	p4D1253410531308213	p4D753310360904162	p3E753410644911285	p4A953110383801219	p4B653710009902288	p4C1053410271302123	p4C153310011803157	p4C453110256308076	p4D553310584108283	p4D653410441902147	p4E1153110383809214	p4E253410682808096	p4E853410185712098	p4F453410644908166	p4F753310062802112	p4G653710001409135	p4G953710001406272	p4H1153110300503166	p4H253410370607215	p1A1053110220408011	p1B1253710303203025	p1E1153410482406032	p1F353410212602057	p1G353410212606242	p1G753310403106132	p1A353110429203173	p1B1153310176411271	p2C453310062804018	p2H1153310311405236	p4C553310414911119	p1A253710119409122	p1B1153310176411271	p1E653110258909022	p1G753310403106132	p2A1053110258910172	p1A553110143812126	p4E253410682808096	p4F153410645412046	p2A253110383810163	p2B1253310311411131	p2C353110445908039	p2G1053710001401102	p2F853410462804113	p2A12534101726051415
pos
0	0.0	0.26889082083605004	0.05909497899304373	0.0	0.0	0.0	0.0	0.32275433695971784	0.009653129338783812	0.3057483752841995	0.021206294179779622	0.21819545570963378	0.013594632768361542	0.007711402295108535	0.35672991665188863	0.3124309188711224	0.2156497968791527	0.583684998638715	0.29003112799409103	0.19869782376025677	0.09212746807672839	0.08811067877215722	0.0	0.00278280958756652	0.2716323838373967	0.0	0.3846375309495019	0.0	0.0	0.09284778385216647	0.30801150683536577	0.4156654055627157	0.0	0.0	0.0	0.0	0.0	0.0	0.0	0.0	0.0	0.0	0.0	0.0	0.0	0.0	0.0	0.028731628014996118	0.0
1	0.0	0.22976889082083604	0.06150561333425196	0.0	0.0	0.0	0.0	0.18887827109673627	0.0	0.08170861753284646	0.0	0.07229885478028625	0.0	0.0	0.2562688419932611	0.10822710190848138	0.02828505258362128	0.49639259460931084	0.08321462488129133	0.00203353549768107	0.13944985093097825	0.2021040495748667	0.0	0.0	0.3214687057214052	0.05264153492771241	0.36793919502504746	0.17423446149534022	0.1969343916114469	0.04106989563095821	0.3871337287747257	0.39961751132914825	0.0	0.0	0.0	0.0	0.0	0.0	0.0	0.0	0.0	0.0	0.0	0.0	0.0	0.0	0.0	0.5276091259967044	0.0
2	0.04070278184480246	0.16159530536839822	0.165782767408224	0.0	0.0	0.0	0.0	0.0001470155836518999	0.0	0.0	0.0011645857595536456	0.0	0.0	0.033144787173435296	0.04381982621032095	0.0	0.0	0.5098352845085758	0.0	0.0	0.2767761714575014	0.35270211846087335	0.004585825379504612	0.0	0.31101284995358375	0.014592622618565037	0.0	0.10990820545161513	0.08060875263962729	0.012018253286947044	0.43529950866831274	0.169043362574315	0.0	0.0	0.0	0.0	0.0	0.0	0.0	0.0	0.0	0.0	0.0	0.0	0.0	0.0	0.0	0.5402718334936909	0.0
3	0.0882381649585165	0.12631312033615882	0.22350024106343447	0.0	0.0	0.0	0.0	0.0	0.11357123243698967	0.0	0.1554044904260217	0.0	0.09397069209039534	0.2815780906649304	0.0	0.0	0.0	0.16917369997277412	0.0	0.0	0.25638465432862695	0.2665225536820865	0.17883337707363564	0.13161901761570985	0.023721112034005946	0.11620051344412916	0.0	0.014049470955083654	0.0	0.2189942619617766	0.2518011252259362	0.0301001954018209	0.0	0.0	0.0	0.0	0.0	0.0	0.0	0.0	0.0	0.0	0.0	0.0	0.0	0.0	0.0	0.4177919334682547	0.0
4	0.12874572962420705	0.15275664710570158	0.3235071285901237	0.0	0.0	0.0	0.0	0.0	0.22905298005561386	0.08492786865455412	0.22683693091027282	0.0	0.24492408192090395	0.34719622365101344	0.0	0.03767224228133501	0.04359821304276295	0.014327525183773402	0.0	0.0	0.07511109861056443	0.024700965556996458	0.29817533875713076	0.29963770969520365	0.0	0.01599783812998229	0.0	0.2826361151986546	0.22970217723731146	0.23033479419870778	0.40251011939614584	0.01812663700993639	0.0	0.0	0.0	0.0	0.0	0.0	0.0	0.0	0.0	0.0	0.0	0.0	0.0	0.0	0.0	0.2862435442310031	0.0
5	0.08911664226451946	0.2175976237049916	0.2907225015496938	0.0	0.0	0.0	0.0	0.10930608644516328	0.11343587204962703	0.2736564656646748	0.08681580586626222	0.2107862866342249	0.13903601694915263	0.16031171156506888	0.0	0.2642583450003684	0.25437564068491586	0.11438197658589705	0.2929988392951355	0.2811987156617909	0.0	0.0	0.09954832382557285	0.10175632039064343	0.0	0.09517632752330764	0.0	0.2932870856982694	0.2414985800626229	0.170288709167307	0.4056668618416029	0.0	0.0	0.0	0.0	0.0	0.0	0.0	0.0	0.0	0.0	0.0	0.0	0.0	0.0	0.0	0.0	0.23957400218970845	0.10519166508190965
6	0.3828208882381649	0.1699992755198145	0.3190991115090571	0.0	0.0	0.0	0.0	0.24860335195530742	0.07365925536317187	0.09850908432425905	0.025065677220160763	0.11163148073616044	0.10399011299435025	0.04840481810043131	0.2681503812732753	0.13972809667673725	0.09554905906323964	0.07014021236046822	0.16802521895114486	0.09951837317160182	0.0	0.0	0.09222757849082146	0.05522301856081494	0.0	0.003999459532495544	0.0	0.27569896993903725	0.21899803393286243	0.0	0.5904890405030422	0.0	0.0	0.0	0.0	0.0	0.0	0.0	0.0	0.0	0.06223307831751017	0.0	0.0	0.0	0.0	0.0	0.0	0.434601815909669	0.1404004455432096
7	0.40175695461200583	0.11544591755415491	0.20972518768510223	0.0	0.0	0.0	0.0	0.07053072625698333	0.0	0.07094424659463588	0.0	0.10815557425633904	0.0	0.0	0.14463557368327712	0.11670105371748583	0.059101206069580026	0.13990607133133676	0.10840719637015926	0.024509454156261067	0.0	0.0	0.00810807077641336	0.005604998556089499	0.0028094004983632674	0.04691257938116479	0.003915471871941158	0.0	0.0	0.0	0.412285837936916	0.013886001746143888	0.0	0.0	0.0	0.0	0.0	0.0	0.0	0.0	0.1632254892924081	0.0	0.010411861614497517	0.0	0.0	0.0	0.0	0.1920750251595279	0.3236708413703172
8	0.3708150317227917	0.08125045280011584	0.2602796335835802	0.0	0.0	0.0	0.0	0.009611143781240858	0.0	0.0039435826240920655	0.0	0.02061761369873052	0.0	0.0	0.1207838269196665	0.0	0.0	0.22073237135856222	0.0	0.0	0.3395679810991732	0.33958783686410143	0.13249167783195426	0.11206059174083115	0.05108222993110871	0.01610593163086068	0.15892209362584217	0.0	0.0	0.0	0.3486418370204425	0.10634848043903053	0.0	0.0	0.032022202060095005	0.0	0.0	0.0	0.0	0.0	0.1139429133253451	0.0	0.05148819330038449	0.0	0.0	0.0	0.0	0.11759176315760368	0.18892118775299535
9	0.003806734992679326	0.20709266101572113	0.2645499001308633	0.0	0.0	0.0	0.0	0.0	0.0	0.0	0.051268856810118515	0.0	0.0	0.0	0.0	0.0	0.0	0.3619656956166622	0.0	0.0	0.10464364065927888	0.08796656578757744	0.10617843280798926	0.1176393373762832	0.18534714418331955	0.057830022969869	0.16652271549490388	0.0	0.0	0.0	0.22807464168427471	0.14085561052675347	0.0	0.0	0.0	0.0	0.0	0.0	0.0	0.0	0.09326512428180801	0.0	0.08316309719934095	0.0	0.0	0.0	0.0	0.0	0.1651226602189682
10	0.3217179111761835	0.2160762153155112	0.22418899373235102	0.0	0.0	0.0	0.0	0.024312702146427518	0.011567511960056958	0.0	0.11139398207079601	0.054553437488566184	0.0223340395480227	0.13986327012289418	0.0	0.0	0.0	0.2979852981214265	0.006383876754247055	0.07677488405280049	0.08136918490183938	0.01663063842052174	0.1408483776952083	0.11507967761413461	0.13424048468265976	0.03540062153763	0.3154258075660737	0.0	0.0	0.0	0.32634097909931026	0.22400532158150763	0.0	0.0	0.0	0.0	0.002481138285482712	0.0	0.0	0.0	0.07338617998586677	3.119054302732574e-05	0.0626908292147172	0.0	0.0	0.0	0.0	0.0	0.07112390991333646
11	0.6329917032698877	0.2315800912845034	0.0508988222329364	0.0	0.0	0.0	0.0	0.0	0.11150215223015907	0.0	0.18634726322346518	0.12516922176283363	0.146142302259887	0.33865060633189564	0.001347756694449411	0.0068160047159383855	0.049483022640697746	0.011434794445956993	0.10722011184974164	0.14482697110239032	0.024554199246217056	0.0	0.20231501305302704	0.15846262896747265	0.2091904040650804	0.1109039319010944	0.16963206080497484	0.0	0.0	0.015316495730357418	0.36126880680227064	0.23456533488546136	0.0	0.0	0.0	0.0	0.0	0.0	0.004962323102370815	0.0	0.14488278489568943	0.00558310720189636	0.11325645249862723	0.0	0.0	0.0	0.0	0.03204936797053845	0.0
12	0.8106393362615909	0.20781714120118816	0.0	0.0	0.0	0.0	0.0	0.0	0.13310180261361584	0.19790346270698786	0.2026650055520949	0.24298415718414998	0.19001588983050846	0.4030479368438188	0.0934740202163504	0.15428118782698402	0.2109672602098283	0.0	0.21399176954732516	0.20779521940777737	0.16469314282499872	0.08739011384925771	0.2266254126552205	0.17821795174713184	0.05293887721698352	0.0	0.2843323544653655	0.003818933501506514	0.024867108424961974	0.11340532236931279	0.2794989944247855	0.1272190579137738	0.0	0.0	0.0	0.0707115500907075	0.0	0.07464461686583222	0.0	0.13708984710530844	0.10106922296985911	0.00371167462025522	0.20090060406370144	0.0	0.0	0.0	0.0	0.10559260365172558	0.005868130076883709
13	0.8106393362615909	0.16282692168369198	0.0	0.0	0.0	0.0	0.0	0.05334827991767131	0.32262568211966636	0.3206374117220981	0.42183733716111904	0.23173319673630677	0.38722634180790966	0.6691828762106292	0.24004256073771957	0.26186353253260625	0.19780553551767344	0.0	0.27149941964756785	0.2159115233678202	0.05036001575068934	0.029456694048133485	0.44148238186665195	0.36750150954293664	0.1337518932916401	0.04772328063775169	0.1825300857948983	0.13064956905612804	0.1622733561494213	0.0973207427822708	0.0	0.007899222550201543	0.0	0.0	0.2125206810054971	0.0	0.0	0.0	0.0	0.11763442707438586	0.13723231019756044	0.0	0.20133992311916543	0.0	0.0	0.0	0.0	0.34817469006779234	0.015702681409438105
14	0.46383601756954607	0.1559443599217561	0.0	0.0	0.0	0.0	0.0	0.15019479564833885	0.20577099342922006	0.5191243636948955	0.318446496763535	0.3795506933518716	0.2526924435028249	0.4601204525107836	0.3105337825855649	0.5466619998526271	0.42452889884455247	0.0	0.4870871583834546	0.4179272208348198	0.08685379985374363	0.09618100590863225	0.3111593021810295	0.2344648342128063	0.0	0.04988515065531676	0.2459837623078251	0.09477261579426838	0.12193257117891221	0.15723128360366875	0.0	0.08847129256225836	0.0	0.02275288998400994	0.48748465602817953	0.0	0.0	0.0	0.0	0.0	0.0934494730697147	0.030909828140107995	0.14172432729269657	0.0	0.28571804244352694	0.0	0.0	0.5486767747143979	0.1187209649813905
15	0.3128355295265983	0.2507063681808302	0.024037468145189075	0.0	0.0	0.0	0.0	0.30731770067627173	0.10734465461830303	0.26832458099434614	0.19968583267881818	0.18462551681241096	0.18299788135593217	0.33681940262065607	0.5221847845362653	0.3111414044654043	0.20609489097282865	0.23043152736182954	0.2624643874643873	0.20654655726007848	0.1910614839399225	0.19590719123793063	0.30142132961310547	0.2119529547662178	0.03222260223774853	0.22299689231184974	0.22467898888696944	0.14669609697988956	0.21149785188960896	0.040166267564270705	0.0	0.20454828919469495	0.0	0.3361556004089228	0.4803330309014251	0.0	0.15155197731530726	0.0	0.0	0.0	0.13631056625802704	0.07526278032500548	0.05636463481603529	0.0	0.09795671496568231	0.0	0.0	0.5934109684482931	0.05764894455160426
16	0.0	0.43320292689994927	0.13341139196914395	0.0	0.0	0.0	0.0	0.33093207880035297	0.048037467755222184	0.21591114866904085	0.08525851095523128	0.09891698071786625	0.08536370056497172	0.13935460242532766	0.30672104983153037	0.2238228575639231	0.11250743510890066	0.0	0.19941700960219488	0.12288619336425259	0.32227034932778303	0.3231589566219915	0.24071439424285532	0.1532120448399885	0.0	0.22845561410620185	0.35941728565670533	0.0038890056758463186	0.09185902570450752	0.11168842904260627	0.2760367607749292	0.24013636552612977	0.0	0.5970274450182181	0.3765810962267172	0.0	0.13342447718871842	0.011213682958599933	0.10090056974820796	0.0	0.18949519156911557	0.01606312965908738	0.11475013728720489	0.0	0.3065453493570357	0.39280628985327803	0.0	0.48763035953241984	0.056181912032383596
17	0.0	0.5762877635296675	0.3507817342792203	0.0	0.0	0.0	0.0	0.30878785651279045	0.052485023339998306	0.1013259290557534	0.09318040245917178	0.02436793384801146	0.15161546610169485	0.16600878977781408	0.1971271502039367	0.11734581092034488	0.009871293519116198	0.0	0.07259681333755395	0.0380663574741348	0.6260336389717052	0.5883268482490274	0.32220948381839015	0.2792916962012025	0.06515366199247549	0.10560735035805965	0.44279380434156745	0.060577394716558076	0.15739459695623692	0.012921881353634937	0.41126753392225246	0.22533571695838353	0.032977380642317526	0.6301082597184725	0.0	0.15400120943358198	0.1511468935135957	0.14419210511411892	0.11719659376340132	0.018553513142071685	0.21576489384582304	0.0	0.1364964305326743	0.3290068262667051	0.4827885449811976	0.08351389834705633	0.0	0.32605642369751053	0.00342307587818198
18	0.17550024402147382	0.4827573715858871	0.5868861491838281	0.0	0.105081756973389	0.06637991710330794	0.14198168030754982	0.2830601293737138	0.3618608572566705	0.1347256594434718	0.39021747961974923	0.15517178295708173	0.39808439265536716	0.5164808334011557	0.12406455045220778	0.31676000294746165	0.20280445979978998	0.20439695072148079	0.2332489184341036	0.1368890474491616	0.5015750689092647	0.4898976797809482	0.5800240341450612	0.5579008164658319	0.10702594420286299	0.12236184299418988	0.6343064432544481	0.0	0.041687905046238795	0.06266660642479567	0.4319391054199229	0.2640003325988443	0.20463606675615573	0.0	0.0	0.11989518242289855	0.09818218643981984	0.14509826131279369	0.11486859033265945	0.03272633568115443	0.37746950563800047	0.009014066934905515	0.03795716639209229	0.1676761849822132	0.8775606805690692	0.28128933737798967	0.35025141049550307	0.36808112980104607	0.07682903637697322
19	0.138506588579795	0.45986379772513236	0.6795922584200015	0.0	0.12642273164475798	0.07646828810510664	0.15203963035509654	0.35133049103204955	0.299981823033697	0.36872497535260856	0.3135714866072639	0.4850170136475066	0.3557997881355932	0.4645967282493694	0.2557368327717679	0.7749060496647264	0.4867939810420542	0.4528314729104276	0.5154452885934367	0.4733143061006065	0.5680232885188728	0.5422106931834555	0.485475917510394	0.4898401197133182	0.4098548883568672	0.1455478989325767	0.5854782057925951	0.08944713054446085	0.09819413092550786	0.014186960646997794	0.4361141518800437	0.39296553444476795	0.3099392943722077	0.14328029568271758	0.19843091209905536	0.14126184237048975	0.24786065117221126	0.14045421079458573	0.0625497763891442	0.21078852430853812	0.44534058438565766	0.1435076884688563	0.0	0.36560587123033045	1.0	0.4836872407602303	0.20577890040367325	0.43725600787410274	0.06406042000597656
20	0.3546120058565154	0.36597116568861854	0.8780907776017631	0.18677379480840578	0.1319333119589612	0.05848127003988417	0.15600185310109962	0.3149441340782124	0.39328380432302407	0.3324077986358423	0.41073314736072375	0.4791628553657019	0.4045727401129943	0.42186864165378035	0.6371874445823726	0.7028774592881881	0.4187073667691762	0.6166961611761501	0.43736150680595115	0.37743489118801293	0.5046689542667491	0.5057501080847384	0.5763636614776855	0.5330261741618755	0.5751453559388282	0.30055397919200105	0.7138826510047792	0.1266554551187723	0.11931114832884293	0.1284055482763295	0.8945546192815865	0.35030973267367904	0.40522509165948745	0.3101522975700543	0.9603458397822491	0.09312638580931251	0.5629145779533143	0.10035679900322819	0.21987379770875462	0.15521388077649895	0.4672166405505884	0.1147500077976359	0.15362987369577163	0.5282184405345639	1.0	0.8922800718132854	0.4403342697292322	0.6723731793901996	0.2505908880980194
21	0.0	0.3569876113888286	0.8950340932571117	0.36996291718170604	0.061531473762958054	0.0	0.12024025293204492	0.2314209056159956	0.16903031685932957	0.5338121969376873	0.2753839070498065	0.6115217152683766	0.22417902542372897	0.12429803857735808	0.562085476148253	0.7100618966914747	0.523431666603389	0.7771576368091475	0.5205893215152474	0.5513556903317876	0.651347246442032	0.5757890185905749	0.4329184910976974	0.345908482318658	0.7738554746665364	0.39362248344818257	0.7749179478320953	0.27576904211337677	0.25482414621714117	0.1748972123074144	1.0	0.6381740323452377	0.0	1.0	1.0	0.2502721225559363	0.8822218846523875	0.22778501444186433	0.589413710714942	0.28491668098264905	0.5869511782960027	0.10158759864009248	0.5382537067545305	0.8804922603595807	0.8784547821284877	1.0	0.6113406199098227	0.6191234531037458	0.2297264256024343
22	0.0	0.3850249945663987	0.8937943384530614	0.6300370828182945	0.005356952014534534	0.0	0.20147597877061374	0.31632240517494864	0.387618005251983	0.4317015754210176	0.5152073233485903	0.43223811788811256	0.42487641242937857	0.3945023195247008	0.6674233020039014	0.36834057917618446	0.4833137173013402	0.9313231690716034	0.349187506594914	0.3884052800570817	0.8768492996568601	0.8132872171782678	0.7087586502203129	0.5899293796434854	0.8115258709141544	0.5670044588569112	0.9779466804859793	0.3772335505570738	0.31103910289084696	0.4698414132742964	1.0	0.8191909533114372	0.11808546871556509	1.0	0.9536211773496294	0.5683531546059262	1.0	0.55887183553265	0.9291796851069043	0.5783370554887477	0.694211448059729	0.17625775864757812	0.8140142778693027	0.9810595135083165	0.8784547821284877	1.0	0.9081230376997712	0.7662099244661206	0.39104566817897796
23	0.08033186920449005	0.4439252336448599	0.7295957021833458	0.8639060568603213	0.22704926792775457	0.17023539532337525	0.41572047432886045	0.5601845045574834	0.6674079259307959	0.6754592462928312	0.7688432684234758	0.6562511433902893	0.6777012711864406	0.6973630666558152	0.493101613761305	0.6211775108687645	0.7518635230393459	0.9605907977130408	0.6762292919700327	0.6907599001070281	0.8956235585306859	0.827122063697939	0.856554829620012	0.7693024598986637	0.9067034738847901	0.8390758005674909	1.0	0.7072034195221079	0.6547367654554722	0.7236705372068857	0.966446882716835	1.0	0.2860176707470997	0.9790558074916776	0.9536211773496294	0.8385406168111268	0.8784748594865567	0.8418191085688397	1.0	0.8502834564507816	0.9639137247672594	0.4980194005177631	0.9720812740252608	1.0	0.8784547821284877	0.9105222971996947	0.9727107480937656	0.7242405140285106	0.5556793175582058
24	0.618740849194729	0.7226327609939869	0.8081135064398376	1.0	0.595757187132628	0.5374051771330257	0.6702374082593041	0.855226403998824	0.9489768688435195	0.8812901148870244	0.9714947322806922	0.820716402619736	0.9285399011299434	0.9828273785301539	0.8344741975527576	0.8151573207574977	0.8824683295999596	1.0	0.869130526537934	0.8085800927577597	0.9902683242391855	0.9486093096988037	1.0	0.9564201517418812	0.9361655347632775	0.9858667747601677	0.8791385961881729	0.9528764627566393	0.8777761596155247	1.0	0.9627809882640462	1.0	0.9806663594654698	0.9790558074916776	0.8181672626354274	1.0	0.8784748594865567	1.0	0.8614225326226798	1.0	1.0	0.7912105049748916	0.9111477210324	0.9052975675415826	1.0	0.9105222971996947	1.0	0.9596894595401614	0.9407481865848027
25	1.0	0.9114322973266681	1.0	1.0	0.9360104734423426	0.9062172518964573	0.8572543218706569	0.9573103498970892	1.0	1.0	1.0	1.0	1.0	0.9824204443721007	1.0	1.0	1.0	0.97794718213994	1.0	0.9715305030324654	0.8966079765989764	0.8650237786424554	1.0	1.0	0.9151561049494308	1.0	0.8942246789888872	1.0	1.0	1.0	0.9295842773860133	0.9983785806344323	1.0	0.9790558074916776	0.9824411592037147	0.9588389437613384	0.7892551521596034	0.9239395140737385	0.8614225326226798	0.9053427246177633	1.0	1.0	0.978275672707304	0.9052975675415826	0.9751755331737975	0.9105222971996947	0.9324850688132954	0.9896597104718934	1.0
26	1.0	1.0	1.0	1.0	1.0	0.9629936654414639	0.9113031039443421	1.0	1.0	1.0	1.0	1.0	1.0	1.0	1.0	1.0	1.0	0.9491900353934113	1.0	0.9715305030324654	0.997159250717219	1.0	1.0	1.0	0.9159867103141643	1.0	0.8870847008694649	1.0	1.0	1.0	0.9391563351238512	0.8039745561884172	1.0	1.0	0.9072957250360251	0.9588389437613384	1.0	0.9239395140737385	0.7559272192611652	0.9053427246177633	1.0	1.0	0.9916309719934103	0.9052975675415826	0.8653062297841007	1.0	0.9324850688132954	1.0	1.0
27	1.0	1.0	1.0	1.0	1.0	0.9988894971455384	0.9931484025130652	1.0	1.0	1.0	1.0	1.0	1.0	1.0	1.0	1.0	1.0	0.8923563844268987	1.0	1.0	1.0	1.0	1.0	1.0	0.9607905408706697	1.0	1.0	1.0	1.0	1.0	0.8558590667243703	0.913565875358583	1.0	1.0	0.9718738325238833	0.9588389437613384	1.0	0.9239395140737385	1.0	0.9053427246177633	1.0	1.0	1.0	1.0	0.8653062297841007	0.9518768443426401	0.8838554330634312	1.0	1.0
28	1.0	1.0	1.0	1.0	1.0	1.0	1.0	1.0	0.9886567995390011	1.0	1.0	1.0	1.0	0.9256531293236756	1.0	1.0	1.0	0.9326844541246934	1.0	1.0	1.0	1.0	1.0	1.0	1.0	1.0	1.0	1.0	1.0	1.0	0.9789720220971969	1.0	0.9850339590888142	1.0	0.9718738325238833	1.0	1.0	1.0	1.0	1.0	0.9584447107260271	1.0	1.0	0.9604204723904752	0.9846424908617559	0.9058172888421139	1.0	1.0	0.9957890733244588
29	1.0	1.0	1.0	1.0	1.0	0.999280519277391	1.0	1.0	0.999814362897331	0.9965795456831855	1.0	1.0	1.0	0.935114348498413	1.0	0.9505563333578959	0.9979498082691066	1.0	0.999182230663712	1.0	1.0	1.0	1.0	1.0	1.0	1.0	1.0	1.0	1.0	0.9794424614828539	1.0	1.0	1.0	0.9878109517942807	1.0	1.0	1.0	1.0	1.0	1.0	0.9046455894552493	1.0	1.0	0.8657500881325513	1.0	0.9058172888421139	0.9343735983569794	1.0	0.8824472275802112
30	1.0	1.0	1.0	0.9393077873918422	1.0	1.0	1.0	0.9904807409585418	1.0	1.0	1.0	1.0	1.0	0.9258565964027021	0.9733286043624755	0.9977157173384427	1.0	0.9360876667574188	1.0	1.0	1.0	1.0	1.0	1.0	1.0	0.9841372787461156	1.0	1.0	1.0	0.9130709799846384	1.0	1.0	1.0	0.9554116752732709	1.0	1.0	1.0	1.0	1.0	1.0	0.806664208682828	1.0	1.0	0.8657500881325513	1.0	0.9539404444994738	0.8744127853450108	1.0	1.0
31	1.0	1.0	0.9965562366554173	0.815203955500618	1.0	1.0	0.9953022261596105	1.0	1.0	0.9917506690006235	0.9544321967337432	1.0	0.9465483757062148	1.0	0.9960276644795177	1.0	0.9875722945695229	0.8503267084127415	0.9764297773557032	1.0	1.0	0.9813229571984435	1.0	0.9477566879315323	1.0	1.0	1.0	0.9780323733445448	0.9516129032258065	0.8102381059955723	1.0	1.0	1.0	1.0	1.0	1.0	0.9902779887589247	1.0	1.0	1.0	0.9687375180508186	1.0	0.8998132894014279	0.9684966189148478	1.0	1.0	0.8253110172092257	1.0	1.0
32	1.0	0.8452872563935379	0.49665954955575453	0.920766378244747	0.842564390296035	0.9450066473762415	0.8995586693433684	0.9651205527785948	0.9808929144638375	0.9229391762741193	0.911098773122444	0.8445903918627201	0.9198225635593219	1.0	0.9847668026245789	0.9290030211480367	0.861966412291026	0.5889599782194388	0.9152289754141606	0.8224937566892615	0.6348230860100131	0.5326992362011814	1.0	0.9216350318972985	1.0	0.9604107553033374	0.9933782460989231	0.9647186602200266	0.967923978737348	0.8805855509872136	0.9927191262951554	0.9794204465139483	0.8732394366197181	0.9585572361005532	0.9202113465335968	1.0	0.566965415970429	1.0	1.0	1.0	1.0	1.0	0.8157715540911588	1.0	1.0	1.0	0.8722409763697744	0.9649425478031033	1.0
33	0.8215714982918496	0.5958487285372746	0.18782285281355487	0.985290482076638	0.5608234476862242	0.6757488073824979	0.7024228484114535	0.7161129079682447	0.9453608127811145	0.8449226373714813	0.7810985022885465	0.7668855877940801	0.839645127118644	1.0	0.891399184252527	0.7976107140225482	0.7434159737777947	1.0	0.8328255249551545	0.7123885123082413	0.45418237047870863	0.37691309987029814	1.0	0.8432700637945971	1.0	0.9607350358059724	0.6423677088731502	0.8416719220797422	0.8980921867035607	0.89043509691411	1.0	0.9302789672805887	0.8901889287360004	0.9243230490969618	0.9202113465335968	0.8277363434791372	0.21028912856347162	0.7790677918106134	0.6093855296207805	0.8094829067170587	1.0	0.8904588128879324	0.9058758923668316	1.0	1.0	1.0	0.980831425131607	0.8780177609678955	0.9795430465375317
34	0.4203025866276232	0.3251829312468304	0.0	0.3529048207663787	0.3058004702361869	0.45310080550559156	0.4633890618269303	0.5143340194060573	0.0	0.6742520271221905	0.0	0.5337711755881602	0.0	0.0	0.7875687178577762	0.5485041632893671	0.5327967399420378	1.0	0.6330985543948505	0.38207277916518023	0.34477133374585156	0.34002017581784105	0.0	0.0	0.671788733082523	0.8504796649101473	0.29135717164737707	0.5302711793146941	0.6248816718852399	0.9982379252699589	0.9987271199816706	0.6606244543300213	0.9991385009917254	0.8959081496238432	1.0	0.4701471477524692	0.01736796799837963	0.4571558022314097	0.2482999448630765	0.4153066483422091	0.9774633606784036	0.7176008234303358	1.0	1.0	0.6475136087516764	1.0	1.0	0.7842363115579002	0.4541824010432234
35	0.20829673011224994	0.2225965369847135	0.2533921068944144	0.23176761433868973	0.2134231056962701	0.27315242042699606	0.2940091192080432	0.15956703910614528	0.0	0.0	0.0	0.0	0.0	0.0	0.5558787018974995	0.0	0.0	1.0	0.0	0.0	0.4422990380829164	0.5403372243839168	0.0	0.0	0.3229833390335661	0.7926496419402784	0.3719698278343985	0.32545021372013194	0.3957256244083595	1.0	0.8681805453017997	0.3776659876106929	0.874161040209965	0.9527903745838685	1.0	0.1340858697843176	0.025267102131753413	0.13241207453134718	0.07137168412669226	0.011681841607971042	0.6764217900267305	0.5303951841801566	1.0	1.0	0.3345780629552686	0.9113477372624281	1.0	0.7202315782488969	0.12556711673775445
36	0.38672523182040036	0.16174020140549164	0.09291273503684848	0.13386897404202744	0.15016832318050666	0.16014702432157674	0.14669570942074345	0.0	0.0	0.0	0.0	0.0	0.0	0.0	0.0	0.0	0.0	0.8130615300843993	0.0	0.0	0.29639421724700465	0.42800115290387636	0.0	0.0	0.40208628523965406	0.7600594514254831	0.3537743997236138	0.21760913741153387	0.2752129906065682	0.7814123706682331	0.6823400626256969	0.24512534818941492	0.7384849638370763	0.9791082335054656	0.6845279393712975	0.04329772223342067	0.039343764241227465	0.11836665345188858	0.0926912944924338	0.0	0.40333978554091005	0.4698855307070896	0.9952333882482155	0.9228599814120436	0.14692192389617903	0.47427722404506895	1.0	0.5725092067283767	0.0
37	0.4971205466081015	0.06523944070129695	0.0	0.4211372064276886	0.2386715827722561	0.29684836161726735	0.25910092086120445	0.0	0.0	0.0	0.0	0.0	0.0	0.0	0.0	0.0	0.0	0.8433501225156544	0.0	0.0	0.33014569387410697	0.4874477590430895	0.0	0.0	0.5233058093516392	0.7376300499932442	0.5049807105429839	0.3262910798122066	0.3711133765382656	0.3956083675958976	0.606323667931061	0.18509125680788246	0.682507563159898	0.7091142624970511	0.4917542829695255	0.041362628502317936	0.0018735125829156141	0.02763776405957975	0.0680634687251118	0.028002061501460302	0.35190647371493544	0.5814229125729078	0.7069961559582647	0.5525109765086689	0.2363846740473873	0.13906601456901696	1.0	0.0	0.3186177293596676
38	0.3570522205954125	0.07237557052814618	0.0	0.30469715698393085	0.15591268568985786	0.1297255024634394	0.18416411323423035	0.0	0.0	0.0	0.0	0.0	0.0	0.0	0.0	0.0	0.0	0.7660971957527902	0.0	0.0	0.0	0.0	0.0	0.0	0.567767625934431	0.6241318740710715	0.2056774342143145	0.2714245673043235	0.3351416296512052	0.0	0.5475166110842392	0.22500311811416465	0.8312062989601906	0.6851031481821279	0.44361423920584925	0.048538601088490084	0.007443414856448568	0.021294670668856496	0.05409544814066032	0.08014086926644913	0.5817894122346147	0.5147999126664795	0.5234925864909391	0.21632535333141029	0.030425750124911263	0.0	0.7223861570784449	0.0	0.24776549213507604
39	0.0790629575402635	0.0	0.24774433500929818	0.269592088998764	0.1474965266645292	0.1748494564792365	0.15904971675187152	0.0	0.0	0.0	0.0	0.0	0.0	0.0	0.0	0.0	0.0	0.41726790089844795	0.0	0.0	0.0	0.0	0.0	0.0	0.20738261591830753	0.471990271584921	0.4784936949386766	0.11621470114217634	0.16591422121896146	0.05652193557131896	0.0	0.14700868914480517	0.8711958808326484	0.6781829143621065	0.5730906762021668	0.037331183229187576	0.10871436528431822	0.013818882029789875	0.0	0.06390654526713624	0.7963099517620672	0.5519166588690311	0.45056562328391003	0.0730058007242892	0.0	0.18669390618873688	0.442128372795732	0.0	0.3922410280094543
40	0.3699365544167887	0.0	0.2062814243405195	0.40951792336217563	0.0997381639414342	0.17524047861108913	0.03945154709558923	0.0	0.0	0.0	0.0	0.0	0.0	0.0	0.0	0.0	0.0	0.4638919139667845	0.0	0.0	0.0	0.0	0.0	0.0	0.2568280646895002	0.28385353330631	0.4962284792998214	0.16281269707799043	0.17639991261923824	0.13708037771653192	0.0	0.2131958591443895	0.5596938673291526	0.8328396550368293	0.32876127448364206	0.0	0.11479062230999049	0.03126238885427858	0.09440666544140151	0.023277787321765993	0.7649399330199405	0.3267833192975891	0.6682042833607909	0.18068775438259144	0.0	0.14401865494541788	0.29784471565827064	0.0	0.0
41	0.5748169838945828	0.0	0.243198567394449	0.4334981458590857	0.1867719354493963	0.4354266051458513	0.05168363988068636	0.0	0.0	0.0	0.0	0.0	0.0	0.0	0.0	0.0	0.0	0.4509597059624282	0.0	0.0	0.0	0.0	0.0	0.0	0.22052572433673712	0.3316849074449399	0.8314619681004202	0.08012753135729789	0.02224568557489239	0.28649527854335166	0.0	0.23223714297592823	0.49878789093021847	0.2696794149256861	0.3666542135880877	0.09046563192904646	0.26295002278596397	0.11145721243699376	0.10518899712062726	0.07189486342552832	0.5457799489968355	0.31985901874551637	0.8190664470071389	0.02871518764221387	0.17332421700370776	0.11298210858664025	0.3356153065319517	0.0	0.01380097258822601
42	0.7792093704245974	0.0	0.22281148839451764	0.215945611866502	0.28101955755049707	0.5695471963713145	0.08545396913123696	0.0	0.0	0.0	0.0	0.0	0.0	0.0	0.0	0.0	0.0	0.7546964334331607	0.0	0.0	0.0	0.0	0.0	0.0	0.5475399423462158	0.3585461424131874	0.581793055795474	0.2489313993413216	0.2278089274011504	0.06569376044819977	0.0	0.264416081154118	0.5181816360467212	0.25384675876169743	0.5184394513529381	0.11449304575690372	0.10739784292875582	0.10896528289063818	0.24842247135943146	0.08168699536162184	0.4113589578148524	0.2639031845544432	0.8104997254255905	0.0	0.15086648959949497	0.10819455622278623	0.1194731002573122	0.0	0.02119046972207914
43	0.5584187408491947	0.0	0.28548798126592745	0.130902348578492	0.1581169178155393	0.4068037850942362	0.018644797906320825	0.0	0.0	0.0	0.0	0.0	0.0	0.0	0.0	0.0	0.0	0.6827184862510209	0.0	0.0	0.0	0.0	0.0	0.0	0.3759955049592026	0.4804756114038644	0.5255945183393792	0.014049470955083654	0.019842714628995964	0.21628337776171333	0.0	0.28653390429468256	0.6471259992386752	0.3470602112768356	0.7583924854565833	0.2591413021568232	0.13129778722973315	0.2495327632100584	0.09697972186485336	0.1805531695584952	0.1944726088425969	0.4172358940769159	0.5565733113673808	0.012562894593468626	0.19210034975149232	0.1769537134484823	0.06649984655697469	0.0	0.18745415523377446
44	0.0	0.0	0.26110613678628	0.06613102595797272	0.0	0.16296238367091567	0.0	0.0	0.0	0.0	0.0	0.0	0.0	0.0	0.0	0.0	0.0	0.7041587258371904	0.0	0.0	0.0	0.0	0.0	0.0	0.42114134948942195	0.4154573706255911	0.45764956526746137	0.31984443977296606	0.37773975096482937	0.16531875480052427	0.0	0.17527959090342154	0.2907458978622803	0.8921859026448925	0.6218711640070451	0.14150372908687753	0.060711934781507985	0.14713711275981195	0.082276542302273	0.11415564336024744	0.09947153347466743	0.4581578865288045	0.3543108182317408	0.13082075441463964	0.1552844031872091	0.17224870509090154	0.09001203937584105	0.0	0.12665380749273303
45	0.0	0.0	0.17418554996900612	0.27997527812113737	0.0	0.02086494095565804	0.0	0.0	0.0	0.0	0.0	0.0	0.0	0.0	0.0	0.0	0.0	0.0	0.0	0.0	0.0	0.0	0.0	0.0	0.35747789123955653	0.0	0.4598376230782517	0.219220797421344	0.33069977426636576	0.43853070076356576	0.0	0.0	0.27796365676276713	0.683844923851215	0.37711479959438543	0.12312033864140287	0.09554914172869525	0.16197542051311095	0.00336947864975808	0.16827005669129008	0.04487356745629415	0.4844203237578367	0.12577704557935215	0.09428580585200132	0.1950982196860126	0.19313233867805768	0.23325700526427615	0.0	0.1907685620364586
46	0.0	0.0	0.14842620015152552	0.14622991347342376	0.0	0.0	0.0	0.0	0.0	0.0	0.0	0.0	0.0	0.0	0.0	0.0	0.0	0.0	0.0	0.0	0.0	0.0	0.0	0.0	0.3457028387159817	0.0	0.3831404387631714	0.5374185410973303	0.6229156047476881	0.28699227398002986	0.0	0.0	0.3806222827720233	0.4772864295263308	0.27165501414313914	0.06958274541423097	0.09716947693554119	0.09106869796681204	0.04870428230104771	0.13004638378285507	0.11507973085076989	0.3493652724493934	0.06598572213069744	0.1130660513412171	0.04767665080074686	0.2082378918260797	0.17376832463822856	0.0	0.11144013692303534
47	0.0	0.0	0.21096494248915215	0.1697156983930779	0.0	0.0	0.0	0.0	0.0	0.0	0.0	0.0	0.0	0.0	0.0	0.0	0.0	0.0	0.0	0.0	0.0	0.0	0.0	0.0	0.28301656324815555	0.0	0.3293602809926872	0.33904421554200836	0.46366416660598564	0.34071296254461675	0.0	0.0	0.7788752429226851	0.325093711499646	0.14196509579975444	0.09272324128199949	0.1036508177629248	0.10205584187574325	0.06598051828707965	0.1510049819618621	0.1211632408516916	0.3059480365553165	0.04371224601867129	0.13838412973111558	0.18647276934809479	0.2340741657896366	0.1592266471518613	0.0	0.1146458746502215
48	0.0	0.0	0.16633376954335707	0.06662546353522868	0.0	0.0	0.0	0.0	0.0	0.0	0.0	0.0	0.0	0.0	0.0	0.0	0.0	0.0	0.0	0.0	0.0	0.0	0.0	0.0	0.19590071822934463	0.0	0.29423619508262794	0.4472356527223039	0.46366416660598564	0.2558171056793025	0.0	0.0	0.5997635886442407	0.37400718236388886	0.21518919784383841	0.1246522878451924	0.17292014785558754	0.08880330747012506	0.05911903449120876	0.08941762583748483	0.11173072787046438	0.17987586163875108	0.11250961010433849	0.15370316956702879	0.18626239251058457	0.11785220495676754	0.09161728948797244	0.0	0.0034230758781822117
49	0.0	0.0	0.1817618293270888	0.22657601977750305	0.0	0.0	0.0	0.0	0.0	0.0	0.0	0.0	0.0	0.0	0.0	0.0	0.0	0.0	0.0	0.0	0.0	0.0	0.0	0.0	0.16350710900473925	0.0	0.4119306731156791	0.37541167402424497	0.38662346173450807	0.22617810509194425	0.0	0.0	0.37625468314867855	0.3494193818972973	0.36654747291455414	0.1236041120741786	0.1771735277735581	0.09446678371184239	0.11964712369049792	0.03418656588215077	0.01365717270408949	0.17507251801253867	0.13315760571114788	0.02211325834054415	0.24111815289136676	0.19040838647103733	0.1703689714595973	0.0	0.0893259800592246
50	0.0	0.0	0.17253254356360634	0.20778739184178016	0.0	0.0	0.0	0.0	0.0	0.0	0.0	0.0	0.0	0.0	0.0	0.0	0.0	0.0	0.0	0.0	0.0	0.0	0.0	0.0	0.2897591244442272	0.0	0.3905683192261185	0.3465419381963424	0.31577222748124967	0.1771111010707993	0.0	0.0	0.1101516638951775	0.4733020524784399	0.5108608635320491	0.19173553719008257	0.2444174388576638	0.15653848332106246	0.137535992158304	0.09963923724445962	0.01381079669401188	0.20033685786469538	0.04683141131246588	0.11050219530173386	0.056144318510531935	0.22780082131286233	0.04827553646042368	0.0	0.1798473199489256
51	0.0	0.0	0.2856257317997107	0.2305315203955501	0.0	0.0	0.0	0.0	0.0	0.0	0.0	0.0	0.0	0.0	0.0	0.0	0.0	0.0	0.0	0.0	0.0	0.0	0.0	0.0	0.35207895636878883	0.0	0.6750734150975989	0.2641370611730083	0.2575912036699921	0.13549902859982843	0.0	0.0	0.13904193296335615	0.5196990746808566	0.534664033730053	0.22584156420076582	0.2233530811686668	0.1940306960412302	0.20406787967898044	0.2009963923724446	0.0731403816019911	0.29602944387261787	0.0	0.18684100887735156	0.04346911405054307	0.2934233063001713	0.20634545926677855	0.0	0.19152924556494347
52	0.0	0.0	0.38466836558991696	0.08368355995055654	0.0	0.0	0.0	0.0	0.0	0.0	0.0	0.0	0.0	0.0	0.0	0.0	0.0	0.0	0.0	0.0	0.0	0.0	0.0	0.0	0.6228807348414521	0.0	0.0	0.16092074837082213	0.17756498944149124	0.11214024307594993	0.0	0.0	0.19317612646004031	0.6398594982830481	0.3672946576292897	0.26083450917153783	0.05412932300369639	0.21407940193690883	0.18225816332781947	0.2547672221267823	0.14654192398684995	0.2941580112909766	0.0	0.21247956927218545	0.21708259920582743	0.0736911616005283	0.16725289771251867	0.0	0.14561656116710603
53	0.0	0.0	0.3576692609683864	0.06711990111248463	0.0	0.0	0.0	0.0	0.0	0.0	0.0	0.0	0.0	0.0	0.0	0.0	0.0	0.0	0.0	0.0	0.0	0.0	0.0	0.0	0.0	0.0	0.0	0.18383434937986134	0.21710478409670136	0.19531920661455748	0.0	0.0	0.4230961873660168	0.49280452960759114	0.302823290814965	0.24293489215883887	0.013924755683832168	0.19006626267202814	0.016112234270661004	0.2373303556090018	0.17680585000153637	0.18361872680203362	0.0	0.039098804602121555	0.3521445288873695	0.05982376854660637	0.19473100257312154	0.0	0.08220815561411628
54	0.0	0.0	0.3027067979888425	0.21866501854140918	0.0	0.0	0.0	0.0	0.0	0.0	0.0	0.0	0.0	0.0	0.0	0.0	0.0	0.0	0.0	0.0	0.0	0.0	0.0	0.0	0.0	0.0	0.0	0.28922289958657416	0.32290832301754896	0.20887362761487377	0.0	0.0	0.46088193456614496	0.48237175286377093	0.07375780541175198	0.03418665591614579	0.0	0.0	0.00042884273724179975	0.01657790757601771	0.2369342796571113	0.0036492935342004357	0.05175178473366286	0.000576867608883783	0.3315275988113708	0.1861986421510969	0.0	0.0	0.05357385422043525
55	0.0	0.0	0.0	0.3872682323856613	0.0	0.0	0.0	0.0	0.0	0.0	0.0	0.0	0.0	0.0	0.0	0.0	0.0	0.0	0.0	0.0	0.0	0.0	0.0	0.0	0.0	0.0	0.0	0.33778291640389607	0.3792325056433409	0.4418741246103105	0.0	0.0	0.5338488970809205	0.28142284201420725	0.2125206810054971	0.01660955452529717	0.14770368119904803	0.003511355269864589	0.007412853029467672	0.0	0.22783973945371316	0.0	0.07081823174080168	0.17286799346216714	0.24327451547584603	0.3740688004292288	0.0	0.0	0.086500584096281
[truncated: 239 more columns]
