# Supplementary material for: Efficient encoding of large antigenic spaces by epitope prioritization with Dolphyn
Source: Nat Commun. 2024 Feb 21;15:1577. doi: 10.1038/s41467-024-45601-8 (PMC10881494; doi:10.1038/s41467-024-45601-8)
Supplement: Supplementary file 4 — Source Data [file 41467_2024_45601_MOESM4_ESM.zip › SourceData/Fig1D.csv]

	reactivity_binary	scan	number
0	0	15mer	2267
1	0	20mer	1681
2	0	25mer	1323
3	0	30mer	1050
4	0	35mer	809
5	0	40mer	595
6	0	45mer	434
7	0	wildtype	253
8	1	15mer	1189
9	1	20mer	1412
10	1	25mer	1406
11	1	30mer	1316
12	1	35mer	1197
13	1	40mer	1046
14	1	45mer	862
15	1	wildtype	283
