# Supplementary material for: Efficient encoding of large antigenic spaces by epitope prioritization with Dolphyn
Source: Nat Commun. 2024 Feb 21;15:1577. doi: 10.1038/s41467-024-45601-8 (PMC10881494; doi:10.1038/s41467-024-45601-8)
Supplement: Supplementary file 4 — Source Data [file 41467_2024_45601_MOESM4_ESM.zip › SourceData/Fig2C.csv]

	feature	pep	reactive	frequency	importance	rank
1	1. sc_poseleccharged	52925_15mer_start_1_GGGGSSPPRRPPPGRRPFFH	1	5	0.0158	1
2	1. sc_poseleccharged	52925_15mer_start_6_GGGGSPPPGRRPFFHPVAEA	1	3	0.0158	1
3	1. sc_poseleccharged	52925_15mer_start_11_GGGGSRPFFHPVAEADYFEY	1	2	0.0158	1
4	1. sc_poseleccharged	52925_15mer_start_16_GGGGSPVAEADYFEYHQEGG	1	1	0.0158	1
5	1. sc_poseleccharged	52925_15mer_start_21_GGGGSDYFEYHQEGGPDGEP	1	1	0.0158	1
6	1. sc_poseleccharged	52925_15mer_start_26_GGGGSHQEGGPDGEPDMPPG	1	1	0.0158	1
7	1. sc_poseleccharged	52925_15mer_start_31_GGGGSPDGEPDMPPGAIEQG	1	0	0.0158	1
8	1. sc_poseleccharged	52925_15mer_start_36_GGGGSDMPPGAIEQGPADDP	1	0	0.0158	1
9	1. sc_poseleccharged	52925_15mer_start_41_GGGGSAIEQGPADDPGEGPS	1	0	0.0158	1
10	1. sc_poseleccharged	52925_15mer_Cterm_GGGGSIEQGPADDPGEGPST	1	0	0.0158	1
11	1. sc_poseleccharged	33029_15mer_start_1_GGGGSTSGATAAASAAAAVD	1	0	0.0158	1
12	1. sc_poseleccharged	33029_15mer_start_6_GGGGSAAASAAAAVDTGSGG	1	0	0.0158	1
13	1. sc_poseleccharged	33029_15mer_start_11_GGGGSAAAVDTGSGGGGQPH	1	1	0.0158	1
14	1. sc_poseleccharged	33029_15mer_start_16_GGGGSTGSGGGGQPHDTAPR	1	2	0.0158	1
15	1. sc_poseleccharged	33029_15mer_start_21_GGGGSGGQPHDTAPRGARKK	1	5	0.0158	1
16	1. sc_poseleccharged	33029_15mer_Cterm_GGGGSGQPHDTAPRGARKKQ	1	5	0.0158	1
17	1. sc_poseleccharged	59986_15mer_start_1_GGGGSSPIHEPESHNSPEAP	0	2	0.0158	1
18	1. sc_poseleccharged	59986_15mer_start_6_GGGGSPESHNSPEAPILFPD	0	1	0.0158	1
19	1. sc_poseleccharged	59986_15mer_start_11_GGGGSSPEAPILFPDDWYPP	1	0	0.0158	1
20	1. sc_poseleccharged	59986_15mer_start_16_GGGGSILFPDDWYPPSIDPA	1	0	0.0158	1
21	1. sc_poseleccharged	59986_15mer_start_21_GGGGSDWYPPSIDPADLDES	1	0	0.0158	1
22	1. sc_poseleccharged	59986_15mer_start_26_GGGGSSIDPADLDESWDYIF	1	0	0.0158	1
23	1. sc_poseleccharged	59986_15mer_start_31_GGGGSDLDESWDYIFETTES	1	0	0.0158	1
24	1. sc_poseleccharged	59986_15mer_start_36_GGGGSWDYIFETTESPSSDE	1	0	0.0158	1
25	1. sc_poseleccharged	59986_15mer_start_41_GGGGSETTESPSSDEDYVEG	1	0	0.0158	1
26	1. sc_poseleccharged	59986_15mer_Cterm_GGGGSTTESPSSDEDYVEGP	1	0	0.0158	1
27	1. sc_poseleccharged	21029_15mer_start_1_GGGGSYEEFNLETTKLIAAE	1	1	0.0158	1
28	1. sc_poseleccharged	21029_15mer_start_6_GGGGSLETTKLIAAEEGRAC	1	2	0.0158	1
29	1. sc_poseleccharged	21029_15mer_start_11_GGGGSLIAAEEGRACGETNE	0	1	0.0158	1
30	1. sc_poseleccharged	21029_15mer_start_16_GGGGSEGRACGETNEGLEYD	1	1	0.0158	1
31	1. sc_poseleccharged	21029_15mer_start_21_GGGGSGETNEGLEYDEDSEN	1	0	0.0158	1
32	1. sc_poseleccharged	21029_15mer_start_26_GGGGSGLEYDEDSENDELLF	1	0	0.0158	1
33	1. sc_poseleccharged	21029_15mer_start_31_GGGGSEDSENDELLFLPNKK	1	2	0.0158	1
34	1. sc_poseleccharged	21029_15mer_Cterm_GGGGSSENDELLFLPNKKPN	1	2	0.0158	1
35	1. sc_poseleccharged	55869_15mer_start_1_GGGGSQPAPQAPYQGYQEQP	0	0	0.0158	1
36	1. sc_poseleccharged	55869_15mer_start_6_GGGGSAPYQGYQEQPPPQAP	1	0	0.0158	1
37	1. sc_poseleccharged	55869_15mer_start_11_GGGGSYQEQPPPQAPYQGYQ	1	0	0.0158	1
38	1. sc_poseleccharged	55869_15mer_start_16_GGGGSPPQAPYQGYQEQPAP	1	0	0.0158	1
39	1. sc_poseleccharged	55869_15mer_start_21_GGGGSYQGYQEQPAPQAPYQ	1	0	0.0158	1
40	1. sc_poseleccharged	55869_15mer_start_26_GGGGSEQPAPQAPYQGYQEP	1	0	0.0158	1
41	1. sc_poseleccharged	55869_15mer_start_31_GGGGSQAPYQGYQEPPAHGL	1	1	0.0158	1
42	1. sc_poseleccharged	55869_15mer_start_36_GGGGSGYQEPPAHGLQSSSY	0	1	0.0158	1
43	1. sc_poseleccharged	55869_15mer_start_41_GGGGSPAHGLQSSSYPGYAG	0	1	0.0158	1
44	1. sc_poseleccharged	55869_15mer_Cterm_GGGGSAHGLQSSSYPGYAGP	0	1	0.0158	1
45	1. sc_poseleccharged	47679_15mer_start_1_GGGGSDSTTPRTRYNATTYL	0	2	0.0158	1
46	1. sc_poseleccharged	47679_15mer_start_6_GGGGSRTRYNATTYLPPSTS	0	2	0.0158	1
47	1. sc_poseleccharged	47679_15mer_start_11_GGGGSATTYLPPSTSSKLRP	0	2	0.0158	1
48	1. sc_poseleccharged	47679_15mer_start_16_GGGGSPPSTSSKLRPRWTFT	1	3	0.0158	1
49	1. sc_poseleccharged	47679_15mer_start_21_GGGGSSKLRPRWTFTSPPVT	1	3	0.0158	1
50	1. sc_poseleccharged	47679_15mer_start_26_GGGGSRWTFTSPPVTTAQAT	0	1	0.0158	1
51	1. sc_poseleccharged	47679_15mer_start_31_GGGGSSPPVTTAQATVPVPP	0	0	0.0158	1
52	1. sc_poseleccharged	47679_15mer_start_36_GGGGSTAQATVPVPPTSQPR	1	1	0.0158	1
53	1. sc_poseleccharged	47679_15mer_start_41_GGGGSVPVPPTSQPRFSNLS	0	1	0.0158	1
54	1. sc_poseleccharged	47679_15mer_Cterm_GGGGSPVPPTSQPRFSNLSM	0	1	0.0158	1
55	1. sc_poseleccharged	20864_15mer_start_1_GGGGSMKKAWLSRAQQADAG	1	3	0.0158	1
56	1. sc_poseleccharged	20864_15mer_start_6_GGGGSLSRAQQADAGGASGS	0	1	0.0158	1
57	1. sc_poseleccharged	20864_15mer_start_11_GGGGSQADAGGASGSEDPPD	1	0	0.0158	1
58	1. sc_poseleccharged	20864_15mer_start_16_GGGGSGASGSEDPPDYGDQG	1	0	0.0158	1
59	1. sc_poseleccharged	20864_15mer_start_21_GGGGSEDPPDYGDQGNVTQV	0	0	0.0158	1
60	1. sc_poseleccharged	20864_15mer_start_26_GGGGSYGDQGNVTQVGSEPI	0	0	0.0158	1
61	1. sc_poseleccharged	20864_15mer_start_31_GGGGSNVTQVGSEPISPEIG	0	0	0.0158	1
62	1. sc_poseleccharged	20864_15mer_start_36_GGGGSGSEPISPEIGPFELS	1	0	0.0158	1
63	1. sc_poseleccharged	20864_15mer_start_41_GGGGSSPEIGPFELSAASED	1	0	0.0158	1
64	1. sc_poseleccharged	20864_15mer_Cterm_GGGGSPEIGPFELSAASEDD	1	0	0.0158	1
65	1. sc_poseleccharged	52913_15mer_start_1_GGGGSPGGSGSGPRHRDGVR	1	4	0.0158	1
66	1. sc_poseleccharged	52913_15mer_start_6_GGGGSSGPRHRDGVRRPQKR	1	7	0.0158	1
67	1. sc_poseleccharged	52913_15mer_start_11_GGGGSRDGVRRPQKRPSCIG	1	5	0.0158	1
68	1. sc_poseleccharged	52913_15mer_start_16_GGGGSRPQKRPSCIGCKGAH	1	5	0.0158	1
69	1. sc_poseleccharged	52913_15mer_start_21_GGGGSPSCIGCKGAHGGTGA	1	2	0.0158	1
70	1. sc_poseleccharged	52913_15mer_start_26_GGGGSCKGAHGGTGAGGGAG	1	2	0.0158	1
71	1. sc_poseleccharged	52913_15mer_start_31_GGGGSGGTGAGGGAGAGGAG	1	0	0.0158	1
72	1. sc_poseleccharged	52913_15mer_start_36_GGGGSGGGAGAGGAGAGGAG	1	0	0.0158	1
73	1. sc_poseleccharged	52913_15mer_start_41_GGGGSAGGAGAGGAGAGGAG	1	0	0.0158	1
74	1. sc_poseleccharged	52913_15mer_Cterm_GGGGSGGAGAGGAGAGGAGA	0	0	0.0158	1
75	1. sc_poseleccharged	53212_15mer_start_1_GGGGSEVVSGSPSGPRGDRS	1	2	0.0158	1
76	1. sc_poseleccharged	53212_15mer_start_6_GGGGSSPSGPRGDRSEVPGP	1	2	0.0158	1
77	1. sc_poseleccharged	53212_15mer_start_11_GGGGSRGDRSEVPGPARPGP	1	3	0.0158	1
78	1. sc_poseleccharged	53212_15mer_start_16_GGGGSEVPGPARPGPPGIGP	1	1	0.0158	1
79	1. sc_poseleccharged	53212_15mer_start_21_GGGGSARPGPPGIGPEGPLG	1	1	0.0158	1
80	1. sc_poseleccharged	53212_15mer_start_26_GGGGSPGIGPEGPLGQLLRR	1	2	0.0158	1
81	1. sc_poseleccharged	53212_15mer_start_31_GGGGSEGPLGQLLRRHRSPS	1	4	0.0158	1
82	1. sc_poseleccharged	53212_15mer_start_36_GGGGSQLLRRHRSPSPTRGG	1	5	0.0158	1
83	1. sc_poseleccharged	53212_15mer_start_41_GGGGSHRSPSPTRGGQEPRR	1	5	0.0158	1
84	1. sc_poseleccharged	53212_15mer_Cterm_GGGGSRSPSPTRGGQEPRRV	1	4	0.0158	1
85	1. sc_poseleccharged	52932_15mer_start_1_GGGGSPTCNIKVTVCSFDDG	0	1	0.0158	1
86	1. sc_poseleccharged	52932_15mer_start_6_GGGGSKVTVCSFDDGVDLPP	0	1	0.0158	1
87	1. sc_poseleccharged	52932_15mer_start_11_GGGGSSFDDGVDLPPWFPPM	0	0	0.0158	1
88	1. sc_poseleccharged	52932_15mer_start_16_GGGGSVDLPPWFPPMVEGAA	1	0	0.0158	1
89	1. sc_poseleccharged	52932_15mer_start_21_GGGGSWFPPMVEGAAAEGDD	1	0	0.0158	1
90	1. sc_poseleccharged	52932_15mer_start_26_GGGGSVEGAAAEGDDGDDGD	0	0	0.0158	1
91	1. sc_poseleccharged	52932_15mer_start_31_GGGGSAEGDDGDDGDEGGDG	1	0	0.0158	1
92	1. sc_poseleccharged	52932_15mer_start_36_GGGGSGDDGDEGGDGDEGEE	1	0	0.0158	1
93	1. sc_poseleccharged	52932_15mer_Cterm_GGGGSGDEGGDGDEGEEGQE	1	0	0.0158	1
94	1. sc_poseleccharged	33027_15mer_start_1_GGGGSAGAHAHLGGSSATPV	1	2	0.0158	1
95	1. sc_poseleccharged	33027_15mer_start_6_GGGGSHLGGSSATPVQQAQA	1	1	0.0158	1
96	1. sc_poseleccharged	33027_15mer_start_11_GGGGSSATPVQQAQAAASAG	0	0	0.0158	1
97	1. sc_poseleccharged	33027_15mer_start_16_GGGGSQQAQAAASAGTGALA	1	0	0.0158	1
98	1. sc_poseleccharged	33027_15mer_start_21_GGGGSAASAGTGALASSAPS	1	0	0.0158	1
99	1. sc_poseleccharged	33027_15mer_start_26_GGGGSTGALASSAPSTAVAQ	1	0	0.0158	1
100	1. sc_poseleccharged	33027_15mer_start_31_GGGGSSSAPSTAVAQSATPS	1	0	0.0158	1
101	1. sc_poseleccharged	33027_15mer_start_36_GGGGSTAVAQSATPSVSSSI	1	0	0.0158	1
102	1. sc_poseleccharged	33027_15mer_start_41_GGGGSSATPSVSSSISSLRA	1	1	0.0158	1
103	1. sc_poseleccharged	33027_15mer_Cterm_GGGGSATPSVSSSISSLRAA	1	1	0.0158	1
104	1. sc_poseleccharged	56027_15mer_start_1_GGGGSPTPLPPATLTVPPRP	1	1	0.0158	1
105	1. sc_poseleccharged	56027_15mer_start_6_GGGGSPATLTVPPRPTRPTT	1	2	0.0158	1
106	1. sc_poseleccharged	56027_15mer_start_11_GGGGSVPPRPTRPTTLPPTP	1	2	0.0158	1
107	1. sc_poseleccharged	56027_15mer_start_16_GGGGSTRPTTLPPTPLLTVL	1	1	0.0158	1
108	1. sc_poseleccharged	56027_15mer_start_21_GGGGSLPPTPLLTVLQRPTE	1	1	0.0158	1
109	1. sc_poseleccharged	56027_15mer_start_26_GGGGSLLTVLQRPTELQPTP	1	1	0.0158	1
110	1. sc_poseleccharged	56027_15mer_start_31_GGGGSQRPTELQPTPSPPRM	1	2	0.0158	1
111	1. sc_poseleccharged	56027_15mer_start_36_GGGGSLQPTPSPPRMHLPVL	0	2	0.0158	1
112	1. sc_poseleccharged	56027_15mer_start_41_GGGGSSPPRMHLPVLHVPDQ	1	3	0.0158	1
113	1. sc_poseleccharged	56027_15mer_Cterm_GGGGSPPRMHLPVLHVPDQS	1	3	0.0158	1
114	1. sc_poseleccharged	60123_15mer_start_1_GGGGSMMDPNSTSEDVKFTP	1	1	0.0158	1
115	1. sc_poseleccharged	60123_15mer_start_6_GGGGSSTSEDVKFTPDPYQV	1	1	0.0158	1
116	1. sc_poseleccharged	60123_15mer_start_11_GGGGSVKFTPDPYQVPFVQA	1	1	0.0158	1
117	1. sc_poseleccharged	60123_15mer_start_16_GGGGSDPYQVPFVQAFDQAT	1	0	0.0158	1
118	1. sc_poseleccharged	60123_15mer_start_21_GGGGSPFVQAFDQATRVYQD	1	1	0.0158	1
119	1. sc_poseleccharged	60123_15mer_start_26_GGGGSFDQATRVYQDLGGPS	1	1	0.0158	1
120	1. sc_poseleccharged	60123_15mer_start_31_GGGGSRVYQDLGGPSQAPLP	1	1	0.0158	1
121	1. sc_poseleccharged	60123_15mer_start_36_GGGGSLGGPSQAPLPCVLWP	1	0	0.0158	1
122	1. sc_poseleccharged	60123_15mer_start_41_GGGGSQAPLPCVLWPVLPEP	1	0	0.0158	1
123	1. sc_poseleccharged	60123_15mer_Cterm_GGGGSAPLPCVLWPVLPEPL	1	0	0.0158	1
124	1. sc_poseleccharged	52949_15mer_start_1_GGGGSGSRESPSLPSSKKGA	1	3	0.0158	1
125	1. sc_poseleccharged	52949_15mer_start_6_GGGGSPSLPSSKKGADEFEA	0	2	0.0158	1
126	1. sc_poseleccharged	52949_15mer_start_11_GGGGSSKKGADEFEAWLEAQ	1	2	0.0158	1
127	1. sc_poseleccharged	52949_15mer_start_16_GGGGSDEFEAWLEAQDANFE	1	0	0.0158	1
128	1. sc_poseleccharged	52949_15mer_start_21_GGGGSWLEAQDANFEDVQRE	0	1	0.0158	1
129	1. sc_poseleccharged	52949_15mer_start_26_GGGGSDANFEDVQREFSGLR	0	2	0.0158	1
130	1. sc_poseleccharged	52949_15mer_start_31_GGGGSDVQREFSGLRVIGDE	1	2	0.0158	1
131	1. sc_poseleccharged	52949_15mer_start_36_GGGGSFSGLRVIGDEDEDGS	1	1	0.0158	1
132	1. sc_poseleccharged	52949_15mer_start_41_GGGGSVIGDEDEDGSEDGEF	1	0	0.0158	1
133	1. sc_poseleccharged	52949_15mer_Cterm_GGGGSIGDEDEDGSEDGEFS	0	0	0.0158	1
134	1. sc_poseleccharged	47922_15mer_start_1_GGGGSMTQGRRGNVYWVRDS	0	3	0.0158	1
135	1. sc_poseleccharged	47922_15mer_start_6_GGGGSRGNVYWVRDSVSGLR	1	3	0.0158	1
136	1. sc_poseleccharged	47922_15mer_start_11_GGGGSWVRDSVSGLRVPVRT	1	3	0.0158	1
137	1. sc_poseleccharged	21516_15mer_start_1_GGGGSPPAFPNNGIESLVDK	0	1	0.0158	1
138	1. sc_poseleccharged	21516_15mer_start_6_GGGGSNNGIESLVDKMSRWK	1	3	0.0158	1
139	1. sc_poseleccharged	21516_15mer_start_11_GGGGSSLVDKMSRWKTYAQE	1	3	0.0158	1
140	1. sc_poseleccharged	21516_15mer_start_16_GGGGSMSRWKTYAQEHRDVP	1	4	0.0158	1
141	1. sc_poseleccharged	21516_15mer_start_21_GGGGSTYAQEHRDVPGPRPP	0	3	0.0158	1
142	1. sc_poseleccharged	21516_15mer_start_26_GGGGSHRDVPGPRPPTRRQR	0	6	0.0158	1
143	1. sc_poseleccharged	21516_15mer_start_31_GGGGSGPRPPTRRQRHDRQR	0	7	0.0158	1
144	1. sc_poseleccharged	21516_15mer_start_36_GGGGSTRRQRHDRQRGLVWE	1	6	0.0158	1
145	1. sc_poseleccharged	21516_15mer_start_41_GGGGSHDRQRGLVWEDDDSA	1	3	0.0158	1
146	1. sc_poseleccharged	21516_15mer_Cterm_GGGGSDRQRGLVWEDDDSAD	1	2	0.0158	1
147	1. sc_poseleccharged	21455_15mer_start_1_GGGGSGGNNSGSGAEENSNA	0	0	0.0158	1
148	1. sc_poseleccharged	21455_15mer_start_6_GGGGSGSGAEENSNAAAAAM	1	0	0.0158	1
149	1. sc_poseleccharged	21455_15mer_start_11_GGGGSENSNAAAAAMQPVED	1	0	0.0158	1
150	1. sc_poseleccharged	21455_15mer_start_16_GGGGSAAAAMQPVEDMNDHA	1	1	0.0158	1
151	1. sc_poseleccharged	21455_15mer_start_21_GGGGSQPVEDMNDHAIRGDT	1	2	0.0158	1
152	1. sc_poseleccharged	21455_15mer_start_26_GGGGSMNDHAIRGDTFATRA	1	3	0.0158	1
153	1. sc_poseleccharged	21455_15mer_start_31_GGGGSIRGDTFATRAEEKRA	1	4	0.0158	1
154	1. sc_poseleccharged	21455_15mer_start_36_GGGGSFATRAEEKRAEAEAA	1	3	0.0158	1
155	1. sc_poseleccharged	21455_15mer_start_41_GGGGSEEKRAEAEAAAEAAA	1	2	0.0158	1
156	1. sc_poseleccharged	21455_15mer_Cterm_GGGGSEKRAEAEAAAEAAAP	1	2	0.0158	1
157	1. sc_poseleccharged	21319_15mer_start_1_GGGGSELKCLHGSIMINKEH	0	4	0.0158	1
158	1. sc_poseleccharged	21319_15mer_start_6_GGGGSHGSIMINKEHVIEMD	1	3	0.0158	1
159	1. sc_poseleccharged	21319_15mer_start_11_GGGGSINKEHVIEMDVTSEN	0	2	0.0158	1
160	1. sc_poseleccharged	21319_15mer_start_16_GGGGSVIEMDVTSENGQRAL	0	1	0.0158	1
161	1. sc_poseleccharged	21319_15mer_start_21_GGGGSVTSENGQRALKEQSS	0	2	0.0158	1
162	1. sc_poseleccharged	21319_15mer_start_26_GGGGSGQRALKEQSSKAKIV	0	4	0.0158	1
163	1. sc_poseleccharged	21319_15mer_start_31_GGGGSKEQSSKAKIVKNRWG	0	5	0.0158	1
164	1. sc_poseleccharged	21319_15mer_start_36_GGGGSKAKIVKNRWGRNVVQ	0	5	0.0158	1
165	1. sc_poseleccharged	21319_15mer_start_41_GGGGSKNRWGRNVVQISNTD	0	3	0.0158	1
166	1. sc_poseleccharged	21319_15mer_Cterm_GGGGSNRWGRNVVQISNTDA	0	2	0.0158	1
167	1. sc_poseleccharged	38668_15mer_start_1_GGGGSMAPKKKLQLPPPPTD	0	3	0.0158	1
168	1. sc_poseleccharged	38668_15mer_start_6_GGGGSKLQLPPPPTDEEEYW	1	1	0.0158	1
169	1. sc_poseleccharged	38668_15mer_start_11_GGGGSPPPTDEEEYWDSQAE	1	0	0.0158	1
170	1. sc_poseleccharged	38668_15mer_start_16_GGGGSEEEYWDSQAEEVLDE	1	0	0.0158	1
171	1. sc_poseleccharged	38668_15mer_start_21_GGGGSDSQAEEVLDEEEEDM	0	0	0.0158	1
172	1. sc_poseleccharged	38668_15mer_start_26_GGGGSEVLDEEEEDMMEDWE	1	0	0.0158	1
173	1. sc_poseleccharged	38668_15mer_start_31_GGGGSEEEDMMEDWESLDEE	1	0	0.0158	1
174	1. sc_poseleccharged	38668_15mer_start_36_GGGGSMEDWESLDEEASEVE	1	0	0.0158	1
175	1. sc_poseleccharged	38668_15mer_start_41_GGGGSSLDEEASEVEEVSDE	1	0	0.0158	1
176	1. sc_poseleccharged	38668_15mer_Cterm_GGGGSLDEEASEVEEVSDET	0	0	0.0158	1
177	1. sc_poseleccharged	56504_15mer_start_1_GGGGSNKPSTKPRPKNPPKK	1	6	0.0158	1
178	1. sc_poseleccharged	56504_15mer_start_6_GGGGSKPRPKNPPKKPKDDY	1	6	0.0158	1
179	1. sc_poseleccharged	56504_15mer_start_11_GGGGSNPPKKPKDDYHFEVF	1	4	0.0158	1
180	1. sc_poseleccharged	56504_15mer_start_16_GGGGSPKDDYHFEVFNFVPC	1	2	0.0158	1
181	1. sc_poseleccharged	56504_15mer_start_21_GGGGSHFEVFNFVPCSICGN	0	1	0.0158	1
182	1. sc_poseleccharged	56504_15mer_start_26_GGGGSNFVPCSICGNNQLCK	0	1	0.0158	1
183	1. sc_poseleccharged	56504_15mer_start_31_GGGGSSICGNNQLCKSICKT	1	2	0.0158	1
184	1. sc_poseleccharged	56504_15mer_start_36_GGGGSNQLCKSICKTIPSNK	0	3	0.0158	1
185	1. sc_poseleccharged	56504_15mer_start_41_GGGGSSICKTIPSNKPKKKP	1	5	0.0158	1
186	1. sc_poseleccharged	56504_15mer_Cterm_GGGGSICKTIPSNKPKKKPT	1	5	0.0158	1
187	1. sc_poseleccharged	2933_15mer_start_1_GGGGSSTTKQRQNKPQNKPN	1	4	0.0158	1
188	1. sc_poseleccharged	2933_15mer_start_6_GGGGSRQNKPQNKPNNDFHF	1	4	0.0158	1
189	1. sc_poseleccharged	2933_15mer_start_11_GGGGSQNKPNNDFHFEVFNF	1	2	0.0158	1
190	1. sc_poseleccharged	2933_15mer_start_16_GGGGSNDFHFEVFNFVPCSI	1	1	0.0158	1
191	1. sc_poseleccharged	2933_15mer_start_21_GGGGSEVFNFVPCSICSNNP	0	0	0.0158	1
192	1. sc_poseleccharged	2933_15mer_start_26_GGGGSVPCSICSNNPTCWAI	0	0	0.0158	1
193	1. sc_poseleccharged	2933_15mer_start_31_GGGGSCSNNPTCWAICKRIP	1	2	0.0158	1
194	1. sc_poseleccharged	2933_15mer_start_36_GGGGSTCWAICKRIPNKKPG	1	4	0.0158	1
195	1. sc_poseleccharged	2933_15mer_start_41_GGGGSCKRIPNKKPGKKTTT	1	6	0.0158	1
196	1. sc_poseleccharged	2933_15mer_Cterm_GGGGSKRIPNKKPGKKTTTK	1	7	0.0158	1
197	1. sc_poseleccharged	22243_15mer_start_1_GGGGSQKNNRLLEITREFSV	0	3	0.0158	1
198	1. sc_poseleccharged	22243_15mer_start_6_GGGGSLLEITREFSVNAGVT	0	1	0.0158	1
199	1. sc_poseleccharged	22243_15mer_start_11_GGGGSREFSVNAGVTTPVST	0	1	0.0158	1
200	1. sc_poseleccharged	22243_15mer_start_16_GGGGSNAGVTTPVSTYMLTN	0	0	0.0158	1
201	1. sc_poseleccharged	22243_15mer_start_21_GGGGSTPVSTYMLTNSELLS	0	0	0.0158	1
202	1. sc_poseleccharged	22243_15mer_start_26_GGGGSYMLTNSELLSLINDM	1	0	0.0158	1
203	1. sc_poseleccharged	22243_15mer_start_31_GGGGSSELLSLINDMPITND	0	0	0.0158	1
204	1. sc_poseleccharged	22243_15mer_start_36_GGGGSLINDMPITNDQKKLM	1	2	0.0158	1
205	1. sc_poseleccharged	22243_15mer_start_41_GGGGSPITNDQKKLMSNNVQ	0	2	0.0158	1
206	1. sc_poseleccharged	22243_15mer_Cterm_GGGGSITNDQKKLMSNNVQI	0	2	0.0158	1
207	1. sc_poseleccharged	13043_15mer_start_1_GGGGSVSCYGKTKCTASNKN	1	3	0.0158	1
208	1. sc_poseleccharged	13043_15mer_start_6_GGGGSKTKCTASNKNRGIIK	1	5	0.0158	1
209	1. sc_poseleccharged	13043_15mer_start_11_GGGGSASNKNRGIIKTFSNG	1	3	0.0158	1
210	1. sc_poseleccharged	13043_15mer_start_16_GGGGSRGIIKTFSNGCDYVS	0	2	0.0158	1
211	1. sc_poseleccharged	13043_15mer_start_21_GGGGSTFSNGCDYVSNKGVD	1	1	0.0158	1
212	1. sc_poseleccharged	13043_15mer_start_26_GGGGSCDYVSNKGVDTVSVG	0	1	0.0158	1
213	1. sc_poseleccharged	13043_15mer_start_31_GGGGSNKGVDTVSVGNTLYY	0	1	0.0158	1
214	1. sc_poseleccharged	13043_15mer_start_36_GGGGSTVSVGNTLYYVNKQE	0	1	0.0158	1
215	1. sc_poseleccharged	13043_15mer_start_41_GGGGSNTLYYVNKQEGKSLY	0	2	0.0158	1
216	1. sc_poseleccharged	13043_15mer_Cterm_GGGGSTLYYVNKQEGKSLYV	0	2	0.0158	1
217	1. sc_poseleccharged	13045_15mer_start_1_GGGGSKGEPIINFYDPLVFP	1	1	0.0158	1
218	1. sc_poseleccharged	13045_15mer_start_6_GGGGSINFYDPLVFPSDEFD	1	0	0.0158	1
219	1. sc_poseleccharged	13045_15mer_start_11_GGGGSPLVFPSDEFDASISQ	1	0	0.0158	1
220	1. sc_poseleccharged	13045_15mer_start_16_GGGGSSDEFDASISQVNEKI	0	1	0.0158	1
221	1. sc_poseleccharged	13045_15mer_start_21_GGGGSASISQVNEKINQSLA	0	1	0.0158	1
222	1. sc_poseleccharged	13045_15mer_start_26_GGGGSVNEKINQSLAFIRKS	1	3	0.0158	1
223	1. sc_poseleccharged	13045_15mer_start_31_GGGGSNQSLAFIRKSDELLH	1	3	0.0158	1
224	1. sc_poseleccharged	13045_15mer_start_36_GGGGSFIRKSDELLHNVNVG	1	3	0.0158	1
225	1. sc_poseleccharged	13045_15mer_start_41_GGGGSDELLHNVNVGKSTTN	1	2	0.0158	1
226	1. sc_poseleccharged	13045_15mer_Cterm_GGGGSELLHNVNVGKSTTNI	1	2	0.0158	1
227	1. sc_poseleccharged	68477_15mer_start_1_GGGGSQTDALTEGLSDELEE	0	0	0.0158	1
228	1. sc_poseleccharged	68477_15mer_start_6_GGGGSTEGLSDELEEVIVEK	1	1	0.0158	1
229	1. sc_poseleccharged	68477_15mer_start_11_GGGGSDELEEVIVEKTKQTL	1	2	0.0158	1
230	1. sc_poseleccharged	68477_15mer_start_16_GGGGSVIVEKTKQTLASVSS	1	2	0.0158	1
231	1. sc_poseleccharged	68477_15mer_start_21_GGGGSTKQTLASVSSGPKHT	1	3	0.0158	1
232	1. sc_poseleccharged	68477_15mer_start_26_GGGGSASVSSGPKHTQSVPA	1	2	0.0158	1
233	1. sc_poseleccharged	68477_15mer_start_31_GGGGSGPKHTQSVPALTANE	1	2	0.0158	1
234	1. sc_poseleccharged	68477_15mer_start_36_GGGGSQSVPALTANETGATL	1	0	0.0158	1
235	1. sc_poseleccharged	68477_15mer_start_41_GGGGSLTANETGATLPTRPS	1	1	0.0158	1
236	1. sc_poseleccharged	68477_15mer_Cterm_GGGGSTANETGATLPTRPSD	0	1	0.0158	1
237	1. sc_poseleccharged	68486_15mer_start_1_GGGGSRAKHVEAWIPRAPRA	0	5	0.0158	1
238	1. sc_poseleccharged	68486_15mer_start_6_GGGGSEAWIPRAPRALPYVS	0	2	0.0158	1
239	1. sc_poseleccharged	68486_15mer_start_11_GGGGSRAPRALPYVSIGRTN	1	3	0.0158	1
240	1. sc_poseleccharged	68486_15mer_start_16_GGGGSLPYVSIGRTNYPRDS	1	2	0.0158	1
241	1. sc_poseleccharged	68486_15mer_start_21_GGGGSIGRTNYPRDSKTIIK	1	4	0.0158	1
242	1. sc_poseleccharged	68486_15mer_start_26_GGGGSYPRDSKTIIKKRTNI	0	5	0.0158	1
243	1. sc_poseleccharged	68486_15mer_start_31_GGGGSKTIIKKRTNIKTYGL	1	5	0.0158	1
244	1. sc_poseleccharged	68486_15mer_start_36_GGGGSKRTNIKTYGLGPRFG	1	4	0.0158	1
245	1. sc_poseleccharged	68486_15mer_start_41_GGGGSKTYGLGPRFGGVFTS	0	2	0.0158	1
246	1. sc_poseleccharged	68486_15mer_Cterm_GGGGSTYGLGPRFGGVFTSN	0	1	0.0158	1
247	1. sc_poseleccharged	16586_15mer_start_1_GGGGSFQGPVYKDLEIDVCN	1	1	0.0158	1
248	1. sc_poseleccharged	16586_15mer_start_6_GGGGSYKDLEIDVCNTPPPE	1	1	0.0158	1
249	1. sc_poseleccharged	16586_15mer_start_11_GGGGSIDVCNTPPPECINDL	1	0	0.0158	1
250	1. sc_poseleccharged	16586_15mer_start_16_GGGGSTPPPECINDLLKSVD	1	1	0.0158	1
251	1. sc_poseleccharged	16586_15mer_start_21_GGGGSCINDLLKSVDSEEVR	0	2	0.0158	1
252	1. sc_poseleccharged	16586_15mer_start_26_GGGGSLKSVDSEEVREYCKK	1	4	0.0158	1
253	1. sc_poseleccharged	16586_15mer_start_31_GGGGSSEEVREYCKKKKWII	0	5	0.0158	1
254	1. sc_poseleccharged	16586_15mer_start_36_GGGGSEYCKKKKWIIPQVPT	0	4	0.0158	1
255	1. sc_poseleccharged	16586_15mer_start_41_GGGGSKKWIIPQVPTNIERA	1	3	0.0158	1
256	1. sc_poseleccharged	16586_15mer_Cterm_GGGGSKWIIPQVPTNIERAM	1	2	0.0158	1
257	1. sc_poseleccharged	21716_15mer_start_1_GGGGSQLKKQYFVEKQGQVI	0	3	0.0158	1
258	1. sc_poseleccharged	21716_15mer_start_6_GGGGSYFVEKQGQVIARHKV	0	4	0.0158	1
259	1. sc_poseleccharged	21716_15mer_start_11_GGGGSQGQVIARHKVREFNI	1	4	0.0158	1
260	1. sc_poseleccharged	21716_15mer_start_16_GGGGSARHKVREFNINPVNT	0	4	0.0158	1
261	1. sc_poseleccharged	21716_15mer_start_21_GGGGSREFNINPVNTPTKSK	0	3	0.0158	1
262	1. sc_poseleccharged	21716_15mer_start_26_GGGGSNPVNTPTKSKLHPSV	0	3	0.0158	1
263	1. sc_poseleccharged	21716_15mer_start_31_GGGGSPTKSKLHPSVFYDVF	1	3	0.0158	1
264	1. sc_poseleccharged	21716_15mer_start_36_GGGGSLHPSVFYDVFPGDKE	1	2	0.0158	1
265	1. sc_poseleccharged	21716_15mer_start_41_GGGGSFYDVFPGDKEPAVLS	1	1	0.0158	1
266	1. sc_poseleccharged	21716_15mer_Cterm_GGGGSYDVFPGDKEPAVLSD	1	1	0.0158	1
267	1. sc_poseleccharged	843_15mer_start_1_GGGGSPEHQLASHTQGNVSV	0	2	0.0158	1
268	1. sc_poseleccharged	843_15mer_start_6_GGGGSASHTQGNVSVKYKYT	0	3	0.0158	1
269	1. sc_poseleccharged	843_15mer_start_11_GGGGSGNVSVKYKYTHPGEQ	1	3	0.0158	1
270	1. sc_poseleccharged	843_15mer_start_16_GGGGSKYKYTHPGEQGIDLD	1	3	0.0158	1
271	1. sc_poseleccharged	843_15mer_start_21_GGGGSHPGEQGIDLDSVAET	1	1	0.0158	1
272	1. sc_poseleccharged	843_15mer_start_26_GGGGSGIDLDSVAETGGASH	0	1	0.0158	1
273	1. sc_poseleccharged	843_15mer_start_31_GGGGSSVAETGGASHDPVYS	0	1	0.0158	1
274	1. sc_poseleccharged	843_15mer_start_36_GGGGSGGASHDPVYSMNGTL	0	1	0.0158	1
275	1. sc_poseleccharged	843_15mer_start_41_GGGGSDPVYSMNGTLIGNLL	1	0	0.0158	1
276	1. sc_poseleccharged	843_15mer_Cterm_GGGGSPVYSMNGTLIGNLLI	0	0	0.0158	1
277	1. sc_poseleccharged	33882_15mer_start_1_GGGGSTASGEEVAVLSHHDS	0	2	0.0158	1
278	1. sc_poseleccharged	33882_15mer_start_6_GGGGSEVAVLSHHDSLESRR	0	4	0.0158	1
279	1. sc_poseleccharged	33882_15mer_start_11_GGGGSSHHDSLESRRLREEE	1	5	0.0158	1
280	1. sc_poseleccharged	33882_15mer_start_16_GGGGSLESRRLREEEDDDDD	1	3	0.0158	1
281	1. sc_poseleccharged	33882_15mer_start_21_GGGGSLREEEDDDDDEDFED	1	1	0.0158	1
282	1. sc_poseleccharged	33882_15mer_Cterm_GGGGSREEEDDDDDEDFEDA	1	1	0.0158	1
283	1. sc_poseleccharged	25305_15mer_start_1_GGGGSQTPVNGNSPWAPTAP	1	0	0.0158	1
284	1. sc_poseleccharged	25305_15mer_start_6_GGGGSGNSPWAPTAPLPGDM	1	0	0.0158	1
285	1. sc_poseleccharged	25305_15mer_start_11_GGGGSAPTAPLPGDMNPANW	1	0	0.0158	1
286	1. sc_poseleccharged	25305_15mer_start_16_GGGGSLPGDMNPANWPRERA	1	2	0.0158	1
287	1. sc_poseleccharged	25305_15mer_start_21_GGGGSNPANWPRERAWALKN	1	3	0.0158	1
288	1. sc_poseleccharged	25305_15mer_start_26_GGGGSPRERAWALKNPHLAY	1	4	0.0158	1
289	1. sc_poseleccharged	25305_15mer_start_31_GGGGSWALKNPHLAYNPFRM	1	3	0.0158	1
290	1. sc_poseleccharged	25305_15mer_start_36_GGGGSPHLAYNPFRMPTTST	1	2	0.0158	1
291	1. sc_poseleccharged	25305_15mer_start_41_GGGGSNPFRMPTTSTASQNT	1	1	0.0158	1
292	1. sc_poseleccharged	25305_15mer_Cterm_GGGGSPFRMPTTSTASQNTV	0	1	0.0158	1
293	1. sc_poseleccharged	25314_15mer_start_1_GGGGSSPLSMLSSASPSPAK	0	1	0.0158	1
294	1. sc_poseleccharged	25314_15mer_start_6_GGGGSLSSASPSPAKSAPPS	0	1	0.0158	1
295	1. sc_poseleccharged	25314_15mer_start_11_GGGGSPSPAKSAPPSPVKGR	0	3	0.0158	1
296	1. sc_poseleccharged	25314_15mer_start_16_GGGGSSAPPSPVKGRGSRVG	1	3	0.0158	1
297	1. sc_poseleccharged	25314_15mer_start_21_GGGGSPVKGRGSRVGVPSLK	1	4	0.0158	1
298	1. sc_poseleccharged	25314_15mer_start_26_GGGGSGSRVGVPSLKPTLGG	1	2	0.0158	1
299	1. sc_poseleccharged	25314_15mer_start_31_GGGGSVPSLKPTLGGKAVVG	1	2	0.0158	1
300	1. sc_poseleccharged	25314_15mer_start_36_GGGGSPTLGGKAVVGRPPSV	1	2	0.0158	1
301	1. sc_poseleccharged	25314_15mer_start_41_GGGGSKAVVGRPPSVPVSGS	1	2	0.0158	1
302	1. sc_poseleccharged	25314_15mer_Cterm_GGGGSAVVGRPPSVPVSGSA	1	1	0.0158	1
303	1. sc_poseleccharged	25319_15mer_start_1_GGGGSPQKSGTGPQPGSAGM	1	1	0.0158	1
304	1. sc_poseleccharged	25319_15mer_start_6_GGGGSTGPQPGSAGMGGAKT	1	1	0.0158	1
305	1. sc_poseleccharged	25319_15mer_start_11_GGGGSGSAGMGGAKTPSDAV	1	1	0.0158	1
306	1. sc_poseleccharged	25319_15mer_start_16_GGGGSGGAKTPSDAVQNILQ	1	1	0.0158	1
307	1. sc_poseleccharged	25319_15mer_start_21_GGGGSPSDAVQNILQKIEKI	1	2	0.0158	1
308	1. sc_poseleccharged	25310_15mer_start_1_GGGGSRIRKAKLSSPMTTTS	1	4	0.0158	1
309	1. sc_poseleccharged	25310_15mer_start_6_GGGGSKLSSPMTTTSTSQKP	1	2	0.0158	1
310	1. sc_poseleccharged	25310_15mer_start_11_GGGGSMTTTSTSQKPVLGKR	1	3	0.0158	1
311	1. sc_poseleccharged	25310_15mer_start_16_GGGGSTSQKPVLGKRVATPH	1	4	0.0158	1
312	1. sc_poseleccharged	25310_15mer_start_21_GGGGSVLGKRVATPHASARA	1	4	0.0158	1
313	1. sc_poseleccharged	25310_15mer_start_26_GGGGSVATPHASARAQTVTS	1	2	0.0158	1
314	1. sc_poseleccharged	25310_15mer_start_31_GGGGSASARAQTVTSTPVQG	0	1	0.0158	1
315	1. sc_poseleccharged	25310_15mer_start_36_GGGGSQTVTSTPVQGRLEKQ	1	2	0.0158	1
316	1. sc_poseleccharged	25310_15mer_start_41_GGGGSTPVQGRLEKQVSGTP	1	2	0.0158	1
317	1. sc_poseleccharged	25310_15mer_Cterm_GGGGSPVQGRLEKQVSGTPS	1	2	0.0158	1
318	1. sc_poseleccharged	60278_15mer_start_1_GGGGSSHATSSAHNGSHTSR	1	4	0.0158	1
319	1. sc_poseleccharged	60278_15mer_start_6_GGGGSSAHNGSHTSRTTSAQ	1	3	0.0158	1
320	1. sc_poseleccharged	60278_15mer_start_11_GGGGSSHTSRTTSAQTRSVS	1	3	0.0158	1
321	1. sc_poseleccharged	60278_15mer_start_16_GGGGSTTSAQTRSVSSQHVT	1	2	0.0158	1
322	1. sc_poseleccharged	60278_15mer_start_21_GGGGSTRSVSSQHVTSSEAV	1	2	0.0158	1
323	1. sc_poseleccharged	60278_15mer_start_26_GGGGSSQHVTSSEAVSHRAN	1	3	0.0158	1
324	1. sc_poseleccharged	60278_15mer_start_31_GGGGSSSEAVSHRANETIYN	1	2	0.0158	1
325	1. sc_poseleccharged	60278_15mer_start_36_GGGGSSHRANETIYNTTLKY	1	3	0.0158	1
326	1. sc_poseleccharged	32211_15mer_start_1_GGGGSKKKPSKHHHHQQSSI	1	8	0.0158	1
327	1. sc_poseleccharged	32211_15mer_start_6_GGGGSKHHHHQQSSIMQETD	1	5	0.0158	1
328	1. sc_poseleccharged	32211_15mer_start_11_GGGGSQQSSIMQETDDLDEE	1	0	0.0158	1
329	1. sc_poseleccharged	32211_15mer_start_16_GGGGSMQETDDLDEEDTSIY	1	0	0.0158	1
330	1. sc_poseleccharged	32211_15mer_start_21_GGGGSDLDEEDTSIYLSPPP	1	0	0.0158	1
331	1. sc_poseleccharged	32211_15mer_start_26_GGGGSDTSIYLSPPPVPPVQ	1	0	0.0158	1
332	1. sc_poseleccharged	32211_15mer_start_31_GGGGSLSPPPVPPVQVVAKR	0	2	0.0158	1
333	1. sc_poseleccharged	32211_15mer_start_36_GGGGSVPPVQVVAKRLPRPD	1	3	0.0158	1
334	1. sc_poseleccharged	32211_15mer_start_41_GGGGSVVAKRLPRPDTPRTP	1	4	0.0158	1
335	1. sc_poseleccharged	32211_15mer_Cterm_GGGGSVAKRLPRPDTPRTPR	1	5	0.0158	1
336	1. sc_poseleccharged	9709_15mer_start_1_GGGGSKTTHAYTNAAFTSSD	1	2	0.0158	1
337	1. sc_poseleccharged	9709_15mer_start_6_GGGGSYTNAAFTSSDATLPM	1	0	0.0158	1
338	1. sc_poseleccharged	9709_15mer_start_11_GGGGSFTSSDATLPMGTTGS	0	0	0.0158	1
339	1. sc_poseleccharged	9709_15mer_start_16_GGGGSATLPMGTTGSYTPPQ	1	0	0.0158	1
340	1. sc_poseleccharged	9709_15mer_start_21_GGGGSGTTGSYTPPQDGSFP	1	0	0.0158	1
341	1. sc_poseleccharged	9709_15mer_Cterm_GGGGSSYTPPQDGSFPPPPR	1	1	0.0158	1
342	1. sc_poseleccharged	25297_15mer_start_1_GGGGSLKAWEERQQNLQQRQ	1	3	0.0158	1
343	1. sc_poseleccharged	25297_15mer_start_6_GGGGSERQQNLQQRQQQPPP	0	2	0.0158	1
344	1. sc_poseleccharged	25297_15mer_start_11_GGGGSLQQRQQQPPPPARKP	1	3	0.0158	1
345	1. sc_poseleccharged	25297_15mer_start_16_GGGGSQQPPPPARKPSASRR	0	4	0.0158	1
346	1. sc_poseleccharged	25297_15mer_start_21_GGGGSPARKPSASRRLFGSS	1	4	0.0158	1
347	1. sc_poseleccharged	25297_15mer_start_26_GGGGSSASRRLFGSSADEDD	1	2	0.0158	1
348	1. sc_poseleccharged	25297_15mer_start_31_GGGGSLFGSSADEDDDDDDD	1	0	0.0158	1
349	1. sc_poseleccharged	25297_15mer_start_36_GGGGSADEDDDDDDDEKNIF	1	1	0.0158	1
350	1. sc_poseleccharged	25297_15mer_start_41_GGGGSDDDDDEKNIFTPIKK	1	3	0.0158	1
351	1. sc_poseleccharged	25297_15mer_Cterm_GGGGSDDDDEKNIFTPIKKP	1	3	0.0158	1
352	1. sc_poseleccharged	25316_15mer_start_1_GGGGSPGRLSGSSRAASTTP	1	2	0.0158	1
353	1. sc_poseleccharged	25316_15mer_start_6_GGGGSGSSRAASTTPTYPAV	1	1	0.0158	1
354	1. sc_poseleccharged	25316_15mer_start_11_GGGGSASTTPTYPAVTTVYP	1	0	0.0158	1
355	1. sc_poseleccharged	25316_15mer_start_16_GGGGSTYPAVTTVYPPSSTA	1	0	0.0158	1
356	1. sc_poseleccharged	25316_15mer_start_21_GGGGSTTVYPPSSTAKSSVS	1	1	0.0158	1
357	1. sc_poseleccharged	25316_15mer_start_26_GGGGSPSSTAKSSVSNAPPV	1	1	0.0158	1
358	1. sc_poseleccharged	25316_15mer_start_31_GGGGSKSSVSNAPPVASPSI	1	1	0.0158	1
359	1. sc_poseleccharged	25316_15mer_start_36_GGGGSNAPPVASPSILKPGA	1	1	0.0158	1
360	1. sc_poseleccharged	25316_15mer_start_41_GGGGSASPSILKPGASAALQ	1	1	0.0158	1
361	1. sc_poseleccharged	25316_15mer_Cterm_GGGGSSPSILKPGASAALQS	1	1	0.0158	1
362	1. sc_poseleccharged	32244_15mer_start_1_GGGGSLDGQTGTQDKGQKPN	0	2	0.0158	1
363	1. sc_poseleccharged	32244_15mer_start_6_GGGGSGTQDKGQKPNLLDRL	1	3	0.0158	1
364	1. sc_poseleccharged	32244_15mer_start_11_GGGGSGQKPNLLDRLRHRKN	1	6	0.0158	1
365	1. sc_poseleccharged	32244_15mer_start_16_GGGGSLLDRLRHRKNGYRHL	1	7	0.0158	1
366	1. sc_poseleccharged	32244_15mer_start_21_GGGGSRHRKNGYRHLKDSDE	1	7	0.0158	1
367	1. sc_poseleccharged	32244_15mer_Cterm_GGGGSNGYRHLKDSDEEENV	1	3	0.0158	1
368	1. sc_poseleccharged	34792_15mer_start_1_GGGGSDLMRHSPDVPREAVM	1	3	0.0158	1
369	1. sc_poseleccharged	34792_15mer_start_6_GGGGSSPDVPREAVMSPTMV	1	1	0.0158	1
370	1. sc_poseleccharged	34792_15mer_start_11_GGGGSREAVMSPTMVTIPPP	1	1	0.0158	1
371	1. sc_poseleccharged	34792_15mer_start_16_GGGGSSPTMVTIPPPQIPFV	0	0	0.0158	1
372	1. sc_poseleccharged	34792_15mer_start_21_GGGGSTIPPPQIPFVGSARE	1	1	0.0158	1
373	1. sc_poseleccharged	34792_15mer_start_26_GGGGSQIPFVGSARELRGVK	1	3	0.0158	1
374	1. sc_poseleccharged	34792_15mer_start_31_GGGGSGSARELRGVKKKKPT	1	6	0.0158	1
375	1. sc_poseleccharged	34792_15mer_start_36_GGGGSLRGVKKKKPTAAALL	1	5	0.0158	1
376	1. sc_poseleccharged	34792_15mer_Cterm_GGGGSVKKKKPTAAALLSSA	1	4	0.0158	1
377	1. sc_poseleccharged	25299_15mer_start_1_GGGGSGTSGKGAASGGGVSS	0	1	0.0158	1
378	1. sc_poseleccharged	25299_15mer_start_6_GGGGSGAASGGGVSSIFSGL	0	0	0.0158	1
379	1. sc_poseleccharged	25299_15mer_start_11_GGGGSGGVSSIFSGLLSSGS	1	0	0.0158	1
380	1. sc_poseleccharged	25299_15mer_start_16_GGGGSIFSGLLSSGSQKPTS	1	1	0.0158	1
381	1. sc_poseleccharged	25299_15mer_start_21_GGGGSLSSGSQKPTSGPLNI	1	1	0.0158	1
382	1. sc_poseleccharged	25299_15mer_start_26_GGGGSQKPTSGPLNIPQQQQ	1	1	0.0158	1
383	1. sc_poseleccharged	25299_15mer_start_31_GGGGSGPLNIPQQQQRHAAF	1	2	0.0158	1
384	1. sc_poseleccharged	25299_15mer_start_36_GGGGSPQQQQRHAAFSLVSP	1	2	0.0158	1
385	1. sc_poseleccharged	25299_15mer_start_41_GGGGSRHAAFSLVSPQVTKA	1	3	0.0158	1
386	1. sc_poseleccharged	25299_15mer_Cterm_GGGGSHAAFSLVSPQVTKAS	1	2	0.0158	1
387	1. sc_poseleccharged	32242_15mer_start_1_GGGGSSYEESVYNSGRKGPG	1	2	0.0158	1
388	1. sc_poseleccharged	32242_15mer_start_6_GGGGSVYNSGRKGPGPPSSD	1	2	0.0158	1
389	1. sc_poseleccharged	32242_15mer_start_11_GGGGSRKGPGPPSSDASTAA	0	2	0.0158	1
390	1. sc_poseleccharged	32242_15mer_start_16_GGGGSPPSSDASTAAPPYTN	0	0	0.0158	1
391	1. sc_poseleccharged	32242_15mer_start_21_GGGGSASTAAPPYTNEQAYQ	0	0	0.0158	1
392	1. sc_poseleccharged	32242_15mer_start_26_GGGGSPPYTNEQAYQMLLAL	1	0	0.0158	1
393	1. sc_poseleccharged	32242_15mer_start_31_GGGGSEQAYQMLLALVRLDA	1	1	0.0158	1
394	1. sc_poseleccharged	32242_15mer_start_36_GGGGSMLLALVRLDAEQRAQ	1	2	0.0158	1
395	1. sc_poseleccharged	32242_15mer_start_41_GGGGSVRLDAEQRAQQNGTD	1	2	0.0158	1
396	1. sc_poseleccharged	32242_15mer_Cterm_GGGGSRLDAEQRAQQNGTDS	1	2	0.0158	1
397	1. sc_poseleccharged	11376_15mer_start_1_GGGGSPLTIESHLSDNEEDP	1	1	0.0158	1
398	1. sc_poseleccharged	11376_15mer_start_6_GGGGSSHLSDNEEDPIRYYV	1	2	0.0158	1
399	1. sc_poseleccharged	11376_15mer_start_11_GGGGSNEEDPIRYYVSVYDE	1	1	0.0158	1
400	1. sc_poseleccharged	11376_15mer_start_16_GGGGSIRYYVSVYDELTASE	1	1	0.0158	1
401	1. sc_poseleccharged	11376_15mer_start_21_GGGGSSVYDELTASEMEEPS	1	0	0.0158	1
402	1. sc_poseleccharged	11376_15mer_start_26_GGGGSLTASEMEEPSNSTSW	1	0	0.0158	1
403	1. sc_poseleccharged	11376_15mer_start_31_GGGGSMEEPSNSTSWQIPKL	1	1	0.0158	1
404	1. sc_poseleccharged	11376_15mer_start_36_GGGGSNSTSWQIPKLMKVAT	1	2	0.0158	1
405	1. sc_poseleccharged	11376_15mer_start_41_GGGGSQIPKLMKVATQPVSL	1	2	0.0158	1
406	1. sc_poseleccharged	11376_15mer_Cterm_GGGGSIPKLMKVATQPVSLR	1	3	0.0158	1
407	1. sc_poseleccharged	67524_15mer_start_1_GGGGSVTQTASRDAADEVWA	0	1	0.0158	1
408	1. sc_poseleccharged	67524_15mer_start_6_GGGGSSRDAADEVWALRDQT	1	2	0.0158	1
409	1. sc_poseleccharged	67524_15mer_start_11_GGGGSDEVWALRDQTAESPV	1	1	0.0158	1
410	1. sc_poseleccharged	67524_15mer_start_16_GGGGSLRDQTAESPVEDSEE	0	1	0.0158	1
411	1. sc_poseleccharged	67524_15mer_start_21_GGGGSAESPVEDSEEEDDSS	0	0	0.0158	1
412	1. sc_poseleccharged	67524_15mer_start_26_GGGGSEDSEEEDDSSDTGSV	0	0	0.0158	1
413	1. sc_poseleccharged	67524_15mer_start_31_GGGGSEDDSSDTGSVVSLGH	0	1	0.0158	1
414	1. sc_poseleccharged	67524_15mer_start_36_GGGGSDTGSVVSLGHTTPSS	0	1	0.0158	1
415	1. sc_poseleccharged	67524_15mer_start_41_GGGGSVSLGHTTPSSDYNND	1	1	0.0158	1
416	1. sc_poseleccharged	67524_15mer_Cterm_GGGGSSLGHTTPSSDYNNDV	1	1	0.0158	1
417	1. sc_poseleccharged	93698_15mer_start_1_GGGGSNPIENYVDEVLNEVL	1	0	0.0158	1
418	1. sc_poseleccharged	93698_15mer_start_6_GGGGSYVDEVLNEVLVVPNI	1	0	0.0158	1
419	1. sc_poseleccharged	93698_15mer_start_11_GGGGSLNEVLVVPNINSSHP	1	1	0.0158	1
420	1. sc_poseleccharged	93698_15mer_start_16_GGGGSVVPNINSSHPTTSNS	0	1	0.0158	1
421	1. sc_poseleccharged	93698_15mer_start_21_GGGGSNSSHPTTSNSAPALD	1	1	0.0158	1
422	1. sc_poseleccharged	93698_15mer_start_26_GGGGSTTSNSAPALDAAETG	1	0	0.0158	1
423	1. sc_poseleccharged	93698_15mer_start_31_GGGGSAPALDAAETGHTSNV	1	1	0.0158	1
424	1. sc_poseleccharged	93698_15mer_start_36_GGGGSAAETGHTSNVQPEDV	1	1	0.0158	1
425	1. sc_poseleccharged	93698_15mer_start_41_GGGGSHTSNVQPEDVIETRY	1	2	0.0158	1
426	1. sc_poseleccharged	93698_15mer_Cterm_GGGGSTSNVQPEDVIETRYV	0	1	0.0158	1
427	1. sc_poseleccharged	57885_15mer_start_1_GGGGSTDMHVQNVPITQNPV	0	1	0.0158	1
428	1. sc_poseleccharged	57885_15mer_start_6_GGGGSQNVPITQNPVENYID	1	0	0.0158	1
429	1. sc_poseleccharged	57885_15mer_start_11_GGGGSTQNPVENYIDEVLNE	1	0	0.0158	1
430	1. sc_poseleccharged	57885_15mer_start_16_GGGGSENYIDEVLNEVLVVP	1	0	0.0158	1
431	1. sc_poseleccharged	57885_15mer_start_21_GGGGSEVLNEVLVVPNIRES	1	1	0.0158	1
432	1. sc_poseleccharged	57885_15mer_start_26_GGGGSVLVVPNIRESHPTTS	1	2	0.0158	1
433	1. sc_poseleccharged	57885_15mer_start_31_GGGGSNIRESHPTTSNAATA	0	2	0.0158	1
434	1. sc_poseleccharged	57885_15mer_start_36_GGGGSHPTTSNAATALDAAE	0	1	0.0158	1
435	1. sc_poseleccharged	57885_15mer_start_41_GGGGSNAATALDAAETGHTS	1	1	0.0158	1
436	1. sc_poseleccharged	57885_15mer_Cterm_GGGGSAATALDAAETGHTSS	1	1	0.0158	1
437	1. sc_poseleccharged	7840_15mer_start_1_GGGGSPEHQLANANATNADA	0	1	0.0158	1
438	1. sc_poseleccharged	7840_15mer_start_6_GGGGSANANATNADAGYNYT	1	0	0.0158	1
439	1. sc_poseleccharged	7840_15mer_start_11_GGGGSTNADAGYNYTHPGER	1	2	0.0158	1
440	1. sc_poseleccharged	7840_15mer_start_16_GGGGSGYNYTHPGERGREVG	1	3	0.0158	1
441	1. sc_poseleccharged	7840_15mer_start_21_GGGGSHPGERGREVGSDRVA	1	4	0.0158	1
442	1. sc_poseleccharged	7840_15mer_start_26_GGGGSGREVGSDRVAHANLP	0	3	0.0158	1
443	1. sc_poseleccharged	7840_15mer_start_31_GGGGSSDRVAHANLPSDDNW	0	2	0.0158	1
444	1. sc_poseleccharged	7840_15mer_start_36_GGGGSHANLPSDDNWLNFDG	1	1	0.0158	1
445	1. sc_poseleccharged	7840_15mer_start_41_GGGGSSDDNWLNFDGTLLGN	1	0	0.0158	1
446	1. sc_poseleccharged	7840_15mer_Cterm_GGGGSDDNWLNFDGTLLGNA	1	0	0.0158	1
447	1. sc_poseleccharged	57915_15mer_start_1_GGGGSDKRRRQVIDVMSAIF	1	4	0.0158	1
448	1. sc_poseleccharged	57915_15mer_start_6_GGGGSQVIDVMSAIFQGPIS	1	0	0.0158	1
449	1. sc_poseleccharged	57915_15mer_start_11_GGGGSMSAIFQGPISLQNPP	1	0	0.0158	1
450	1. sc_poseleccharged	57915_15mer_start_16_GGGGSQGPISLQNPPPPAIA	0	0	0.0158	1
451	1. sc_poseleccharged	57915_15mer_start_21_GGGGSLQNPPPPAIADLLQS	1	0	0.0158	1
452	1. sc_poseleccharged	57915_15mer_start_26_GGGGSPPAIADLLQSVRTPE	1	1	0.0158	1
453	1. sc_poseleccharged	57915_15mer_start_31_GGGGSDLLQSVRTPEVIKYC	1	2	0.0158	1
454	1. sc_poseleccharged	57915_15mer_start_36_GGGGSVRTPEVIKYCEENKW	1	3	0.0158	1
455	1. sc_poseleccharged	57915_15mer_start_41_GGGGSVIKYCEENKWIIPAE	1	2	0.0158	1
456	1. sc_poseleccharged	57915_15mer_Cterm_GGGGSIKYCEENKWIIPAEC	1	2	0.0158	1
457	1. sc_poseleccharged	23621_15mer_start_1_GGGGSTPCKTKLQPSVFYDV	1	2	0.0158	1
458	1. sc_poseleccharged	23621_15mer_start_6_GGGGSKLQPSVFYDVFPGSK	1	2	0.0158	1
459	1. sc_poseleccharged	23621_15mer_start_11_GGGGSVFYDVFPGSKEPAVL	1	1	0.0158	1
460	1. sc_poseleccharged	23621_15mer_start_16_GGGGSFPGSKEPAVLSEKDA	0	2	0.0158	1
461	1. sc_poseleccharged	23621_15mer_start_21_GGGGSEPAVLSEKDARLQVD	1	2	0.0158	1
462	1. sc_poseleccharged	23621_15mer_start_26_GGGGSSEKDARLQVDFNEAL	0	2	0.0158	1
463	1. sc_poseleccharged	23621_15mer_start_31_GGGGSRLQVDFNEALFSKYK	1	3	0.0158	1
464	1. sc_poseleccharged	23621_15mer_start_36_GGGGSFNEALFSKYKGNTDC	1	2	0.0158	1
465	1. sc_poseleccharged	23621_15mer_start_41_GGGGSFSKYKGNTDCSINDH	0	3	0.0158	1
466	1. sc_poseleccharged	23621_15mer_Cterm_GGGGSSKYKGNTDCSINDHI	0	3	0.0158	1
467	1. sc_poseleccharged	25073_15mer_start_1_GGGGSDGYDQQSVVIMDDIM	1	0	0.0158	1
468	1. sc_poseleccharged	25073_15mer_start_6_GGGGSQSVVIMDDIMQNPSG	0	0	0.0158	1
469	1. sc_poseleccharged	25073_15mer_start_11_GGGGSMDDIMQNPSGEDMTL	1	0	0.0158	1
470	1. sc_poseleccharged	25073_15mer_start_16_GGGGSQNPSGEDMTLFCQMV	0	0	0.0158	1
471	1. sc_poseleccharged	25073_15mer_start_21_GGGGSEDMTLFCQMVSSVPF	0	0	0.0158	1
472	1. sc_poseleccharged	25073_15mer_start_26_GGGGSFCQMVSSVPFIPPMA	0	0	0.0158	1
473	1. sc_poseleccharged	25073_15mer_start_31_GGGGSSSVPFIPPMADLPDK	1	1	0.0158	1
474	1. sc_poseleccharged	25073_15mer_start_36_GGGGSIPPMADLPDKGKPFT	1	2	0.0158	1
475	1. sc_poseleccharged	25073_15mer_start_41_GGGGSDLPDKGKPFTSKFVL	1	3	0.0158	1
476	1. sc_poseleccharged	25073_15mer_Cterm_GGGGSLPDKGKPFTSKFVLA	0	3	0.0158	1
477	1. sc_poseleccharged	60049_15mer_start_1_GGGGSRRHTQKAPKRIRLPH	1	8	0.0158	1
478	1. sc_poseleccharged	60049_15mer_start_6_GGGGSKAPKRIRLPHIREDD	1	6	0.0158	1
479	1. sc_poseleccharged	60049_15mer_start_11_GGGGSIRLPHIREDDQPSSH	1	4	0.0158	1
480	1. sc_poseleccharged	22741_15mer_start_1_GGGGSPIYDEVADDQTDVLY	1	0	0.0158	1
481	1. sc_poseleccharged	22741_15mer_start_6_GGGGSVADDQTDVLYAKIQH	0	2	0.0158	1
482	1. sc_poseleccharged	22741_15mer_start_11_GGGGSTDVLYAKIQHPRHLP	0	4	0.0158	1
483	1. sc_poseleccharged	22741_15mer_start_16_GGGGSAKIQHPRHLPDDDPI	0	4	0.0158	1
484	1. sc_poseleccharged	22741_15mer_start_21_GGGGSPRHLPDDDPIYDTVG	1	2	0.0158	1
485	1. sc_poseleccharged	22741_15mer_start_26_GGGGSDDDPIYDTVGGYDPE	1	0	0.0158	1
486	1. sc_poseleccharged	22741_15mer_start_31_GGGGSYDTVGGYDPEPAEDP	1	0	0.0158	1
487	1. sc_poseleccharged	22741_15mer_start_36_GGGGSGYDPEPAEDPVYSTV	1	0	0.0158	1
488	1. sc_poseleccharged	22741_15mer_Cterm_GGGGSPEPAEDPVYSTVRRW	1	2	0.0158	1
489	1. sc_poseleccharged	70401_15mer_start_1_GGGGSTPPMPSIGLEEEEEE	1	0	0.0158	1
490	1. sc_poseleccharged	70401_15mer_start_6_GGGGSSIGLEEEEEEEGAGD	0	0	0.0158	1
491	1. sc_poseleccharged	70401_15mer_start_11_GGGGSEEEEEEGAGDGEHLE	1	1	0.0158	1
492	1. sc_poseleccharged	70401_15mer_start_16_GGGGSEGAGDGEHLEGGDGT	1	1	0.0158	1
493	1. sc_poseleccharged	70401_15mer_start_21_GGGGSGEHLEGGDGTRDTLP	1	2	0.0158	1
494	1. sc_poseleccharged	70401_15mer_start_26_GGGGSGGDGTRDTLPQSPGP	1	1	0.0158	1
495	1. sc_poseleccharged	70401_15mer_start_31_GGGGSRDTLPQSPGPAFPLA	0	1	0.0158	1
496	1. sc_poseleccharged	70401_15mer_start_36_GGGGSQSPGPAFPLAEDVEK	1	1	0.0158	1
497	1. sc_poseleccharged	70401_15mer_start_41_GGGGSAFPLAEDVEKDKPNR	1	3	0.0158	1
498	1. sc_poseleccharged	70401_15mer_Cterm_GGGGSFPLAEDVEKDKPNRP	1	3	0.0158	1
499	1. sc_poseleccharged	80359_15mer_start_1_GGGGSPALGAAPTGDPKPKK	1	3	0.0158	1
500	1. sc_poseleccharged	80359_15mer_start_6_GGGGSAPTGDPKPKKNKKPK	1	6	0.0158	1
501	1. sc_poseleccharged	80359_15mer_start_11_GGGGSPKPKKNKKPKNPTPP	1	6	0.0158	1
502	1. sc_poseleccharged	80359_15mer_start_16_GGGGSNKKPKNPTPPRPAGD	1	4	0.0158	1
503	1. sc_poseleccharged	80359_15mer_start_21_GGGGSNPTPPRPAGDNATVA	0	1	0.0158	1
504	1. sc_poseleccharged	80359_15mer_start_26_GGGGSRPAGDNATVAAGHAT	0	2	0.0158	1
505	1. sc_poseleccharged	80359_15mer_start_31_GGGGSNATVAAGHATLREHL	0	3	0.0158	1
506	1. sc_poseleccharged	80359_15mer_start_36_GGGGSAGHATLREHLRDIKA	1	5	0.0158	1
507	1. sc_poseleccharged	80359_15mer_start_41_GGGGSLREHLRDIKAENTDA	0	4	0.0158	1
508	1. sc_poseleccharged	80359_15mer_Cterm_GGGGSREHLRDIKAENTDAN	0	4	0.0158	1
509	1. sc_poseleccharged	30607_15mer_start_1_GGGGSTTRQPVATPTTSARP	0	2	0.0158	1
510	1. sc_poseleccharged	30607_15mer_start_6_GGGGSVATPTTSARPRGHLT	0	3	0.0158	1
511	1. sc_poseleccharged	30607_15mer_start_11_GGGGSTSARPRGHLTVSRLS	1	4	0.0158	1
512	1. sc_poseleccharged	30607_15mer_start_16_GGGGSRGHLTVSRLSAPQPQ	0	3	0.0158	1
513	1. sc_poseleccharged	30607_15mer_start_21_GGGGSVSRLSAPQPQPQPQP	1	1	0.0158	1
514	1. sc_poseleccharged	30607_15mer_start_26_GGGGSAPQPQPQPQPQPQPQ	1	0	0.0158	1
515	1. sc_poseleccharged	30607_15mer_start_31_GGGGSPQPQPQPQPQPQPQP	1	0	0.0158	1
516	1. sc_poseleccharged	30607_15mer_start_36_GGGGSQPQPQPQPQPQPQPQ	1	0	0.0158	1
517	1. sc_poseleccharged	30607_15mer_start_41_GGGGSPQPQPQPQPQPQPQP	1	0	0.0158	1
518	1. sc_poseleccharged	30607_15mer_Cterm_GGGGSQPQPQPQPQPQPQPQ	1	0	0.0158	1
519	1. sc_poseleccharged	24525_15mer_start_1_GGGGSLAEDVEKDKPNRPVV	1	3	0.0158	1
520	1. sc_poseleccharged	24525_15mer_start_6_GGGGSEKDKPNRPVVPSPDP	1	3	0.0158	1
521	1. sc_poseleccharged	24525_15mer_start_11_GGGGSNRPVVPSPDPNNSPA	0	1	0.0158	1
522	1. sc_poseleccharged	24525_15mer_start_16_GGGGSPSPDPNNSPARPETS	1	1	0.0158	1
523	1. sc_poseleccharged	24525_15mer_start_21_GGGGSNNSPARPETSRPKTP	0	3	0.0158	1
524	1. sc_poseleccharged	24525_15mer_start_26_GGGGSRPETSRPKTPPTIIG	0	3	0.0158	1
525	1. sc_poseleccharged	24525_15mer_start_31_GGGGSRPKTPPTIIGPLATR	0	3	0.0158	1
526	1. sc_poseleccharged	24525_15mer_start_36_GGGGSPTIIGPLATRPTTRL	1	2	0.0158	1
527	1. sc_poseleccharged	24525_15mer_start_41_GGGGSPLATRPTTRLTSKGR	0	4	0.0158	1
528	1. sc_poseleccharged	24525_15mer_Cterm_GGGGSLATRPTTRLTSKGRP	0	4	0.0158	1
529	1. sc_poseleccharged	30396_15mer_start_1_GGGGSPPAATGSQPEASNAE	0	0	0.0158	1
530	1. sc_poseleccharged	30396_15mer_start_6_GGGGSGSQPEASNAEAGALV	1	0	0.0158	1
531	1. sc_poseleccharged	30396_15mer_start_11_GGGGSASNAEAGALVNASSA	1	0	0.0158	1
532	1. sc_poseleccharged	30396_15mer_start_16_GGGGSAGALVNASSAAHVDV	0	1	0.0158	1
533	1. sc_poseleccharged	30396_15mer_start_21_GGGGSNASSAAHVDVDTARA	0	2	0.0158	1
534	1. sc_poseleccharged	30396_15mer_start_26_GGGGSAHVDVDTARAADLFV	1	2	0.0158	1
535	1. sc_poseleccharged	30396_15mer_start_31_GGGGSDTARAADLFVSQMMG	1	1	0.0158	1
536	1. sc_poseleccharged	30396_15mer_Cterm_GGGGSARAADLFVSQMMGAR	1	2	0.0158	1
537	1. sc_poseleccharged	15238_15mer_start_1_GGGGSMSQTQPPAPVGPGDP	0	0	0.0158	1
538	1. sc_poseleccharged	15238_15mer_start_6_GGGGSPPAPVGPGDPDVYLK	1	1	0.0158	1
539	1. sc_poseleccharged	15238_15mer_start_11_GGGGSGPGDPDVYLKGVPSA	1	1	0.0158	1
540	1. sc_poseleccharged	15238_15mer_start_16_GGGGSDVYLKGVPSAGMHPR	1	3	0.0158	1
541	1. sc_poseleccharged	15238_15mer_start_21_GGGGSGVPSAGMHPRGVHAP	0	3	0.0158	1
542	1. sc_poseleccharged	15238_15mer_start_26_GGGGSGMHPRGVHAPRGHPR	0	6	0.0158	1
543	1. sc_poseleccharged	15238_15mer_start_31_GGGGSGVHAPRGHPRMISGP	1	4	0.0158	1
544	1. sc_poseleccharged	15238_15mer_start_36_GGGGSRGHPRMISGPPQRGD	1	4	0.0158	1
545	1. sc_poseleccharged	15238_15mer_start_41_GGGGSMISGPPQRGDNDQAA	0	1	0.0158	1
546	1. sc_poseleccharged	15238_15mer_Cterm_GGGGSISGPPQRGDNDQAAG	0	1	0.0158	1
547	1. sc_poseleccharged	95636_15mer_start_1_GGGGSLGHHAVPNGTLVKTI	1	3	0.0158	1
548	1. sc_poseleccharged	95636_15mer_start_6_GGGGSVPNGTLVKTITNDQI	1	1	0.0158	1
549	1. sc_poseleccharged	95636_15mer_start_11_GGGGSLVKTITNDQIEVTNA	0	1	0.0158	1
550	1. sc_poseleccharged	95636_15mer_start_16_GGGGSTNDQIEVTNATELVQ	0	0	0.0158	1
551	1. sc_poseleccharged	95636_15mer_start_21_GGGGSEVTNATELVQSSSTG	0	0	0.0158	1
552	1. sc_poseleccharged	95636_15mer_start_26_GGGGSTELVQSSSTGRICDS	0	1	0.0158	1
553	1. sc_poseleccharged	95636_15mer_start_31_GGGGSSSSTGRICDSPHRIL	0	3	0.0158	1
554	1. sc_poseleccharged	95636_15mer_start_36_GGGGSRICDSPHRILDGKNC	0	4	0.0158	1
555	1. sc_poseleccharged	95636_15mer_start_41_GGGGSPHRILDGKNCTLIDA	0	3	0.0158	1
556	1. sc_poseleccharged	95636_15mer_Cterm_GGGGSHRILDGKNCTLIDAL	0	3	0.0158	1
557	1. sc_poseleccharged	82766_15mer_start_1_GGGGSEQAAEAMEVASQARQ	0	1	0.0158	1
558	1. sc_poseleccharged	82766_15mer_start_6_GGGGSAMEVASQARQMVQAM	1	1	0.0158	1
559	1. sc_poseleccharged	82766_15mer_start_11_GGGGSSQARQMVQAMRAIGT	0	2	0.0158	1
560	1. sc_poseleccharged	82766_15mer_start_16_GGGGSMVQAMRAIGTPPSSS	0	1	0.0158	1
561	1. sc_poseleccharged	82766_15mer_start_21_GGGGSRAIGTPPSSSAGLKD	0	2	0.0158	1
562	1. sc_poseleccharged	82766_15mer_start_26_GGGGSPPSSSAGLKDDLLEN	0	1	0.0158	1
563	1. sc_poseleccharged	82766_15mer_start_31_GGGGSAGLKDDLLENLQAYQ	1	1	0.0158	1
564	1. sc_poseleccharged	82766_15mer_start_36_GGGGSDLLENLQAYQKRMGV	1	2	0.0158	1
565	1. sc_poseleccharged	82766_15mer_start_41_GGGGSLQAYQKRMGVQMQRF	1	3	0.0158	1
566	1. sc_poseleccharged	82766_15mer_Cterm_GGGGSQAYQKRMGVQMQRFK	1	4	0.0158	1
567	1. sc_poseleccharged	92962_15mer_start_1_GGGGSCITPNGSIPNDKPFQ	0	1	0.0158	1
568	1. sc_poseleccharged	92962_15mer_start_6_GGGGSGSIPNDKPFQNVNKI	0	2	0.0158	1
569	1. sc_poseleccharged	92962_15mer_start_11_GGGGSDKPFQNVNKITYGAC	0	2	0.0158	1
570	1. sc_poseleccharged	92962_15mer_start_16_GGGGSNVNKITYGACPKYVK	0	3	0.0158	1
571	1. sc_poseleccharged	92962_15mer_start_21_GGGGSTYGACPKYVKQNTLK	0	3	0.0158	1
572	1. sc_poseleccharged	92962_15mer_start_26_GGGGSPKYVKQNTLKLATGM	0	3	0.0158	1
573	1. sc_poseleccharged	92962_15mer_start_31_GGGGSQNTLKLATGMRNVPE	1	2	0.0158	1
574	1. sc_poseleccharged	92962_15mer_Cterm_GGGGSKLATGMRNVPEKQTR	1	4	0.0158	1
575	1. sc_poseleccharged	82719_15mer_start_1_GGGGSEAAFGLVCATCEQIA	0	0	0.0158	1
576	1. sc_poseleccharged	82719_15mer_start_6_GGGGSLVCATCEQIADSQHR	1	2	0.0158	1
577	1. sc_poseleccharged	82719_15mer_start_11_GGGGSCEQIADSQHRSHRQM	0	4	0.0158	1
578	1. sc_poseleccharged	82719_15mer_start_16_GGGGSDSQHRSHRQMTTTTN	0	4	0.0158	1
579	1. sc_poseleccharged	82719_15mer_start_21_GGGGSSHRQMTTTTNPLIRH	1	4	0.0158	1
580	1. sc_poseleccharged	82719_15mer_start_26_GGGGSTTTTNPLIRHENRMV	1	3	0.0158	1
581	1. sc_poseleccharged	82719_15mer_start_31_GGGGSPLIRHENRMVLASTT	1	3	0.0158	1
582	1. sc_poseleccharged	82719_15mer_start_36_GGGGSENRMVLASTTAKAME	0	2	0.0158	1
583	1. sc_poseleccharged	82719_15mer_start_41_GGGGSLASTTAKAMEQMAGS	0	1	0.0158	1
584	1. sc_poseleccharged	82719_15mer_Cterm_GGGGSASTTAKAMEQMAGSS	0	1	0.0158	1
585	1. sc_poseleccharged	94490_15mer_start_1_GGGGSVQRNLPFDKPTIMAA	1	2	0.0158	1
586	1. sc_poseleccharged	94490_15mer_start_6_GGGGSPFDKPTIMAAFTGNA	1	1	0.0158	1
587	1. sc_poseleccharged	94490_15mer_start_11_GGGGSTIMAAFTGNAEGRTS	0	1	0.0158	1
588	1. sc_poseleccharged	94490_15mer_start_16_GGGGSFTGNAEGRTSDMRAE	0	2	0.0158	1
589	1. sc_poseleccharged	94490_15mer_start_21_GGGGSEGRTSDMRAEIIRMM	0	3	0.0158	1
590	1. sc_poseleccharged	94490_15mer_start_26_GGGGSDMRAEIIRMMEGAKP	1	3	0.0158	1
591	1. sc_poseleccharged	94490_15mer_start_31_GGGGSIIRMMEGAKPEEVSF	0	2	0.0158	1
592	1. sc_poseleccharged	94490_15mer_start_36_GGGGSEGAKPEEVSFQGRGV	0	2	0.0158	1
593	1. sc_poseleccharged	94490_15mer_start_41_GGGGSEEVSFQGRGVFELSD	1	1	0.0158	1
594	1. sc_poseleccharged	94490_15mer_Cterm_GGGGSEVSFQGRGVFELSDE	1	1	0.0158	1
595	1. sc_poseleccharged	47302_15mer_start_1_GGGGSNQTEYANETHSTEVQ	0	1	0.0158	1
596	1. sc_poseleccharged	47302_15mer_start_6_GGGGSANETHSTEVQTVKTF	0	2	0.0158	1
597	1. sc_poseleccharged	47302_15mer_start_11_GGGGSSTEVQTVKTFKEDRF	1	3	0.0158	1
598	1. sc_poseleccharged	47302_15mer_start_16_GGGGSTVKTFKEDRFQRTTL	1	4	0.0158	1
599	1. sc_poseleccharged	47302_15mer_start_21_GGGGSKEDRFQRTTLKSSSE	1	4	0.0158	1
600	1. sc_poseleccharged	47302_15mer_start_26_GGGGSQRTTLKSSSEPPTVQ	0	2	0.0158	1
601	1. sc_poseleccharged	47302_15mer_start_31_GGGGSKSSSEPPTVQTLSVT	0	1	0.0158	1
602	1. sc_poseleccharged	47302_15mer_start_36_GGGGSPPTVQTLSVTPKKKL	1	3	0.0158	1
603	1. sc_poseleccharged	47302_15mer_start_41_GGGGSTLSVTPKKKLPSNVT	1	3	0.0158	1
604	1. sc_poseleccharged	47302_15mer_Cterm_GGGGSLSVTPKKKLPSNVTA	1	3	0.0158	1
605	1. sc_poseleccharged	47295_15mer_start_1_GGGGSTIKVTPNTPTITAQT	0	1	0.0158	1
606	1. sc_poseleccharged	47295_15mer_start_6_GGGGSPNTPTITAQTTESIK	0	1	0.0158	1
607	1. sc_poseleccharged	47295_15mer_start_11_GGGGSITAQTTESIKKVVKR	1	4	0.0158	1
608	1. sc_poseleccharged	47295_15mer_start_16_GGGGSTESIKKVVKRSDFPR	1	5	0.0158	1
609	1. sc_poseleccharged	47295_15mer_start_21_GGGGSKVVKRSDFPRPMYTP	1	4	0.0158	1
610	1. sc_poseleccharged	47295_15mer_start_26_GGGGSSDFPRPMYTPTDIPT	0	1	0.0158	1
611	1. sc_poseleccharged	47295_15mer_start_31_GGGGSPMYTPTDIPTLTIRR	0	2	0.0158	1
612	1. sc_poseleccharged	47295_15mer_start_36_GGGGSTDIPTLTIRRNATIK	1	3	0.0158	1
613	1. sc_poseleccharged	47295_15mer_start_41_GGGGSLTIRRNATIKTEQNT	0	3	0.0158	1
614	1. sc_poseleccharged	47295_15mer_Cterm_GGGGSTIRRNATIKTEQNTE	0	3	0.0158	1
615	1. sc_poseleccharged	47305_15mer_start_1_GGGGSQNRMSASTHGEINHT	0	3	0.0158	1
616	1. sc_poseleccharged	47305_15mer_start_6_GGGGSASTHGEINHTEIPRM	0	3	0.0158	1
617	1. sc_poseleccharged	47305_15mer_start_11_GGGGSEINHTEIPRMTPILN	0	2	0.0158	1
618	1. sc_poseleccharged	47305_15mer_start_16_GGGGSEIPRMTPILNAHTWE	0	2	0.0158	1
619	1. sc_poseleccharged	47305_15mer_start_21_GGGGSTPILNAHTWEKSTTP	1	2	0.0158	1
620	1. sc_poseleccharged	47305_15mer_start_26_GGGGSAHTWEKSTTPQWPFT	0	2	0.0158	1
621	1. sc_poseleccharged	47305_15mer_start_31_GGGGSKSTTPQWPFTAETSL	1	1	0.0158	1
622	1. sc_poseleccharged	47305_15mer_start_36_GGGGSQWPFTAETSLTTSSK	0	1	0.0158	1
623	1. sc_poseleccharged	47305_15mer_start_41_GGGGSAETSLTTSSKSAILT	0	1	0.0158	1
624	1. sc_poseleccharged	47305_15mer_Cterm_GGGGSETSLTTSSKSAILTW	1	1	0.0158	1
625	1. sc_poseleccharged	47298_15mer_start_1_GGGGSTTVATNTTQKLESTT	0	1	0.0158	1
626	1. sc_poseleccharged	47298_15mer_start_6_GGGGSNTTQKLESTTFATTI	0	1	0.0158	1
627	1. sc_poseleccharged	47298_15mer_start_11_GGGGSLESTTFATTIGIEEI	0	0	0.0158	1
628	1. sc_poseleccharged	47298_15mer_start_16_GGGGSFATTIGIEEISDNIY	0	0	0.0158	1
629	1. sc_poseleccharged	47298_15mer_start_21_GGGGSGIEEISDNIYSSPKN	0	1	0.0158	1
630	1. sc_poseleccharged	47298_15mer_start_26_GGGGSSDNIYSSPKNSIYLK	1	2	0.0158	1
631	1. sc_poseleccharged	47298_15mer_start_31_GGGGSSSPKNSIYLKSKSQQ	1	3	0.0158	1
632	1. sc_poseleccharged	47298_15mer_start_36_GGGGSSIYLKSKSQQSTTKF	1	3	0.0158	1
633	1. sc_poseleccharged	47298_15mer_start_41_GGGGSSKSQQSTTKFTDTEH	0	3	0.0158	1
634	1. sc_poseleccharged	47298_15mer_Cterm_GGGGSKSQQSTTKFTDTEHT	0	3	0.0158	1
635	1. sc_poseleccharged	60519_15mer_start_1_GGGGSDKDGFRKQKKLDLLG	1	5	0.0158	1
636	1. sc_poseleccharged	60519_15mer_start_6_GGGGSRKQKKLDLLGSWTKE	1	5	0.0158	1
637	1. sc_poseleccharged	60519_15mer_start_11_GGGGSLDLLGSWTKEKNDKA	1	3	0.0158	1
638	1. sc_poseleccharged	60519_15mer_start_16_GGGGSSWTKEKNDKAIVHSR	1	5	0.0158	1
639	1. sc_poseleccharged	60519_15mer_start_21_GGGGSKNDKAIVHSREVTGD	0	4	0.0158	1
640	1. sc_poseleccharged	60519_15mer_start_26_GGGGSIVHSREVTGDSGDAT	1	2	0.0158	1
641	1. sc_poseleccharged	60519_15mer_start_31_GGGGSEVTGDSGDATETVTA	0	0	0.0158	1
642	1. sc_poseleccharged	60519_15mer_start_36_GGGGSSGDATETVTARDSPV	0	1	0.0158	1
643	1. sc_poseleccharged	60519_15mer_start_41_GGGGSETVTARDSPVLRKTK	1	4	0.0158	1
644	1. sc_poseleccharged	60519_15mer_Cterm_GGGGSTVTARDSPVLRKTKH	1	5	0.0158	1
645	1. sc_poseleccharged	93248_15mer_start_1_GGGGSMSNMDIDGINTGTID	1	0	0.0158	1
646	1. sc_poseleccharged	93248_15mer_start_6_GGGGSIDGINTGTIDKTPEE	1	1	0.0158	1
647	1. sc_poseleccharged	93248_15mer_start_11_GGGGSTGTIDKTPEEITSGT	0	1	0.0158	1
648	1. sc_poseleccharged	93248_15mer_start_16_GGGGSKTPEEITSGTSGATR	0	2	0.0158	1
649	1. sc_poseleccharged	93248_15mer_start_21_GGGGSITSGTSGATRPIIRP	1	2	0.0158	1
650	1. sc_poseleccharged	93248_15mer_start_26_GGGGSSGATRPIIRPATLAP	1	2	0.0158	1
651	1. sc_poseleccharged	93248_15mer_start_31_GGGGSPIIRPATLAPPSNKR	1	3	0.0158	1
652	1. sc_poseleccharged	93248_15mer_start_36_GGGGSATLAPPSNKRTRNPS	1	3	0.0158	1
653	1. sc_poseleccharged	93248_15mer_start_41_GGGGSPSNKRTRNPSPEGAT	0	3	0.0158	1
654	1. sc_poseleccharged	93248_15mer_Cterm_GGGGSSNKRTRNPSPEGATT	0	3	0.0158	1
655	1. sc_poseleccharged	35342_15mer_start_1_GGGGSHVVKTATQGEVNVTG	0	2	0.0158	1
656	1. sc_poseleccharged	35342_15mer_start_6_GGGGSATQGEVNVTGVIPLT	0	0	0.0158	1
657	1. sc_poseleccharged	35342_15mer_start_11_GGGGSVNVTGVIPLTTTPTK	0	1	0.0158	1
658	1. sc_poseleccharged	35342_15mer_start_16_GGGGSVIPLTTTPTKSHFAN	1	2	0.0158	1
659	1. sc_poseleccharged	35342_15mer_start_21_GGGGSTTPTKSHFANLKGTK	1	4	0.0158	1
660	1. sc_poseleccharged	35342_15mer_start_26_GGGGSSHFANLKGTKTRGKL	0	5	0.0158	1
661	1. sc_poseleccharged	35342_15mer_start_31_GGGGSLKGTKTRGKLCPKCL	0	5	0.0158	1
662	1. sc_poseleccharged	35342_15mer_start_36_GGGGSTRGKLCPKCLNCTDL	0	3	0.0158	1
663	1. sc_poseleccharged	35342_15mer_start_41_GGGGSCPKCLNCTDLDVALG	0	1	0.0158	1
664	1. sc_poseleccharged	35342_15mer_Cterm_GGGGSPKCLNCTDLDVALGR	1	2	0.0158	1
665	1. sc_poseleccharged	31012_15mer_start_1_GGGGSGGNEVGGDGGSGQIS	1	0	0.0158	1
666	1. sc_poseleccharged	31012_15mer_start_6_GGGGSGGDGGSGQISCNPVF	0	0	0.0158	1
667	1. sc_poseleccharged	31012_15mer_start_11_GGGGSSGQISCNPVFAVERP	0	1	0.0158	1
668	1. sc_poseleccharged	31012_15mer_start_16_GGGGSCNPVFAVERPIALSK	0	2	0.0158	1
669	1. sc_poseleccharged	31012_15mer_start_21_GGGGSAVERPIALSKQAVRR	1	4	0.0158	1
670	1. sc_poseleccharged	31012_15mer_start_26_GGGGSIALSKQAVRRMLSMN	1	3	0.0158	1
671	1. sc_poseleccharged	31012_15mer_start_31_GGGGSQAVRRMLSMNIEGRD	0	3	0.0158	1
672	1. sc_poseleccharged	31012_15mer_start_36_GGGGSMLSMNIEGRDADVKG	0	2	0.0158	1
673	1. sc_poseleccharged	31012_15mer_start_41_GGGGSIEGRDADVKGNLLKM	0	3	0.0158	1
674	1. sc_poseleccharged	31012_15mer_Cterm_GGGGSEGRDADVKGNLLKMM	0	3	0.0158	1
675	1. sc_poseleccharged	81557_15mer_start_1_GGGGSLHEKYGGLNKSKPYY	1	4	0.0158	1
676	1. sc_poseleccharged	81557_15mer_start_6_GGGGSGGLNKSKPYYTGEHA	1	3	0.0158	1
677	1. sc_poseleccharged	81557_15mer_start_11_GGGGSSKPYYTGEHAKAIGN	0	3	0.0158	1
678	1. sc_poseleccharged	81557_15mer_start_16_GGGGSTGEHAKAIGNCPIWV	0	2	0.0158	1
679	1. sc_poseleccharged	81557_15mer_start_21_GGGGSKAIGNCPIWVKTPLK	0	3	0.0158	1
680	1. sc_poseleccharged	81557_15mer_start_26_GGGGSCPIWVKTPLKLANGT	0	2	0.0158	1
681	1. sc_poseleccharged	81557_15mer_start_31_GGGGSKTPLKLANGTKYRPP	1	4	0.0158	1
682	1. sc_poseleccharged	81557_15mer_start_36_GGGGSLANGTKYRPPAKLLK	1	4	0.0158	1
683	1. sc_poseleccharged	81557_15mer_Cterm_GGGGSNGTKYRPPAKLLKER	0	5	0.0158	1
684	1. sc_poseleccharged	83385_15mer_start_1_GGGGSAVERILLAATDDKKT	0	3	0.0158	1
685	1. sc_poseleccharged	83385_15mer_start_6_GGGGSLLAATDDKKTEYQKK	0	4	0.0158	1
686	1. sc_poseleccharged	83385_15mer_start_11_GGGGSDDKKTEYQKKKNARD	0	6	0.0158	1
687	1. sc_poseleccharged	83385_15mer_start_16_GGGGSEYQKKKNARDVKEGK	1	6	0.0158	1
688	1. sc_poseleccharged	83385_15mer_start_21_GGGGSKNARDVKEGKEEIDH	1	5	0.0158	1
689	1. sc_poseleccharged	83385_15mer_start_26_GGGGSVKEGKEEIDHNKTGG	0	4	0.0158	1
690	1. sc_poseleccharged	83385_15mer_start_31_GGGGSEEIDHNKTGGTFYKM	1	3	0.0158	1
691	1. sc_poseleccharged	83385_15mer_start_36_GGGGSNKTGGTFYKMVRDDK	0	4	0.0158	1
692	1. sc_poseleccharged	83385_15mer_start_41_GGGGSTFYKMVRDDKTIYFS	0	3	0.0158	1
693	1. sc_poseleccharged	83385_15mer_Cterm_GGGGSFYKMVRDDKTIYFSP	0	3	0.0158	1
694	1. sc_poseleccharged	89351_15mer_start_1_GGGGSQGALTLSLPKQQDSL	1	1	0.0158	1
695	1. sc_poseleccharged	89351_15mer_start_6_GGGGSLSLPKQQDSLPDTKA	1	2	0.0158	1
696	1. sc_poseleccharged	89351_15mer_start_11_GGGGSQQDSLPDTKASGPAH	1	2	0.0158	1
697	1. sc_poseleccharged	89351_15mer_start_16_GGGGSPDTKASGPAHSKEVP	1	3	0.0158	1
698	1. sc_poseleccharged	89351_15mer_start_21_GGGGSSGPAHSKEVPALTAV	0	2	0.0158	1
699	1. sc_poseleccharged	89351_15mer_start_26_GGGGSSKEVPALTAVETGAT	1	1	0.0158	1
700	1. sc_poseleccharged	89351_15mer_start_31_GGGGSALTAVETGATNPLAP	1	0	0.0158	1
701	1. sc_poseleccharged	89351_15mer_start_36_GGGGSETGATNPLAPSDTVQ	0	0	0.0158	1
702	1. sc_poseleccharged	89351_15mer_start_41_GGGGSNPLAPSDTVQTRHVV	0	2	0.0158	1
703	1. sc_poseleccharged	89351_15mer_Cterm_GGGGSPLAPSDTVQTRHVVQ	1	2	0.0158	1
704	1. sc_poseleccharged	95293_15mer_start_1_GGGGSMIDNTVRETVGAATS	0	1	0.0158	1
705	1. sc_poseleccharged	95293_15mer_start_6_GGGGSVRETVGAATSRDALP	0	2	0.0158	1
706	1. sc_poseleccharged	95293_15mer_start_11_GGGGSGAATSRDALPNTEAS	0	1	0.0158	1
707	1. sc_poseleccharged	95293_15mer_start_16_GGGGSRDALPNTEASGPAHS	1	2	0.0158	1
708	1. sc_poseleccharged	95293_15mer_start_21_GGGGSNTEASGPAHSKEIPA	0	2	0.0158	1
709	1. sc_poseleccharged	95293_15mer_start_26_GGGGSGPAHSKEIPALTAVE	1	2	0.0158	1
710	1. sc_poseleccharged	95293_15mer_start_31_GGGGSKEIPALTAVETGATN	1	1	0.0158	1
711	1. sc_poseleccharged	95293_15mer_start_36_GGGGSLTAVETGATNPLVPS	1	0	0.0158	1
712	1. sc_poseleccharged	95293_15mer_start_41_GGGGSTGATNPLVPSDTVQT	0	0	0.0158	1
713	1. sc_poseleccharged	95293_15mer_Cterm_GGGGSGATNPLVPSDTVQTR	0	1	0.0158	1
714	1. sc_poseleccharged	95330_15mer_start_1_GGGGSDALPNTEASGPAHSK	1	2	0.0158	1
715	1. sc_poseleccharged	95330_15mer_start_6_GGGGSTEASGPAHSKEIPAL	1	2	0.0158	1
716	1. sc_poseleccharged	95330_15mer_start_11_GGGGSPAHSKEIPALTAVET	1	2	0.0158	1
717	1. sc_poseleccharged	95330_15mer_start_16_GGGGSEIPALTAVETGATNP	1	0	0.0158	1
718	1. sc_poseleccharged	95330_15mer_start_21_GGGGSTAVETGATNPLVPSD	0	0	0.0158	1
719	1. sc_poseleccharged	95330_15mer_start_26_GGGGSGATNPLVPSDTVQTR	0	1	0.0158	1
720	1. sc_poseleccharged	95330_15mer_start_31_GGGGSLVPSDTVQTRHVVQH	0	3	0.0158	1
721	1. sc_poseleccharged	95330_15mer_start_36_GGGGSTVQTRHVVQHRSRSE	1	5	0.0158	1
722	1. sc_poseleccharged	95330_15mer_start_41_GGGGSHVVQHRSRSESSIES	0	4	0.0158	1
723	1. sc_poseleccharged	95330_15mer_Cterm_GGGGSVVQHRSRSESSIESF	0	3	0.0158	1
724	1. sc_poseleccharged	89386_15mer_start_1_GGGGSPTKTKLEPSAFHYVF	0	3	0.0158	1
725	1. sc_poseleccharged	89386_15mer_start_6_GGGGSLEPSAFHYVFEGVKE	1	2	0.0158	1
726	1. sc_poseleccharged	89386_15mer_start_11_GGGGSFHYVFEGVKEPAVLT	1	2	0.0158	1
727	1. sc_poseleccharged	89386_15mer_start_16_GGGGSEGVKEPAVLTKNDPR	0	3	0.0158	1
728	1. sc_poseleccharged	89386_15mer_start_21_GGGGSPAVLTKNDPRLKTDF	0	3	0.0158	1
729	1. sc_poseleccharged	89386_15mer_start_26_GGGGSKNDPRLKTDFEEAIF	0	3	0.0158	1
730	1. sc_poseleccharged	89386_15mer_start_31_GGGGSLKTDFEEAIFSKYVG	1	2	0.0158	1
731	1. sc_poseleccharged	89386_15mer_start_36_GGGGSEEAIFSKYVGNKITE	1	2	0.0158	1
732	1. sc_poseleccharged	89386_15mer_start_41_GGGGSSKYVGNKITEVDEYM	0	2	0.0158	1
733	1. sc_poseleccharged	89386_15mer_Cterm_GGGGSKYVGNKITEVDEYMK	0	3	0.0158	1
734	1. sc_poseleccharged	95063_15mer_start_1_GGGGSQGPLQYKDLKIDVKT	1	3	0.0158	1
735	1. sc_poseleccharged	95063_15mer_start_6_GGGGSYKDLKIDVKTSPPPE	1	3	0.0158	1
736	1. sc_poseleccharged	95063_15mer_start_11_GGGGSIDVKTSPPPECINDL	1	1	0.0158	1
737	1. sc_poseleccharged	95063_15mer_start_16_GGGGSSPPPECINDLLQAVD	1	0	0.0158	1
738	1. sc_poseleccharged	95063_15mer_start_21_GGGGSCINDLLQAVDSQEVR	0	1	0.0158	1
739	1. sc_poseleccharged	95063_15mer_start_26_GGGGSLQAVDSQEVRDYCEK	1	2	0.0158	1
740	1. sc_poseleccharged	95063_15mer_start_31_GGGGSSQEVRDYCEKKGWIV	1	3	0.0158	1
741	1. sc_poseleccharged	95063_15mer_start_36_GGGGSDYCEKKGWIVNITSQ	1	2	0.0158	1
742	1. sc_poseleccharged	95063_15mer_start_41_GGGGSKGWIVNITSQVQTER	0	2	0.0158	1
743	1. sc_poseleccharged	95063_15mer_Cterm_GGGGSGWIVNITSQVQTERN	0	1	0.0158	1
744	1. sc_poseleccharged	22110_15mer_start_1_GGGGSERYLKDQQLLGIWGC	1	2	0.0158	1
745	1. sc_poseleccharged	22110_15mer_start_6_GGGGSDQQLLGIWGCSGKLI	1	1	0.0158	1
746	1. sc_poseleccharged	22110_15mer_start_11_GGGGSGIWGCSGKLICTTAV	1	1	0.0158	1
747	1. sc_poseleccharged	22110_15mer_start_16_GGGGSSGKLICTTAVPWNAS	1	1	0.0158	1
748	1. sc_poseleccharged	22110_15mer_start_21_GGGGSCTTAVPWNASWSNKS	1	1	0.0158	1
749	1. sc_poseleccharged	22110_15mer_start_26_GGGGSPWNASWSNKSLEQIW	1	1	0.0158	1
750	1. sc_poseleccharged	22110_15mer_start_31_GGGGSWSNKSLEQIWNNMTW	0	1	0.0158	1
751	1. sc_poseleccharged	22110_15mer_start_36_GGGGSLEQIWNNMTWMEWDR	1	1	0.0158	1
752	1. sc_poseleccharged	22110_15mer_start_41_GGGGSNNMTWMEWDREINNY	1	1	0.0158	1
753	1. sc_poseleccharged	22110_15mer_Cterm_GGGGSNMTWMEWDREINNYT	1	1	0.0158	1
754	1. sc_poseleccharged	23996_15mer_start_1_GGGGSDQQLLGIWGCSGKII	1	1	0.0158	1
755	1. sc_poseleccharged	23996_15mer_start_6_GGGGSGIWGCSGKIICPTNV	1	1	0.0158	1
756	1. sc_poseleccharged	23996_15mer_start_11_GGGGSSGKIICPTNVPWNSS	1	1	0.0158	1
757	1. sc_poseleccharged	23996_15mer_start_16_GGGGSCPTNVPWNSSWSNKS	1	1	0.0158	1
758	1. sc_poseleccharged	23996_15mer_start_21_GGGGSPWNSSWSNKSQSDIW	0	1	0.0158	1
759	1. sc_poseleccharged	23996_15mer_start_26_GGGGSWSNKSQSDIWDKMTW	1	2	0.0158	1
760	1. sc_poseleccharged	23996_15mer_start_31_GGGGSQSDIWDKMTWLEWDK	1	2	0.0158	1
761	1. sc_poseleccharged	23996_15mer_start_36_GGGGSDKMTWLEWDKEVSNY	1	2	0.0158	1
762	1. sc_poseleccharged	23996_15mer_start_41_GGGGSLEWDKEVSNYTQVIY	1	1	0.0158	1
763	1. sc_poseleccharged	23996_15mer_Cterm_GGGGSEWDKEVSNYTQVIYN	1	1	0.0158	1
764	1. sc_poseleccharged	77385_15mer_start_1_GGGGSRSEDITKNTKNIIVQ	0	3	0.0158	1
765	1. sc_poseleccharged	77385_15mer_start_6_GGGGSTKNTKNIIVQLNEAV	0	2	0.0158	1
766	1. sc_poseleccharged	77385_15mer_start_11_GGGGSNIIVQLNEAVEINCT	0	0	0.0158	1
767	1. sc_poseleccharged	77385_15mer_start_16_GGGGSLNEAVEINCTRPSNN	0	1	0.0158	1
768	1. sc_poseleccharged	77385_15mer_start_21_GGGGSEINCTRPSNNTRKSI	1	3	0.0158	1
769	1. sc_poseleccharged	77385_15mer_start_26_GGGGSRPSNNTRKSIHIGPG	1	4	0.0158	1
770	1. sc_poseleccharged	77385_15mer_start_31_GGGGSTRKSIHIGPGRAFYA	1	4	0.0158	1
771	1. sc_poseleccharged	77385_15mer_start_36_GGGGSHIGPGRAFYATGDII	1	2	0.0158	1
772	1. sc_poseleccharged	77385_15mer_start_41_GGGGSRAFYATGDIIGDIRQ	0	2	0.0158	1
773	1. sc_poseleccharged	77385_15mer_Cterm_GGGGSAFYATGDIIGDIRQA	0	1	0.0158	1
774	1. sc_poseleccharged	31648_15mer_start_1_GGGGSARILAVERYLKDQQL	1	3	0.0158	1
775	1. sc_poseleccharged	31648_15mer_start_6_GGGGSVERYLKDQQLLGIWG	1	2	0.0158	1
776	1. sc_poseleccharged	31648_15mer_start_11_GGGGSKDQQLLGIWGCSGKL	1	2	0.0158	1
777	1. sc_poseleccharged	31648_15mer_start_16_GGGGSLGIWGCSGKLICTTA	1	1	0.0158	1
778	1. sc_poseleccharged	31648_15mer_start_21_GGGGSCSGKLICTTAVPWNA	1	1	0.0158	1
779	1. sc_poseleccharged	31648_15mer_start_26_GGGGSICTTAVPWNASWSNK	1	1	0.0158	1
780	1. sc_poseleccharged	31648_15mer_start_31_GGGGSVPWNASWSNKSLEEI	1	1	0.0158	1
781	1. sc_poseleccharged	31648_15mer_start_36_GGGGSSWSNKSLEEIWDNMT	1	1	0.0158	1
782	1. sc_poseleccharged	31648_15mer_start_41_GGGGSSLEEIWDNMTWMEWE	1	0	0.0158	1
783	1. sc_poseleccharged	31648_15mer_Cterm_GGGGSLEEIWDNMTWMEWER	1	1	0.0158	1
784	1. sc_poseleccharged	23325_15mer_start_1_GGGGSKCGKEGHQMKDCTER	0	5	0.0158	1
785	1. sc_poseleccharged	23325_15mer_start_6_GGGGSGHQMKDCTERQANFL	0	3	0.0158	1
786	1. sc_poseleccharged	23325_15mer_start_11_GGGGSDCTERQANFLGKIWP	1	2	0.0158	1
787	1. sc_poseleccharged	23325_15mer_start_16_GGGGSQANFLGKIWPSHKGR	1	4	0.0158	1
788	1. sc_poseleccharged	23325_15mer_start_21_GGGGSGKIWPSHKGRPGNFL	1	4	0.0158	1
789	1. sc_poseleccharged	23325_15mer_start_26_GGGGSSHKGRPGNFLQSRPE	1	4	0.0158	1
790	1. sc_poseleccharged	23325_15mer_start_31_GGGGSPGNFLQSRPEPTAPP	1	1	0.0158	1
791	1. sc_poseleccharged	23325_15mer_start_36_GGGGSQSRPEPTAPPAESFG	1	1	0.0158	1
792	1. sc_poseleccharged	23325_15mer_start_41_GGGGSPTAPPAESFGFGEEI	1	0	0.0158	1
793	1. sc_poseleccharged	23325_15mer_Cterm_GGGGSTAPPAESFGFGEEIK	1	1	0.0158	1
794	1. sc_poseleccharged	64646_15mer_start_1_GGGGSNFRVYYRDSRDPIWK	1	4	0.0158	1
795	1. sc_poseleccharged	64646_15mer_start_6_GGGGSYRDSRDPIWKGPAKL	1	4	0.0158	1
796	1. sc_poseleccharged	64646_15mer_start_11_GGGGSDPIWKGPAKLLWKGE	1	3	0.0158	1
797	1. sc_poseleccharged	64646_15mer_start_16_GGGGSGPAKLLWKGEGAVVI	1	2	0.0158	1
798	1. sc_poseleccharged	64646_15mer_start_21_GGGGSLWKGEGAVVIQDNSD	1	1	0.0158	1
799	1. sc_poseleccharged	64646_15mer_start_26_GGGGSGAVVIQDNSDIKVVP	0	1	0.0158	1
800	1. sc_poseleccharged	64646_15mer_start_31_GGGGSQDNSDIKVVPRRKAK	1	5	0.0158	1
801	1. sc_poseleccharged	64646_15mer_start_36_GGGGSIKVVPRRKAKIIRDY	0	6	0.0158	1
802	1. sc_poseleccharged	64646_15mer_start_41_GGGGSRRKAKIIRDYGKQMA	0	6	0.0158	1
803	1. sc_poseleccharged	64646_15mer_Cterm_GGGGSRKAKIIRDYGKQMAG	0	5	0.0158	1
804	1. sc_poseleccharged	78231_15mer_start_1_GGGGSNGSLAEEGIVIRSQN	0	1	0.0158	1
805	1. sc_poseleccharged	78231_15mer_start_6_GGGGSEEGIVIRSQNISNNA	0	1	0.0158	1
806	1. sc_poseleccharged	78231_15mer_start_11_GGGGSIRSQNISNNAKTIIV	1	2	0.0158	1
807	1. sc_poseleccharged	78231_15mer_start_16_GGGGSISNNAKTIIVHLNES	1	2	0.0158	1
808	1. sc_poseleccharged	78231_15mer_start_21_GGGGSKTIIVHLNESVQINC	0	2	0.0158	1
809	1. sc_poseleccharged	78231_15mer_start_26_GGGGSHLNESVQINCTRPNN	0	2	0.0158	1
810	1. sc_poseleccharged	78231_15mer_start_31_GGGGSVQINCTRPNNNTRKG	1	3	0.0158	1
811	1. sc_poseleccharged	78231_15mer_start_36_GGGGSTRPNNNTRKGIHLGP	1	4	0.0158	1
812	1. sc_poseleccharged	78231_15mer_start_41_GGGGSNTRKGIHLGPGQTFY	1	3	0.0158	1
813	1. sc_poseleccharged	78231_15mer_Cterm_GGGGSTRKGIHLGPGQTFYA	1	3	0.0158	1
814	1. sc_poseleccharged	31723_15mer_start_1_GGGGSEIRKTLRQKKIDRLI	0	6	0.0158	1
815	1. sc_poseleccharged	31723_15mer_start_6_GGGGSLRQKKIDRLIDRIRE	1	6	0.0158	1
816	1. sc_poseleccharged	31723_15mer_start_11_GGGGSIDRLIDRIRERAEDS	1	4	0.0158	1
817	1. sc_poseleccharged	31723_15mer_start_16_GGGGSDRIRERAEDSGNESD	1	3	0.0158	1
818	1. sc_poseleccharged	31723_15mer_start_21_GGGGSRAEDSGNESDGDEEE	1	1	0.0158	1
819	1. sc_poseleccharged	31723_15mer_start_26_GGGGSGNESDGDEEELSALV	1	0	0.0158	1
820	1. sc_poseleccharged	31723_15mer_start_31_GGGGSGDEEELSALVEMGHH	0	2	0.0158	1
821	1. sc_poseleccharged	31723_15mer_start_36_GGGGSLSALVEMGHHAPWDV	0	2	0.0158	1
822	1. sc_poseleccharged	31723_15mer_Cterm_GGGGSLVEMGHHAPWDVDDL	0	2	0.0158	1
823	1. sc_poseleccharged	23303_15mer_start_1_GGGGSSILDIRQGPKEPFRD	0	3	0.0158	1
824	1. sc_poseleccharged	23303_15mer_start_6_GGGGSRQGPKEPFRDYVDRF	0	4	0.0158	1
825	1. sc_poseleccharged	23303_15mer_start_11_GGGGSEPFRDYVDRFYKTLR	0	4	0.0158	1
826	1. sc_poseleccharged	23303_15mer_start_16_GGGGSYVDRFYKTLRAEQAS	1	3	0.0158	1
827	1. sc_poseleccharged	23303_15mer_start_21_GGGGSYKTLRAEQASQDVKN	0	3	0.0158	1
828	1. sc_poseleccharged	23303_15mer_start_26_GGGGSAEQASQDVKNWMTET	1	1	0.0158	1
829	1. sc_poseleccharged	23303_15mer_start_31_GGGGSQDVKNWMTETLLVQN	0	1	0.0158	1
830	1. sc_poseleccharged	23303_15mer_start_36_GGGGSWMTETLLVQNANPDC	0	0	0.0158	1
831	1. sc_poseleccharged	23303_15mer_start_41_GGGGSLLVQNANPDCKTILK	0	2	0.0158	1
832	1. sc_poseleccharged	23303_15mer_Cterm_GGGGSLVQNANPDCKTILKA	1	2	0.0158	1
833	1. sc_poseleccharged	23265_15mer_start_1_GGGGSRKVLFLDGIDKAQEE	1	3	0.0158	1
834	1. sc_poseleccharged	23265_15mer_start_6_GGGGSLDGIDKAQEEHEKYH	0	4	0.0158	1
835	1. sc_poseleccharged	23265_15mer_start_11_GGGGSKAQEEHEKYHSNWRA	1	5	0.0158	1
836	1. sc_poseleccharged	23265_15mer_start_16_GGGGSHEKYHSNWRAMASDF	1	4	0.0158	1
837	1. sc_poseleccharged	23265_15mer_start_21_GGGGSSNWRAMASDFNLPPI	0	1	0.0158	1
838	1. sc_poseleccharged	23265_15mer_start_26_GGGGSMASDFNLPPIVAKEI	1	1	0.0158	1
839	1. sc_poseleccharged	23265_15mer_start_31_GGGGSNLPPIVAKEIVASCD	0	1	0.0158	1
840	1. sc_poseleccharged	23265_15mer_start_36_GGGGSVAKEIVASCDKCQLK	0	3	0.0158	1
841	1. sc_poseleccharged	23265_15mer_start_41_GGGGSVASCDKCQLKGEAMH	0	3	0.0158	1
842	1. sc_poseleccharged	23265_15mer_Cterm_GGGGSASCDKCQLKGEAMHG	0	3	0.0158	1
843	1. sc_poseleccharged	25636_15mer_start_1_GGGGSNQSERAEDSGNESDG	0	1	0.0158	1
844	1. sc_poseleccharged	25636_15mer_start_6_GGGGSAEDSGNESDGDKDEL	1	1	0.0158	1
845	1. sc_poseleccharged	25636_15mer_start_11_GGGGSNESDGDKDELSTLVE	0	1	0.0158	1
846	1. sc_poseleccharged	25636_15mer_start_16_GGGGSDKDELSTLVEMGHHA	0	3	0.0158	1
847	1. sc_poseleccharged	25636_15mer_start_21_GGGGSSTLVEMGHHAPWDID	1	2	0.0158	1
848	1. sc_poseleccharged	25636_15mer_Cterm_GGGGSLVEMGHHAPWDIDDM	0	2	0.0158	1
849	1. sc_poseleccharged	19654_15mer_start_1_GGGGSQEGHQMKDCKNEGRQ	0	4	0.0158	1
850	1. sc_poseleccharged	19654_15mer_start_6_GGGGSMKDCKNEGRQANFLG	0	3	0.0158	1
851	1. sc_poseleccharged	19654_15mer_start_11_GGGGSNEGRQANFLGKSWSP	1	2	0.0158	1
852	1. sc_poseleccharged	19654_15mer_start_16_GGGGSANFLGKSWSPFKGRP	1	3	0.0158	1
853	1. sc_poseleccharged	19654_15mer_start_21_GGGGSKSWSPFKGRPGNFPQ	1	3	0.0158	1
854	1. sc_poseleccharged	19654_15mer_start_26_GGGGSFKGRPGNFPQTTTRK	1	4	0.0158	1
855	1. sc_poseleccharged	19654_15mer_start_31_GGGGSGNFPQTTTRKEPTAP	0	2	0.0158	1
856	1. sc_poseleccharged	19654_15mer_start_36_GGGGSTTTRKEPTAPPLESY	0	2	0.0158	1
857	1. sc_poseleccharged	19654_15mer_start_41_GGGGSEPTAPPLESYGFQEE	0	0	0.0158	1
858	1. sc_poseleccharged	19654_15mer_Cterm_GGGGSPTAPPLESYGFQEEK	0	1	0.0158	1
859	1. sc_poseleccharged	35924_15mer_start_1_GGGGSGKEISNTTEIFRPGG	1	2	0.0158	1
860	1. sc_poseleccharged	35924_15mer_start_6_GGGGSNTTEIFRPGGGDMRD	0	2	0.0158	1
861	1. sc_poseleccharged	35924_15mer_start_11_GGGGSFRPGGGDMRDNWRSE	1	3	0.0158	1
862	1. sc_poseleccharged	35924_15mer_start_16_GGGGSGDMRDNWRSELYKYK	1	4	0.0158	1
863	1. sc_poseleccharged	35924_15mer_start_21_GGGGSNWRSELYKYKVVKIE	1	4	0.0158	1
864	1. sc_poseleccharged	35924_15mer_start_26_GGGGSLYKYKVVKIEPLGVA	1	3	0.0158	1
865	1. sc_poseleccharged	35924_15mer_start_31_GGGGSVVKIEPLGVAPTKAK	1	3	0.0158	1
866	1. sc_poseleccharged	35924_15mer_start_36_GGGGSPLGVAPTKAKRRVVQ	1	4	0.0158	1
867	1. sc_poseleccharged	35924_15mer_start_41_GGGGSPTKAKRRVVQREKRA	1	7	0.0158	1
868	1. sc_poseleccharged	35924_15mer_Cterm_GGGGSTKAKRRVVQREKRAV	1	7	0.0158	1
869	1. sc_poseleccharged	25633_15mer_start_1_GGGGSEYKRLLRQRKIDWLI	1	5	0.0158	1
870	1. sc_poseleccharged	25633_15mer_start_6_GGGGSLRQRKIDWLIDRIRE	1	5	0.0158	1
871	1. sc_poseleccharged	25633_15mer_start_11_GGGGSIDWLIDRIRERAEDS	1	3	0.0158	1
872	1. sc_poseleccharged	25633_15mer_start_16_GGGGSDRIRERAEDSGNESE	0	3	0.0158	1
873	1. sc_poseleccharged	25633_15mer_start_21_GGGGSRAEDSGNESEGDTEE	1	1	0.0158	1
874	1. sc_poseleccharged	25633_15mer_start_26_GGGGSGNESEGDTEELSTLV	1	0	0.0158	1
875	1. sc_poseleccharged	25633_15mer_start_31_GGGGSGDTEELSTLVEMEPD	1	0	0.0158	1
876	1. sc_poseleccharged	25633_15mer_start_36_GGGGSLSTLVEMEPDNFRND	0	1	0.0158	1
877	1. sc_poseleccharged	25633_15mer_Cterm_GGGGSLVEMEPDNFRNDNDM	0	1	0.0158	1
878	1. sc_poseleccharged	31638_15mer_start_1_GGGGSTRPSKTTRRRIHIGP	1	6	0.0158	1
879	1. sc_poseleccharged	31638_15mer_start_6_GGGGSTTRRRIHIGPGRAFY	1	5	0.0158	1
880	1. sc_poseleccharged	31638_15mer_start_11_GGGGSIHIGPGRAFYTTKQI	1	3	0.0158	1
881	1. sc_poseleccharged	31638_15mer_start_16_GGGGSGRAFYTTKQIAGDLR	0	3	0.0158	1
882	1. sc_poseleccharged	31638_15mer_start_21_GGGGSTTKQIAGDLRQAHCN	0	3	0.0158	1
883	1. sc_poseleccharged	31638_15mer_start_26_GGGGSAGDLRQAHCNINRAR	0	4	0.0158	1
884	1. sc_poseleccharged	31638_15mer_start_31_GGGGSQAHCNINRARWNATL	0	3	0.0158	1
885	1. sc_poseleccharged	31638_15mer_start_36_GGGGSINRARWNATLKQIVG	1	3	0.0158	1
886	1. sc_poseleccharged	31638_15mer_start_41_GGGGSWNATLKQIVGKLRKQ	0	4	0.0158	1
887	1. sc_poseleccharged	31638_15mer_Cterm_GGGGSNATLKQIVGKLRKQF	0	4	0.0158	1
888	1. sc_poseleccharged	65616_15mer_start_1_GGGGSRARLQALETLIQNQQ	0	2	0.0158	1
889	1. sc_poseleccharged	65616_15mer_start_6_GGGGSALETLIQNQQRLNLW	1	1	0.0158	1
890	1. sc_poseleccharged	65616_15mer_start_11_GGGGSIQNQQRLNLWGCKGK	1	3	0.0158	1
891	1. sc_poseleccharged	65616_15mer_start_16_GGGGSRLNLWGCKGKLICYT	1	3	0.0158	1
892	1. sc_poseleccharged	65616_15mer_start_21_GGGGSGCKGKLICYTSVKWN	1	3	0.0158	1
893	1. sc_poseleccharged	65616_15mer_start_26_GGGGSLICYTSVKWNTSWSG	0	1	0.0158	1
894	1. sc_poseleccharged	65616_15mer_start_31_GGGGSSVKWNTSWSGRYNDD	1	2	0.0158	1
895	1. sc_poseleccharged	65616_15mer_start_36_GGGGSTSWSGRYNDDSIWDN	0	1	0.0158	1
896	1. sc_poseleccharged	65616_15mer_start_41_GGGGSRYNDDSIWDNLTWQQ	1	1	0.0158	1
897	1. sc_poseleccharged	65616_15mer_Cterm_GGGGSYNDDSIWDNLTWQQW	1	0	0.0158	1
898	1. sc_poseleccharged	21855_15mer_start_1_GGGGSYKLKHIVWASRELER	1	5	0.0158	1
899	1. sc_poseleccharged	21855_15mer_start_6_GGGGSIVWASRELERFAVNP	1	2	0.0158	1
900	1. sc_poseleccharged	21855_15mer_start_11_GGGGSRELERFAVNPGLLET	0	2	0.0158	1
901	1. sc_poseleccharged	21855_15mer_start_16_GGGGSFAVNPGLLETSEGCR	0	1	0.0158	1
902	1. sc_poseleccharged	21855_15mer_start_21_GGGGSGLLETSEGCRQILGQ	0	1	0.0158	1
903	1. sc_poseleccharged	21855_15mer_start_26_GGGGSSEGCRQILGQLQPSL	0	1	0.0158	1
904	1. sc_poseleccharged	21855_15mer_start_31_GGGGSQILGQLQPSLQTGSE	0	0	0.0158	1
905	1. sc_poseleccharged	21855_15mer_start_36_GGGGSLQPSLQTGSEELRSL	0	1	0.0158	1
906	1. sc_poseleccharged	21855_15mer_start_41_GGGGSQTGSEELRSLYNTVA	0	1	0.0158	1
907	1. sc_poseleccharged	21855_15mer_Cterm_GGGGSTGSEELRSLYNTVAT	0	1	0.0158	1
908	1. sc_poseleccharged	22818_15mer_start_1_GGGGSMGGKWSKSSVVGWPA	0	2	0.0158	1
909	1. sc_poseleccharged	22818_15mer_start_6_GGGGSSKSSVVGWPAVRERM	1	3	0.0158	1
910	1. sc_poseleccharged	22818_15mer_start_11_GGGGSVGWPAVRERMRRAEP	1	4	0.0158	1
911	1. sc_poseleccharged	22818_15mer_start_16_GGGGSVRERMRRAEPAADGV	1	4	0.0158	1
912	1. sc_poseleccharged	22818_15mer_start_21_GGGGSRRAEPAADGVGAASR	1	3	0.0158	1
913	1. sc_poseleccharged	22818_15mer_start_26_GGGGSAADGVGAASRDLEKH	1	3	0.0158	1
914	1. sc_poseleccharged	22818_15mer_start_31_GGGGSGAASRDLEKHGAITS	0	3	0.0158	1
915	1. sc_poseleccharged	22818_15mer_start_36_GGGGSDLEKHGAITSSNTAA	0	2	0.0158	1
916	1. sc_poseleccharged	22818_15mer_start_41_GGGGSGAITSSNTAANNAAC	0	0	0.0158	1
917	1. sc_poseleccharged	22818_15mer_Cterm_GGGGSAITSSNTAANNAACA	0	0	0.0158	1
918	1. sc_poseleccharged	21857_15mer_start_1_GGGGSLYCVHQRIEIKDTKE	1	4	0.0158	1
919	1. sc_poseleccharged	21857_15mer_start_6_GGGGSQRIEIKDTKEALDKI	1	4	0.0158	1
920	1. sc_poseleccharged	21857_15mer_start_11_GGGGSKDTKEALDKIEEEQN	1	3	0.0158	1
921	1. sc_poseleccharged	21857_15mer_start_16_GGGGSALDKIEEEQNKSKKK	1	5	0.0158	1
922	1. sc_poseleccharged	21857_15mer_start_21_GGGGSEEEQNKSKKKAQQAA	1	4	0.0158	1
923	1. sc_poseleccharged	21857_15mer_start_26_GGGGSKSKKKAQQAAADTGH	1	5	0.0158	1
924	1. sc_poseleccharged	21857_15mer_start_31_GGGGSAQQAAADTGHSSQVS	0	1	0.0158	1
925	1. sc_poseleccharged	21857_15mer_start_36_GGGGSADTGHSSQVSQNYPI	0	1	0.0158	1
926	1. sc_poseleccharged	21857_15mer_start_41_GGGGSSSQVSQNYPIVQNIQ	0	0	0.0158	1
927	1. sc_poseleccharged	21857_15mer_Cterm_GGGGSSQVSQNYPIVQNIQG	0	0	0.0158	1
928	1. sc_poseleccharged	78394_15mer_start_1_GGGGSREALLDTGADDTVLE	0	1	0.0158	1
929	1. sc_poseleccharged	78394_15mer_start_6_GGGGSDTGADDTVLEDIDLP	1	0	0.0158	1
930	1. sc_poseleccharged	78394_15mer_start_11_GGGGSDTVLEDIDLPRKWKP	0	3	0.0158	1
931	1. sc_poseleccharged	78394_15mer_start_16_GGGGSDIDLPRKWKPKMIGG	1	4	0.0158	1
932	1. sc_poseleccharged	78394_15mer_start_21_GGGGSRKWKPKMIGGIGGFI	0	4	0.0158	1
933	1. sc_poseleccharged	78394_15mer_start_26_GGGGSKMIGGIGGFIKVRQY	1	3	0.0158	1
934	1. sc_poseleccharged	78394_15mer_start_31_GGGGSIGGFIKVRQYNEVPI	0	2	0.0158	1
935	1. sc_poseleccharged	78394_15mer_start_36_GGGGSKVRQYNEVPIEIEGK	0	3	0.0158	1
936	1. sc_poseleccharged	78394_15mer_start_41_GGGGSNEVPIEIEGKKAIGT	0	2	0.0158	1
937	1. sc_poseleccharged	78394_15mer_Cterm_GGGGSEVPIEIEGKKAIGTV	0	2	0.0158	1
938	1. sc_poseleccharged	78375_15mer_start_1_GGGGSQSRPEPTAPPAESLG	1	1	0.0158	1
939	1. sc_poseleccharged	78375_15mer_start_6_GGGGSPTAPPAESLGLGEEI	0	0	0.0158	1
940	1. sc_poseleccharged	78375_15mer_start_11_GGGGSAESLGLGEEIPSPKQ	0	1	0.0158	1
941	1. sc_poseleccharged	78375_15mer_start_16_GGGGSLGEEIPSPKQEPKDK	0	3	0.0158	1
942	1. sc_poseleccharged	78375_15mer_start_21_GGGGSPSPKQEPKDKELYPL	1	3	0.0158	1
943	1. sc_poseleccharged	78375_15mer_start_26_GGGGSEPKDKELYPLTSLKS	0	3	0.0158	1
944	1. sc_poseleccharged	78375_15mer_start_31_GGGGSELYPLTSLKSLFGSD	1	1	0.0158	1
945	1. sc_poseleccharged	78375_15mer_Cterm_GGGGSLTSLKSLFGSDPLSQ	1	1	0.0158	1
946	1. sc_poseleccharged	65261_15mer_start_1_GGGGSMGNALRKGKFEGWAA	0	3	0.0158	1
947	1. sc_poseleccharged	65261_15mer_start_6_GGGGSRKGKFEGWAAVRERM	1	5	0.0158	1
948	1. sc_poseleccharged	65261_15mer_start_11_GGGGSEGWAAVRERMRRTRT	1	5	0.0158	1
949	1. sc_poseleccharged	65261_15mer_start_16_GGGGSVRERMRRTRTFPESE	1	5	0.0158	1
950	1. sc_poseleccharged	65261_15mer_start_21_GGGGSRRTRTFPESEPCAPG	0	3	0.0158	1
951	1. sc_poseleccharged	65261_15mer_start_26_GGGGSFPESEPCAPGVGQIS	0	0	0.0158	1
952	1. sc_poseleccharged	65261_15mer_start_31_GGGGSPCAPGVGQISRELAA	0	1	0.0158	1
953	1. sc_poseleccharged	65261_15mer_start_36_GGGGSVGQISRELAARGGIP	0	2	0.0158	1
954	1. sc_poseleccharged	65261_15mer_start_41_GGGGSRELAARGGIPSSHTP	0	3	0.0158	1
955	1. sc_poseleccharged	65261_15mer_Cterm_GGGGSELAARGGIPSSHTPQ	0	2	0.0158	1
956	1. sc_poseleccharged	35931_15mer_start_1_GGGGSEKNEQELLELDKWAS	1	2	0.0158	1
957	1. sc_poseleccharged	35931_15mer_start_6_GGGGSELLELDKWASLWNWF	1	1	0.0158	1
958	1. sc_poseleccharged	35931_15mer_start_11_GGGGSDKWASLWNWFDISKW	0	2	0.0158	1
959	1. sc_poseleccharged	35931_15mer_start_16_GGGGSLWNWFDISKWLWYIK	1	2	0.0158	1
960	1. sc_poseleccharged	35931_15mer_start_21_GGGGSDISKWLWYIKIFIMI	0	2	0.0158	1
961	1. sc_poseleccharged	35931_15mer_start_26_GGGGSLWYIKIFIMIVGGLV	0	1	0.0158	1
962	1. sc_poseleccharged	35931_15mer_start_31_GGGGSIFIMIVGGLVGLRIV	0	1	0.0158	1
963	1. sc_poseleccharged	35931_15mer_start_36_GGGGSVGGLVGLRIVFTVLS	0	1	0.0158	1
964	1. sc_poseleccharged	35931_15mer_start_41_GGGGSGLRIVFTVLSIVNRV	0	2	0.0158	1
965	1. sc_poseleccharged	35931_15mer_Cterm_GGGGSLRIVFTVLSIVNRVR	0	3	0.0158	1
966	1. sc_poseleccharged	31633_15mer_start_1_GGGGSRDKVQKEHALFYKHD	1	6	0.0158	1
967	1. sc_poseleccharged	31633_15mer_start_6_GGGGSKEHALFYKHDVVPIN	1	4	0.0158	1
968	1. sc_poseleccharged	31633_15mer_start_11_GGGGSFYKHDVVPINNSTKD	0	3	0.0158	1
969	1. sc_poseleccharged	31633_15mer_start_16_GGGGSVVPINNSTKDNIKND	0	2	0.0158	1
970	1. sc_poseleccharged	31633_15mer_start_21_GGGGSNSTKDNIKNDNSTRY	0	3	0.0158	1
971	1. sc_poseleccharged	31633_15mer_start_26_GGGGSNIKNDNSTRYRLISC	0	3	0.0158	1
972	1. sc_poseleccharged	31633_15mer_start_31_GGGGSNSTRYRLISCNTSVI	0	2	0.0158	1
973	1. sc_poseleccharged	31633_15mer_start_36_GGGGSRLISCNTSVITQACP	0	1	0.0158	1
974	1. sc_poseleccharged	31633_15mer_start_41_GGGGSNTSVITQACPKISFE	0	1	0.0158	1
975	1. sc_poseleccharged	31633_15mer_Cterm_GGGGSTSVITQACPKISFEP	0	1	0.0158	1
976	1. sc_poseleccharged	23298_15mer_start_1_GGGGSQMVHQAISPRTLNAW	1	2	0.0158	1
977	1. sc_poseleccharged	23298_15mer_start_6_GGGGSAISPRTLNAWVKVIE	0	2	0.0158	1
978	1. sc_poseleccharged	23298_15mer_start_11_GGGGSTLNAWVKVIEEKAFS	0	2	0.0158	1
979	1. sc_poseleccharged	23298_15mer_start_16_GGGGSVKVIEEKAFSPEVIP	0	2	0.0158	1
980	1. sc_poseleccharged	23298_15mer_start_21_GGGGSEKAFSPEVIPMFSAL	1	1	0.0158	1
981	1. sc_poseleccharged	23298_15mer_start_26_GGGGSPEVIPMFSALSEGAT	0	0	0.0158	1
982	1. sc_poseleccharged	23298_15mer_start_31_GGGGSMFSALSEGATPQDLN	0	0	0.0158	1
983	1. sc_poseleccharged	23298_15mer_start_36_GGGGSSEGATPQDLNTMLNT	1	0	0.0158	1
984	1. sc_poseleccharged	23298_15mer_start_41_GGGGSPQDLNTMLNTVGGHQ	0	1	0.0158	1
985	1. sc_poseleccharged	23298_15mer_Cterm_GGGGSQDLNTMLNTVGGHQA	1	1	0.0158	1
986	1. sc_poseleccharged	23238_15mer_start_1_GGGGSQKRIKCFNCGKEGHL	1	5	0.0158	1
987	1. sc_poseleccharged	23238_15mer_start_6_GGGGSCFNCGKEGHLARNCR	0	4	0.0158	1
988	1. sc_poseleccharged	23238_15mer_start_11_GGGGSKEGHLARNCRAPRKK	0	7	0.0158	1
989	1. sc_poseleccharged	23238_15mer_start_16_GGGGSARNCRAPRKKGCWKC	1	6	0.0158	1
990	1. sc_poseleccharged	23238_15mer_start_21_GGGGSAPRKKGCWKCGKEGH	1	6	0.0158	1
991	1. sc_poseleccharged	23238_15mer_start_26_GGGGSGCWKCGKEGHQMKDC	0	4	0.0158	1
992	1. sc_poseleccharged	23238_15mer_start_31_GGGGSGKEGHQMKDCTERQA	0	4	0.0158	1
993	1. sc_poseleccharged	23238_15mer_start_36_GGGGSQMKDCTERQANFLRE	0	3	0.0158	1
994	1. sc_poseleccharged	23238_15mer_start_41_GGGGSTERQANFLRENLAFP	0	2	0.0158	1
995	1. sc_poseleccharged	23238_15mer_Cterm_GGGGSERQANFLRENLAFPQ	1	2	0.0158	1
996	1. sc_poseleccharged	25889_15mer_start_1_GGGGSPDPAVAPTSAASRKP	0	2	0.0158	1
997	1. sc_poseleccharged	25889_15mer_start_6_GGGGSAPTSAASRKPDPAVA	1	2	0.0158	1
998	1. sc_poseleccharged	25889_15mer_start_11_GGGGSASRKPDPAVAPTSAA	1	2	0.0158	1
999	1. sc_poseleccharged	25889_15mer_start_16_GGGGSDPAVAPTSAASRKPD	1	2	0.0158	1
1000	1. sc_poseleccharged	25889_15mer_start_21_GGGGSPTSAASRKPDPAVAP	0	2	0.0158	1
1001	1. sc_poseleccharged	25889_15mer_start_26_GGGGSSRKPDPAVAPTSAAT	1	2	0.0158	1
1002	1. sc_poseleccharged	25889_15mer_start_31_GGGGSPAVAPTSAATRKPDP	1	2	0.0158	1
1003	1. sc_poseleccharged	25889_15mer_start_36_GGGGSTSAATRKPDPAVAPT	1	2	0.0158	1
1004	1. sc_poseleccharged	25889_15mer_start_41_GGGGSRKPDPAVAPTSAASR	1	3	0.0158	1
1005	1. sc_poseleccharged	25889_15mer_Cterm_GGGGSKPDPAVAPTSAASRK	1	3	0.0158	1
1006	1. sc_poseleccharged	61546_15mer_start_1_GGGGSQTVQPAQPAQPVQPA	0	0	0.0158	1
1007	1. sc_poseleccharged	61546_15mer_start_6_GGGGSAQPAQPVQPAQPVQP	0	0	0.0158	1
1008	1. sc_poseleccharged	61546_15mer_start_11_GGGGSPVQPAQPVQPAQPAQ	0	0	0.0158	1
1009	1. sc_poseleccharged	61546_15mer_start_16_GGGGSQPVQPAQPAQTVQPA	0	0	0.0158	1
1010	1. sc_poseleccharged	61546_15mer_start_21_GGGGSAQPAQTVQPAQPAQP	0	0	0.0158	1
1011	1. sc_poseleccharged	61546_15mer_start_26_GGGGSTVQPAQPAQPVQPAQ	0	0	0.0158	1
1012	1. sc_poseleccharged	61546_15mer_start_31_GGGGSQPAQPVQPAQPAQPA	0	0	0.0158	1
1013	1. sc_poseleccharged	61546_15mer_start_36_GGGGSVQPAQPAQPAQPVQP	0	0	0.0158	1
1014	1. sc_poseleccharged	61546_15mer_start_41_GGGGSPAQPAQPVQPAQPAQ	0	0	0.0158	1
1015	1. sc_poseleccharged	61546_15mer_Cterm_GGGGSAQPAQPVQPAQPAQP	0	0	0.0158	1
1016	1. sc_poseleccharged	26375_15mer_start_1_GGGGSAQGVPQSTPPPTQNT	0	0	0.0158	1
1017	1. sc_poseleccharged	26375_15mer_start_6_GGGGSQSTPPPTQNTPQGGK	1	1	0.0158	1
1018	1. sc_poseleccharged	26375_15mer_start_11_GGGGSPTQNTPQGGKGQTLS	1	1	0.0158	1
1019	1. sc_poseleccharged	26375_15mer_start_16_GGGGSPQGGKGQTLSHTGQS	1	2	0.0158	1
1020	1. sc_poseleccharged	26375_15mer_start_21_GGGGSGQTLSHTGQSGNASR	1	2	0.0158	1
1021	1. sc_poseleccharged	26375_15mer_Cterm_GGGGSSHTGQSGNASRSRRV	1	4	0.0158	1
1022	1. sc_poseleccharged	25937_15mer_start_1_GGGGSEKPNATDTPIEEIGD	1	1	0.0158	1
1023	1. sc_poseleccharged	25937_15mer_start_6_GGGGSTDTPIEEIGDSQNTE	0	0	0.0158	1
1024	1. sc_poseleccharged	25937_15mer_start_11_GGGGSEEIGDSQNTEPSVNS	0	0	0.0158	1
1025	1. sc_poseleccharged	25937_15mer_start_16_GGGGSSQNTEPSVNSGFDPD	0	0	0.0158	1
1026	1. sc_poseleccharged	25937_15mer_start_21_GGGGSPSVNSGFDPDKFREA	1	2	0.0158	1
1027	1. sc_poseleccharged	25937_15mer_start_26_GGGGSGFDPDKFREAQEMIK	0	3	0.0158	1
1028	1. sc_poseleccharged	25937_15mer_start_31_GGGGSKFREAQEMIKYMTLV	1	3	0.0158	1
1029	1. sc_poseleccharged	25937_15mer_start_36_GGGGSQEMIKYMTLVSAAER	0	2	0.0158	1
1030	1. sc_poseleccharged	25937_15mer_start_41_GGGGSYMTLVSAAERQESKA	0	2	0.0158	1
1031	1. sc_poseleccharged	25937_15mer_Cterm_GGGGSMTLVSAAERQESKAR	0	3	0.0158	1
1032	1. sc_poseleccharged	26170_15mer_start_1_GGGGSVHEGLNLIQAANEAD	0	1	0.0158	1
1033	1. sc_poseleccharged	26170_15mer_start_6_GGGGSNLIQAANEADLGEGA	0	0	0.0158	1
1034	1. sc_poseleccharged	26170_15mer_start_11_GGGGSANEADLGEGASVSKR	0	2	0.0158	1
1035	1. sc_poseleccharged	26170_15mer_start_16_GGGGSLGEGASVSKRGHNRK	1	5	0.0158	1
1036	1. sc_poseleccharged	26170_15mer_start_21_GGGGSSVSKRGHNRKTGDLQ	1	5	0.0158	1
1037	1. sc_poseleccharged	26170_15mer_start_26_GGGGSGHNRKTGDLQGGMGN	0	3	0.0158	1
1038	1. sc_poseleccharged	26170_15mer_start_31_GGGGSTGDLQGGMGNEPMYA	0	0	0.0158	1
1039	1. sc_poseleccharged	26170_15mer_start_36_GGGGSGGMGNEPMYAQVRKP	1	2	0.0158	1
1040	1. sc_poseleccharged	26170_15mer_start_41_GGGGSEPMYAQVRKPKSRTD	1	4	0.0158	1
1041	1. sc_poseleccharged	26170_15mer_Cterm_GGGGSPMYAQVRKPKSRTDT	1	4	0.0158	1
1042	1. sc_poseleccharged	20718_15mer_start_1_GGGGSRRAQMAPKRLRLPHI	1	6	0.0158	1
1043	1. sc_poseleccharged	20718_15mer_start_6_GGGGSAPKRLRLPHIRDDDA	1	5	0.0158	1
1044	1. sc_poseleccharged	20718_15mer_start_11_GGGGSRLPHIRDDDAPPSHQ	1	4	0.0158	1
1045	1. sc_poseleccharged	20718_15mer_Cterm_GGGGSIRDDDAPPSHQPLFY	1	2	0.0158	1
1046	1. sc_poseleccharged	76866_15mer_start_1_GGGGSTTAMPGTRGTARTPP	0	2	0.0158	1
1047	1. sc_poseleccharged	76866_15mer_start_6_GGGGSGTRGTARTPPTDPKT	1	3	0.0158	1
1048	1. sc_poseleccharged	76866_15mer_start_11_GGGGSARTPPTDPKTHPHGP	1	4	0.0158	1
1049	1. sc_poseleccharged	76866_15mer_start_16_GGGGSTDPKTHPHGPTDAPP	1	3	0.0158	1
1050	1. sc_poseleccharged	76866_15mer_start_21_GGGGSHPHGPTDAPPGSPAP	0	2	0.0158	1
1051	1. sc_poseleccharged	76866_15mer_start_26_GGGGSTDAPPGSPAPPSPRH	0	2	0.0158	1
1052	1. sc_poseleccharged	76866_15mer_start_31_GGGGSGSPAPPSPRHRGGPE	0	3	0.0158	1
1053	1. sc_poseleccharged	76866_15mer_start_36_GGGGSPSPRHRGGPEEFEGA	1	3	0.0158	1
1054	1. sc_poseleccharged	76866_15mer_start_41_GGGGSRGGPEEFEGAGDGEP	1	1	0.0158	1
1055	1. sc_poseleccharged	76866_15mer_Cterm_GGGGSGGPEEFEGAGDGEPP	1	0	0.0158	1
1056	1. sc_poseleccharged	49030_15mer_start_1_GGGGSMTSRPADQDSVRSSA	1	2	0.0158	1
1057	1. sc_poseleccharged	49030_15mer_start_6_GGGGSADQDSVRSSASVPLY	0	1	0.0158	1
1058	1. sc_poseleccharged	49030_15mer_start_11_GGGGSVRSSASVPLYPAASP	1	1	0.0158	1
1059	1. sc_poseleccharged	49030_15mer_start_16_GGGGSSVPLYPAASPVPAEA	1	0	0.0158	1
1060	1. sc_poseleccharged	49030_15mer_start_21_GGGGSPAASPVPAEAYYSES	1	0	0.0158	1
1061	1. sc_poseleccharged	49030_15mer_start_26_GGGGSVPAEAYYSESEDEAA	1	0	0.0158	1
1062	1. sc_poseleccharged	49030_15mer_start_31_GGGGSYYSESEDEAANDFLV	1	0	0.0158	1
1063	1. sc_poseleccharged	49030_15mer_start_36_GGGGSEDEAANDFLVRMGRQ	1	2	0.0158	1
1064	1. sc_poseleccharged	49030_15mer_start_41_GGGGSNDFLVRMGRQQSVLR	1	3	0.0158	1
1065	1. sc_poseleccharged	49030_15mer_Cterm_GGGGSDFLVRMGRQQSVLRR	1	4	0.0158	1
1066	1. sc_poseleccharged	80405_15mer_start_1_GGGGSPKTHPHGPADAPPGS	1	3	0.0158	1
1067	1. sc_poseleccharged	80405_15mer_start_6_GGGGSHGPADAPPGSPAPPP	0	1	0.0158	1
1068	1. sc_poseleccharged	80405_15mer_start_11_GGGGSAPPGSPAPPPPEHRG	1	2	0.0158	1
1069	1. sc_poseleccharged	80405_15mer_start_16_GGGGSPAPPPPEHRGGPEEF	1	2	0.0158	1
1070	1. sc_poseleccharged	80405_15mer_start_21_GGGGSPEHRGGPEEFEGAGD	1	2	0.0158	1
1071	1. sc_poseleccharged	80405_15mer_start_26_GGGGSGPEEFEGAGDGEPPE	1	0	0.0158	1
1072	1. sc_poseleccharged	80405_15mer_start_31_GGGGSEGAGDGEPPEDDDSA	1	0	0.0158	1
1073	1. sc_poseleccharged	80405_15mer_start_36_GGGGSGEPPEDDDSATGLAF	1	0	0.0158	1
1074	1. sc_poseleccharged	80405_15mer_start_41_GGGGSDDDSATGLAFRTPNP	1	1	0.0158	1
1075	1. sc_poseleccharged	80405_15mer_Cterm_GGGGSDDSATGLAFRTPNPN	1	1	0.0158	1
1076	1. sc_poseleccharged	38706_15mer_start_1_GGGGSMERTEHKARKKGTSA	1	6	0.0158	1
1077	1. sc_poseleccharged	38706_15mer_start_6_GGGGSHKARKKGTSALLSAK	1	6	0.0158	1
1078	1. sc_poseleccharged	38706_15mer_start_11_GGGGSKGTSALLSAKVTDAV	1	2	0.0158	1
1079	1. sc_poseleccharged	38706_15mer_start_16_GGGGSLLSAKVTDAVMRKRA	0	4	0.0158	1
1080	1. sc_poseleccharged	38706_15mer_start_21_GGGGSVTDAVMRKRARPRYS	0	5	0.0158	1
1081	1. sc_poseleccharged	38706_15mer_start_26_GGGGSMRKRARPRYSPLRDT	0	6	0.0158	1
1082	1. sc_poseleccharged	48632_15mer_start_1_GGGGSTPPPAASLPQPEAPG	1	0	0.0158	1
1083	1. sc_poseleccharged	48632_15mer_start_6_GGGGSASLPQPEAPGAEAGA	0	0	0.0158	1
1084	1. sc_poseleccharged	48632_15mer_start_11_GGGGSPEAPGAEAGALVNAS	1	0	0.0158	1
1085	1. sc_poseleccharged	48632_15mer_start_16_GGGGSAEAGALVNASSAAHV	1	1	0.0158	1
1086	1. sc_poseleccharged	48632_15mer_start_21_GGGGSLVNASSAAHVNVDTA	1	1	0.0158	1
1087	1. sc_poseleccharged	48632_15mer_start_26_GGGGSSAAHVNVDTARAADL	1	2	0.0158	1
1088	1. sc_poseleccharged	48632_15mer_start_31_GGGGSNVDTARAADLFVSQM	1	1	0.0158	1
1089	1. sc_poseleccharged	48632_15mer_Cterm_GGGGSARAADLFVSQMMGSR	1	2	0.0158	1
1090	1. sc_poseleccharged	48462_15mer_start_1_GGGGSETPYASVSHHAEIDR	0	3	0.0158	1
1091	1. sc_poseleccharged	48462_15mer_start_6_GGGGSSVSHHAEIDRYGDSD	1	3	0.0158	1
1092	1. sc_poseleccharged	48462_15mer_start_11_GGGGSAEIDRYGDSDGDPIY	1	1	0.0158	1
1093	1. sc_poseleccharged	48462_15mer_start_16_GGGGSYGDSDGDPIYDEVAP	1	0	0.0158	1
1094	1. sc_poseleccharged	48462_15mer_start_21_GGGGSGDPIYDEVAPDHEAE	1	1	0.0158	1
1095	1. sc_poseleccharged	48462_15mer_start_26_GGGGSDEVAPDHEAELYARV	1	2	0.0158	1
1096	1. sc_poseleccharged	48462_15mer_start_31_GGGGSDHEAELYARVQRPGP	1	3	0.0158	1
1097	1. sc_poseleccharged	48462_15mer_start_36_GGGGSLYARVQRPGPVPDAE	1	2	0.0158	1
1098	1. sc_poseleccharged	48462_15mer_start_41_GGGGSQRPGPVPDAEPIYDT	1	1	0.0158	1
1099	1. sc_poseleccharged	48462_15mer_Cterm_GGGGSRPGPVPDAEPIYDTV	1	1	0.0158	1
1100	1. sc_poseleccharged	54317_15mer_start_1_GGGGSPNNGIESLVDKMSRW	1	2	0.0158	1
1101	1. sc_poseleccharged	54317_15mer_start_6_GGGGSESLVDKMSRWKTYAQ	1	3	0.0158	1
1102	1. sc_poseleccharged	54317_15mer_start_11_GGGGSKMSRWKTYAQDHRDE	1	5	0.0158	1
1103	1. sc_poseleccharged	54317_15mer_start_16_GGGGSKTYAQDHRDEPRILG	0	4	0.0158	1
1104	1. sc_poseleccharged	54317_15mer_start_21_GGGGSDHRDEPRILGATSRP	0	4	0.0158	1
1105	1. sc_poseleccharged	54317_15mer_start_26_GGGGSPRILGATSRPSRRRQ	0	5	0.0158	1
1106	1. sc_poseleccharged	54317_15mer_start_31_GGGGSATSRPSRRRQRHDRQ	0	7	0.0158	1
1107	1. sc_poseleccharged	54317_15mer_start_36_GGGGSSRRRQRHDRQMGLVW	1	6	0.0158	1
1108	1. sc_poseleccharged	54317_15mer_start_41_GGGGSRHDRQMGLVWDDEDS	1	3	0.0158	1
1109	1. sc_poseleccharged	54317_15mer_Cterm_GGGGSHDRQMGLVWDDEDSA	1	2	0.0158	1
1110	1. sc_poseleccharged	54386_15mer_start_1_GGGGSTMQLMVPKRQRLEDV	1	3	0.0158	1
1111	1. sc_poseleccharged	54386_15mer_start_6_GGGGSVPKRQRLEDVLEKMK	1	5	0.0158	1
1112	1. sc_poseleccharged	54386_15mer_start_11_GGGGSRLEDVLEKMKVDPDI	1	3	0.0158	1
1113	1. sc_poseleccharged	54386_15mer_start_16_GGGGSLEKMKVDPDIQPEVK	0	3	0.0158	1
1114	1. sc_poseleccharged	54386_15mer_start_21_GGGGSVDPDIQPEVKVRPIK	1	3	0.0158	1
1115	1. sc_poseleccharged	54386_15mer_start_26_GGGGSQPEVKVRPIKQVAPG	1	3	0.0158	1
1116	1. sc_poseleccharged	54386_15mer_start_31_GGGGSVRPIKQVAPGLGVQT	1	2	0.0158	1
1117	1. sc_poseleccharged	54386_15mer_start_36_GGGGSQVAPGLGVQTVDIKI	0	1	0.0158	1
1118	1. sc_poseleccharged	54386_15mer_start_41_GGGGSLGVQTVDIKIPTESM	0	1	0.0158	1
1119	1. sc_poseleccharged	54386_15mer_Cterm_GGGGSGVQTVDIKIPTESME	0	1	0.0158	1
1120	1. sc_poseleccharged	54276_15mer_start_1_GGGGSTPGEMEVEEELPPLE	0	0	0.0158	1
1121	1. sc_poseleccharged	54276_15mer_start_6_GGGGSEVEEELPPLEKRGDK	0	3	0.0158	1
1122	1. sc_poseleccharged	54276_15mer_start_11_GGGGSLPPLEKRGDKRPRPE	1	5	0.0158	1
1123	1. sc_poseleccharged	54276_15mer_start_16_GGGGSKRGDKRPRPELEQTL	1	5	0.0158	1
1124	1. sc_poseleccharged	54276_15mer_start_21_GGGGSRPRPELEQTLVTRAD	0	3	0.0158	1
1125	1. sc_poseleccharged	54276_15mer_start_26_GGGGSLEQTLVTRADEPPSY	0	1	0.0158	1
1126	1. sc_poseleccharged	54276_15mer_start_31_GGGGSVTRADEPPSYEEAVK	1	2	0.0158	1
1127	1. sc_poseleccharged	54276_15mer_start_36_GGGGSEPPSYEEAVKLGMPT	1	1	0.0158	1
1128	1. sc_poseleccharged	54276_15mer_start_41_GGGGSEEAVKLGMPTTRPVA	0	2	0.0158	1
1129	1. sc_poseleccharged	54276_15mer_Cterm_GGGGSEAVKLGMPTTRPVAH	0	3	0.0158	1
1130	1. sc_poseleccharged	22976_15mer_start_1_GGGGSIIEMDVASENGQRAM	0	1	0.0158	1
1131	1. sc_poseleccharged	22976_15mer_start_6_GGGGSVASENGQRAMKENPD	0	2	0.0158	1
1132	1. sc_poseleccharged	22976_15mer_start_11_GGGGSGQRAMKENPDRAKIT	0	4	0.0158	1
1133	1. sc_poseleccharged	22976_15mer_start_16_GGGGSKENPDRAKITQNRWG	0	4	0.0158	1
1134	1. sc_poseleccharged	22976_15mer_start_21_GGGGSRAKITQNRWGRNVVQ	0	4	0.0158	1
1135	1. sc_poseleccharged	22976_15mer_start_26_GGGGSQNRWGRNVVQLANND	0	2	0.0158	1
1136	1. sc_poseleccharged	22976_15mer_start_31_GGGGSRNVVQLANNDARCCV	0	2	0.0158	1
1137	1. sc_poseleccharged	22976_15mer_start_36_GGGGSLANNDARCCVNDANC	0	1	0.0158	1
1138	1. sc_poseleccharged	22976_15mer_start_41_GGGGSARCCVNDANCATNQF	0	1	0.0158	1
1139	1. sc_poseleccharged	22976_15mer_Cterm_GGGGSRCCVNDANCATNQFS	0	1	0.0158	1
1140	1. sc_poseleccharged	58373_15mer_start_1_GGGGSMSKEIPTPYMWSYQP	1	1	0.0158	1
1141	1. sc_poseleccharged	58373_15mer_start_6_GGGGSPTPYMWSYQPNRLAA	1	1	0.0158	1
1142	1. sc_poseleccharged	58373_15mer_start_11_GGGGSWSYQPNRLAAGASRT	0	2	0.0158	1
1143	1. sc_poseleccharged	58373_15mer_start_16_GGGGSNRLAAGASRTTTPLV	0	2	0.0158	1
1144	1. sc_poseleccharged	58373_15mer_start_21_GGGGSGASRTTTPLVLLSAG	0	1	0.0158	1
1145	1. sc_poseleccharged	58373_15mer_start_26_GGGGSTTPLVLLSAGPSMIS	1	0	0.0158	1
1146	1. sc_poseleccharged	58373_15mer_start_31_GGGGSLLSAGPSMISRVNDI	1	1	0.0158	1
1147	1. sc_poseleccharged	58373_15mer_start_36_GGGGSPSMISRVNDIELIET	0	1	0.0158	1
1148	1. sc_poseleccharged	58373_15mer_start_41_GGGGSRVNDIELIETSSPRT	0	2	0.0158	1
1149	1. sc_poseleccharged	58373_15mer_Cterm_GGGGSVNDIELIETSSPRTV	0	1	0.0158	1
1150	1. sc_poseleccharged	69684_15mer_start_1_GGGGSRARRQAARQAAAAIA	0	4	0.0158	1
1151	1. sc_poseleccharged	69684_15mer_start_6_GGGGSAARQAAAAIASMAQP	0	1	0.0158	1
1152	1. sc_poseleccharged	69684_15mer_start_11_GGGGSAAAIASMAQPRRGNI	0	2	0.0158	1
1153	1. sc_poseleccharged	69684_15mer_start_16_GGGGSSMAQPRRGNIYWVRD	0	3	0.0158	1
1154	1. sc_poseleccharged	69684_15mer_start_21_GGGGSRRGNIYWVRDASGVR	1	4	0.0158	1
1155	1. sc_poseleccharged	69684_15mer_start_26_GGGGSYWVRDASGVRVPVRS	1	3	0.0158	1
1156	1. sc_poseleccharged	31225_15mer_start_1_GGGGSEGVLRCYHGLEMIQK	0	3	0.0158	1
1157	1. sc_poseleccharged	31225_15mer_start_6_GGGGSCYHGLEMIQKEQLVE	1	2	0.0158	1
1158	1. sc_poseleccharged	31225_15mer_start_11_GGGGSEMIQKEQLVEMDVAS	0	1	0.0158	1
1159	1. sc_poseleccharged	31225_15mer_start_16_GGGGSEQLVEMDVASENAQR	0	1	0.0158	1
1160	1. sc_poseleccharged	31225_15mer_start_21_GGGGSMDVASENAQRALKEH	0	3	0.0158	1
1161	1. sc_poseleccharged	31225_15mer_start_26_GGGGSENAQRALKEHPSRAK	0	5	0.0158	1
1162	1. sc_poseleccharged	31225_15mer_start_31_GGGGSALKEHPSRAKVVQNR	0	5	0.0158	1
1163	1. sc_poseleccharged	31225_15mer_start_36_GGGGSPSRAKVVQNRWGRSV	1	4	0.0158	1
1164	1. sc_poseleccharged	31225_15mer_start_41_GGGGSVVQNRWGRSVVQLKN	0	3	0.0158	1
1165	1. sc_poseleccharged	31225_15mer_Cterm_GGGGSVQNRWGRSVVQLKND	1	3	0.0158	1
1166	1. sc_poseleccharged	12396_15mer_start_1_GGGGSLPGETDYLNDPLLQP	0	0	0.0158	1
1167	1. sc_poseleccharged	12396_15mer_start_6_GGGGSDYLNDPLLQPVRNKN	1	2	0.0158	1
1168	1. sc_poseleccharged	12396_15mer_start_11_GGGGSPLLQPVRNKNFPNNG	0	2	0.0158	1
1169	1. sc_poseleccharged	12396_15mer_start_16_GGGGSVRNKNFPNNGVESLV	0	2	0.0158	1
1170	1. sc_poseleccharged	12396_15mer_start_21_GGGGSFPNNGVESLVDKMNR	1	2	0.0158	1
1171	1. sc_poseleccharged	12396_15mer_start_26_GGGGSVESLVDKMNRWKTYA	1	3	0.0158	1
1172	1. sc_poseleccharged	12396_15mer_start_31_GGGGSDKMNRWKTYAQEQRE	1	4	0.0158	1
1173	1. sc_poseleccharged	12396_15mer_start_36_GGGGSWKTYAQEQREWEESQ	0	2	0.0158	1
1174	1. sc_poseleccharged	12396_15mer_start_41_GGGGSQEQREWEESQSRPLA	0	2	0.0158	1
1175	1. sc_poseleccharged	12396_15mer_Cterm_GGGGSEQREWEESQSRPLAG	0	2	0.0158	1
1176	1. sc_poseleccharged	5571_15mer_start_1_GGGGSLQPTMQLMVPKRQKL	1	3	0.0158	1
1177	1. sc_poseleccharged	5571_15mer_start_6_GGGGSQLMVPKRQKLEEVLE	0	3	0.0158	1
1178	1. sc_poseleccharged	5571_15mer_start_11_GGGGSKRQKLEEVLENMKVD	1	4	0.0158	1
1179	1. sc_poseleccharged	5571_15mer_start_16_GGGGSEEVLENMKVDPSVEP	0	1	0.0158	1
1180	1. sc_poseleccharged	5571_15mer_start_21_GGGGSNMKVDPSVEPEVKVR	0	3	0.0158	1
1181	1. sc_poseleccharged	5571_15mer_start_26_GGGGSPSVEPEVKVRPIKEI	0	3	0.0158	1
1182	1. sc_poseleccharged	5571_15mer_start_31_GGGGSEVKVRPIKEIGPGLG	1	3	0.0158	1
1183	1. sc_poseleccharged	5571_15mer_start_36_GGGGSPIKEIGPGLGVQTVD	1	1	0.0158	1
1184	1. sc_poseleccharged	5571_15mer_start_41_GGGGSGPGLGVQTVDIQIPV	0	0	0.0158	1
1185	1. sc_poseleccharged	5571_15mer_Cterm_GGGGSPGLGVQTVDIQIPVR	0	1	0.0158	1
1186	1. sc_poseleccharged	32852_15mer_start_1_GGGGSNGALTLKLGTGLNID	0	1	0.0158	1
1187	1. sc_poseleccharged	32852_15mer_start_6_GGGGSLKLGTGLNIDENGDL	1	1	0.0158	1
1188	1. sc_poseleccharged	32852_15mer_start_11_GGGGSGLNIDENGDLSSDAS	0	0	0.0158	1
1189	1. sc_poseleccharged	32852_15mer_start_16_GGGGSENGDLSSDASVEVSA	0	0	0.0158	1
1190	1. sc_poseleccharged	32852_15mer_start_21_GGGGSSSDASVEVSAPITKT	0	1	0.0158	1
1191	1. sc_poseleccharged	32852_15mer_start_26_GGGGSVEVSAPITKTNKIVG	1	2	0.0158	1
1192	1. sc_poseleccharged	32852_15mer_start_31_GGGGSPITKTNKIVGLNYTK	1	3	0.0158	1
1193	1. sc_poseleccharged	32852_15mer_start_36_GGGGSNKIVGLNYTKPLALR	0	3	0.0158	1
1194	1. sc_poseleccharged	32852_15mer_start_41_GGGGSLNYTKPLALRSNALT	0	2	0.0158	1
1195	1. sc_poseleccharged	32852_15mer_Cterm_GGGGSNYTKPLALRSNALTL	0	2	0.0158	1
1196	1. sc_poseleccharged	54664_15mer_start_1_GGGGSAAAAPPTPAFAAALG	0	0	0.0158	1
1197	1. sc_poseleccharged	54664_15mer_start_6_GGGGSPTPAFAAALGSAALC	0	0	0.0158	1
1198	1. sc_poseleccharged	54664_15mer_start_11_GGGGSAAALGSAALCDDDRA	0	1	0.0158	1
1199	1. sc_poseleccharged	54664_15mer_start_16_GGGGSSAALCDDDRAPQGRG	0	2	0.0158	1
1200	1. sc_poseleccharged	54664_15mer_start_21_GGGGSDDDRAPQGRGAAPLS	1	2	0.0158	1
1201	1. sc_poseleccharged	54664_15mer_start_26_GGGGSPQGRGAAPLSAEVGR	0	2	0.0158	1
1202	1. sc_poseleccharged	54664_15mer_start_31_GGGGSAAPLSAEVGRPPRAP	0	2	0.0158	1
1203	1. sc_poseleccharged	54664_15mer_start_36_GGGGSAEVGRPPRAPREPRT	1	4	0.0158	1
1204	1. sc_poseleccharged	54664_15mer_start_41_GGGGSPPRAPREPRTPREPR	1	5	0.0158	1
1205	1. sc_poseleccharged	54664_15mer_Cterm_GGGGSPRAPREPRTPREPRT	1	5	0.0158	1
1206	1. sc_poseleccharged	54169_15mer_start_1_GGGGSMEPPRPPDADSLLSD	0	1	0.0158	1
1207	1. sc_poseleccharged	54169_15mer_start_6_GGGGSPPDADSLLSDATSVI	0	0	0.0158	1
1208	1. sc_poseleccharged	54169_15mer_start_11_GGGGSSLLSDATSVIPLTPP	0	0	0.0158	1
1209	1. sc_poseleccharged	54169_15mer_start_16_GGGGSATSVIPLTPPAQGAE	0	0	0.0158	1
1210	1. sc_poseleccharged	54169_15mer_start_21_GGGGSPLTPPAQGAEAYYTE	0	0	0.0158	1
1211	1. sc_poseleccharged	54169_15mer_start_26_GGGGSAQGAEAYYTESDDET	0	0	0.0158	1
1212	1. sc_poseleccharged	54169_15mer_start_31_GGGGSAYYTESDDETAADFL	0	0	0.0158	1
1213	1. sc_poseleccharged	54169_15mer_start_36_GGGGSSDDETAADFLMRMGR	1	2	0.0158	1
1214	1. sc_poseleccharged	54169_15mer_start_41_GGGGSAADFLMRMGRQQTAL	1	2	0.0158	1
1215	1. sc_poseleccharged	54169_15mer_Cterm_GGGGSADFLMRMGRQQTALR	1	3	0.0158	1
1216	1. sc_poseleccharged	55205_15mer_start_1_GGGGSALVNASAATHVDVDV	0	1	0.0158	1
1217	1. sc_poseleccharged	55205_15mer_start_6_GGGGSSAATHVDVDVGRAAD	0	2	0.0158	1
1218	1. sc_poseleccharged	55205_15mer_start_11_GGGGSVDVDVGRAADLFVSQ	1	1	0.0158	1
1219	1. sc_poseleccharged	55197_15mer_start_1_GGGGSPPHPGGVYHPGVLFP	0	2	0.0158	1
1220	1. sc_poseleccharged	55197_15mer_start_6_GGGGSGVYHPGVLFPGPSPL	0	1	0.0158	1
1221	1. sc_poseleccharged	55197_15mer_start_11_GGGGSGVLFPGPSPLEAQIA	0	0	0.0158	1
1222	1. sc_poseleccharged	55197_15mer_start_16_GGGGSGPSPLEAQIAALVGA	1	0	0.0158	1
1223	1. sc_poseleccharged	55197_15mer_start_21_GGGGSEAQIAALVGAIAADR	1	1	0.0158	1
1224	1. sc_poseleccharged	55197_15mer_start_26_GGGGSALVGAIAADRQPPPA	0	1	0.0158	1
1225	1. sc_poseleccharged	55197_15mer_start_31_GGGGSIAADRQPPPAAPGKR	0	3	0.0158	1
1226	1. sc_poseleccharged	55197_15mer_start_36_GGGGSQPPPAAPGKRRRYET	1	4	0.0158	1
1227	1. sc_poseleccharged	55197_15mer_start_41_GGGGSAPGKRRRYETERECD	1	5	0.0158	1
1228	1. sc_poseleccharged	55197_15mer_Cterm_GGGGSPGKRRRYETERECDH	1	6	0.0158	1
1229	1. sc_poseleccharged	55015_15mer_start_1_GGGGSRARRAARHAASPFAR	0	6	0.0158	1
1230	1. sc_poseleccharged	55015_15mer_start_6_GGGGSARHAASPFARGTGGD	0	3	0.0158	1
1231	1. sc_poseleccharged	55015_15mer_start_11_GGGGSSPFARGTGGDDQTRP	0	2	0.0158	1
1232	1. sc_poseleccharged	55015_15mer_start_16_GGGGSGTGGDDQTRPAAPAP	0	1	0.0158	1
1233	1. sc_poseleccharged	55015_15mer_start_21_GGGGSDQTRPAAPAPASTPA	0	1	0.0158	1
1234	1. sc_poseleccharged	55015_15mer_start_26_GGGGSAAPAPASTPAPTPAP	0	0	0.0158	1
1235	1. sc_poseleccharged	55015_15mer_start_31_GGGGSASTPAPTPAPGSTPA	0	0	0.0158	1
1236	1. sc_poseleccharged	55015_15mer_start_36_GGGGSPTPAPGSTPAPPSTP	0	0	0.0158	1
1237	1. sc_poseleccharged	55015_15mer_start_41_GGGGSGSTPAPPSTPASAPA	1	0	0.0158	1
1238	1. sc_poseleccharged	55015_15mer_Cterm_GGGGSSTPAPPSTPASAPAS	1	0	0.0158	1
1239	1. sc_poseleccharged	5888_15mer_start_1_GGGGSSLLQPPRVKNAMANN	1	2	0.0158	1
1240	1. sc_poseleccharged	5888_15mer_start_6_GGGGSPRVKNAMANNGIESL	1	2	0.0158	1
1241	1. sc_poseleccharged	5888_15mer_start_11_GGGGSAMANNGIESLVDKLN	0	1	0.0158	1
1242	1. sc_poseleccharged	5888_15mer_start_16_GGGGSGIESLVDKLNRWKTY	1	3	0.0158	1
1243	1. sc_poseleccharged	5888_15mer_start_21_GGGGSVDKLNRWKTYAQDHR	1	5	0.0158	1
1244	1. sc_poseleccharged	5888_15mer_start_26_GGGGSRWKTYAQDHREPAPA	1	4	0.0158	1
1245	1. sc_poseleccharged	5888_15mer_start_31_GGGGSAQDHREPAPAPRRQR	0	5	0.0158	1
1246	1. sc_poseleccharged	5888_15mer_start_36_GGGGSEPAPAPRRQRHDRQR	0	6	0.0158	1
1247	1. sc_poseleccharged	5888_15mer_start_41_GGGGSPRRQRHDRQRGLVWD	1	6	0.0158	1
1248	1. sc_poseleccharged	5888_15mer_Cterm_GGGGSRRQRHDRQRGLVWDD	1	6	0.0158	1
1249	1. sc_poseleccharged	12155_15mer_start_1_GGGGSAATVVEMEDASAHPP	1	1	0.0158	1
1250	1. sc_poseleccharged	12155_15mer_start_6_GGGGSEMEDASAHPPPRGEK	0	3	0.0158	1
1251	1. sc_poseleccharged	12155_15mer_start_11_GGGGSSAHPPPRGEKRPRPD	1	5	0.0158	1
1252	1. sc_poseleccharged	12155_15mer_start_16_GGGGSPRGEKRPRPDAEETT	1	4	0.0158	1
1253	1. sc_poseleccharged	12155_15mer_start_21_GGGGSRPRPDAEETTLQVDE	1	2	0.0158	1
1254	1. sc_poseleccharged	12155_15mer_start_26_GGGGSAEETTLQVDEPPSYE	1	0	0.0158	1
1255	1. sc_poseleccharged	12155_15mer_start_31_GGGGSLQVDEPPSYEEAVKA	1	1	0.0158	1
1256	1. sc_poseleccharged	12155_15mer_start_36_GGGGSPPSYEEAVKAGMPTT	1	1	0.0158	1
1257	1. sc_poseleccharged	12155_15mer_start_41_GGGGSEAVKAGMPTTRIIAP	1	2	0.0158	1
1258	1. sc_poseleccharged	12155_15mer_Cterm_GGGGSAVKAGMPTTRIIAPL	1	2	0.0158	1
1259	1. sc_poseleccharged	758_15mer_start_1_GGGGSKQVAPGLGVQTVDIQ	1	1	0.0158	1
1260	1. sc_poseleccharged	758_15mer_start_6_GGGGSGLGVQTVDIQIPTDM	1	0	0.0158	1
1261	1. sc_poseleccharged	758_15mer_start_11_GGGGSTVDIQIPTDMDVDKK	1	2	0.0158	1
1262	1. sc_poseleccharged	758_15mer_start_16_GGGGSIPTDMDVDKKPSTSI	1	2	0.0158	1
1263	1. sc_poseleccharged	758_15mer_start_21_GGGGSDVDKKPSTSIEVQTD	0	2	0.0158	1
1264	1. sc_poseleccharged	758_15mer_start_26_GGGGSPSTSIEVQTDPWLPA	1	0	0.0158	1
1265	1. sc_poseleccharged	758_15mer_start_31_GGGGSEVQTDPWLPASTATV	0	0	0.0158	1
1266	1. sc_poseleccharged	758_15mer_start_36_GGGGSPWLPASTATVSTSTA	0	0	0.0158	1
1267	1. sc_poseleccharged	758_15mer_start_41_GGGGSSTATVSTSTAATATE	0	0	0.0158	1
1268	1. sc_poseleccharged	758_15mer_Cterm_GGGGSTATVSTSTAATATEP	0	0	0.0158	1
1269	1. sc_poseleccharged	76577_15mer_start_1_GGGGSPPRYMAPTEGRNSIR	0	3	0.0158	1
1270	1. sc_poseleccharged	76577_15mer_start_6_GGGGSAPTEGRNSIRYSELA	0	2	0.0158	1
1271	1. sc_poseleccharged	76577_15mer_start_11_GGGGSRNSIRYSELAPLYDT	0	2	0.0158	1
1272	1. sc_poseleccharged	76577_15mer_start_16_GGGGSYSELAPLYDTTRVYL	1	1	0.0158	1
1273	1. sc_poseleccharged	76577_15mer_start_21_GGGGSPLYDTTRVYLVDNKS	1	2	0.0158	1
1274	1. sc_poseleccharged	76577_15mer_start_26_GGGGSTRVYLVDNKSADIAS	0	2	0.0158	1
1275	1. sc_poseleccharged	76577_15mer_start_31_GGGGSVDNKSADIASLNYQN	0	1	0.0158	1
1276	1. sc_poseleccharged	76577_15mer_start_36_GGGGSADIASLNYQNDHSNF	0	1	0.0158	1
1277	1. sc_poseleccharged	76577_15mer_start_41_GGGGSLNYQNDHSNFLTTVV	0	1	0.0158	1
1278	1. sc_poseleccharged	76577_15mer_Cterm_GGGGSNYQNDHSNFLTTVVQ	1	1	0.0158	1
1279	1. sc_poseleccharged	16146_15mer_start_1_GGGGSMPRKKPLVEEEVMEE	1	3	0.0158	1
1280	1. sc_poseleccharged	16146_15mer_start_6_GGGGSPLVEEEVMEEEWDSQ	1	0	0.0158	1
1281	1. sc_poseleccharged	16146_15mer_start_11_GGGGSEVMEEEWDSQAEEDD	1	0	0.0158	1
1282	1. sc_poseleccharged	16146_15mer_start_16_GGGGSEWDSQAEEDDWEEEE	1	0	0.0158	1
1283	1. sc_poseleccharged	16146_15mer_start_21_GGGGSAEEDDWEEEESTEEE	0	0	0.0158	1
1284	1. sc_poseleccharged	16146_15mer_start_26_GGGGSWEEEESTEEEELEEV	0	0	0.0158	1
1285	1. sc_poseleccharged	16146_15mer_start_31_GGGGSSTEEEELEEVEEEQA	0	0	0.0158	1
1286	1. sc_poseleccharged	16146_15mer_start_36_GGGGSELEEVEEEQATEQPV	1	0	0.0158	1
1287	1. sc_poseleccharged	16146_15mer_start_41_GGGGSEEEQATEQPVAAPSA	1	0	0.0158	1
1288	1. sc_poseleccharged	16146_15mer_Cterm_GGGGSEEQATEQPVAAPSAP	1	0	0.0158	1
1289	1. sc_poseleccharged	88995_15mer_start_1_GGGGSSAIGNTIEALFQGPP	0	0	0.0158	1
1290	1. sc_poseleccharged	88995_15mer_start_6_GGGGSTIEALFQGPPKFRPI	1	2	0.0158	1
1291	1. sc_poseleccharged	88995_15mer_start_11_GGGGSFQGPPKFRPIRISLE	1	3	0.0158	1
1292	1. sc_poseleccharged	88995_15mer_start_16_GGGGSKFRPIRISLEEKPAP	0	4	0.0158	1
1293	1. sc_poseleccharged	88995_15mer_start_21_GGGGSRISLEEKPAPDAISD	0	2	0.0158	1
1294	1. sc_poseleccharged	88995_15mer_start_26_GGGGSEKPAPDAISDLLASV	1	1	0.0158	1
1295	1. sc_poseleccharged	88995_15mer_start_31_GGGGSDAISDLLASVDSEEV	1	0	0.0158	1
1296	1. sc_poseleccharged	88995_15mer_start_36_GGGGSLLASVDSEEVRQYCR	1	2	0.0158	1
1297	1. sc_poseleccharged	88995_15mer_start_41_GGGGSDSEEVRQYCREQGWI	1	2	0.0158	1
1298	1. sc_poseleccharged	88995_15mer_Cterm_GGGGSSEEVRQYCREQGWII	0	2	0.0158	1
1299	1. sc_poseleccharged	58496_15mer_start_1_GGGGSQVEPTAANTNASEHR	0	2	0.0158	1
1300	1. sc_poseleccharged	58496_15mer_start_6_GGGGSAANTNASEHRLGTGL	0	2	0.0158	1
1301	1. sc_poseleccharged	58496_15mer_start_11_GGGGSASEHRLGTGLVPALQ	1	2	0.0158	1
1302	1. sc_poseleccharged	58496_15mer_start_16_GGGGSLGTGLVPALQAAETG	1	0	0.0158	1
1303	1. sc_poseleccharged	58496_15mer_start_21_GGGGSVPALQAAETGASSNA	1	0	0.0158	1
1304	1. sc_poseleccharged	58496_15mer_start_26_GGGGSAAETGASSNAQDENL	0	0	0.0158	1
1305	1. sc_poseleccharged	58496_15mer_start_31_GGGGSASSNAQDENLIETRC	0	1	0.0158	1
1306	1. sc_poseleccharged	58496_15mer_start_36_GGGGSQDENLIETRCVLNHH	0	3	0.0158	1
1307	1. sc_poseleccharged	58496_15mer_start_41_GGGGSIETRCVLNHHSTQET	0	3	0.0158	1
1308	1. sc_poseleccharged	58496_15mer_Cterm_GGGGSETRCVLNHHSTQETT	0	3	0.0158	1
1309	1. sc_poseleccharged	58537_15mer_start_1_GGGGSVKPNKETGRLNINGP	1	3	0.0158	1
1310	1. sc_poseleccharged	58537_15mer_start_6_GGGGSETGRLNINGPTRTKL	1	3	0.0158	1
1311	1. sc_poseleccharged	58537_15mer_start_11_GGGGSNINGPTRTKLEPSVF	0	2	0.0158	1
1312	1. sc_poseleccharged	58537_15mer_start_16_GGGGSTRTKLEPSVFHDVFE	1	3	0.0158	1
1313	1. sc_poseleccharged	58537_15mer_start_21_GGGGSEPSVFHDVFEGNKEP	1	2	0.0158	1
1314	1. sc_poseleccharged	58537_15mer_start_26_GGGGSHDVFEGNKEPAVLHS	0	3	0.0158	1
1315	1. sc_poseleccharged	58537_15mer_start_31_GGGGSGNKEPAVLHSRDPRL	1	4	0.0158	1
1316	1. sc_poseleccharged	58537_15mer_start_36_GGGGSAVLHSRDPRLEVDFE	0	3	0.0158	1
1317	1. sc_poseleccharged	58537_15mer_start_41_GGGGSRDPRLEVDFEQALFS	1	2	0.0158	1
1318	1. sc_poseleccharged	58537_15mer_Cterm_GGGGSDPRLEVDFEQALFSK	1	2	0.0158	1
1319	1. sc_poseleccharged	89041_15mer_start_1_GGGGSGVVGIASTGGNGLVG	0	0	0.0158	1
1320	1. sc_poseleccharged	89041_15mer_start_6_GGGGSASTGGNGLVGFADVR	0	1	0.0158	1
1321	1. sc_poseleccharged	89041_15mer_start_11_GGGGSNGLVGFADVRDLLWL	0	1	0.0158	1
1322	1. sc_poseleccharged	89041_15mer_start_16_GGGGSFADVRDLLWLDEEAM	1	1	0.0158	1
1323	1. sc_poseleccharged	89041_15mer_start_21_GGGGSDLLWLDEEAMEQGVS	0	0	0.0158	1
1324	1. sc_poseleccharged	89041_15mer_start_26_GGGGSDEEAMEQGVSDYIKG	0	1	0.0158	1
1325	1. sc_poseleccharged	89041_15mer_start_31_GGGGSEQGVSDYIKGLGDAF	1	1	0.0158	1
1326	1. sc_poseleccharged	89041_15mer_start_36_GGGGSDYIKGLGDAFGTGFT	1	1	0.0158	1
1327	1. sc_poseleccharged	89041_15mer_start_41_GGGGSLGDAFGTGFTDAVSR	1	1	0.0158	1
1328	1. sc_poseleccharged	89041_15mer_Cterm_GGGGSGDAFGTGFTDAVSRE	0	1	0.0158	1
1329	1. sc_poseleccharged	89067_15mer_start_1_GGGGSYPYSALGIKKRDILD	1	3	0.0158	1
1330	1. sc_poseleccharged	89067_15mer_start_6_GGGGSLGIKKRDILDPATRD	1	4	0.0158	1
1331	1. sc_poseleccharged	89067_15mer_start_11_GGGGSRDILDPATRDVSKMK	0	4	0.0158	1
1332	1. sc_poseleccharged	89067_15mer_start_16_GGGGSPATRDVSKMKSYMDK	0	4	0.0158	1
1333	1. sc_poseleccharged	89067_15mer_start_21_GGGGSVSKMKSYMDKYGLDL	0	3	0.0158	1
1334	1. sc_poseleccharged	89067_15mer_start_26_GGGGSSYMDKYGLDLPYSTY	1	1	0.0158	1
1335	1. sc_poseleccharged	89067_15mer_start_31_GGGGSYGLDLPYSTYVKDEL	0	1	0.0158	1
1336	1. sc_poseleccharged	89067_15mer_start_36_GGGGSPYSTYVKDELRSLDK	1	3	0.0158	1
1337	1. sc_poseleccharged	89067_15mer_start_41_GGGGSVKDELRSLDKIKKGK	1	6	0.0158	1
1338	1. sc_poseleccharged	89067_15mer_Cterm_GGGGSKDELRSLDKIKKGKS	1	6	0.0158	1
1339	1. sc_poseleccharged	71771_15mer_start_1_GGGGSTETDTESEEDEDEDD	0	0	0.0158	1
1340	1. sc_poseleccharged	71771_15mer_start_6_GGGGSESEEDEDEDDEADRF	1	1	0.0158	1
1341	1. sc_poseleccharged	71771_15mer_start_11_GGGGSEDEDDEADRFDLHSS	1	2	0.0158	1
1342	1. sc_poseleccharged	71771_15mer_start_16_GGGGSEADRFDLHSSYGSEP	1	2	0.0158	1
1343	1. sc_poseleccharged	71771_15mer_start_21_GGGGSDLHSSYGSEPEDDDE	0	1	0.0158	1
1344	1. sc_poseleccharged	71771_15mer_start_26_GGGGSYGSEPEDDDESNRVT	0	1	0.0158	1
1345	1. sc_poseleccharged	71771_15mer_start_31_GGGGSEDDDESNRVTLLSTL	1	1	0.0158	1
1346	1. sc_poseleccharged	71771_15mer_start_36_GGGGSSNRVTLLSTLINQGM	1	1	0.0158	1
1347	1. sc_poseleccharged	71771_15mer_start_41_GGGGSLLSTLINQGMTVERA	1	1	0.0158	1
1348	1. sc_poseleccharged	71771_15mer_Cterm_GGGGSLSTLINQGMTVERAT	1	1	0.0158	1
1349	1. sc_poseleccharged	17535_15mer_start_1_GGGGSEDIETDTDIESTEDE	1	0	0.0158	1
1350	1. sc_poseleccharged	17535_15mer_start_6_GGGGSDTDIESTEDEDEADR	1	1	0.0158	1
1351	1. sc_poseleccharged	17535_15mer_start_11_GGGGSSTEDEDEADRFDIID	1	1	0.0158	1
1352	1. sc_poseleccharged	17535_15mer_start_16_GGGGSDEADRFDIIDTSDEE	1	1	0.0158	1
1353	1. sc_poseleccharged	17535_15mer_start_21_GGGGSFDIIDTSDEEDENET	0	0	0.0158	1
1354	1. sc_poseleccharged	17535_15mer_start_26_GGGGSTSDEEDENETDRVTL	0	1	0.0158	1
1355	1. sc_poseleccharged	17535_15mer_start_31_GGGGSDENETDRVTLLSTLV	1	1	0.0158	1
1356	1. sc_poseleccharged	17535_15mer_start_36_GGGGSDRVTLLSTLVNQGMT	1	1	0.0158	1
1357	1. sc_poseleccharged	17535_15mer_start_41_GGGGSLSTLVNQGMTMTRAT	1	1	0.0158	1
1358	1. sc_poseleccharged	17535_15mer_Cterm_GGGGSSTLVNQGMTMTRATR	1	2	0.0158	1
1359	1. sc_poseleccharged	53735_15mer_start_1_GGGGSSPSSISWSGLGGRKH	1	3	0.0158	1
1360	1. sc_poseleccharged	53735_15mer_start_6_GGGGSSWSGLGGRKHMDVTV	1	3	0.0158	1
1361	1. sc_poseleccharged	53735_15mer_start_11_GGGGSGGRKHMDVTVGRNAV	1	4	0.0158	1
1362	1. sc_poseleccharged	53735_15mer_start_16_GGGGSMDVTVGRNAVFKLRP	1	3	0.0158	1
1363	1. sc_poseleccharged	53735_15mer_Cterm_GGGGSVTVGRNAVFKLRPSD	1	3	0.0158	1
1364	1. sc_poseleccharged	72493_15mer_start_1_GGGGSVETAEVDRFDLHSSS	1	2	0.0158	1
1365	1. sc_poseleccharged	72493_15mer_start_6_GGGGSVDRFDLHSSSESDDD	1	2	0.0158	1
1366	1. sc_poseleccharged	72493_15mer_start_11_GGGGSLHSSSESDDDDVEND	0	1	0.0158	1
1367	1. sc_poseleccharged	72493_15mer_start_16_GGGGSESDDDDVENDRATLL	0	1	0.0158	1
1368	1. sc_poseleccharged	72493_15mer_start_21_GGGGSDVENDRATLLSTLLN	1	1	0.0158	1
1369	1. sc_poseleccharged	72493_15mer_start_26_GGGGSRATLLSTLLNQGISV	1	1	0.0158	1
1370	1. sc_poseleccharged	72493_15mer_start_31_GGGGSSTLLNQGISVERATR	0	2	0.0158	1
1371	1. sc_poseleccharged	72493_15mer_start_36_GGGGSQGISVERATRITNGA	0	2	0.0158	1
1372	1. sc_poseleccharged	72493_15mer_start_41_GGGGSERATRITNGAFPTRA	0	3	0.0158	1
1373	1. sc_poseleccharged	72493_15mer_Cterm_GGGGSRATRITNGAFPTRAA	0	3	0.0158	1
1374	1. sc_poseleccharged	56687_15mer_start_1_GGGGSNAFPTRAARLRRSVY	0	4	0.0158	1
1375	1. sc_poseleccharged	56687_15mer_start_6_GGGGSRAARLRRSVYNDLLV	0	4	0.0158	1
1376	1. sc_poseleccharged	56687_15mer_start_11_GGGGSRRSVYNDLLVSGLGP	0	2	0.0158	1
1377	1. sc_poseleccharged	56687_15mer_start_16_GGGGSNDLLVSGLGPDAAWS	0	0	0.0158	1
1378	1. sc_poseleccharged	56687_15mer_start_21_GGGGSSGLGPDAAWSHACEQ	0	1	0.0158	1
1379	1. sc_poseleccharged	56687_15mer_start_26_GGGGSDAAWSHACEQARKVG	0	3	0.0158	1
1380	1. sc_poseleccharged	56687_15mer_start_31_GGGGSHACEQARKVGDNHDL	0	4	0.0158	1
1381	1. sc_poseleccharged	56687_15mer_start_36_GGGGSARKVGDNHDLQASGS	1	3	0.0158	1
1382	1. sc_poseleccharged	58836_15mer_start_1_GGGGSIEQKQLLQGDVEEAV	0	1	0.0158	1
1383	1. sc_poseleccharged	58836_15mer_start_6_GGGGSLLQGDVEEAVNRAVA	1	1	0.0158	1
1384	1. sc_poseleccharged	58836_15mer_start_11_GGGGSVEEAVNRAVARVADT	1	2	0.0158	1
1385	1. sc_poseleccharged	58836_15mer_start_16_GGGGSNRAVARVADTLPTGP	1	2	0.0158	1
1386	1. sc_poseleccharged	58836_15mer_start_21_GGGGSRVADTLPTGPRNSES	1	2	0.0158	1
1387	1. sc_poseleccharged	58836_15mer_start_26_GGGGSLPTGPRNSESIPALT	0	1	0.0158	1
1388	1. sc_poseleccharged	58836_15mer_start_31_GGGGSRNSESIPALTAAETG	1	1	0.0158	1
1389	1. sc_poseleccharged	58836_15mer_start_36_GGGGSIPALTAAETGHTSQV	1	1	0.0158	1
1390	1. sc_poseleccharged	58836_15mer_start_41_GGGGSAAETGHTSQVVPGDT	1	1	0.0158	1
1391	1. sc_poseleccharged	58836_15mer_Cterm_GGGGSAETGHTSQVVPGDTM	1	1	0.0158	1
1392	1. sc_poseleccharged	395_15mer_start_1_GGGGSFSVRMLKDTPFIEQS	0	2	0.0158	1
1393	1. sc_poseleccharged	395_15mer_start_6_GGGGSLKDTPFIEQSNELQG	0	1	0.0158	1
1394	1. sc_poseleccharged	395_15mer_start_11_GGGGSFIEQSNELQGDVKEA	0	1	0.0158	1
1395	1. sc_poseleccharged	395_15mer_start_16_GGGGSNELQGDVKEAVENAM	0	1	0.0158	1
1396	1. sc_poseleccharged	395_15mer_start_21_GGGGSDVKEAVENAMGRVAD	1	2	0.0158	1
1397	1. sc_poseleccharged	395_15mer_start_26_GGGGSVENAMGRVADTIRSG	1	2	0.0158	1
1398	1. sc_poseleccharged	395_15mer_start_31_GGGGSGRVADTIRSGPTNSE	1	2	0.0158	1
1399	1. sc_poseleccharged	395_15mer_start_36_GGGGSTIRSGPTNSEAIPAL	1	1	0.0158	1
1400	1. sc_poseleccharged	395_15mer_start_41_GGGGSPTNSEAIPALTAVET	1	0	0.0158	1
1401	1. sc_poseleccharged	395_15mer_Cterm_GGGGSTNSEAIPALTAVETG	1	0	0.0158	1
1402	1. sc_poseleccharged	63940_15mer_start_1_GGGGSRHSVGTTLEALFQGP	0	2	0.0158	1
1403	1. sc_poseleccharged	63940_15mer_start_6_GGGGSTTLEALFQGPPVYRE	0	1	0.0158	1
1404	1. sc_poseleccharged	63940_15mer_start_11_GGGGSLFQGPPVYREIKISV	1	2	0.0158	1
1405	1. sc_poseleccharged	63940_15mer_start_16_GGGGSPVYREIKISVAPETP	0	2	0.0158	1
1406	1. sc_poseleccharged	63940_15mer_start_21_GGGGSIKISVAPETPPPPAI	1	1	0.0158	1
1407	1. sc_poseleccharged	63940_15mer_start_26_GGGGSAPETPPPPAIADLLK	1	1	0.0158	1
1408	1. sc_poseleccharged	63940_15mer_start_31_GGGGSPPPAIADLLKSVDSE	1	1	0.0158	1
1409	1. sc_poseleccharged	63940_15mer_start_36_GGGGSADLLKSVDSEAVREY	0	2	0.0158	1
1410	1. sc_poseleccharged	63940_15mer_start_41_GGGGSSVDSEAVREYCKEKG	0	3	0.0158	1
1411	1. sc_poseleccharged	63940_15mer_Cterm_GGGGSVDSEAVREYCKEKGW	1	3	0.0158	1
1412	1. sc_poseleccharged	49755_15mer_start_1_GGGGSNINYYKDAASNSANR	1	2	0.0158	1
1413	1. sc_poseleccharged	49755_15mer_start_6_GGGGSKDAASNSANRQEFAQ	0	2	0.0158	1
1414	1. sc_poseleccharged	49755_15mer_start_11_GGGGSNSANRQEFAQDPGKF	1	2	0.0158	1
1415	1. sc_poseleccharged	49755_15mer_start_16_GGGGSQEFAQDPGKFTEPVK	1	2	0.0158	1
1416	1. sc_poseleccharged	49755_15mer_start_21_GGGGSDPGKFTEPVKDIMIK	1	3	0.0158	1
1417	1. sc_poseleccharged	49755_15mer_start_26_GGGGSTEPVKDIMIKSMPAL	1	2	0.0158	1
1418	1. sc_poseleccharged	49755_15mer_start_31_GGGGSDIMIKSMPALNSPSA	1	1	0.0158	1
1419	1. sc_poseleccharged	49755_15mer_start_36_GGGGSSMPALNSPSAEECGY	0	0	0.0158	1
1420	1. sc_poseleccharged	49755_15mer_start_41_GGGGSNSPSAEECGYSDRVR	0	2	0.0158	1
1421	1. sc_poseleccharged	49755_15mer_Cterm_GGGGSSPSAEECGYSDRVRS	0	2	0.0158	1
1422	1. sc_poseleccharged	87030_15mer_start_1_GGGGSGIVTMGGEGVVGFAD	0	0	0.0158	1
1423	1. sc_poseleccharged	87030_15mer_start_6_GGGGSGGEGVVGFADVRDLL	0	1	0.0158	1
1424	1. sc_poseleccharged	87030_15mer_start_11_GGGGSVGFADVRDLLWLEDD	1	1	0.0158	1
1425	1. sc_poseleccharged	87030_15mer_start_16_GGGGSVRDLLWLEDDAMEQG	0	1	0.0158	1
1426	1. sc_poseleccharged	87030_15mer_start_21_GGGGSWLEDDAMEQGVKDYV	0	1	0.0158	1
1427	1. sc_poseleccharged	87030_15mer_start_26_GGGGSAMEQGVKDYVEQLGN	0	1	0.0158	1
1428	1. sc_poseleccharged	87030_15mer_start_31_GGGGSVKDYVEQLGNAFGSG	1	1	0.0158	1
1429	1. sc_poseleccharged	87030_15mer_start_36_GGGGSEQLGNAFGSGFTNQI	0	0	0.0158	1
1430	1. sc_poseleccharged	87030_15mer_start_41_GGGGSAFGSGFTNQICEQVN	0	0	0.0158	1
1431	1. sc_poseleccharged	87030_15mer_Cterm_GGGGSFGSGFTNQICEQVNL	0	0	0.0158	1
1432	1. sc_poseleccharged	94565_15mer_start_1_GGGGSLSSMAITFKRALGAR	1	3	0.0158	1
1433	1. sc_poseleccharged	94565_15mer_start_6_GGGGSITFKRALGARPKQPP	1	4	0.0158	1
1434	1. sc_poseleccharged	94565_15mer_start_11_GGGGSALGARPKQPPPREIL	1	3	0.0158	1
1435	1. sc_poseleccharged	94565_15mer_start_16_GGGGSPKQPPPREILQRPPR	1	4	0.0158	1
1436	1. sc_poseleccharged	94565_15mer_start_21_GGGGSPREILQRPPRPPTPE	0	3	0.0158	1
1437	1. sc_poseleccharged	94565_15mer_start_26_GGGGSQRPPRPPTPELVKKI	1	4	0.0158	1
1438	1. sc_poseleccharged	94565_15mer_start_31_GGGGSPPTPELVKKIPPPPP	1	2	0.0158	1
1439	1. sc_poseleccharged	94565_15mer_start_36_GGGGSLVKKIPPPPPNGEDE	1	2	0.0158	1
1440	1. sc_poseleccharged	94565_15mer_start_41_GGGGSPPPPPNGEDELVVSY	1	0	0.0158	1
1441	1. sc_poseleccharged	94565_15mer_Cterm_GGGGSPPPPNGEDELVVSYS	1	0	0.0158	1
1442	1. sc_poseleccharged	47356_15mer_start_1_GGGGSLSDEEYDEYKRIREE	1	3	0.0158	1
1443	1. sc_poseleccharged	47356_15mer_start_6_GGGGSYDEYKRIREERNGKY	0	5	0.0158	1
1444	1. sc_poseleccharged	47356_15mer_start_11_GGGGSRIREERNGKYSIEEY	0	4	0.0158	1
1445	1. sc_poseleccharged	47356_15mer_start_16_GGGGSRNGKYSIEEYLQDRD	1	3	0.0158	1
1446	1. sc_poseleccharged	47356_15mer_start_21_GGGGSSIEEYLQDRDKYYEE	1	2	0.0158	1
1447	1. sc_poseleccharged	47356_15mer_start_26_GGGGSLQDRDKYYEEVAIAR	0	3	0.0158	1
1448	1. sc_poseleccharged	47356_15mer_start_31_GGGGSKYYEEVAIARATEED	0	2	0.0158	1
1449	1. sc_poseleccharged	47356_15mer_start_36_GGGGSVAIARATEEDFCEEE	0	1	0.0158	1
1450	1. sc_poseleccharged	47356_15mer_start_41_GGGGSATEEDFCEEEEAKIR	0	2	0.0158	1
1451	1. sc_poseleccharged	47356_15mer_Cterm_GGGGSTEEDFCEEEEAKIRQ	1	2	0.0158	1
1452	1. sc_poseleccharged	94575_15mer_start_1_GGGGSITTNLANPAPLDYVN	0	0	0.0158	1
1453	1. sc_poseleccharged	94575_15mer_start_6_GGGGSANPAPLDYVNFEACS	0	0	0.0158	1
1454	1. sc_poseleccharged	94575_15mer_start_11_GGGGSLDYVNFEACSRRIDF	0	2	0.0158	1
1455	1. sc_poseleccharged	94575_15mer_start_16_GGGGSFEACSRRIDFLVYAD	0	2	0.0158	1
1456	1. sc_poseleccharged	94575_15mer_start_21_GGGGSRRIDFLVYADAPEVE	0	2	0.0158	1
1457	1. sc_poseleccharged	94575_15mer_start_26_GGGGSLVYADAPEVEKAKRD	1	3	0.0158	1
1458	1. sc_poseleccharged	94575_15mer_start_31_GGGGSAPEVEKAKRDFPGQP	0	3	0.0158	1
1459	1. sc_poseleccharged	94575_15mer_start_36_GGGGSKAKRDFPGQPDMWKN	1	4	0.0158	1
1460	1. sc_poseleccharged	94575_15mer_start_41_GGGGSFPGQPDMWKNAFSPD	1	1	0.0158	1
1461	1. sc_poseleccharged	94575_15mer_Cterm_GGGGSPGQPDMWKNAFSPDF	1	1	0.0158	1
1462	1. sc_poseleccharged	68678_15mer_start_1_GGGGSTKSGNTVVCAVQAGE	1	1	0.0158	1
1463	1. sc_poseleccharged	68678_15mer_start_6_GGGGSTVVCAVQAGEGETAL	0	0	0.0158	1
1464	1. sc_poseleccharged	68678_15mer_start_11_GGGGSVQAGEGETALEGGDK	0	1	0.0158	1
1465	1. sc_poseleccharged	68678_15mer_start_16_GGGGSGETALEGGDKGHYAG	0	2	0.0158	1
1466	1. sc_poseleccharged	68678_15mer_start_21_GGGGSEGGDKGHYAGHEIVR	0	4	0.0158	1
1467	1. sc_poseleccharged	68678_15mer_start_26_GGGGSGHYAGHEIVRYGSGP	0	3	0.0158	1
1468	1. sc_poseleccharged	68678_15mer_start_31_GGGGSHEIVRYGSGPALSTK	1	3	0.0158	1
1469	1. sc_poseleccharged	68678_15mer_start_36_GGGGSYGSGPALSTKTKFWR	1	3	0.0158	1
1470	1. sc_poseleccharged	68678_15mer_start_41_GGGGSALSTKTKFWRSSPEP	1	3	0.0158	1
1471	1. sc_poseleccharged	68678_15mer_Cterm_GGGGSLSTKTKFWRSSPEPL	1	3	0.0158	1
1472	1. sc_poseleccharged	94584_15mer_start_1_GGGGSRIFRPTRKQRKEERA	0	7	0.0158	1
1473	1. sc_poseleccharged	94584_15mer_start_6_GGGGSTRKQRKEERASLGLV	1	5	0.0158	1
1474	1. sc_poseleccharged	94584_15mer_start_11_GGGGSKEERASLGLVTGSEI	0	2	0.0158	1
1475	1. sc_poseleccharged	94584_15mer_start_16_GGGGSSLGLVTGSEIRKRNP	0	3	0.0158	1
1476	1. sc_poseleccharged	94584_15mer_start_21_GGGGSTGSEIRKRNPDDFKP	0	4	0.0158	1
1477	1. sc_poseleccharged	94584_15mer_start_26_GGGGSRKRNPDDFKPKGKLW	1	6	0.0158	1
1478	1. sc_poseleccharged	94584_15mer_start_31_GGGGSDDFKPKGKLWADDDR	1	4	0.0158	1
1479	1. sc_poseleccharged	94584_15mer_start_36_GGGGSKGKLWADDDRSVDYN	1	3	0.0158	1
1480	1. sc_poseleccharged	94584_15mer_start_41_GGGGSADDDRSVDYNERLSF	0	2	0.0158	1
1481	1. sc_poseleccharged	94584_15mer_Cterm_GGGGSDDDRSVDYNERLSFE	1	2	0.0158	1
1482	1. sc_poseleccharged	43209_15mer_start_1_GGGGSEAMDELQPTMQLMVP	0	0	0.0158	1
1483	1. sc_poseleccharged	43209_15mer_start_6_GGGGSLQPTMQLMVPKRQKL	1	3	0.0158	1
1484	1. sc_poseleccharged	43209_15mer_start_11_GGGGSQLMVPKRQKLEDVLE	1	3	0.0158	1
1485	1. sc_poseleccharged	43209_15mer_start_16_GGGGSKRQKLEDVLEHMKVD	1	5	0.0158	1
1486	1. sc_poseleccharged	43209_15mer_start_21_GGGGSEDVLEHMKVDPSVQP	0	2	0.0158	1
1487	1. sc_poseleccharged	43209_15mer_start_26_GGGGSHMKVDPSVQPDVKVR	0	4	0.0158	1
1488	1. sc_poseleccharged	43209_15mer_start_31_GGGGSPSVQPDVKVRPIKKV	1	4	0.0158	1
1489	1. sc_poseleccharged	43209_15mer_start_36_GGGGSDVKVRPIKKVAPGLG	1	4	0.0158	1
1490	1. sc_poseleccharged	43209_15mer_start_41_GGGGSPIKKVAPGLGVQTVD	1	2	0.0158	1
1491	1. sc_poseleccharged	43209_15mer_Cterm_GGGGSIKKVAPGLGVQTVDI	1	2	0.0158	1
1492	1. sc_poseleccharged	10800_15mer_start_1_GGGGSPTGRARRRAAAAAAS	1	4	0.0158	1
1493	1. sc_poseleccharged	10800_15mer_start_6_GGGGSRRRAAAAAASAIANL	1	3	0.0158	1
1494	1. sc_poseleccharged	10800_15mer_start_11_GGGGSAAAASAIANLAAPRR	0	2	0.0158	1
1495	1. sc_poseleccharged	10800_15mer_start_16_GGGGSAIANLAAPRRGNVYW	1	2	0.0158	1
1496	1. sc_poseleccharged	10800_15mer_start_21_GGGGSAAPRRGNVYWVRDSV	1	3	0.0158	1
1497	1. sc_poseleccharged	10800_15mer_start_26_GGGGSGNVYWVRDSVTGMRV	1	2	0.0158	1
1498	1. sc_poseleccharged	10800_15mer_start_31_GGGGSVRDSVTGMRVPVRTR	1	4	0.0158	1
1499	1. sc_poseleccharged	10800_15mer_Cterm_GGGGSVTGMRVPVRTRPPHP	0	4	0.0158	1
1500	1. sc_poseleccharged	9152_15mer_start_1_GGGGSINRRVVAHASQLRAQ	1	4	0.0158	1
1501	1. sc_poseleccharged	9152_15mer_start_6_GGGGSVAHASQLRAQHLPLP	1	3	0.0158	1
1502	1. sc_poseleccharged	9152_15mer_start_11_GGGGSQLRAQHLPLPERQAD	0	3	0.0158	1
1503	1. sc_poseleccharged	9152_15mer_start_16_GGGGSHLPLPERQADIRLPQ	0	3	0.0158	1
1504	1. sc_poseleccharged	9152_15mer_start_21_GGGGSERQADIRLPQAPAEA	0	2	0.0158	1
1505	1. sc_poseleccharged	9152_15mer_start_26_GGGGSIRLPQAPAEAEVPVP	1	1	0.0158	1
1506	1. sc_poseleccharged	43135_15mer_start_1_GGGGSTGESEYLNDPILFPV	0	0	0.0158	1
1507	1. sc_poseleccharged	43135_15mer_start_6_GGGGSYLNDPILFPVRDKNF	1	2	0.0158	1
1508	1. sc_poseleccharged	43135_15mer_start_11_GGGGSILFPVRDKNFPNNGI	1	2	0.0158	1
1509	1. sc_poseleccharged	43135_15mer_start_16_GGGGSRDKNFPNNGIESLVD	1	2	0.0158	1
1510	1. sc_poseleccharged	43135_15mer_start_21_GGGGSPNNGIESLVDKMSRW	1	2	0.0158	1
1511	1. sc_poseleccharged	43135_15mer_start_26_GGGGSESLVDKMSRWKTYAQ	1	3	0.0158	1
1512	1. sc_poseleccharged	43135_15mer_start_31_GGGGSKMSRWKTYAQERREW	1	5	0.0158	1
1513	1. sc_poseleccharged	43135_15mer_start_36_GGGGSKTYAQERREWEERQP	0	4	0.0158	1
1514	1. sc_poseleccharged	43135_15mer_start_41_GGGGSERREWEERQPRPVRP	0	5	0.0158	1
1515	1. sc_poseleccharged	43135_15mer_Cterm_GGGGSRREWEERQPRPVRPP	0	5	0.0158	1
1516	1. sc_poseleccharged	43187_15mer_start_1_GGGGSPYVPPRYLGPTEGRN	0	2	0.0158	1
1517	1. sc_poseleccharged	43187_15mer_start_6_GGGGSRYLGPTEGRNSIRYS	0	3	0.0158	1
1518	1. sc_poseleccharged	43187_15mer_start_11_GGGGSTEGRNSIRYSELSPL	0	2	0.0158	1
1519	1. sc_poseleccharged	43187_15mer_start_16_GGGGSSIRYSELSPLYDTTR	0	2	0.0158	1
1520	1. sc_poseleccharged	43187_15mer_start_21_GGGGSELSPLYDTTRVYLVD	1	1	0.0158	1
1521	1. sc_poseleccharged	43187_15mer_start_26_GGGGSYDTTRVYLVDNKSSD	0	2	0.0158	1
1522	1. sc_poseleccharged	43187_15mer_start_31_GGGGSVYLVDNKSSDIASLN	0	1	0.0158	1
1523	1. sc_poseleccharged	43187_15mer_start_36_GGGGSNKSSDIASLNYQNDH	0	2	0.0158	1
1524	1. sc_poseleccharged	43187_15mer_start_41_GGGGSIASLNYQNDHSNFLT	0	1	0.0158	1
1525	1. sc_poseleccharged	43187_15mer_Cterm_GGGGSASLNYQNDHSNFLTT	1	1	0.0158	1
1526	1. sc_poseleccharged	48091_15mer_start_1_GGGGSDFDNNVYTVKDKNYT	0	2	0.0158	1
1527	1. sc_poseleccharged	48091_15mer_start_6_GGGGSVYTVKDKNYTNAVIE	1	2	0.0158	1
1528	1. sc_poseleccharged	48091_15mer_start_11_GGGGSDKNYTNAVIEYPVVC	0	1	0.0158	1
1529	1. sc_poseleccharged	48091_15mer_start_16_GGGGSNAVIEYPVVCNFRRY	0	2	0.0158	1
1530	1. sc_poseleccharged	48091_15mer_start_21_GGGGSYPVVCNFRRYSESDS	0	2	0.0158	1
1531	1. sc_poseleccharged	48091_15mer_start_26_GGGGSNFRRYSESDSDSDVD	0	2	0.0158	1
1532	1. sc_poseleccharged	48091_15mer_start_31_GGGGSSESDSDSDVDDRAEL	0	1	0.0158	1
1533	1. sc_poseleccharged	48091_15mer_start_36_GGGGSDSDVDDRAELHKRNN	1	4	0.0158	1
1534	1. sc_poseleccharged	48091_15mer_start_41_GGGGSDRAELHKRNNDSDSD	0	4	0.0158	1
1535	1. sc_poseleccharged	48091_15mer_Cterm_GGGGSRAELHKRNNDSDSDD	0	4	0.0158	1
1536	1. sc_poseleccharged	19141_15mer_start_1_GGGGSKNATVDNNTINNNIT	1	1	0.0158	1
1537	1. sc_poseleccharged	19141_15mer_start_6_GGGGSDNNTINNNITVNNTK	1	1	0.0158	1
1538	1. sc_poseleccharged	19141_15mer_start_11_GGGGSNNNITVNNTKVDDET	0	1	0.0158	1
1539	1. sc_poseleccharged	19141_15mer_start_16_GGGGSVNNTKVDDETSDNNT	1	1	0.0158	1
1540	1. sc_poseleccharged	19141_15mer_start_21_GGGGSVDDETSDNNTLHGNI	0	1	0.0158	1
1541	1. sc_poseleccharged	19141_15mer_start_26_GGGGSSDNNTLHGNIGFLEI	0	1	0.0158	1
1542	1. sc_poseleccharged	19141_15mer_start_31_GGGGSLHGNIGFLEINNCYN	1	1	0.0158	1
1543	1. sc_poseleccharged	19141_15mer_start_36_GGGGSGFLEINNCYNVSVSD	0	0	0.0158	1
1544	1. sc_poseleccharged	19141_15mer_start_41_GGGGSNNCYNVSVSDASFRI	0	1	0.0158	1
1545	1. sc_poseleccharged	19141_15mer_Cterm_GGGGSNCYNVSVSDASFRIT	0	1	0.0158	1
1546	1. sc_poseleccharged	61625_15mer_start_1_GGGGSTRDQQDNNNKGFSKF	0	3	0.0158	1
1547	1. sc_poseleccharged	61625_15mer_start_6_GGGGSDNNNKGFSKFVSPRR	0	4	0.0158	1
1548	1. sc_poseleccharged	61625_15mer_start_11_GGGGSGFSKFVSPRRCRRST	0	5	0.0158	1
1549	1. sc_poseleccharged	61625_15mer_start_16_GGGGSVSPRRCRRSTSGVVC	0	4	0.0158	1
1550	1. sc_poseleccharged	61625_15mer_start_21_GGGGSCRRSTSGVVCGMIQS	0	2	0.0158	1
1551	1. sc_poseleccharged	61625_15mer_start_26_GGGGSSGVVCGMIQSRPNDD	0	1	0.0158	1
1552	1. sc_poseleccharged	61625_15mer_start_31_GGGGSGMIQSRPNDDTYSLL	0	1	0.0158	1
1553	1. sc_poseleccharged	61625_15mer_start_36_GGGGSRPNDDTYSLLQRPKI	0	3	0.0158	1
1554	1. sc_poseleccharged	61625_15mer_start_41_GGGGSTYSLLQRPKIEPEYA	0	2	0.0158	1
1555	1. sc_poseleccharged	61625_15mer_Cterm_GGGGSYSLLQRPKIEPEYAE	1	2	0.0158	1
1556	1. sc_poseleccharged	15995_15mer_start_1_GGGGSTEYENEYEFYDETQD	0	0	0.0158	1
1557	1. sc_poseleccharged	15995_15mer_start_6_GGGGSEYEFYDETQDQSTQL	0	0	0.0158	1
1558	1. sc_poseleccharged	15995_15mer_start_11_GGGGSDETQDQSTQLVGYDI	0	0	0.0158	1
1559	1. sc_poseleccharged	15995_15mer_start_16_GGGGSQSTQLVGYDIKLKTN	0	2	0.0158	1
1560	1. sc_poseleccharged	15995_15mer_start_21_GGGGSVGYDIKLKTNEDDFV	0	2	0.0158	1
1561	1. sc_poseleccharged	15995_15mer_start_26_GGGGSKLKTNEDDFVDEFYG	0	2	0.0158	1
1562	1. sc_poseleccharged	15995_15mer_start_31_GGGGSEDDFVDEFYGYDRSV	0	1	0.0158	1
1563	1. sc_poseleccharged	15995_15mer_start_36_GGGGSDEFYGYDRSVGVHDY	0	2	0.0158	1
1564	1. sc_poseleccharged	15995_15mer_start_41_GGGGSYDRSVGVHDYIDESI	0	2	0.0158	1
1565	1. sc_poseleccharged	15995_15mer_Cterm_GGGGSDRSVGVHDYIDESIN	0	2	0.0158	1
1566	1. sc_poseleccharged	15936_15mer_start_1_GGGGSDDKDDKDDNKDDDSD	0	3	0.0158	1
1567	1. sc_poseleccharged	15936_15mer_start_6_GGGGSKDDNKDDDSDSDSDS	0	2	0.0158	1
1568	1. sc_poseleccharged	15936_15mer_start_11_GGGGSDDDSDSDSDSDSDSD	1	0	0.0158	1
1569	1. sc_poseleccharged	15936_15mer_start_16_GGGGSSDSDSDSDSDSDDSD	0	0	0.0158	1
1570	1. sc_poseleccharged	15936_15mer_start_21_GGGGSDSDSDSDDSDSDDSD	1	0	0.0158	1
1571	1. sc_poseleccharged	15936_15mer_start_26_GGGGSSDDSDSDDSDSDDSD	0	0	0.0158	1
1572	1. sc_poseleccharged	15936_15mer_start_31_GGGGSSDDSDSDDSDSDDSD	0	0	0.0158	1
1573	1. sc_poseleccharged	15936_15mer_start_36_GGGGSSDDSDSDDSDSDSDD	1	0	0.0158	1
1574	1. sc_poseleccharged	15936_15mer_start_41_GGGGSSDDSDSDSDDEDEDS	0	0	0.0158	1
1575	1. sc_poseleccharged	15936_15mer_Cterm_GGGGSDDSDSDSDDEDEDSR	0	1	0.0158	1
1576	1. sc_poseleccharged	24178_15mer_start_1_GGGGSRLNKRLNDKKKQGSQ	1	6	0.0158	1
1577	1. sc_poseleccharged	24178_15mer_start_6_GGGGSLNDKKKQGSQPSTNP	0	3	0.0158	1
1578	1. sc_poseleccharged	24178_15mer_start_11_GGGGSKQGSQPSTNPTNRTN	0	2	0.0158	1
1579	1. sc_poseleccharged	24178_15mer_start_16_GGGGSPSTNPTNRTNQDEID	0	1	0.0158	1
1580	1. sc_poseleccharged	24178_15mer_start_21_GGGGSTNRTNQDEIDDLFNA	1	1	0.0158	1
1581	1. sc_poseleccharged	24178_15mer_Cterm_GGGGSNQDEIDDLFNAFGSN	1	0	0.0158	1
1582	1. sc_poseleccharged	82055_15mer_start_1_GGGGSKSEKAHESLLQDINN	1	3	0.0158	1
1583	1. sc_poseleccharged	82055_15mer_start_6_GGGGSHESLLQDINNEFMEI	1	1	0.0158	1
1584	1. sc_poseleccharged	82055_15mer_start_11_GGGGSQDINNEFMEITEKIQ	0	1	0.0158	1
1585	1. sc_poseleccharged	82055_15mer_start_16_GGGGSEFMEITEKIQMASDN	0	1	0.0158	1
1586	1. sc_poseleccharged	82055_15mer_start_21_GGGGSTEKIQMASDNTNDLI	1	1	0.0158	1
1587	1. sc_poseleccharged	82055_15mer_start_26_GGGGSMASDNTNDLIQSGVN	1	0	0.0158	1
1588	1. sc_poseleccharged	82055_15mer_start_31_GGGGSTNDLIQSGVNTRLLT	0	1	0.0158	1
1589	1. sc_poseleccharged	82055_15mer_start_36_GGGGSQSGVNTRLLTIQSHV	0	2	0.0158	1
1590	1. sc_poseleccharged	82055_15mer_start_41_GGGGSTRLLTIQSHVQNYIP	0	2	0.0158	1
1591	1. sc_poseleccharged	82055_15mer_Cterm_GGGGSRLLTIQSHVQNYIPI	0	2	0.0158	1
1592	1. sc_poseleccharged	82077_15mer_start_1_GGGGSMEYWKHTNHGKDAGN	1	4	0.0158	1
1593	1. sc_poseleccharged	82077_15mer_start_6_GGGGSHTNHGKDAGNELETS	1	3	0.0158	1
1594	1. sc_poseleccharged	82077_15mer_start_11_GGGGSKDAGNELETSMATHG	1	2	0.0158	1
1595	1. sc_poseleccharged	82077_15mer_start_16_GGGGSELETSMATHGNKLTN	0	2	0.0158	1
1596	1. sc_poseleccharged	82077_15mer_start_21_GGGGSMATHGNKLTNKITYI	0	3	0.0158	1
1597	1. sc_poseleccharged	82077_15mer_start_26_GGGGSNKLTNKITYILWTII	0	2	0.0158	1
1598	1. sc_poseleccharged	82077_15mer_start_31_GGGGSKITYILWTIILVLLS	0	1	0.0158	1
1599	1. sc_poseleccharged	82077_15mer_start_36_GGGGSLWTIILVLLSIVFII	0	0	0.0158	1
1600	1. sc_poseleccharged	82077_15mer_start_41_GGGGSLVLLSIVFIIVLINS	0	0	0.0158	1
1601	1. sc_poseleccharged	82077_15mer_Cterm_GGGGSVLLSIVFIIVLINSI	0	0	0.0158	1
1602	1. sc_poseleccharged	24197_15mer_start_1_GGGGSLMEAQGIDKNIPDLY	0	1	0.0158	1
1603	1. sc_poseleccharged	24197_15mer_start_6_GGGGSGIDKNIPDLYRHAGN	0	3	0.0158	1
1604	1. sc_poseleccharged	24197_15mer_start_11_GGGGSIPDLYRHAGNTLEND	0	2	0.0158	1
1605	1. sc_poseleccharged	24197_15mer_start_16_GGGGSRHAGNTLENDVQVKS	0	3	0.0158	1
1606	1. sc_poseleccharged	24197_15mer_start_21_GGGGSTLENDVQVKSEILSS	0	1	0.0158	1
1607	1. sc_poseleccharged	24197_15mer_start_26_GGGGSVQVKSEILSSYNESN	1	1	0.0158	1
1608	1. sc_poseleccharged	24197_15mer_start_31_GGGGSEILSSYNESNATRLI	0	1	0.0158	1
1609	1. sc_poseleccharged	24197_15mer_start_36_GGGGSYNESNATRLIPRKVS	0	3	0.0158	1
1610	1. sc_poseleccharged	24197_15mer_start_41_GGGGSATRLIPRKVSSTMRS	0	4	0.0158	1
1611	1. sc_poseleccharged	24197_15mer_Cterm_GGGGSTRLIPRKVSSTMRSL	0	4	0.0158	1
1612	1. sc_poseleccharged	24176_15mer_start_1_GGGGSDEEPEQFEHRADQEQ	1	2	0.0158	1
1613	1. sc_poseleccharged	24176_15mer_start_6_GGGGSQFEHRADQEQDGEPQ	0	2	0.0158	1
1614	1. sc_poseleccharged	24176_15mer_start_11_GGGGSADQEQDGEPQSSIIQ	0	0	0.0158	1
1615	1. sc_poseleccharged	24176_15mer_start_16_GGGGSDGEPQSSIIQYAWAE	1	0	0.0158	1
1616	1. sc_poseleccharged	24176_15mer_start_21_GGGGSSSIIQYAWAEGNRSD	1	1	0.0158	1
1617	1. sc_poseleccharged	24176_15mer_start_26_GGGGSYAWAEGNRSDDRTEQ	1	2	0.0158	1
1618	1. sc_poseleccharged	24176_15mer_start_31_GGGGSGNRSDDRTEQATESD	0	2	0.0158	1
1619	1. sc_poseleccharged	24176_15mer_start_36_GGGGSDRTEQATESDNIKTE	0	2	0.0158	1
1620	1. sc_poseleccharged	24176_15mer_start_41_GGGGSATESDNIKTEQQNIR	0	2	0.0158	1
1621	1. sc_poseleccharged	24176_15mer_Cterm_GGGGSTESDNIKTEQQNIRD	0	2	0.0158	1
1622	1. sc_poseleccharged	72404_15mer_start_1_GGGGSQEQELEEQEQELEEQ	1	0	0.0158	1
1623	1. sc_poseleccharged	72404_15mer_start_6_GGGGSEEQEQELEEQEQELE	1	0	0.0158	1
1624	1. sc_poseleccharged	72404_15mer_start_11_GGGGSELEEQEQELEEQEQE	1	0	0.0158	1
1625	1. sc_poseleccharged	72404_15mer_start_16_GGGGSEQELEEQEQELEEQE	1	0	0.0158	1
1626	1. sc_poseleccharged	72404_15mer_start_21_GGGGSEQEQELEEQEQELEE	1	0	0.0158	1
1627	1. sc_poseleccharged	72404_15mer_start_26_GGGGSLEEQEQELEEQEQEL	1	0	0.0158	1
1628	1. sc_poseleccharged	72404_15mer_start_31_GGGGSQELEEQEQELEEQEQ	1	0	0.0158	1
1629	1. sc_poseleccharged	72404_15mer_start_36_GGGGSQEQELEEQEQELEEQ	1	0	0.0158	1
1630	1. sc_poseleccharged	72404_15mer_start_41_GGGGSEEQEQELEEQEQELE	1	0	0.0158	1
1631	1. sc_poseleccharged	72404_15mer_Cterm_GGGGSEQEQELEEQEQELEE	1	0	0.0158	1
1632	1. sc_poseleccharged	18197_15mer_start_1_GGGGSTPDDDPQPGPSREYR	1	2	0.0158	1
1633	1. sc_poseleccharged	18197_15mer_start_6_GGGGSPQPGPSREYRYVLRT	1	3	0.0158	1
1634	1. sc_poseleccharged	18197_15mer_start_11_GGGGSSREYRYVLRTSPPHR	1	5	0.0158	1
1635	1. sc_poseleccharged	18197_15mer_start_16_GGGGSYVLRTSPPHRPGVRM	1	4	0.0158	1
1636	1. sc_poseleccharged	18197_15mer_start_21_GGGGSSPPHRPGVRMRRVPV	1	5	0.0158	1
1637	1. sc_poseleccharged	18197_15mer_start_26_GGGGSPGVRMRRVPVTHPKK	1	6	0.0158	1
1638	1. sc_poseleccharged	18197_15mer_start_31_GGGGSRRVPVTHPKKPHPRY	1	7	0.0158	1
1639	1. sc_poseleccharged	18197_15mer_start_36_GGGGSTHPKKPHPRYQQPPV	0	5	0.0158	1
1640	1. sc_poseleccharged	18197_15mer_start_41_GGGGSPHPRYQQPPVPYRQI	1	3	0.0158	1
1641	1. sc_poseleccharged	18197_15mer_Cterm_GGGGSHPRYQQPPVPYRQID	0	3	0.0158	1
1642	1. sc_poseleccharged	65043_15mer_start_1_GGGGSQQQEPLQEPQQQEPQ	0	0	0.0158	1
1643	1. sc_poseleccharged	65043_15mer_start_6_GGGGSLQEPQQQEPQQQEPL	1	0	0.0158	1
1644	1. sc_poseleccharged	65043_15mer_start_11_GGGGSQQEPQQQEPLQEPQQ	1	0	0.0158	1
1645	1. sc_poseleccharged	65043_15mer_start_16_GGGGSQQEPLQEPQQQEPQQ	0	0	0.0158	1
1646	1. sc_poseleccharged	65043_15mer_start_21_GGGGSQEPQQQEPQQQEPQQ	0	0	0.0158	1
1647	1. sc_poseleccharged	65043_15mer_start_26_GGGGSQEPQQQEPQQQEPQQ	1	0	0.0158	1
1648	1. sc_poseleccharged	65043_15mer_start_31_GGGGSQEPQQQEPQQQEPQQ	1	0	0.0158	1
1649	1. sc_poseleccharged	65043_15mer_start_36_GGGGSQEPQQQEPQQQEPQQ	0	0	0.0158	1
1650	1. sc_poseleccharged	65043_15mer_start_41_GGGGSQEPQQQEPQQQEPQQ	0	0	0.0158	1
1651	1. sc_poseleccharged	65043_15mer_Cterm_GGGGSEPQQQEPQQQEPQQQ	1	0	0.0158	1
1652	1. sc_poseleccharged	78081_15mer_start_1_GGGGSQETVEEPIILHGSSS	0	1	0.0158	1
1653	1. sc_poseleccharged	78081_15mer_start_6_GGGGSEPIILHGSSSEDEME	0	1	0.0158	1
1654	1. sc_poseleccharged	78081_15mer_start_11_GGGGSHGSSSEDEMEVDYPV	1	1	0.0158	1
1655	1. sc_poseleccharged	78081_15mer_start_16_GGGGSEDEMEVDYPVVSTHE	1	1	0.0158	1
1656	1. sc_poseleccharged	78081_15mer_start_21_GGGGSVDYPVVSTHEQIASS	0	1	0.0158	1
1657	1. sc_poseleccharged	78081_15mer_start_26_GGGGSVSTHEQIASSPPGDN	0	1	0.0158	1
1658	1. sc_poseleccharged	78081_15mer_start_31_GGGGSQIASSPPGDNTPDDD	0	0	0.0158	1
1659	1. sc_poseleccharged	78081_15mer_start_36_GGGGSPPGDNTPDDDPQPGP	0	0	0.0158	1
1660	1. sc_poseleccharged	78081_15mer_start_41_GGGGSTPDDDPQPGPSREYR	1	2	0.0158	1
1661	1. sc_poseleccharged	78081_15mer_Cterm_GGGGSPDDDPQPGPSREYRY	1	2	0.0158	1
1662	1. sc_poseleccharged	19838_15mer_start_1_GGGGSPTYRSHLGFWQEGWS	1	2	0.0158	1
1663	1. sc_poseleccharged	19838_15mer_start_6_GGGGSHLGFWQEGWSGQVYQ	1	1	0.0158	1
1664	1. sc_poseleccharged	19838_15mer_start_11_GGGGSQEGWSGQVYQDWLGR	1	1	0.0158	1
1665	1. sc_poseleccharged	19838_15mer_start_16_GGGGSGQVYQDWLGRMNCSY	1	1	0.0158	1
1666	1. sc_poseleccharged	19838_15mer_start_21_GGGGSDWLGRMNCSYENMTA	1	1	0.0158	1
1667	1. sc_poseleccharged	19838_15mer_start_26_GGGGSMNCSYENMTALEAVS	0	0	0.0158	1
1668	1. sc_poseleccharged	19838_15mer_start_31_GGGGSENMTALEAVSLNGTR	1	1	0.0158	1
1669	1. sc_poseleccharged	19838_15mer_start_36_GGGGSLEAVSLNGTRLAAGS	1	1	0.0158	1
1670	1. sc_poseleccharged	19838_15mer_start_41_GGGGSLNGTRLAAGSPSRSY	1	2	0.0158	1
1671	1. sc_poseleccharged	19838_15mer_Cterm_GGGGSNGTRLAAGSPSRSYS	1	2	0.0158	1
1672	1. sc_poseleccharged	46164_15mer_start_1_GGGGSINLEKEFSALSDTES	1	1	0.0158	1
1673	1. sc_poseleccharged	46164_15mer_start_6_GGGGSEFSALSDTESEEELQ	0	0	0.0158	1
1674	1. sc_poseleccharged	46164_15mer_start_11_GGGGSSDTESEEELQLEKPL	0	1	0.0158	1
1675	1. sc_poseleccharged	46164_15mer_start_16_GGGGSEEELQLEKPLLNKQD	1	2	0.0158	1
1676	1. sc_poseleccharged	46164_15mer_start_21_GGGGSLEKPLLNKQDSSVSL	1	2	0.0158	1
1677	1. sc_poseleccharged	46164_15mer_start_26_GGGGSLNKQDSSVSLTQKKL	1	3	0.0158	1
1678	1. sc_poseleccharged	47078_15mer_start_1_GGGGSTDVSNIATFNDNNLK	0	1	0.0158	1
1679	1. sc_poseleccharged	47078_15mer_start_6_GGGGSIATFNDNNLKNLLNS	0	1	0.0158	1
1680	1. sc_poseleccharged	47078_15mer_start_11_GGGGSDNNLKNLLNSRKRDP	0	4	0.0158	1
1681	1. sc_poseleccharged	47078_15mer_start_16_GGGGSNLLNSRKRDPLFQNF	1	3	0.0158	1
1682	1. sc_poseleccharged	47078_15mer_start_21_GGGGSRKRDPLFQNFSFTEK	1	4	0.0158	1
1683	1. sc_poseleccharged	47078_15mer_start_26_GGGGSLFQNFSFTEKMQPVR	1	2	0.0158	1
1684	1. sc_poseleccharged	47078_15mer_start_31_GGGGSSFTEKMQPVRSPFFL	1	2	0.0158	1
1685	1. sc_poseleccharged	47078_15mer_start_36_GGGGSMQPVRSPFFLPNAEI	1	1	0.0158	1
1686	1. sc_poseleccharged	47078_15mer_start_41_GGGGSSPFFLPNAEIQDFDS	1	0	0.0158	1
1687	1. sc_poseleccharged	47078_15mer_Cterm_GGGGSPFFLPNAEIQDFDSG	1	0	0.0158	1
1688	1. sc_poseleccharged	47080_15mer_start_1_GGGGSSLLTGKETQNTIFGA	0	1	0.0158	1
1689	1. sc_poseleccharged	47080_15mer_start_6_GGGGSKETQNTIFGASKAQE	1	2	0.0158	1
1690	1. sc_poseleccharged	47080_15mer_start_11_GGGGSTIFGASKAQENGDKD	0	2	0.0158	1
1691	1. sc_poseleccharged	47080_15mer_start_16_GGGGSSKAQENGDKDLIDLE	0	2	0.0158	1
1692	1. sc_poseleccharged	47080_15mer_start_21_GGGGSNGDKDLIDLENSVQK	0	2	0.0158	1
1693	1. sc_poseleccharged	47080_15mer_start_26_GGGGSLIDLENSVQKDDDIV	1	1	0.0158	1
1694	1. sc_poseleccharged	47080_15mer_start_31_GGGGSNSVQKDDDIVNKLVS	1	2	0.0158	1
1695	1. sc_poseleccharged	47080_15mer_start_36_GGGGSDDDIVNKLVSHLTHS	0	3	0.0158	1
1696	1. sc_poseleccharged	47070_15mer_start_1_GGGGSLSKLDLHNSNKVIDI	1	3	0.0158	1
1697	1. sc_poseleccharged	47070_15mer_start_6_GGGGSLHNSNKVIDIVSSPK	1	3	0.0158	1
1698	1. sc_poseleccharged	47070_15mer_start_11_GGGGSKVIDIVSSPKVNVVQ	0	2	0.0158	1
1699	1. sc_poseleccharged	47070_15mer_start_16_GGGGSVSSPKVNVVQLPKNK	0	3	0.0158	1
1700	1. sc_poseleccharged	47070_15mer_start_21_GGGGSVNVVQLPKNKIDYHS	0	3	0.0158	1
1701	1. sc_poseleccharged	47070_15mer_start_26_GGGGSLPKNKIDYHSTFFLP	1	3	0.0158	1
1702	1. sc_poseleccharged	47070_15mer_start_31_GGGGSIDYHSTFFLPENEVN	1	1	0.0158	1
1703	1. sc_poseleccharged	47070_15mer_start_36_GGGGSTFFLPENEVNRQNGV	0	1	0.0158	1
1704	1. sc_poseleccharged	47070_15mer_start_41_GGGGSENEVNRQNGVQSRDQ	0	2	0.0158	1
1705	1. sc_poseleccharged	47070_15mer_Cterm_GGGGSNEVNRQNGVQSRDQL	0	2	0.0158	1
1706	1. sc_poseleccharged	47073_15mer_start_1_GGGGSFKLPSEKRRKEIVHE	1	6	0.0158	1
1707	1. sc_poseleccharged	47073_15mer_start_6_GGGGSEKRRKEIVHENLQSF	0	5	0.0158	1
1708	1. sc_poseleccharged	47073_15mer_start_11_GGGGSEIVHENLQSFDDEHN	0	2	0.0158	1
1709	1. sc_poseleccharged	47073_15mer_start_16_GGGGSNLQSFDDEHNEMSLP	0	1	0.0158	1
1710	1. sc_poseleccharged	47073_15mer_start_21_GGGGSDDEHNEMSLPPQDQK	0	2	0.0158	1
1711	1. sc_poseleccharged	47073_15mer_start_26_GGGGSEMSLPPQDQKSIKQK	1	3	0.0158	1
1712	1. sc_poseleccharged	47073_15mer_start_31_GGGGSPQDQKSIKQKNGNKA	0	4	0.0158	1
1713	1. sc_poseleccharged	47073_15mer_start_36_GGGGSSIKQKNGNKANSSTK	0	4	0.0158	1
1714	1. sc_poseleccharged	47073_15mer_start_41_GGGGSNGNKANSSTKTLNMI	0	2	0.0158	1
1715	1. sc_poseleccharged	47073_15mer_Cterm_GGGGSGNKANSSTKTLNMIG	0	2	0.0158	1
1716	1. sc_poseleccharged	1250_15mer_start_1_GGGGSQHFRKLLLLDEEAGP	0	3	0.0158	1
1717	1. sc_poseleccharged	1250_15mer_start_6_GGGGSLLLLDEEAGPLEEEL	0	0	0.0158	1
1718	1. sc_poseleccharged	1250_15mer_start_11_GGGGSEEAGPLEEELPRLAD	0	1	0.0158	1
1719	1. sc_poseleccharged	1250_15mer_start_16_GGGGSLEEELPRLADEGLNR	0	2	0.0158	1
1720	1. sc_poseleccharged	1250_15mer_start_21_GGGGSPRLADEGLNRRVAED	0	3	0.0158	1
1721	1. sc_poseleccharged	1250_15mer_start_26_GGGGSEGLNRRVAEDLNLGN	0	2	0.0158	1
1722	1. sc_poseleccharged	1250_15mer_start_31_GGGGSRVAEDLNLGNLNVSI	1	1	0.0158	1
1723	1. sc_poseleccharged	1250_15mer_start_36_GGGGSLNLGNLNVSIPWTHK	0	2	0.0158	1
1724	1. sc_poseleccharged	1250_15mer_start_41_GGGGSLNVSIPWTHKVGNFT	0	2	0.0158	1
1725	1. sc_poseleccharged	1250_15mer_Cterm_GGGGSNVSIPWTHKVGNFTG	0	2	0.0158	1
1726	1. sc_poseleccharged	70035_15mer_start_1_GGGGSHQDIINKCEQFVGPL	0	2	0.0158	1
1727	1. sc_poseleccharged	70035_15mer_start_6_GGGGSNKCEQFVGPLTVNEK	0	2	0.0158	1
1728	1. sc_poseleccharged	70035_15mer_start_11_GGGGSFVGPLTVNEKRRLNL	0	3	0.0158	1
1729	1. sc_poseleccharged	70035_15mer_start_16_GGGGSTVNEKRRLNLVMPAR	0	4	0.0158	1
1730	1. sc_poseleccharged	70035_15mer_start_21_GGGGSRRLNLVMPARFFPIS	0	3	0.0158	1
1731	1. sc_poseleccharged	70035_15mer_start_26_GGGGSVMPARFFPISTKYLP	0	2	0.0158	1
1732	1. sc_poseleccharged	70035_15mer_start_31_GGGGSFFPISTKYLPLEKGI	0	2	0.0158	1
1733	1. sc_poseleccharged	70035_15mer_start_36_GGGGSTKYLPLEKGIKPYYP	1	3	0.0158	1
1734	1. sc_poseleccharged	70035_15mer_start_41_GGGGSLEKGIKPYYPENVVN	1	2	0.0158	1
1735	1. sc_poseleccharged	70035_15mer_Cterm_GGGGSEKGIKPYYPENVVNH	1	3	0.0158	1
1736	1. sc_poseleccharged	79741_15mer_start_1_GGGGSGTVGVEPSSSGHTHN	0	2	0.0158	1
1737	1. sc_poseleccharged	79741_15mer_start_6_GGGGSEPSSSGHTHNCANSS	1	2	0.0158	1
1738	1. sc_poseleccharged	79741_15mer_start_11_GGGGSGHTHNCANSSSSCLH	1	3	0.0158	1
1739	1. sc_poseleccharged	79741_15mer_start_16_GGGGSCANSSSSCLHQSAVR	0	2	0.0158	1
1740	1. sc_poseleccharged	79741_15mer_start_21_GGGGSSSCLHQSAVRKEAYS	0	3	0.0158	1
1741	1. sc_poseleccharged	79741_15mer_start_26_GGGGSQSAVRKEAYSPVSTS	0	2	0.0158	1
1742	1. sc_poseleccharged	79741_15mer_start_31_GGGGSKEAYSPVSTSKRHSS	0	4	0.0158	1
1743	1. sc_poseleccharged	79741_15mer_start_36_GGGGSPVSTSKRHSSSGNAV	1	3	0.0158	1
1744	1. sc_poseleccharged	79741_15mer_start_41_GGGGSKRHSSSGNAVELHHV	1	5	0.0158	1
1745	1. sc_poseleccharged	79741_15mer_Cterm_GGGGSRHSSSGNAVELHHVP	0	4	0.0158	1
1746	1. sc_poseleccharged	71511_15mer_start_1_GGGGSLHSKPTQKIQIGTSI	1	3	0.0158	1
1747	1. sc_poseleccharged	71511_15mer_start_6_GGGGSTQKIQIGTSIRTRTT	0	3	0.0158	1
1748	1. sc_poseleccharged	71511_15mer_start_11_GGGGSIGTSIRTRTTGRTPT	1	3	0.0158	1
1749	1. sc_poseleccharged	71511_15mer_start_16_GGGGSRTRTTGRTPTRWEWE	0	4	0.0158	1
1750	1. sc_poseleccharged	71511_15mer_start_21_GGGGSGRTPTRWEWEHSGQG	0	3	0.0158	1
1751	1. sc_poseleccharged	71511_15mer_start_26_GGGGSRWEWEHSGQGSSLPM	0	2	0.0158	1
1752	1. sc_poseleccharged	71511_15mer_start_31_GGGGSHSGQGSSLPMGDCWG	0	1	0.0158	1
1753	1. sc_poseleccharged	71511_15mer_start_36_GGGGSSSLPMGDCWGGALRL	0	1	0.0158	1
1754	1. sc_poseleccharged	71511_15mer_start_41_GGGGSGDCWGGALRLRAYSQ	0	2	0.0158	1
1755	1. sc_poseleccharged	71511_15mer_Cterm_GGGGSDCWGGALRLRAYSQL	0	2	0.0158	1
1756	1. sc_poseleccharged	71483_15mer_start_1_GGGGSMGGWSSKPRKGMGTN	0	3	0.0158	1
1757	1. sc_poseleccharged	71483_15mer_start_6_GGGGSSKPRKGMGTNLSVPN	1	3	0.0158	1
1758	1. sc_poseleccharged	71483_15mer_start_11_GGGGSGMGTNLSVPNPLGFF	1	0	0.0158	1
1759	1. sc_poseleccharged	71483_15mer_start_16_GGGGSLSVPNPLGFFPDHQL	1	1	0.0158	1
1760	1. sc_poseleccharged	71483_15mer_start_21_GGGGSPLGFFPDHQLDPAFG	1	1	0.0158	1
1761	1. sc_poseleccharged	71483_15mer_start_26_GGGGSPDHQLDPAFGANSNN	0	1	0.0158	1
1762	1. sc_poseleccharged	71483_15mer_start_31_GGGGSDPAFGANSNNPDWDF	1	0	0.0158	1
1763	1. sc_poseleccharged	71483_15mer_start_36_GGGGSANSNNPDWDFNPIKD	1	1	0.0158	1
1764	1. sc_poseleccharged	71483_15mer_start_41_GGGGSPDWDFNPIKDHWPAA	1	2	0.0158	1
1765	1. sc_poseleccharged	71483_15mer_Cterm_GGGGSDWDFNPIKDHWPAAN	1	2	0.0158	1
1766	1. sc_poseleccharged	8502_15mer_start_1_GGGGSMDELVDAIVTRLDRS	0	2	0.0158	1
1767	1. sc_poseleccharged	8502_15mer_start_6_GGGGSDAIVTRLDRSTGVSN	0	2	0.0158	1
1768	1. sc_poseleccharged	8502_15mer_start_11_GGGGSRLDRSTGVSNSLASL	1	2	0.0158	1
1769	1. sc_poseleccharged	8502_15mer_start_16_GGGGSTGVSNSLASLIKRQG	0	2	0.0158	1
1770	1. sc_poseleccharged	8502_15mer_start_21_GGGGSSLASLIKRQGNRVID	0	3	0.0158	1
1771	1. sc_poseleccharged	8502_15mer_start_26_GGGGSIKRQGNRVIDAEPRE	1	4	0.0158	1
1772	1. sc_poseleccharged	8502_15mer_start_31_GGGGSNRVIDAEPREIPLEY	0	2	0.0158	1
1773	1. sc_poseleccharged	8502_15mer_start_36_GGGGSAEPREIPLEYADDLL	1	1	0.0158	1
1774	1. sc_poseleccharged	8502_15mer_start_41_GGGGSIPLEYADDLLEAMAH	1	1	0.0158	1
1775	1. sc_poseleccharged	8502_15mer_Cterm_GGGGSPLEYADDLLEAMAHH	1	2	0.0158	1
1776	1. sc_poseleccharged	8446_15mer_start_1_GGGGSQYDEQNEVLSPESLC	0	0	0.0158	1
1777	1. sc_poseleccharged	8446_15mer_start_6_GGGGSNEVLSPESLCGEGAE	0	0	0.0158	1
1778	1. sc_poseleccharged	8446_15mer_start_11_GGGGSPESLCGEGAEPCWKC	0	1	0.0158	1
1779	1. sc_poseleccharged	8446_15mer_start_16_GGGGSGEGAEPCWKCSQDKP	1	2	0.0158	1
1780	1. sc_poseleccharged	8446_15mer_start_21_GGGGSPCWKCSQDKPRRKYN	1	5	0.0158	1
1781	1. sc_poseleccharged	8446_15mer_start_26_GGGGSSQDKPRRKYNTVPPE	1	4	0.0158	1
1782	1. sc_poseleccharged	8446_15mer_start_31_GGGGSRRKYNTVPPEEWLYD	1	3	0.0158	1
1783	1. sc_poseleccharged	8446_15mer_start_36_GGGGSTVPPEEWLYDSDVQS	1	0	0.0158	1
1784	1. sc_poseleccharged	8446_15mer_start_41_GGGGSEWLYDSDVQSWFYPE	1	0	0.0158	1
1785	1. sc_poseleccharged	8446_15mer_Cterm_GGGGSWLYDSDVQSWFYPET	1	0	0.0158	1
1786	1. sc_poseleccharged	8485_15mer_start_1_GGGGSGIRRQGLLTLSADTE	0	2	0.0158	1
1787	1. sc_poseleccharged	8485_15mer_start_6_GGGGSGLLTLSADTETNQTL	0	0	0.0158	1
1788	1. sc_poseleccharged	8485_15mer_start_11_GGGGSSADTETNQTLNKITE	0	1	0.0158	1
1789	1. sc_poseleccharged	8485_15mer_start_16_GGGGSTNQTLNKITESVNQA	1	1	0.0158	1
1790	1. sc_poseleccharged	8485_15mer_start_21_GGGGSNKITESVNQAAQVVS	0	1	0.0158	1
1791	1. sc_poseleccharged	8485_15mer_start_26_GGGGSSVNQAAQVVSQFDLS	0	0	0.0158	1
1792	1. sc_poseleccharged	8485_15mer_start_31_GGGGSAQVVSQFDLSGPANS	1	0	0.0158	1
1793	1. sc_poseleccharged	8485_15mer_start_36_GGGGSQFDLSGPANSVSFAA	1	0	0.0158	1
1794	1. sc_poseleccharged	8485_15mer_start_41_GGGGSGPANSVSFAASDIRE	0	1	0.0158	1
1795	1. sc_poseleccharged	8485_15mer_Cterm_GGGGSPANSVSFAASDIREA	0	1	0.0158	1
1796	1. sc_poseleccharged	8452_15mer_start_1_GGGGSTHTVSGSSNKVGSRF	0	3	0.0158	1
1797	1. sc_poseleccharged	8452_15mer_start_6_GGGGSGSSNKVGSRFSKWWE	1	3	0.0158	1
1798	1. sc_poseleccharged	8452_15mer_start_11_GGGGSVGSRFSKWWEPAAAR	1	3	0.0158	1
1799	1. sc_poseleccharged	8452_15mer_start_16_GGGGSSKWWEPAAARALERA	1	3	0.0158	1
1800	1. sc_poseleccharged	8452_15mer_start_21_GGGGSPAAARALERATDSAI	0	2	0.0158	1
1801	1. sc_poseleccharged	8452_15mer_start_26_GGGGSALERATDSAIDGIDA	0	1	0.0158	1
1802	1. sc_poseleccharged	8452_15mer_start_31_GGGGSTDSAIDGIDAAGKAA	0	1	0.0158	1
1803	1. sc_poseleccharged	8452_15mer_start_36_GGGGSDGIDAAGKAASKAIT	0	2	0.0158	1
1804	1. sc_poseleccharged	8452_15mer_start_41_GGGGSAGKAASKAITRKLDR	0	5	0.0158	1
1805	1. sc_poseleccharged	8452_15mer_Cterm_GGGGSGKAASKAITRKLDRP	0	5	0.0158	1
1806	1. sc_poseleccharged	16401_15mer_start_1_GGGGSLFDEPEPGVFVPKPE	0	1	0.0158	1
1807	1. sc_poseleccharged	16401_15mer_start_6_GGGGSEPGVFVPKPELQVEI	0	1	0.0158	1
1808	1. sc_poseleccharged	16401_15mer_start_11_GGGGSVPKPELQVEIDRTLE	0	2	0.0158	1
1809	1. sc_poseleccharged	16401_15mer_start_16_GGGGSLQVEIDRTLEDPDYV	0	1	0.0158	1
1810	1. sc_poseleccharged	16401_15mer_start_21_GGGGSDRTLEDPDYVYSTFL	0	1	0.0158	1
1811	1. sc_poseleccharged	16401_15mer_start_26_GGGGSDPDYVYSTFLKDELR	1	2	0.0158	1
1812	1. sc_poseleccharged	16401_15mer_start_31_GGGGSYSTFLKDELRPTAKV	1	3	0.0158	1
1813	1. sc_poseleccharged	16401_15mer_start_36_GGGGSKDELRPTAKVKDGLT	0	4	0.0158	1
1814	1. sc_poseleccharged	16401_15mer_start_41_GGGGSPTAKVKDGLTRIVEA	0	3	0.0158	1
1815	1. sc_poseleccharged	16401_15mer_Cterm_GGGGSTAKVKDGLTRIVEAA	0	3	0.0158	1
1816	1. sc_poseleccharged	88229_15mer_start_1_GGGGSMSTNPKPQRKTKRNT	0	5	0.0158	1
1817	1. sc_poseleccharged	88229_15mer_start_6_GGGGSKPQRKTKRNTNRRPE	0	7	0.0158	1
1818	1. sc_poseleccharged	88229_15mer_start_11_GGGGSTKRNTNRRPEDVKFP	1	5	0.0158	1
1819	1. sc_poseleccharged	88229_15mer_start_16_GGGGSNRRPEDVKFPGGGQI	0	3	0.0158	1
1820	1. sc_poseleccharged	88229_15mer_start_21_GGGGSDVKFPGGGQIVGGVY	0	1	0.0158	1
1821	1. sc_poseleccharged	88229_15mer_start_26_GGGGSGGGQIVGGVYLLPRR	0	2	0.0158	1
1822	1. sc_poseleccharged	88229_15mer_start_31_GGGGSVGGVYLLPRRGPRLG	0	3	0.0158	1
1823	1. sc_poseleccharged	88229_15mer_start_36_GGGGSLLPRRGPRLGVRTTR	0	5	0.0158	1
1824	1. sc_poseleccharged	88229_15mer_start_41_GGGGSGPRLGVRTTRKTSER	0	5	0.0158	1
1825	1. sc_poseleccharged	88229_15mer_Cterm_GGGGSPRLGVRTTRKTSERS	1	5	0.0158	1
1826	1. sc_poseleccharged	68058_15mer_start_1_GGGGSQPRGRRQPIPKARRP	0	6	0.0158	1
1827	1. sc_poseleccharged	68058_15mer_start_6_GGGGSRQPIPKARRPEGRSW	0	5	0.0158	1
1828	1. sc_poseleccharged	68058_15mer_start_11_GGGGSKARRPEGRSWAQPGY	0	4	0.0158	1
1829	1. sc_poseleccharged	68058_15mer_start_16_GGGGSEGRSWAQPGYPWPLY	0	1	0.0158	1
1830	1. sc_poseleccharged	68058_15mer_start_21_GGGGSAQPGYPWPLYGNEGC	0	0	0.0158	1
1831	1. sc_poseleccharged	68058_15mer_start_26_GGGGSPWPLYGNEGCGWAGW	0	0	0.0158	1
1832	1. sc_poseleccharged	68058_15mer_start_31_GGGGSGNEGCGWAGWLLSPR	0	1	0.0158	1
1833	1. sc_poseleccharged	68058_15mer_start_36_GGGGSGWAGWLLSPRGSRPS	0	2	0.0158	1
1834	1. sc_poseleccharged	68058_15mer_start_41_GGGGSLLSPRGSRPSWGPSD	1	2	0.0158	1
1835	1. sc_poseleccharged	68058_15mer_Cterm_GGGGSLSPRGSRPSWGPSDP	0	2	0.0158	1
1836	1. sc_poseleccharged	88570_15mer_start_1_GGGGSTDDVEPSVAAECFKK	0	2	0.0158	1
1837	1. sc_poseleccharged	88570_15mer_start_6_GGGGSPSVAAECFKKPPKYP	0	3	0.0158	1
1838	1. sc_poseleccharged	88570_15mer_start_11_GGGGSECFKKPPKYPPALPI	0	3	0.0158	1
1839	1. sc_poseleccharged	88570_15mer_start_16_GGGGSPPKYPPALPIWARPD	0	2	0.0158	1
1840	1. sc_poseleccharged	88570_15mer_start_21_GGGGSPALPIWARPDYNPPL	0	1	0.0158	1
1841	1. sc_poseleccharged	88570_15mer_start_26_GGGGSWARPDYNPPLLDRWK	0	3	0.0158	1
1842	1. sc_poseleccharged	88570_15mer_start_31_GGGGSYNPPLLDRWKAPDYV	0	2	0.0158	1
1843	1. sc_poseleccharged	88570_15mer_start_36_GGGGSLDRWKAPDYVPPTVH	0	3	0.0158	1
1844	1. sc_poseleccharged	88570_15mer_start_41_GGGGSAPDYVPPTVHGCALP	0	1	0.0158	1
1845	1. sc_poseleccharged	88570_15mer_Cterm_GGGGSPDYVPPTVHGCALPP	0	1	0.0158	1
1846	1. sc_poseleccharged	88660_15mer_start_1_GGGGSSVAAEILRKTKRFPP	0	4	0.0158	1
1847	1. sc_poseleccharged	88660_15mer_start_6_GGGGSILRKTKRFPPAMPIW	0	4	0.0158	1
1848	1. sc_poseleccharged	88660_15mer_start_11_GGGGSKRFPPAMPIWARPDY	1	3	0.0158	1
1849	1. sc_poseleccharged	88660_15mer_start_16_GGGGSAMPIWARPDYNPPLL	0	1	0.0158	1
1850	1. sc_poseleccharged	88660_15mer_start_21_GGGGSARPDYNPPLLESWKD	0	2	0.0158	1
1851	1. sc_poseleccharged	88660_15mer_start_26_GGGGSNPPLLESWKDPDYVP	0	1	0.0158	1
1852	1. sc_poseleccharged	88660_15mer_start_31_GGGGSESWKDPDYVPPVVHG	0	2	0.0158	1
1853	1. sc_poseleccharged	88660_15mer_start_36_GGGGSPDYVPPVVHGCPLPP	0	1	0.0158	1
1854	1. sc_poseleccharged	88660_15mer_start_41_GGGGSPVVHGCPLPPTKAPP	0	2	0.0158	1
1855	1. sc_poseleccharged	88660_15mer_Cterm_GGGGSVVHGCPLPPTKAPPI	0	2	0.0158	1
1856	1. sc_poseleccharged	88658_15mer_start_1_GGGGSATCTTHHDSPDVDLI	0	2	0.0158	1
1857	1. sc_poseleccharged	88658_15mer_start_6_GGGGSHHDSPDVDLIEANLL	0	2	0.0158	1
1858	1. sc_poseleccharged	88658_15mer_start_11_GGGGSDVDLIEANLLWRQEM	0	1	0.0158	1
1859	1. sc_poseleccharged	88658_15mer_start_16_GGGGSEANLLWRQEMGGNIT	0	1	0.0158	1
1860	1. sc_poseleccharged	88658_15mer_start_21_GGGGSWRQEMGGNITRVESE	0	2	0.0158	1
1861	1. sc_poseleccharged	88658_15mer_start_26_GGGGSGGNITRVESENKVVI	0	2	0.0158	1
1862	1. sc_poseleccharged	88658_15mer_start_31_GGGGSRVESENKVVILDSFD	1	2	0.0158	1
1863	1. sc_poseleccharged	88658_15mer_start_36_GGGGSNKVVILDSFDPLRAE	1	2	0.0158	1
1864	1. sc_poseleccharged	88658_15mer_start_41_GGGGSLDSFDPLRAEEDERE	0	2	0.0158	1
1865	1. sc_poseleccharged	88658_15mer_Cterm_GGGGSDSFDPLRAEEDEREP	0	2	0.0158	1
1866	1. sc_poseleccharged	88834_15mer_start_1_GGGGSVIVGRIILSGKPAVV	0	2	0.0158	1
1867	1. sc_poseleccharged	88834_15mer_start_6_GGGGSIILSGKPAVVPDREV	1	2	0.0158	1
1868	1. sc_poseleccharged	88834_15mer_start_11_GGGGSKPAVVPDREVLYQEF	0	2	0.0158	1
1869	1. sc_poseleccharged	88834_15mer_start_16_GGGGSPDREVLYQEFDEMEE	0	1	0.0158	1
1870	1. sc_poseleccharged	88834_15mer_start_21_GGGGSLYQEFDEMEECASHL	1	1	0.0158	1
1871	1. sc_poseleccharged	88834_15mer_start_26_GGGGSDEMEECASHLPYIEQ	0	1	0.0158	1
1872	1. sc_poseleccharged	88834_15mer_start_31_GGGGSCASHLPYIEQGMQLA	0	1	0.0158	1
1873	1. sc_poseleccharged	88834_15mer_start_36_GGGGSPYIEQGMQLAEQFKQ	1	1	0.0158	1
1874	1. sc_poseleccharged	88834_15mer_start_41_GGGGSGMQLAEQFKQKALGL	0	2	0.0158	1
1875	1. sc_poseleccharged	88834_15mer_Cterm_GGGGSMQLAEQFKQKALGLL	0	2	0.0158	1
1876	1. sc_poseleccharged	17936_15mer_start_1_GGGGSGSQLPCEPEPDVAVL	0	0	0.0158	1
1877	1. sc_poseleccharged	17936_15mer_start_6_GGGGSCEPEPDVAVLTSMLT	1	0	0.0158	1
1878	1. sc_poseleccharged	17936_15mer_start_11_GGGGSDVAVLTSMLTDPSHI	0	1	0.0158	1
1879	1. sc_poseleccharged	17936_15mer_start_16_GGGGSTSMLTDPSHITAESA	0	1	0.0158	1
1880	1. sc_poseleccharged	17936_15mer_start_21_GGGGSDPSHITAESARRRLA	0	4	0.0158	1
1881	1. sc_poseleccharged	17936_15mer_start_26_GGGGSTAESARRRLARGSRP	0	5	0.0158	1
1882	1. sc_poseleccharged	17936_15mer_start_31_GGGGSRRRLARGSRPSLASS	0	5	0.0158	1
1883	1. sc_poseleccharged	17936_15mer_start_36_GGGGSRGSRPSLASSSASQL	1	2	0.0158	1
1884	1. sc_poseleccharged	17936_15mer_start_41_GGGGSSLASSSASQLSPRLL	0	1	0.0158	1
1885	1. sc_poseleccharged	17936_15mer_Cterm_GGGGSLASSSASQLSPRLLQ	0	1	0.0158	1
1886	1. sc_poseleccharged	40765_15mer_start_1_GGGGSVDATTYTTGGNAART	0	1	0.0158	1
1887	1. sc_poseleccharged	40765_15mer_start_6_GGGGSYTTGGNAARTTQALT	0	1	0.0158	1
1888	1. sc_poseleccharged	40765_15mer_start_11_GGGGSNAARTTQALTSFFSP	0	1	0.0158	1
1889	1. sc_poseleccharged	40765_15mer_start_16_GGGGSTQALTSFFSPGAKQD	0	1	0.0158	1
1890	1. sc_poseleccharged	40765_15mer_start_21_GGGGSSFFSPGAKQDIQLIN	0	1	0.0158	1
1891	1. sc_poseleccharged	40765_15mer_start_26_GGGGSGAKQDIQLINTNGSW	1	1	0.0158	1
1892	1. sc_poseleccharged	40765_15mer_start_31_GGGGSIQLINTNGSWHINRT	1	2	0.0158	1
1893	1. sc_poseleccharged	40765_15mer_start_36_GGGGSTNGSWHINRTALNCN	0	2	0.0158	1
1894	1. sc_poseleccharged	40765_15mer_start_41_GGGGSHINRTALNCNASLDT	0	2	0.0158	1
1895	1. sc_poseleccharged	40765_15mer_Cterm_GGGGSINRTALNCNASLDTG	0	1	0.0158	1
1896	1. sc_poseleccharged	39381_15mer_start_1_GGGGSTAASEAGSLSSMPPL	0	0	0.0158	1
1897	1. sc_poseleccharged	39381_15mer_start_6_GGGGSAGSLSSMPPLEGEPG	0	0	0.0158	1
1898	1. sc_poseleccharged	39381_15mer_start_11_GGGGSSMPPLEGEPGDPDLE	0	0	0.0158	1
1899	1. sc_poseleccharged	39381_15mer_start_16_GGGGSEGEPGDPDLEFEPVG	0	0	0.0158	1
1900	1. sc_poseleccharged	39381_15mer_start_21_GGGGSDPDLEFEPVGSAPPS	0	0	0.0158	1
1901	1. sc_poseleccharged	39381_15mer_start_26_GGGGSFEPVGSAPPSEGECE	0	0	0.0158	1
1902	1. sc_poseleccharged	39381_15mer_start_31_GGGGSSAPPSEGECEVIDSD	0	0	0.0158	1
1903	1. sc_poseleccharged	39381_15mer_start_36_GGGGSEGECEVIDSDSKSWS	1	1	0.0158	1
1904	1. sc_poseleccharged	39381_15mer_start_41_GGGGSVIDSDSKSWSTVSDQ	0	1	0.0158	1
1905	1. sc_poseleccharged	39381_15mer_Cterm_GGGGSIDSDSKSWSTVSDQE	1	1	0.0158	1
1906	1. sc_poseleccharged	41587_15mer_start_1_GGGGSPKNSIYLKSKSQQST	1	3	0.0158	1
1907	1. sc_poseleccharged	41587_15mer_start_6_GGGGSYLKSKSQQSTTKFTD	0	3	0.0158	1
1908	1. sc_poseleccharged	41587_15mer_start_11_GGGGSSQQSTTKFTDAEHTT	0	2	0.0158	1
1909	1. sc_poseleccharged	41587_15mer_start_16_GGGGSTKFTDAEHTTPILKF	0	3	0.0158	1
1910	1. sc_poseleccharged	41587_15mer_start_21_GGGGSAEHTTPILKFTTWQN	0	2	0.0158	1
1911	1. sc_poseleccharged	41587_15mer_start_26_GGGGSPILKFTTWQNTARTY	0	2	0.0158	1
1912	1. sc_poseleccharged	41587_15mer_start_31_GGGGSTTWQNTARTYMSHNT	0	2	0.0158	1
1913	1. sc_poseleccharged	41587_15mer_start_36_GGGGSTARTYMSHNTEVQNM	0	2	0.0158	1
1914	1. sc_poseleccharged	41587_15mer_start_41_GGGGSMSHNTEVQNMTDRFQ	1	2	0.0158	1
1915	1. sc_poseleccharged	41587_15mer_Cterm_GGGGSSHNTEVQNMTDRFQR	1	3	0.0158	1
1916	1. sc_poseleccharged	41583_15mer_start_1_GGGGSDTIKVTPNTPTITTQ	0	1	0.0158	1
1917	1. sc_poseleccharged	41583_15mer_start_6_GGGGSTPNTPTITTQTTESI	1	0	0.0158	1
1918	1. sc_poseleccharged	41583_15mer_start_11_GGGGSTITTQTTESIKKIVK	0	3	0.0158	1
1919	1. sc_poseleccharged	41583_15mer_start_16_GGGGSTTESIKKIVKRSDFP	1	4	0.0158	1
1920	1. sc_poseleccharged	41583_15mer_start_21_GGGGSKKIVKRSDFPRPMYT	1	5	0.0158	1
1921	1. sc_poseleccharged	41583_15mer_start_26_GGGGSRSDFPRPMYTPTDIP	0	2	0.0158	1
1922	1. sc_poseleccharged	41583_15mer_start_31_GGGGSRPMYTPTDIPTLTIR	0	2	0.0158	1
1923	1. sc_poseleccharged	41583_15mer_start_36_GGGGSPTDIPTLTIRLNATI	0	1	0.0158	1
1924	1. sc_poseleccharged	41583_15mer_start_41_GGGGSTLTIRLNATIKTEQN	0	2	0.0158	1
1925	1. sc_poseleccharged	41583_15mer_Cterm_GGGGSLTIRLNATIKTEQNT	0	2	0.0158	1
1926	1. sc_poseleccharged	60667_15mer_start_1_GGGGSEPPAGILAGPQVKPQ	0	1	0.0158	1
1927	1. sc_poseleccharged	60667_15mer_start_6_GGGGSILAGPQVKPQEKPPA	0	2	0.0158	1
1928	1. sc_poseleccharged	60667_15mer_start_11_GGGGSQVKPQEKPPAEPPAG	0	2	0.0158	1
1929	1. sc_poseleccharged	60667_15mer_start_16_GGGGSEKPPAEPPAGLPAGP	0	1	0.0158	1
1930	1. sc_poseleccharged	60667_15mer_start_21_GGGGSEPPAGLPAGPQAKPP	0	1	0.0158	1
1931	1. sc_poseleccharged	60667_15mer_start_26_GGGGSLPAGPQAKPPVKPQA	0	2	0.0158	1
1932	1. sc_poseleccharged	60667_15mer_start_31_GGGGSQAKPPVKPQAKPPAE	1	3	0.0158	1
1933	1. sc_poseleccharged	60667_15mer_start_36_GGGGSVKPQAKPPAEPPVGI	0	2	0.0158	1
1934	1. sc_poseleccharged	60667_15mer_start_41_GGGGSKPPAEPPVGILAGPQ	0	1	0.0158	1
1935	1. sc_poseleccharged	60667_15mer_Cterm_GGGGSPPAEPPVGILAGPQA	0	0	0.0158	1
1936	1. sc_poseleccharged	46753_15mer_start_1_GGGGSRDSVEGFIQEITPSI	0	1	0.0158	1
1937	1. sc_poseleccharged	46753_15mer_start_6_GGGGSGFIQEITPSIIDQNK	1	1	0.0158	1
1938	1. sc_poseleccharged	46753_15mer_start_11_GGGGSITPSIIDQNKLMLNR	1	2	0.0158	1
1939	1. sc_poseleccharged	46753_15mer_start_16_GGGGSIDQNKLMLNRGQFRK	1	4	0.0158	1
1940	1. sc_poseleccharged	46753_15mer_start_21_GGGGSLMLNRGQFRKRSAID	0	4	0.0158	1
1941	1. sc_poseleccharged	46753_15mer_start_26_GGGGSGQFRKRSAIDTGERD	0	4	0.0158	1
1942	1. sc_poseleccharged	46753_15mer_start_31_GGGGSRSAIDTGERDVRDLF	0	3	0.0158	1
1943	1. sc_poseleccharged	46753_15mer_start_36_GGGGSTGERDVRDLFKKQII	0	4	0.0158	1
1944	1. sc_poseleccharged	46753_15mer_start_41_GGGGSVRDLFKKQIIKCMEE	1	4	0.0158	1
1945	1. sc_poseleccharged	46753_15mer_Cterm_GGGGSRDLFKKQIIKCMEEQ	1	4	0.0158	1
1946	1. sc_poseleccharged	60711_15mer_start_1_GGGGSKDDSDGTEAKHCFMN	0	3	0.0158	1
1947	1. sc_poseleccharged	60711_15mer_start_6_GGGGSGTEAKHCFMNHFVPI	0	3	0.0158	1
1948	1. sc_poseleccharged	60711_15mer_start_11_GGGGSHCFMNHFVPIKTDDE	0	3	0.0158	1
1949	1. sc_poseleccharged	60711_15mer_start_16_GGGGSHFVPIKTDDEDYDKN	1	3	0.0158	1
1950	1. sc_poseleccharged	60711_15mer_start_21_GGGGSKTDDEDYDKNNVSYI	0	2	0.0158	1
1951	1. sc_poseleccharged	60711_15mer_start_26_GGGGSDYDKNNVSYIYNKIQ	0	2	0.0158	1
1952	1. sc_poseleccharged	60711_15mer_start_31_GGGGSNVSYIYNKIQNSKID	0	2	0.0158	1
1953	1. sc_poseleccharged	60711_15mer_start_36_GGGGSYNKIQNSKIDSGDII	0	2	0.0158	1
1954	1. sc_poseleccharged	60711_15mer_start_41_GGGGSNSKIDSGDIIPTKKL	0	3	0.0158	1
1955	1. sc_poseleccharged	60711_15mer_Cterm_GGGGSSKIDSGDIIPTKKLI	0	3	0.0158	1
1956	1. sc_poseleccharged	80261_15mer_start_1_GGGGSNRRFLNVVRQFSDNA	0	3	0.0158	1
1957	1. sc_poseleccharged	80261_15mer_start_6_GGGGSNVVRQFSDNAGITPA	0	1	0.0158	1
1958	1. sc_poseleccharged	80261_15mer_start_11_GGGGSFSDNAGITPAISLDL	0	0	0.0158	1
1959	1. sc_poseleccharged	80261_15mer_start_16_GGGGSGITPAISLDLMTDAE	0	0	0.0158	1
1960	1. sc_poseleccharged	80261_15mer_start_21_GGGGSISLDLMTDAELARAV	1	1	0.0158	1
1961	1. sc_poseleccharged	80261_15mer_start_26_GGGGSMTDAELARAVSNMPT	0	1	0.0158	1
1962	1. sc_poseleccharged	80261_15mer_start_31_GGGGSLARAVSNMPTSAGQI	0	1	0.0158	1
1963	1. sc_poseleccharged	80261_15mer_start_36_GGGGSSNMPTSAGQIKLMLE	0	1	0.0158	1
1964	1. sc_poseleccharged	80261_15mer_start_41_GGGGSSAGQIKLMLENRAMV	0	2	0.0158	1
1965	1. sc_poseleccharged	80261_15mer_Cterm_GGGGSAGQIKLMLENRAMVR	0	3	0.0158	1
1966	1. sc_poseleccharged	91688_15mer_start_1_GGGGSSETEPASTPDTTNRL	0	1	0.0158	1
1967	1. sc_poseleccharged	91688_15mer_start_6_GGGGSASTPDTTNRLSSVDR	0	2	0.0158	1
1968	1. sc_poseleccharged	91688_15mer_start_11_GGGGSTTNRLSSVDRSTAQP	0	2	0.0158	1
1969	1. sc_poseleccharged	91688_15mer_start_16_GGGGSSSVDRSTAQPSESRT	0	2	0.0158	1
1970	1. sc_poseleccharged	91688_15mer_start_21_GGGGSSTAQPSESRTKTKPT	1	3	0.0158	1
1971	1. sc_poseleccharged	91688_15mer_start_26_GGGGSSESRTKTKPTVHTRN	1	5	0.0158	1
1972	1. sc_poseleccharged	91688_15mer_start_31_GGGGSKTKPTVHTRNNPSTA	1	4	0.0158	1
1973	1. sc_poseleccharged	91688_15mer_start_36_GGGGSVHTRNNPSTASSTQS	0	2	0.0158	1
1974	1. sc_poseleccharged	91688_15mer_start_41_GGGGSNPSTASSTQSPPRAT	0	1	0.0158	1
1975	1. sc_poseleccharged	91688_15mer_Cterm_GGGGSPSTASSTQSPPRATT	0	1	0.0158	1
1976	1. sc_poseleccharged	85503_15mer_start_1_GGGGSMSFPEGKDILFMGNE	0	1	0.0158	1
1977	1. sc_poseleccharged	85503_15mer_start_6_GGGGSGKDILFMGNEAAKLA	0	2	0.0158	1
1978	1. sc_poseleccharged	85503_15mer_start_11_GGGGSFMGNEAAKLAEAFQK	0	2	0.0158	1
1979	1. sc_poseleccharged	85503_15mer_start_16_GGGGSAAKLAEAFQKSLRKP	1	4	0.0158	1
1980	1. sc_poseleccharged	85503_15mer_start_21_GGGGSEAFQKSLRKPSHKRS	1	6	0.0158	1
1981	1. sc_poseleccharged	85503_15mer_start_26_GGGGSSLRKPSHKRSQSIIG	1	5	0.0158	1
1982	1. sc_poseleccharged	85503_15mer_start_31_GGGGSSHKRSQSIIGEKVNT	0	4	0.0158	1
1983	1. sc_poseleccharged	85503_15mer_start_36_GGGGSQSIIGEKVNTVSETL	0	1	0.0158	1
1984	1. sc_poseleccharged	85503_15mer_start_41_GGGGSEKVNTVSETLELPTI	0	1	0.0158	1
1985	1. sc_poseleccharged	85503_15mer_Cterm_GGGGSKVNTVSETLELPTIS	0	1	0.0158	1
1986	1. sc_poseleccharged	80269_15mer_start_1_GGGGSDNTVYQLSKVEGEQH	0	2	0.0158	1
1987	1. sc_poseleccharged	80269_15mer_start_6_GGGGSQLSKVEGEQHVIKGR	0	4	0.0158	1
1988	1. sc_poseleccharged	80269_15mer_start_11_GGGGSEGEQHVIKGRPVSSS	1	3	0.0158	1
1989	1. sc_poseleccharged	80269_15mer_start_16_GGGGSVIKGRPVSSSFDPIK	1	3	0.0158	1
1990	1. sc_poseleccharged	80269_15mer_start_21_GGGGSPVSSSFDPIKFPEDQ	0	1	0.0158	1
1991	1. sc_poseleccharged	80269_15mer_start_26_GGGGSFDPIKFPEDQFNVAL	0	1	0.0158	1
1992	1. sc_poseleccharged	80269_15mer_start_31_GGGGSFPEDQFNVALDQVFE	1	0	0.0158	1
1993	1. sc_poseleccharged	80269_15mer_start_36_GGGGSFNVALDQVFENIENS	1	0	0.0158	1
1994	1. sc_poseleccharged	80269_15mer_start_41_GGGGSDQVFENIENSQALVD	1	0	0.0158	1
1995	1. sc_poseleccharged	80269_15mer_Cterm_GGGGSQVFENIENSQALVDQ	0	0	0.0158	1
1996	1. sc_poseleccharged	82244_15mer_start_1_GGGGSKSYVVRQEYLNDKEH	1	4	0.0158	1
1997	1. sc_poseleccharged	82244_15mer_start_6_GGGGSRQEYLNDKEHIVSLT	0	3	0.0158	1
1998	1. sc_poseleccharged	82244_15mer_start_11_GGGGSNDKEHIVSLTGKERE	0	4	0.0158	1
1999	1. sc_poseleccharged	82244_15mer_start_16_GGGGSIVSLTGKERELSVGR	0	3	0.0158	1
[truncated: 29,105 more rows]
