# Supplementary material for: Efficient encoding of large antigenic spaces by epitope prioritization with Dolphyn
Source: Nat Commun. 2024 Feb 21;15:1577. doi: 10.1038/s41467-024-45601-8 (PMC10881494; doi:10.1038/s41467-024-45601-8)
Supplement: Supplementary file 4 — Source Data [file 41467_2024_45601_MOESM4_ESM.zip › SourceData/Fig2D_CMV.csv]

	FPR	TPR
0	0.0	0.0
1	0.0	0.0038240917782026767
2	0.0	0.0057361376673040155
3	0.0	0.01338432122370937
4	0.0	0.017208413001912046
5	0.0	0.021032504780114723
6	0.0	0.022944550669216062
7	0.0	0.02676864244741874
8	0.0	0.028680688336520075
9	0.000572573718866304	0.028680688336520075
10	0.000572573718866304	0.030592734225621414
11	0.0014314342971657602	0.030592734225621414
12	0.0014314342971657602	0.03441682600382409
13	0.0014314342971657602	0.040152963671128104
14	0.0017177211565989122	0.040152963671128104
15	0.0017177211565989122	0.04397705544933078
16	0.0017177211565989122	0.045889101338432124
17	0.002290294875465216	0.045889101338432124
18	0.002290294875465216	0.04780114722753346
19	0.0028628685943315204	0.04780114722753346
20	0.0028628685943315204	0.055449330783938815
21	0.0037217291726309764	0.055449330783938815
22	0.0037217291726309764	0.05736137667304015
23	0.00429430289149728	0.05736137667304015
24	0.00429430289149728	0.05927342256214149
25	0.004580589750930432	0.05927342256214149
26	0.004580589750930432	0.06118546845124283
27	0.004866876610363584	0.06118546845124283
28	0.004866876610363584	0.06500956022944551
29	0.005439450329229888	0.06500956022944551
30	0.005439450329229888	0.06692160611854685
31	0.005725737188663041	0.06692160611854685
32	0.005725737188663041	0.07074569789674952
33	0.006012024048096192	0.07074569789674952
34	0.006012024048096192	0.07839388145315487
35	0.006012024048096192	0.08030592734225621
36	0.0071571714858288	0.08030592734225621
37	0.0071571714858288	0.08221797323135756
38	0.007443458345261953	0.08221797323135756
39	0.007443458345261953	0.08795411089866156
40	0.007729745204695104	0.08795411089866156
41	0.007729745204695104	0.08986615678776291
42	0.009161179501860864	0.08986615678776291
43	0.009161179501860864	0.09369024856596558
44	0.011737761236759233	0.09369024856596558
45	0.011737761236759233	0.09560229445506692
46	0.01259662181505869	0.09560229445506692
47	0.01259662181505869	0.09751434034416825
48	0.014028056112224449	0.09751434034416825
49	0.014028056112224449	0.10133843212237094
50	0.014028056112224449	0.10516252390057361
51	0.014600629831090752	0.10516252390057361
52	0.014600629831090752	0.1089866156787763
53	0.014600629831090752	0.11089866156787763
54	0.015459490409390209	0.11089866156787763
55	0.015745777268823362	0.11281070745697896
56	0.01603206412825651	0.11281070745697896
57	0.01603206412825651	0.1147227533460803
58	0.016318350987689665	0.1147227533460803
59	0.016318350987689665	0.11663479923518165
60	0.016890924706555968	0.11663479923518165
61	0.01717721156598912	0.11854684512428298
62	0.017749785284855425	0.11854684512428298
63	0.017749785284855425	0.12045889101338432
64	0.018036072144288578	0.12045889101338432
65	0.01860864586315488	0.12045889101338432
66	0.019181219582021184	0.124282982791587
67	0.02004008016032064	0.124282982791587
68	0.02004008016032064	0.12810707456978968
69	0.021757801316919553	0.12810707456978968
70	0.02261666189521901	0.12810707456978968
71	0.024334383051817923	0.12810707456978968
72	0.024334383051817923	0.13001912045889102
73	0.02662467792728314	0.13001912045889102
74	0.02662467792728314	0.13193116634799235
75	0.02719725164614944	0.13193116634799235
76	0.02719725164614944	0.1338432122370937
77	0.027483538505582595	0.1338432122370937
78	0.028056112224448898	0.1338432122370937
79	0.02834239908388205	0.1338432122370937
80	0.02834239908388205	0.13766730401529637
81	0.029201259662181504	0.13766730401529637
82	0.029201259662181504	0.13957934990439771
83	0.03006012024048096	0.13957934990439771
84	0.03006012024048096	0.14340344168260039
85	0.031491554537646724	0.14340344168260039
86	0.031491554537646724	0.14722753346080306
87	0.03177784139707988	0.14722753346080306
88	0.03177784139707988	0.1491395793499044
89	0.03235041511594618	0.1491395793499044
90	0.03235041511594618	0.15105162523900573
91	0.03549957056971085	0.15105162523900573
92	0.03549957056971085	0.15296367112810708
93	0.03549957056971085	0.15678776290630975
94	0.036072144288577156	0.15678776290630975
95	0.036072144288577156	0.1586998087954111
96	0.03693100486687661	0.1586998087954111
97	0.037503578585742915	0.1586998087954111
98	0.03778986544517607	0.1586998087954111
99	0.03778986544517607	0.16252390057361377
100	0.03836243916404237	0.16252390057361377
101	0.03836243916404237	0.16443594646271512
102	0.03836243916404237	0.1682600382409178
103	0.03836243916404237	0.1701720841300191
104	0.03950758660177498	0.1701720841300191
105	0.04008016032064128	0.1701720841300191
106	0.04008016032064128	0.1739961759082218
107	0.04093902089894074	0.1739961759082218
108	0.04093902089894074	0.17590822179732313
109	0.0423704551961065	0.17590822179732313
110	0.0423704551961065	0.18164435946462715
111	0.0429430289149728	0.18164435946462715
112	0.04351560263383911	0.18164435946462715
113	0.04380188949327226	0.18164435946462715
114	0.04380188949327226	0.1835564053537285
115	0.04466075007157171	0.1835564053537285
116	0.04466075007157171	0.18546845124282982
117	0.045805897509304326	0.18546845124282982
118	0.046378471228170626	0.18546845124282982
119	0.04695104494703693	0.18546845124282982
120	0.047237331806470086	0.18738049713193117
121	0.04752361866590323	0.18738049713193117
122	0.04752361866590323	0.18929254302103252
123	0.04809619238476954	0.18929254302103252
124	0.04809619238476954	0.19120458891013384
125	0.048668766103635845	0.19120458891013384
126	0.048668766103635845	0.1931166347992352
127	0.049241339822502145	0.1931166347992352
128	0.04981391354136845	0.1950286806883365
129	0.05038648726023476	0.1950286806883365
130	0.05038648726023476	0.19694072657743786
131	0.05095906097910106	0.19694072657743786
132	0.05095906097910106	0.1988527724665392
133	0.051531634697967364	0.20076481835564053
134	0.05181792155740052	0.20076481835564053
135	0.05181792155740052	0.20267686424474188
136	0.05239049527626682	0.20267686424474188
137	0.05239049527626682	0.2045889101338432
138	0.05324935585456628	0.2045889101338432
139	0.05353564271399943	0.20650095602294455
140	0.05439450329229888	0.20650095602294455
141	0.05439450329229888	0.2084130019120459
142	0.05468079015173204	0.2084130019120459
143	0.05468079015173204	0.21032504780114722
144	0.05553965073003149	0.21032504780114722
145	0.05582593758946464	0.21223709369024857
146	0.05639851130833095	0.21223709369024857
147	0.0566847981677641	0.21223709369024857
148	0.0566847981677641	0.21414913957934992
149	0.05811623246492986	0.21414913957934992
150	0.05811623246492986	0.2179732313575526
151	0.058975093043229315	0.2179732313575526
152	0.058975093043229315	0.2198852772466539
153	0.05954766676209562	0.2198852772466539
154	0.05954766676209562	0.22179732313575526
155	0.06241053535642714	0.22179732313575526
156	0.06241053535642714	0.2237093690248566
157	0.06441454337245921	0.2237093690248566
158	0.06498711709132551	0.2237093690248566
159	0.06613226452905811	0.2237093690248566
160	0.06641855138849127	0.2237093690248566
161	0.06641855138849127	0.22753346080305928
162	0.06699112510735757	0.23135755258126195
163	0.06813627254509018	0.23135755258126195
164	0.06813627254509018	0.2332695984703633
165	0.06928141998282279	0.2332695984703633
166	0.06956770684225594	0.23518164435946462
167	0.07014028056112225	0.23518164435946462
168	0.07014028056112225	0.2390057361376673
169	0.071571714858288	0.24282982791587
170	0.07300314915545376	0.24282982791587
171	0.07300314915545376	0.2447418738049713
172	0.07328943601488691	0.2447418738049713
173	0.07328943601488691	0.248565965583174
174	0.07443458345261952	0.248565965583174
175	0.07500715717148583	0.248565965583174
176	0.07672487832808474	0.248565965583174
177	0.07844259948468366	0.248565965583174
178	0.07844259948468366	0.25047801147227533
179	0.07901517320354996	0.25047801147227533
180	0.07901517320354996	0.25239005736137665
181	0.07930146006298311	0.25239005736137665
182	0.07987403378184942	0.25239005736137665
183	0.08044660750071572	0.25239005736137665
184	0.08101918121958201	0.25430210325047803
185	0.08130546807901518	0.25430210325047803
186	0.08159175493844832	0.25621414913957935
187	0.08187804179788148	0.25621414913957935
188	0.08187804179788148	0.25812619502868067
189	0.08273690237618093	0.25812619502868067
190	0.08359576295448039	0.25812619502868067
191	0.08359576295448039	0.26003824091778205
192	0.08388204981391355	0.26003824091778205
193	0.08388204981391355	0.26195028680688337
194	0.0841683366733467	0.26195028680688337
195	0.084740910392213	0.26195028680688337
196	0.084740910392213	0.2638623326959847
197	0.08502719725164615	0.2638623326959847
198	0.08559977097051245	0.2638623326959847
199	0.08559977097051245	0.26577437858508607
200	0.0858860578299456	0.26577437858508607
201	0.08703120526767821	0.2676864244741874
202	0.08703120526767821	0.2695984703632887
203	0.08789006584597767	0.2695984703632887
204	0.08846263956484397	0.2695984703632887
205	0.08932150014314343	0.2695984703632887
206	0.08932150014314343	0.2734225621414914
207	0.09046664758087604	0.2734225621414914
208	0.09075293444030919	0.2734225621414914
209	0.09161179501860865	0.2734225621414914
210	0.09218436873747494	0.2734225621414914
211	0.09275694245634125	0.2734225621414914
212	0.09275694245634125	0.27533460803059273
213	0.09304322931577441	0.27533460803059273
214	0.09304322931577441	0.27724665391969405
215	0.09332951617520756	0.28107074569789675
216	0.09390208989407386	0.28107074569789675
217	0.09447466361294017	0.28107074569789675
218	0.09533352419123962	0.28107074569789675
219	0.09590609791010593	0.28107074569789675
220	0.09676495848840538	0.28107074569789675
221	0.09676495848840538	0.2829827915869981
222	0.09819639278557114	0.2829827915869981
223	0.09876896650443745	0.2829827915869981
224	0.0990552533638706	0.2829827915869981
225	0.10020040080160321	0.2829827915869981
226	0.10077297452046952	0.2829827915869981
227	0.10077297452046952	0.28489483747609945
228	0.10105926137990266	0.28489483747609945
229	0.10163183509876897	0.28489483747609945
230	0.10191812195820212	0.28489483747609945
231	0.10191812195820212	0.28680688336520077
232	0.10334955625536787	0.28680688336520077
233	0.10392212997423418	0.28680688336520077
234	0.10449470369310049	0.28680688336520077
235	0.10478099055253363	0.2887189292543021
236	0.1056398511308331	0.2887189292543021
237	0.1056398511308331	0.29063097514340347
238	0.10592613799026625	0.29063097514340347
239	0.10592613799026625	0.2925430210325048
240	0.10649871170913255	0.2925430210325048
241	0.10649871170913255	0.29636711281070743
242	0.10707128542799886	0.29636711281070743
243	0.10707128542799886	0.2982791586998088
244	0.10735757228743201	0.2982791586998088
245	0.10793014600629831	0.2982791586998088
246	0.10821643286573146	0.2982791586998088
247	0.10850271972516462	0.30019120458891013
248	0.10850271972516462	0.30210325047801145
249	0.10878900658459777	0.30210325047801145
250	0.10936158030346407	0.30210325047801145
251	0.10993415402233038	0.30210325047801145
252	0.11107930146006298	0.30210325047801145
253	0.11165187517892929	0.30210325047801145
254	0.11165187517892929	0.30401529636711283
255	0.11251073575722874	0.30401529636711283
256	0.1133695963355282	0.30401529636711283
257	0.1139421700543945	0.30592734225621415
258	0.11422845691382766	0.30592734225621415
259	0.11422845691382766	0.3078393881453155
260	0.11480103063269397	0.3078393881453155
261	0.11480103063269397	0.30975143403441685
262	0.11623246492985972	0.30975143403441685
263	0.11623246492985972	0.31166347992351817
264	0.11709132550815918	0.31166347992351817
265	0.11709132550815918	0.3135755258126195
266	0.11766389922702548	0.3135755258126195
267	0.11795018608645863	0.3135755258126195
268	0.11852275980532494	0.3135755258126195
269	0.11880904666475808	0.3135755258126195
270	0.11938162038362439	0.3135755258126195
271	0.11966790724305755	0.3135755258126195
272	0.12024048096192384	0.3154875717017208
273	0.12109934154022331	0.3154875717017208
274	0.1216719152590896	0.3173996175908222
275	0.12224448897795591	0.3173996175908222
276	0.12224448897795591	0.3193116634799235
277	0.12310334955625536	0.3193116634799235
278	0.12338963641568852	0.3193116634799235
279	0.12396221013455483	0.3193116634799235
280	0.12396221013455483	0.32122370936902483
281	0.1259662181505869	0.32122370936902483
282	0.1265387918694532	0.32122370936902483
283	0.12682507872888635	0.32122370936902483
284	0.1276839393071858	0.32122370936902483
285	0.12882908674491841	0.32122370936902483
286	0.12911537360435155	0.32122370936902483
287	0.12968794732321787	0.32122370936902483
288	0.1311193816203836	0.32122370936902483
289	0.13140566847981677	0.32122370936902483
290	0.1319782421986831	0.3231357552581262
291	0.1319782421986831	0.32504780114722753
292	0.133695963355282	0.32504780114722753
293	0.13455482393358145	0.32504780114722753
294	0.13455482393358145	0.33078393881453155
295	0.13512739765244774	0.33078393881453155
296	0.13627254509018036	0.33078393881453155
297	0.13684511880904668	0.33078393881453155
298	0.13827655310621242	0.33078393881453155
299	0.13856283996564558	0.33078393881453155
300	0.13856283996564558	0.3326959847036329
301	0.13884912682507872	0.3326959847036329
302	0.14056684798167765	0.3326959847036329
303	0.14171199541941024	0.3326959847036329
304	0.14228456913827656	0.3365200764818356
305	0.14228456913827656	0.3384321223709369
306	0.143143429716576	0.3384321223709369
307	0.14400229029487546	0.3384321223709369
308	0.14457486401374178	0.3384321223709369
309	0.14514743773260808	0.3384321223709369
310	0.14543372459204124	0.3384321223709369
311	0.14543372459204124	0.3403441682600382
312	0.14572001145147437	0.3403441682600382
313	0.14686515888920698	0.3422562141491396
314	0.14715144574864014	0.3422562141491396
315	0.1474377326080733	0.3441682600382409
316	0.1480103063269396	0.3441682600382409
317	0.14886916690523905	0.3441682600382409
318	0.15001431434297166	0.3441682600382409
319	0.15058688806183795	0.3441682600382409
320	0.15058688806183795	0.34608030592734224
321	0.1508731749212711	0.34608030592734224
322	0.15201832235900373	0.34608030592734224
323	0.15287718293730318	0.34608030592734224
324	0.15430861723446893	0.34608030592734224
325	0.1551674778127684	0.3479923518164436
326	0.15602633839106786	0.3479923518164436
327	0.156312625250501	0.34990439770554493
328	0.1568851989693673	0.34990439770554493
329	0.1568851989693673	0.35181644359464626
330	0.15803034640709993	0.35181644359464626
331	0.15860292012596622	0.35181644359464626
332	0.15888920698539938	0.35181644359464626
333	0.15888920698539938	0.35372848948374763
334	0.15946178070426567	0.35372848948374763
335	0.160034354423132	0.35372848948374763
336	0.16032064128256512	0.35372848948374763
337	0.16089321500143144	0.35372848948374763
338	0.16117950186086458	0.35372848948374763
339	0.1617520755797309	0.35372848948374763
340	0.1623246492985972	0.35372848948374763
341	0.16318350987689664	0.35372848948374763
342	0.1634697967363298	0.35372848948374763
343	0.1634697967363298	0.35564053537284895
344	0.1640423704551961	0.35564053537284895
345	0.1640423704551961	0.3575525812619503
346	0.16461494417406242	0.3575525812619503
347	0.16461494417406242	0.35946462715105165
348	0.1651875178929287	0.35946462715105165
349	0.16604637847122816	0.35946462715105165
350	0.16633266533066132	0.35946462715105165
351	0.16719152590896078	0.3632887189292543
352	0.16747781276839394	0.3632887189292543
353	0.16862296020612655	0.3632887189292543
354	0.16919553392499284	0.3632887189292543
355	0.16976810764385913	0.3632887189292543
356	0.17062696822215861	0.3632887189292543
357	0.1711995419410249	0.3652007648183556
358	0.1717721156598912	0.3652007648183556
359	0.17205840251932436	0.3652007648183556
360	0.17320354995705697	0.3652007648183556
361	0.17348983681649013	0.367112810707457
362	0.1754938448325222	0.367112810707457
363	0.1754938448325222	0.3690248565965583
364	0.1760664185513885	0.3690248565965583
365	0.17663899227025479	0.3690248565965583
366	0.17692527912968795	0.3690248565965583
367	0.17807042656742056	0.3690248565965583
368	0.17807042656742056	0.37093690248565964
369	0.17807042656742056	0.37476099426386233
370	0.17835671342685372	0.37476099426386233
371	0.17835671342685372	0.37667304015296366
372	0.17864300028628685	0.37667304015296366
373	0.17864300028628685	0.37858508604206503
374	0.17892928714572	0.38049713193116635
375	0.17892928714572	0.3824091778202677
376	0.17978814772401946	0.3824091778202677
377	0.18036072144288579	0.3824091778202677
378	0.18036072144288579	0.384321223709369
379	0.18121958202118524	0.384321223709369
380	0.18150586888061837	0.384321223709369
381	0.18150586888061837	0.3862332695984704
382	0.18179215574005153	0.3862332695984704
383	0.18179215574005153	0.3881453154875717
384	0.18350987689665044	0.3881453154875717
385	0.18408245061551676	0.3881453154875717
386	0.1843687374749499	0.3881453154875717
387	0.18522759805324934	0.3881453154875717
388	0.18637274549098196	0.3881453154875717
389	0.18694531920984828	0.3881453154875717
390	0.18694531920984828	0.390057361376673
391	0.18751789292871457	0.390057361376673
392	0.1880904666475809	0.390057361376673
393	0.18894932722588034	0.390057361376673
394	0.18952190094474664	0.390057361376673
395	0.1903807615230461	0.390057361376673
396	0.1909533352419124	0.390057361376673
397	0.19181219582021186	0.390057361376673
398	0.19181219582021186	0.3938814531548757
399	0.19238476953907815	0.3938814531548757
400	0.19295734325794445	0.3938814531548757
401	0.19352991697681077	0.3938814531548757
402	0.19352991697681077	0.39579349904397704
403	0.19381620383624393	0.3977055449330784
404	0.19410249069567706	0.3977055449330784
405	0.19467506441454338	0.40152963671128106
406	0.19524763813340967	0.40152963671128106
407	0.19610649871170913	0.40152963671128106
408	0.1963927855711423	0.40344168260038243
409	0.19725164614944174	0.40344168260038243
410	0.19725164614944174	0.40535372848948376
411	0.1998282278843401	0.40535372848948376
412	0.20040080160320642	0.40535372848948376
413	0.20154594904093903	0.40535372848948376
414	0.20154594904093903	0.4072657743785851
415	0.20297738333810478	0.4072657743785851
416	0.20326367019753794	0.4091778202676864
417	0.2035499570569711	0.4091778202676864
418	0.20440881763527055	0.4091778202676864
419	0.20498139135413684	0.4091778202676864
420	0.20498139135413684	0.4130019120458891
421	0.2058402519324363	0.4130019120458891
422	0.20813054680790152	0.4149139579349904
423	0.20927569424563414	0.4149139579349904
424	0.20984826796450043	0.4149139579349904
425	0.21042084168336672	0.4149139579349904
426	0.21099341540223304	0.4149139579349904
427	0.2112797022616662	0.4149139579349904
428	0.2118522759805325	0.4168260038240918
429	0.2129974234182651	0.4168260038240918
430	0.21328371027769824	0.4168260038240918
431	0.2135699971371314	0.4187380497131931
432	0.21385628399656456	0.4187380497131931
433	0.21471514457486401	0.42065009560229444
434	0.21500143143429717	0.42065009560229444
435	0.21557400515316347	0.42065009560229444
436	0.2161465788720298	0.42829827915869984
437	0.21643286573146292	0.42829827915869984
438	0.21643286573146292	0.4321223709369025
439	0.21700543945032924	0.4321223709369025
440	0.21815058688806183	0.4321223709369025
441	0.21815058688806183	0.4340344168260038
442	0.2190094474663613	0.4359464627151052
443	0.21929573432579444	0.4359464627151052
444	0.22044088176352705	0.4359464627151052
445	0.22101345548239335	0.4359464627151052
446	0.22101345548239335	0.4378585086042065
447	0.22215860292012596	0.4378585086042065
448	0.22330375035785857	0.4378585086042065
449	0.22330375035785857	0.4397705544933078
450	0.2238763240767249	0.4397705544933078
451	0.2238763240767249	0.4435946462715105
452	0.22444889779559118	0.4435946462715105
453	0.22502147151445748	0.4435946462715105
454	0.22530775837389064	0.4435946462715105
455	0.22702547953048954	0.4435946462715105
456	0.22759805324935586	0.4435946462715105
457	0.22817062696822216	0.4435946462715105
458	0.22817062696822216	0.44550669216061184
459	0.22845691382765532	0.44550669216061184
460	0.2290294875465216	0.44550669216061184
461	0.22931577440595477	0.44933078393881454
462	0.22988834812482106	0.44933078393881454
463	0.23017463498425422	0.44933078393881454
464	0.23046092184368738	0.45315487571701724
465	0.23103349556255368	0.45315487571701724
466	0.23160606928142	0.45315487571701724
467	0.23189235614085313	0.45315487571701724
468	0.23246492985971945	0.45315487571701724
469	0.23303750357858574	0.45315487571701724
470	0.23361007729745203	0.45315487571701724
471	0.23418265101631836	0.45315487571701724
472	0.23475522473518465	0.45315487571701724
473	0.2356140853134841	0.45315487571701724
474	0.23618665903235042	0.45315487571701724
475	0.23647294589178355	0.45315487571701724
476	0.23761809332951617	0.45315487571701724
477	0.2381906670483825	0.45315487571701724
478	0.23904952762668194	0.45315487571701724
479	0.24019467506441455	0.45315487571701724
480	0.24048096192384769	0.45506692160611856
481	0.24076724878328085	0.45506692160611856
482	0.24076724878328085	0.4569789674952199
483	0.241053535642714	0.4588910133843212
484	0.24191239622101346	0.4588910133843212
485	0.24248496993987975	0.4588910133843212
486	0.24248496993987975	0.4608030592734226
487	0.2433438305181792	0.4608030592734226
488	0.24420269109647866	0.4627151051625239
489	0.24477526481534498	0.4627151051625239
490	0.2459204122530776	0.4627151051625239
491	0.24649298597194388	0.4627151051625239
492	0.2470655596908102	0.4627151051625239
493	0.2470655596908102	0.4646271510516252
494	0.2482107071285428	0.4646271510516252
495	0.2487832808474091	0.4646271510516252
496	0.2487832808474091	0.4665391969407266
497	0.2493558545662754	0.4665391969407266
498	0.2502147151445749	0.4665391969407266
499	0.2502147151445749	0.4684512428298279
500	0.25164614944174063	0.4684512428298279
501	0.25221872316060695	0.4684512428298279
502	0.2530775837389064	0.47036328871892924
503	0.2530775837389064	0.4722753346080306
504	0.25336387059833954	0.4722753346080306
505	0.25336387059833954	0.47418738049713194
506	0.254222731176639	0.47418738049713194
507	0.2565130260521042	0.47418738049713194
508	0.25679931291153735	0.47418738049713194
509	0.25765817348983683	0.47418738049713194
510	0.25765817348983683	0.47609942638623326
511	0.25794446034927	0.47609942638623326
512	0.25851703406813625	0.47609942638623326
513	0.2588033209275694	0.47609942638623326
514	0.25937589464643573	0.47609942638623326
515	0.2596621815058689	0.47609942638623326
516	0.26023475522473516	0.47609942638623326
517	0.26109361580303464	0.47609942638623326
518	0.2625250501002004	0.47609942638623326
519	0.26281133695963355	0.47609942638623326
520	0.26338391067849987	0.4780114722753346
521	0.2642427712567993	0.4780114722753346
522	0.2642427712567993	0.47992351816443596
523	0.2648153449756656	0.47992351816443596
524	0.26624677927283136	0.47992351816443596
525	0.267391926710564	0.47992351816443596
526	0.26767821356999716	0.47992351816443596
527	0.2685370741482966	0.47992351816443596
528	0.2696822215860292	0.47992351816443596
529	0.2696822215860292	0.4837476099426386
530	0.2696822215860292	0.48565965583174
531	0.26996850844546233	0.48565965583174
532	0.26996850844546233	0.4875717017208413
533	0.2708273690237618	0.4875717017208413
534	0.27139994274262813	0.4875717017208413
535	0.2719725164614944	0.4875717017208413
536	0.27369023761809336	0.4875717017208413
537	0.2742628113369596	0.4875717017208413
538	0.2742628113369596	0.4894837476099426
539	0.2745490981963928	0.4894837476099426
540	0.27598053249355853	0.4894837476099426
541	0.27655310621242485	0.4894837476099426
542	0.27741196679072433	0.4894837476099426
543	0.2785571142284569	0.4894837476099426
544	0.2788434010878901	0.4894837476099426
545	0.2794159748067564	0.4894837476099426
546	0.2797022616661895	0.491395793499044
547	0.280561122244489	0.491395793499044
548	0.2811336959633553	0.491395793499044
549	0.2828514171199542	0.491395793499044
550	0.28313770397938737	0.4933078393881453
551	0.28371027769825363	0.4933078393881453
552	0.28428285141711995	0.4933078393881453
553	0.2848554251359863	0.4933078393881453
554	0.2848554251359863	0.49521988527724664
555	0.28600057257371886	0.49521988527724664
556	0.28600057257371886	0.497131931166348
557	0.286286859433152	0.497131931166348
558	0.28685943315201834	0.497131931166348
559	0.28685943315201834	0.49904397705544934
560	0.2874320068708846	0.49904397705544934
561	0.28771829373031776	0.49904397705544934
562	0.28771829373031776	0.5009560229445507
563	0.2880045805897509	0.5009560229445507
564	0.28857715430861725	0.5009560229445507
565	0.2888634411680504	0.5009560229445507
566	0.28972230174634983	0.5009560229445507
567	0.28972230174634983	0.502868068833652
568	0.290008588605783	0.502868068833652
569	0.29086744918408247	0.502868068833652
570	0.29144002290294874	0.502868068833652
571	0.2922988834812482	0.502868068833652
572	0.2922988834812482	0.5047801147227533
573	0.29287145720011454	0.5047801147227533
574	0.2951617520755797	0.5047801147227533
575	0.29544803893501287	0.5047801147227533
576	0.29544803893501287	0.5086042065009561
577	0.2960206126538792	0.51434034416826
578	0.2965931863727455	0.51434034416826
579	0.2977383338104781	0.51434034416826
580	0.2977383338104781	0.5162523900573613
581	0.2977383338104781	0.5200764818355641
582	0.2988834812482107	0.5200764818355641
583	0.3000286286859433	0.5200764818355641
584	0.30060120240480964	0.5200764818355641
585	0.3011737761236759	0.5200764818355641
586	0.3017463498425422	0.5200764818355641
587	0.30231892356140855	0.5200764818355641
588	0.30346407099914113	0.5200764818355641
589	0.30403664471800745	0.5219885277246654
590	0.3048955052963069	0.5219885277246654
591	0.3048955052963069	0.5239005736137667
592	0.30518179215574004	0.5239005736137667
593	0.30575436587460636	0.5239005736137667
594	0.30689951331233895	0.5239005736137667
595	0.3080446607500716	0.5239005736137667
596	0.30833094760950475	0.5239005736137667
597	0.30833094760950475	0.5258126195028681
598	0.308903521328371	0.5277246653919694
599	0.30947609504723733	0.5277246653919694
600	0.30947609504723733	0.5296367112810707
601	0.3131978242198683	0.5296367112810707
602	0.3137703979387346	0.5296367112810707
603	0.3143429716576009	0.5296367112810707
604	0.3149155453764672	0.5296367112810707
605	0.31634697967363296	0.5296367112810707
606	0.3169195533924993	0.5296367112810707
607	0.31720584025193244	0.5296367112810707
608	0.31777841397079876	0.5296367112810707
609	0.31777841397079876	0.5315487571701721
610	0.318350987689665	0.5315487571701721
611	0.3186372745490982	0.5315487571701721
612	0.3186372745490982	0.5334608030592735
613	0.31892356140853134	0.5334608030592735
614	0.31949613512739766	0.5334608030592735
615	0.320068708846264	0.5334608030592735
616	0.32064128256513025	0.5334608030592735
617	0.32150014314342973	0.5334608030592735
618	0.3235041511594618	0.5353728489483748
619	0.32407672487832806	0.5353728489483748
620	0.3252218723160607	0.5353728489483748
621	0.3252218723160607	0.5372848948374761
622	0.32550815917549386	0.5372848948374761
623	0.3263670197537933	0.5372848948374761
624	0.32665330661322645	0.5372848948374761
625	0.32665330661322645	0.5391969407265774
626	0.3275121671915259	0.5391969407265774
627	0.3289436014886917	0.5411089866156787
628	0.3298024620669911	0.5411089866156787
629	0.3298024620669911	0.5430210325047801
630	0.3303750357858574	0.5430210325047801
631	0.33094760950472374	0.5430210325047801
632	0.33180647008302316	0.5430210325047801
633	0.3323790438018895	0.5430210325047801
634	0.3335241912396221	0.5430210325047801
635	0.33495562553678787	0.5430210325047801
636	0.3358144861150873	0.5430210325047801
637	0.3358144861150873	0.5449330783938815
638	0.33695963355281994	0.5449330783938815
639	0.338963641568852	0.5449330783938815
640	0.33924992842828516	0.5468451242829828
641	0.3406813627254509	0.5468451242829828
642	0.3406813627254509	0.5487571701720841
643	0.34211279702261665	0.5506692160611855
644	0.34297165760091614	0.5506692160611855
645	0.34383051817921556	0.5506692160611855
646	0.34383051817921556	0.5544933078393881
647	0.3449756656169482	0.5544933078393881
648	0.3461208130546808	0.5544933078393881
649	0.34812482107071285	0.5544933078393881
650	0.34812482107071285	0.5564053537284895
651	0.3501288290867449	0.5564053537284895
652	0.35070140280561124	0.5564053537284895
653	0.3518465502433438	0.5564053537284895
654	0.3527054108216433	0.5564053537284895
655	0.35327798454050957	0.5564053537284895
656	0.3538505582593759	0.5564053537284895
657	0.3538505582593759	0.5583173996175909
658	0.35413684511880905	0.5583173996175909
659	0.35470941883767537	0.5583173996175909
660	0.3555682794159748	0.5583173996175909
661	0.3561408531348411	0.5583173996175909
662	0.3561408531348411	0.5602294455066922
663	0.3564271399942743	0.5602294455066922
664	0.35699971371314054	0.5602294455066922
665	0.35757228743200686	0.5621414913957935
666	0.35785857429144	0.5621414913957935
667	0.35843114801030634	0.5621414913957935
668	0.35929000858860577	0.5621414913957935
669	0.36014886916690525	0.5678776290630975
670	0.36014886916690525	0.5697896749521989
671	0.3604351560263384	0.5697896749521989
672	0.3610077297452047	0.5697896749521989
673	0.36129401660463784	0.5717017208413002
674	0.36186659032350416	0.5717017208413002
675	0.36186659032350416	0.5755258126195029
676	0.3627254509018036	0.5755258126195029
677	0.36301173776123674	0.5755258126195029
678	0.3638705983395362	0.5755258126195029
679	0.36530203263670197	0.5755258126195029
680	0.3658746063555683	0.5755258126195029
681	0.36616089321500145	0.5755258126195029
682	0.3667334669338677	0.5755258126195029
683	0.36730604065273403	0.5755258126195029
684	0.36730604065273403	0.5774378585086042
685	0.3675923275121672	0.5774378585086042
686	0.3681649012310335	0.5774378585086042
687	0.3684511880904667	0.5774378585086042
688	0.36959633552819926	0.5774378585086042
689	0.3701689092470656	0.5774378585086042
690	0.3704551961064987	0.5793499043977055
691	0.37131405668479817	0.5793499043977055
692	0.3718866304036645	0.5793499043977055
693	0.3718866304036645	0.5812619502868069
694	0.37303177784139707	0.5812619502868069
695	0.37303177784139707	0.5831739961759083
696	0.3736043515602634	0.5831739961759083
697	0.374749498997996	0.5831739961759083
698	0.3753220727168623	0.5831739961759083
699	0.3758946464357286	0.5831739961759083
700	0.3761809332951618	0.5831739961759083
701	0.3761809332951618	0.5850860420650096
702	0.3764672201545949	0.5850860420650096
703	0.3770397938734612	0.5850860420650096
704	0.37732608073289436	0.5850860420650096
705	0.3781849413111938	0.5850860420650096
706	0.37933008874892643	0.5850860420650096
707	0.380475236186659	0.5850860420650096
708	0.38104780990552534	0.5850860420650096
709	0.38162038362439166	0.5850860420650096
710	0.38162038362439166	0.5869980879541109
711	0.3819066704838248	0.5869980879541109
712	0.38276553106212424	0.5869980879541109
713	0.38333810478099056	0.5869980879541109
714	0.3839106784998569	0.5869980879541109
715	0.38419696535929	0.5869980879541109
716	0.38419696535929	0.5889101338432122
717	0.3847695390781563	0.5889101338432122
718	0.3859146865158889	0.5889101338432122
719	0.38620097337532205	0.5889101338432122
720	0.3864872602347552	0.5908221797323135
721	0.3873461208130547	0.5908221797323135
722	0.38791869453192096	0.5908221797323135
723	0.3882049813913541	0.5908221797323135
724	0.38877755511022044	0.5908221797323135
725	0.3890638419696536	0.5908221797323135
726	0.389922702547953	0.5908221797323135
727	0.39049527626681935	0.5908221797323135
728	0.3907815631262525	0.5908221797323135
729	0.391640423704552	0.5908221797323135
730	0.3919267105639851	0.5908221797323135
731	0.3919267105639851	0.5927342256214149
732	0.3927855711422846	0.5927342256214149
733	0.3927855711422846	0.5946462715105163
734	0.39307185800171773	0.5946462715105163
735	0.3933581448611509	0.5965583173996176
736	0.3933581448611509	0.5984703632887189
737	0.393644431720584	0.5984703632887189
738	0.3945032922988835	0.5984703632887189
739	0.3950758660177498	0.5984703632887189
740	0.3950758660177498	0.6022944550669216
741	0.3959347265960492	0.6022944550669216
742	0.3959347265960492	0.6042065009560229
743	0.3962210134554824	0.6042065009560229
744	0.3967935871743487	0.6042065009560229
745	0.39707987403378187	0.6042065009560229
746	0.39707987403378187	0.6061185468451242
747	0.39822502147151445	0.6061185468451242
748	0.39879759519038077	0.6061185468451242
749	0.39994274262811336	0.6061185468451242
750	0.40080160320641284	0.6061185468451242
751	0.40166046378471226	0.6061185468451242
752	0.40251932436301174	0.6061185468451242
753	0.40251932436301174	0.6080305927342257
754	0.4028056112224449	0.609942638623327
755	0.40337818494131117	0.609942638623327
756	0.40423704551961065	0.609942638623327
757	0.4045233323790438	0.609942638623327
758	0.40480961923847697	0.6118546845124283
759	0.40538219295734323	0.6137667304015296
760	0.4056684798167764	0.6137667304015296
761	0.4062410535356427	0.6137667304015296
762	0.40681362725450904	0.6137667304015296
763	0.40767248783280846	0.6137667304015296
764	0.4091039221299742	0.6137667304015296
765	0.41024906956770685	0.6137667304015296
766	0.41053535642714	0.6137667304015296
767	0.41053535642714	0.6175908221797323
768	0.41082164328657317	0.6175908221797323
769	0.4125393644431721	0.6175908221797323
770	0.41311193816203834	0.6175908221797323
771	0.41454337245920414	0.6175908221797323
772	0.41540223303750357	0.6175908221797323
773	0.4156885198969367	0.6175908221797323
774	0.41626109361580305	0.6175908221797323
775	0.41626109361580305	0.621414913957935
776	0.4168336673346693	0.621414913957935
777	0.4168336673346693	0.6233269598470363
778	0.41711995419410247	0.6233269598470363
779	0.4182651016318351	0.6233269598470363
780	0.4185513884912683	0.6233269598470363
781	0.4202691096478672	0.6233269598470363
782	0.42141425708559976	0.6233269598470363
783	0.42313197824219867	0.6233269598470363
784	0.423704551961065	0.6233269598470363
785	0.42399083882049815	0.6233269598470363
786	0.42456341253936447	0.6252390057361377
787	0.4248496993987976	0.6252390057361377
788	0.4248496993987976	0.6290630975143403
789	0.4254222731176639	0.6290630975143403
790	0.4259948468365302	0.6290630975143403
791	0.4259948468365302	0.6309751434034416
792	0.4265674205553965	0.6309751434034416
793	0.42742628113369596	0.6309751434034416
794	0.4279988548525623	0.6347992351816444
795	0.42857142857142855	0.6347992351816444
796	0.42943028914972803	0.6347992351816444
797	0.42943028914972803	0.6367112810707457
798	0.43000286286859435	0.638623326959847
799	0.4302891497280275	0.638623326959847
800	0.4302891497280275	0.6405353728489483
801	0.4314342971657601	0.6405353728489483
802	0.4325794446034927	0.6405353728489483
803	0.4340108789006585	0.6405353728489483
804	0.4348697394789579	0.6405353728489483
805	0.43601488691669055	0.6405353728489483
806	0.4365874606355568	0.6405353728489483
807	0.43687374749499	0.6405353728489483
808	0.43773260807328945	0.6424474187380497
809	0.4380188949327226	0.6424474187380497
810	0.43887775551102204	0.6424474187380497
811	0.43945032922988836	0.6424474187380497
812	0.4403091898081878	0.6424474187380497
813	0.4403091898081878	0.6443594646271511
814	0.44116805038648726	0.6443594646271511
815	0.4417406241053536	0.6443594646271511
816	0.4420269109647867	0.6443594646271511
817	0.442599484683653	0.6443594646271511
818	0.442599484683653	0.6462715105162524
819	0.44288577154308617	0.6462715105162524
820	0.44288577154308617	0.6481835564053537
821	0.44403091898081876	0.6481835564053537
822	0.4451760664185514	0.6481835564053537
823	0.4457486401374177	0.6481835564053537
824	0.4457486401374177	0.6500956022944551
825	0.446321213856284	0.6500956022944551
826	0.44718007443458346	0.6500956022944551
827	0.4480389350128829	0.6500956022944551
828	0.4486115087317492	0.6500956022944551
829	0.44918408245061553	0.6500956022944551
830	0.4503292298883481	0.6500956022944551
831	0.4506155167477813	0.6500956022944551
832	0.45176066418551386	0.6500956022944551
833	0.4523332379043802	0.6520076481835564
834	0.4529058116232465	0.6520076481835564
835	0.4537646722015459	0.6520076481835564
836	0.45433724592041225	0.6520076481835564
837	0.45433724592041225	0.6539196940726577
838	0.45490981963927857	0.6539196940726577
839	0.4554823933581449	0.6539196940726577
840	0.4563412539364443	0.6539196940726577
841	0.45691382765531063	0.6539196940726577
842	0.4574864013741769	0.6539196940726577
843	0.4580589750930432	0.6539196940726577
844	0.4583452619524764	0.6539196940726577
845	0.45949040939020896	0.6539196940726577
846	0.45949040939020896	0.655831739961759
847	0.4597766962496421	0.655831739961759
848	0.46092184368737477	0.655831739961759
849	0.4617807042656742	0.6577437858508605
850	0.46263956484397367	0.6577437858508605
851	0.46321213856284	0.6577437858508605
852	0.4643572860005726	0.6577437858508605
853	0.4649298597194389	0.6577437858508605
854	0.465216146578872	0.6577437858508605
855	0.4657887202977383	0.6577437858508605
856	0.4666475808760378	0.6577437858508605
857	0.4666475808760378	0.6596558317399618
858	0.46722015459490407	0.6596558317399618
859	0.4683653020326367	0.6596558317399618
860	0.46979673632980246	0.6596558317399618
861	0.47065559690810194	0.6596558317399618
862	0.4712281706269682	0.6596558317399618
863	0.4720870312052677	0.6596558317399618
864	0.472659604924134	0.6596558317399618
865	0.4729458917835671	0.6596558317399618
866	0.47523618665903233	0.6596558317399618
867	0.47695390781563124	0.6596558317399618
868	0.4778127683939307	0.6596558317399618
869	0.47838534211279704	0.6596558317399618
870	0.4789579158316633	0.6596558317399618
871	0.4795304895505296	0.6596558317399618
872	0.4795304895505296	0.6615678776290631
873	0.4798167764099628	0.6615678776290631
874	0.4806756369882622	0.6615678776290631
875	0.48182078442599485	0.6615678776290631
876	0.4823933581448612	0.6615678776290631
877	0.4823933581448612	0.6634799235181644
878	0.4826796450042943	0.6634799235181644
879	0.4838247924420269	0.6634799235181644
880	0.48439736616089324	0.6673040152963671
881	0.48468365302032634	0.6673040152963671
882	0.48525622673919266	0.6673040152963671
883	0.485828800458059	0.6673040152963671
884	0.4864013741769253	0.6673040152963671
885	0.4866876610363584	0.6673040152963671
886	0.4866876610363584	0.6692160611854685
887	0.4884053821929573	0.6692160611854685
888	0.4884053821929573	0.6730401529636711
889	0.4886916690523905	0.6730401529636711
890	0.4898368164901231	0.6730401529636711
891	0.49069567706842254	0.6730401529636711
892	0.49126825078728886	0.6730401529636711
893	0.491554537646722	0.6730401529636711
894	0.491554537646722	0.6749521988527725
895	0.49212711136558834	0.6749521988527725
896	0.49298597194388777	0.6768642447418738
897	0.4958488405382193	0.6768642447418738
898	0.4975665616948182	0.6768642447418738
899	0.49842542227311765	0.6768642447418738
900	0.4992842828514171	0.6787762906309751
901	0.4995705697108503	0.6787762906309751
902	0.4995705697108503	0.6806883365200764
903	0.49985685657028345	0.6806883365200764
904	0.49985685657028345	0.6826003824091779
905	0.5007157171485829	0.6826003824091779
906	0.5012882908674492	0.6826003824091779
907	0.5021471514457486	0.6826003824091779
908	0.5027197251646149	0.6845124282982792
909	0.503006012024048	0.6845124282982792
910	0.503006012024048	0.6864244741873805
911	0.5032922988834813	0.6864244741873805
912	0.5032922988834813	0.6883365200764818
913	0.5041511594617807	0.6883365200764818
914	0.5041511594617807	0.6902485659655831
915	0.5052963068995133	0.6902485659655831
916	0.5061551674778128	0.6902485659655831
917	0.5075866017749785	0.6902485659655831
918	0.508445462353278	0.6902485659655831
919	0.5087317492127111	0.6902485659655831
920	0.5093043229315775	0.6902485659655831
921	0.5104494703693101	0.6902485659655831
922	0.5110220440881763	0.6902485659655831
923	0.5127397652447753	0.6902485659655831
924	0.5133123389636416	0.6902485659655831
925	0.514171199541941	0.6902485659655831
926	0.514171199541941	0.6921606118546845
927	0.5147437732608073	0.6921606118546845
928	0.5150300601202404	0.6940726577437859
929	0.5156026338391068	0.6940726577437859
930	0.5167477812768394	0.6940726577437859
931	0.5181792155740051	0.6940726577437859
932	0.5184655024334383	0.6978967495219885
933	0.5187517892928715	0.6978967495219885
934	0.5198969367306041	0.7017208413001912
935	0.521614657887203	0.7017208413001912
936	0.5227598053249356	0.7017208413001912
937	0.5244775264815345	0.7017208413001912
938	0.525336387059834	0.7017208413001912
939	0.5259089607787003	0.7017208413001912
940	0.5264815344975665	0.7017208413001912
941	0.5264815344975665	0.7036328871892925
942	0.5276266819352992	0.7055449330783938
943	0.5279129687947324	0.7055449330783938
944	0.5287718293730318	0.7055449330783938
945	0.5293444030918981	0.7055449330783938
946	0.5299169768107644	0.7074569789674953
947	0.531062124248497	0.7074569789674953
948	0.5322072716862296	0.7074569789674953
949	0.5336387059833954	0.7074569789674953
950	0.5344975665616948	0.7074569789674953
951	0.534783853421128	0.7074569789674953
952	0.534783853421128	0.7093690248565966
953	0.5365015745777268	0.7093690248565966
954	0.5373604351560264	0.7093690248565966
955	0.5376467220154595	0.7112810707456979
956	0.5382192957343258	0.7112810707456979
957	0.5382192957343258	0.7131931166347992
958	0.5385055825937589	0.7131931166347992
959	0.5390781563126252	0.7131931166347992
960	0.5390781563126252	0.7170172084130019
961	0.5396507300314916	0.7170172084130019
962	0.5416547380475236	0.7170172084130019
963	0.5439450329229888	0.7170172084130019
964	0.5445176066418551	0.7170172084130019
965	0.5445176066418551	0.7189292543021033
966	0.5453764672201546	0.7189292543021033
967	0.5459490409390209	0.7189292543021033
968	0.5465216146578872	0.7189292543021033
969	0.5468079015173204	0.7189292543021033
970	0.5479530489550529	0.7189292543021033
971	0.5482393358144861	0.7189292543021033
972	0.5493844832522187	0.7189292543021033
973	0.5505296306899513	0.7189292543021033
974	0.5505296306899513	0.7208413001912046
975	0.5511022044088176	0.7208413001912046
976	0.5513884912682507	0.7208413001912046
977	0.5519610649871171	0.722753346080306
978	0.5525336387059834	0.722753346080306
979	0.5528199255654166	0.722753346080306
980	0.5533924992842828	0.722753346080306
981	0.5539650730031491	0.722753346080306
982	0.5551102204408818	0.7246653919694073
983	0.5576868021757801	0.7246653919694073
984	0.5588319496135128	0.7246653919694073
985	0.5591182364729459	0.7246653919694073
986	0.5596908101918122	0.7246653919694073
987	0.5622673919267106	0.7246653919694073
988	0.5636988262238763	0.7284894837476099
989	0.5645576868021758	0.7284894837476099
990	0.5645576868021758	0.7304015296367112
991	0.5651302605210421	0.7304015296367112
992	0.5665616948182078	0.7304015296367112
993	0.5677068422559405	0.7304015296367112
994	0.5679931291153736	0.7304015296367112
995	0.5685657028342399	0.7304015296367112
996	0.5691382765531062	0.7304015296367112
997	0.5691382765531062	0.7323135755258127
998	0.5694245634125393	0.7323135755258127
999	0.5708559977097051	0.7323135755258127
1000	0.5714285714285714	0.734225621414914
1001	0.5751503006012024	0.734225621414914
1002	0.5754365874606355	0.7361376673040153
1003	0.5757228743200687	0.7361376673040153
1004	0.5760091611795018	0.7380497131931166
1005	0.5771543086172345	0.7380497131931166
1006	0.5780131691955339	0.7380497131931166
1007	0.5785857429144002	0.7380497131931166
1008	0.5788720297738333	0.7380497131931166
1009	0.5794446034926997	0.7380497131931166
1010	0.5803034640709991	0.7380497131931166
1011	0.5814486115087317	0.7380497131931166
1012	0.5817348983681649	0.7380497131931166
1013	0.5831663326653307	0.7380497131931166
1014	0.583738906384197	0.7380497131931166
1015	0.5845977669624964	0.7380497131931166
1016	0.5845977669624964	0.739961759082218
1017	0.5848840538219295	0.739961759082218
1018	0.5848840538219295	0.7437858508604207
1019	0.5857429144002291	0.7437858508604207
1020	0.5860292012596622	0.7437858508604207
1021	0.5866017749785285	0.7437858508604207
1022	0.5868880618379616	0.7437858508604207
1023	0.5868880618379616	0.745697896749522
1024	0.5871743486973948	0.745697896749522
1025	0.5883194961351274	0.745697896749522
1026	0.5897509304322932	0.745697896749522
1027	0.5926137990266247	0.745697896749522
1028	0.593186372745491	0.745697896749522
1029	0.5934726596049241	0.745697896749522
1030	0.5934726596049241	0.7476099426386233
1031	0.5946178070426568	0.7476099426386233
1032	0.5954766676209562	0.7476099426386233
1033	0.5960492413398225	0.7476099426386233
1034	0.5966218150586888	0.7476099426386233
1035	0.5974806756369883	0.7476099426386233
1036	0.5974806756369883	0.7495219885277247
1037	0.5983395362152877	0.751434034416826
1038	0.5991983967935872	0.751434034416826
1039	0.5997709705124534	0.751434034416826
1040	0.6003435442313197	0.751434034416826
1041	0.600629831090753	0.751434034416826
1042	0.6012024048096193	0.751434034416826
1043	0.6014886916690524	0.751434034416826
1044	0.6014886916690524	0.7533460803059273
1045	0.6020612653879187	0.7533460803059273
1046	0.6029201259662181	0.7533460803059273
1047	0.6037789865445176	0.7533460803059273
1048	0.6040652734039508	0.7533460803059273
1049	0.6046378471228171	0.7533460803059273
1050	0.6057829945605496	0.7533460803059273
1051	0.6066418551388492	0.7533460803059273
1052	0.6069281419982823	0.7533460803059273
1053	0.6077870025765817	0.7609942638623327
1054	0.6086458631548812	0.7609942638623327
1055	0.6097910105926138	0.7609942638623327
1056	0.6109361580303464	0.7609942638623327
1057	0.6109361580303464	0.762906309751434
1058	0.6112224448897795	0.762906309751434
1059	0.6117950186086458	0.762906309751434
1060	0.612081305468079	0.762906309751434
1061	0.612081305468079	0.7648183556405354
1062	0.6129401660463785	0.7648183556405354
1063	0.6129401660463785	0.7667304015296367
1064	0.6132264529058116	0.7667304015296367
1065	0.6143716003435442	0.7667304015296367
1066	0.6149441740624105	0.7667304015296367
1067	0.6152304609218436	0.7667304015296367
1068	0.61580303464071	0.768642447418738
1069	0.6166618952190095	0.768642447418738
1070	0.617807042656742	0.768642447418738
1071	0.6183796163756083	0.768642447418738
1072	0.6186659032350416	0.768642447418738
1073	0.6198110506727741	0.768642447418738
1074	0.6212424849699398	0.768642447418738
1075	0.6223876324076725	0.768642447418738
1076	0.6226739192671057	0.768642447418738
1077	0.6232464929859719	0.768642447418738
1078	0.6241053535642714	0.7705544933078394
1079	0.6266819352991698	0.7705544933078394
1080	0.6266819352991698	0.7724665391969407
1081	0.6269682221586029	0.7724665391969407
1082	0.6275407958774692	0.7743785850860421
1083	0.6286859433152018	0.7743785850860421
1084	0.6298310907529344	0.7743785850860421
1085	0.6304036644718007	0.7743785850860421
1086	0.6306899513312338	0.7762906309751434
1087	0.6309762381906671	0.7762906309751434
1088	0.6309762381906671	0.7782026768642447
1089	0.6318350987689665	0.7782026768642447
1090	0.6326939593472659	0.7782026768642447
1091	0.6332665330661322	0.7782026768642447
1092	0.6338391067849986	0.7782026768642447
1093	0.6355568279415975	0.7782026768642447
1094	0.6361294016604638	0.7782026768642447
1095	0.6372745490981964	0.7782026768642447
1096	0.6375608359576296	0.7782026768642447
1097	0.6378471228170627	0.780114722753346
1098	0.638419696535929	0.780114722753346
1099	0.6392785571142284	0.780114722753346
1100	0.6398511308330948	0.780114722753346
1101	0.6412825651302605	0.780114722753346
1102	0.6415688519896937	0.780114722753346
1103	0.64214142570856	0.780114722753346
1104	0.6430002862868595	0.780114722753346
1105	0.6432865731462926	0.780114722753346
1106	0.6438591468651589	0.780114722753346
1107	0.6447180074434583	0.780114722753346
1108	0.6455768680217578	0.780114722753346
1109	0.6464357286000573	0.780114722753346
1110	0.6475808760377899	0.780114722753346
1111	0.6481534497566561	0.7820267686424475
1112	0.6484397366160893	0.7820267686424475
1113	0.6507300314915545	0.7820267686424475
1114	0.6518751789292871	0.7820267686424475
1115	0.6530203263670198	0.7820267686424475
1116	0.6541654738047523	0.7820267686424475
1117	0.655310621242485	0.7820267686424475
1118	0.6555969081019182	0.7820267686424475
1119	0.6555969081019182	0.7839388145315488
1120	0.6558831949613513	0.7839388145315488
1121	0.6570283423990839	0.7839388145315488
1122	0.6576009161179502	0.7839388145315488
1123	0.6581734898368164	0.7858508604206501
1124	0.6593186372745491	0.7858508604206501
1125	0.6598912109934154	0.7877629063097514
1126	0.6601774978528485	0.7877629063097514
1127	0.661036358431148	0.7877629063097514
1128	0.6616089321500143	0.7877629063097514
1129	0.6624677927283138	0.7877629063097514
1130	0.6627540795877469	0.7877629063097514
1131	0.6638992270254795	0.7877629063097514
1132	0.6641855138849126	0.7877629063097514
1133	0.664758087603779	0.7877629063097514
1134	0.6659032350415116	0.7877629063097514
1135	0.6659032350415116	0.7896749521988528
1136	0.666762095619811	0.7896749521988528
1137	0.6673346693386774	0.7896749521988528
1138	0.6676209561981105	0.7896749521988528
1139	0.6681935299169768	0.7896749521988528
1140	0.6690523904952763	0.7896749521988528
1141	0.6701975379330088	0.7896749521988528
1142	0.6707701116518752	0.7896749521988528
1143	0.6713426853707415	0.7934990439770554
1144	0.6716289722301746	0.7934990439770554
1145	0.6722015459490409	0.7934990439770554
1146	0.6733466933867736	0.7934990439770554
1147	0.674205553965073	0.7934990439770554
1148	0.6750644145433724	0.7954110898661568
1149	0.6759232751216719	0.7954110898661568
1150	0.6767821356999714	0.7973231357552581
1151	0.6776409962782708	0.7973231357552581
1152	0.6782135699971371	0.7973231357552581
1153	0.6787861437160034	0.7973231357552581
1154	0.6796450042943029	0.7973231357552581
1155	0.6805038648726024	0.7973231357552581
1156	0.6816490123103349	0.7973231357552581
1157	0.6822215860292012	0.7973231357552581
1158	0.6825078728886345	0.7992351816443595
1159	0.683653020326367	0.8011472275334608
1160	0.6845118809046665	0.8011472275334608
1161	0.6850844546235327	0.8011472275334608
1162	0.6862296020612654	0.8011472275334608
1163	0.6865158889206986	0.8011472275334608
1164	0.687374749498998	0.8011472275334608
1165	0.6879473232178643	0.8011472275334608
1166	0.6888061837961638	0.8011472275334608
1167	0.6890924706555969	0.8011472275334608
1168	0.6902376180933295	0.8011472275334608
1169	0.6908101918121958	0.8030592734225621
1170	0.6910964786716289	0.8030592734225621
1171	0.6910964786716289	0.8049713193116634
1172	0.6925279129687947	0.8049713193116634
1173	0.693100486687661	0.8049713193116634
1174	0.6939593472659605	0.8049713193116634
1175	0.6951044947036931	0.8068833652007649
1176	0.6956770684225594	0.8068833652007649
1177	0.6962496421414257	0.8068833652007649
1178	0.6965359290008588	0.8068833652007649
1179	0.6973947895791583	0.8068833652007649
1180	0.6979673632980247	0.8068833652007649
1181	0.6982536501574578	0.8068833652007649
1182	0.6982536501574578	0.8087954110898662
1183	0.6985399370168909	0.8087954110898662
1184	0.6993987975951904	0.8087954110898662
1185	0.6999713713140567	0.8087954110898662
1186	0.7008302318923562	0.8087954110898662
1187	0.7014028056112225	0.8087954110898662
1188	0.7022616661895219	0.8087954110898662
1189	0.7034068136272545	0.8087954110898662
1190	0.7036931004866877	0.8087954110898662
1191	0.7045519610649871	0.8107074569789675
1192	0.7051245347838534	0.8107074569789675
1193	0.7065559690810191	0.8107074569789675
1194	0.7074148296593187	0.8107074569789675
1195	0.7074148296593187	0.8126195028680688
1196	0.7082736902376181	0.8145315487571702
1197	0.7088462639564844	0.8145315487571702
1198	0.7091325508159175	0.8164435946462715
1199	0.7094188376753507	0.8164435946462715
1200	0.7094188376753507	0.8202676864244742
1201	0.7111365588319496	0.8202676864244742
1202	0.7117091325508159	0.8202676864244742
1203	0.7134268537074149	0.8202676864244742
1204	0.7142857142857143	0.8202676864244742
1205	0.7151445748640137	0.8202676864244742
1206	0.7151445748640137	0.8221797323135756
1207	0.71571714858288	0.8221797323135756
1208	0.7162897223017464	0.8221797323135756
1209	0.7168622960206127	0.8221797323135756
1210	0.7180074434583452	0.8221797323135756
1211	0.7182937303177784	0.8221797323135756
1212	0.7182937303177784	0.8240917782026769
1213	0.7188663040366448	0.8240917782026769
1214	0.7191525908960779	0.8240917782026769
1215	0.7197251646149442	0.8260038240917782
1216	0.7208703120526768	0.8260038240917782
1217	0.7214428857715431	0.8260038240917782
1218	0.7223017463498426	0.8260038240917782
1219	0.7243057543658746	0.8260038240917782
1220	0.724878328084741	0.8260038240917782
1221	0.7251646149441741	0.8260038240917782
1222	0.7260234755224735	0.8260038240917782
1223	0.7265960492413398	0.8260038240917782
1224	0.7271686229602061	0.8279158699808795
1225	0.7277411966790724	0.8279158699808795
1226	0.7286000572573719	0.8279158699808795
1227	0.7294589178356713	0.8298279158699808
1228	0.7297452046951045	0.8298279158699808
1229	0.7303177784139708	0.8298279158699808
1230	0.7311766389922703	0.8298279158699808
1231	0.7317492127111366	0.8298279158699808
1232	0.7320354995705697	0.8298279158699808
1233	0.7328943601488692	0.8298279158699808
1234	0.7328943601488692	0.8336520076481836
1235	0.7348983681649013	0.8336520076481836
1236	0.7354709418837675	0.8336520076481836
1237	0.7357572287432007	0.8336520076481836
1238	0.7369023761809333	0.8336520076481836
1239	0.7374749498997996	0.8336520076481836
1240	0.7374749498997996	0.8374760994263862
1241	0.7389063841969653	0.8393881453154876
1242	0.7397652447752648	0.8393881453154876
1243	0.7403378184941312	0.8393881453154876
1244	0.7417692527912969	0.8393881453154876
1245	0.7429144002290294	0.8393881453154876
1246	0.7434869739478958	0.8393881453154876
1247	0.7443458345261953	0.8393881453154876
1248	0.7452046951044947	0.8393881453154876
1249	0.745777268823361	0.8393881453154876
1250	0.7469224162610936	0.8393881453154876
1251	0.7472087031205268	0.8393881453154876
1252	0.7472087031205268	0.8413001912045889
1253	0.7477812768393931	0.8413001912045889
1254	0.749498997995992	0.8413001912045889
1255	0.7506441454337246	0.8413001912045889
1256	0.751503006012024	0.8432122370936902
1257	0.7523618665903236	0.8432122370936902
1258	0.7523618665903236	0.8451242829827916
1259	0.7535070140280561	0.8451242829827916
1260	0.7540795877469224	0.8451242829827916
1261	0.7546521614657887	0.8451242829827916
1262	0.7560835957629545	0.8451242829827916
1263	0.7566561694818208	0.8451242829827916
1264	0.7572287432006871	0.8451242829827916
1265	0.7578013169195534	0.8451242829827916
1266	0.7592327512167192	0.8451242829827916
1267	0.7595190380761523	0.8451242829827916
1268	0.7600916117950186	0.847036328871893
1269	0.7600916117950186	0.8508604206500956
1270	0.7603778986544517	0.8508604206500956
1271	0.760950472373318	0.8508604206500956
1272	0.7615230460921844	0.8508604206500956
1273	0.7615230460921844	0.8527724665391969
1274	0.7632407672487833	0.8527724665391969
1275	0.7632407672487833	0.8546845124282982
1276	0.7638133409676496	0.8546845124282982
1277	0.7643859146865158	0.8546845124282982
1278	0.7655310621242485	0.8546845124282982
1279	0.7655310621242485	0.8565965583173997
1280	0.7658173489836817	0.858508604206501
1281	0.7661036358431148	0.858508604206501
1282	0.7661036358431148	0.8604206500956023
1283	0.7669624964214142	0.8604206500956023
1284	0.7681076438591469	0.8604206500956023
1285	0.76839393071858	0.8604206500956023
1286	0.7692527912968795	0.8604206500956023
1287	0.7698253650157458	0.8604206500956023
1288	0.7698253650157458	0.8623326959847036
1289	0.7709705124534784	0.8623326959847036
1290	0.7715430861723447	0.8623326959847036
1291	0.7726882336100773	0.8623326959847036
1292	0.7729745204695104	0.8623326959847036
1293	0.7729745204695104	0.8661567877629063
1294	0.7735470941883767	0.8661567877629063
1295	0.7735470941883767	0.8680688336520076
1296	0.7746922416261094	0.8680688336520076
1297	0.7755511022044088	0.8680688336520076
1298	0.7766962496421415	0.8680688336520076
1299	0.7772688233610078	0.8680688336520076
1300	0.777841397079874	0.8680688336520076
1301	0.7784139707987403	0.8680688336520076
1302	0.7784139707987403	0.869980879541109
1303	0.7787002576581735	0.869980879541109
1304	0.779845405095906	0.869980879541109
1305	0.7804179788147724	0.8718929254302104
1306	0.781563126252505	0.8718929254302104
1307	0.7821356999713713	0.8718929254302104
1308	0.7844259948468365	0.8718929254302104
1309	0.7861437160034355	0.8718929254302104
1310	0.7870025765817349	0.8718929254302104
1311	0.7878614371600343	0.8718929254302104
1312	0.7881477240194675	0.8718929254302104
1313	0.7881477240194675	0.8738049713193117
1314	0.7887202977383339	0.8738049713193117
1315	0.7892928714572001	0.8738049713193117
1316	0.7904380188949327	0.8738049713193117
1317	0.791010592613799	0.8738049713193117
1318	0.7915831663326653	0.8738049713193117
1319	0.7930146006298311	0.8738049713193117
1320	0.7941597480675637	0.8738049713193117
1321	0.79473232178643	0.8738049713193117
1322	0.7958774692241626	0.8776290630975143
1323	0.7961637560835958	0.8776290630975143
1324	0.7967363298024621	0.8776290630975143
1325	0.7967363298024621	0.8795411089866156
1326	0.7975951903807615	0.8795411089866156
1327	0.7978814772401946	0.8795411089866156
1328	0.7990266246779273	0.8795411089866156
1329	0.800458058975093	0.8795411089866156
1330	0.8007443458345262	0.8795411089866156
1331	0.8016032064128257	0.8795411089866156
1332	0.8018894932722588	0.8795411089866156
1333	0.8024620669911251	0.8795411089866156
1334	0.8033209275694245	0.8795411089866156
1335	0.8041797881477241	0.8795411089866156
1336	0.8044660750071572	0.8814531548757171
1337	0.8058975093043229	0.8814531548757171
1338	0.8064700830231892	0.8814531548757171
1339	0.8067563698826223	0.8814531548757171
1340	0.8073289436014887	0.8814531548757171
1341	0.8090466647580876	0.887189292543021
1342	0.8093329516175207	0.887189292543021
1343	0.8101918121958203	0.887189292543021
1344	0.8101918121958203	0.8891013384321224
1345	0.8113369596335528	0.8891013384321224
1346	0.811623246492986	0.8910133843212237
1347	0.8119095333524191	0.8910133843212237
1348	0.8124821070712854	0.8910133843212237
1349	0.8127683939307185	0.8910133843212237
1350	0.8136272545090181	0.8910133843212237
1351	0.8144861150873175	0.8910133843212237
1352	0.8150586888061838	0.8910133843212237
1353	0.8167764099627827	0.8910133843212237
1354	0.8179215574005153	0.8910133843212237
1355	0.8182078442599484	0.8910133843212237
1356	0.8184941311193816	0.892925430210325
1357	0.819352991697681	0.892925430210325
1358	0.8202118522759805	0.892925430210325
1359	0.8207844259948468	0.892925430210325
1360	0.82107071285428	0.892925430210325
1361	0.82107071285428	0.8967495219885278
1362	0.8213569997137131	0.8967495219885278
1363	0.8219295734325794	0.8986615678776291
1364	0.8227884340108789	0.8986615678776291
1365	0.8245061551674778	0.8986615678776291
1366	0.8245061551674778	0.9024856596558317
1367	0.8250787288863441	0.9024856596558317
1368	0.8256513026052105	0.9024856596558317
1369	0.8270827369023762	0.9024856596558317
1370	0.8273690237618093	0.9024856596558317
1371	0.8279415974806756	0.9024856596558317
1372	0.830518179215574	0.9024856596558317
1373	0.830518179215574	0.904397705544933
1374	0.8313770397938735	0.9063097514340345
1375	0.8319496135127398	0.9063097514340345
1376	0.8330947609504724	0.9063097514340345
1377	0.8330947609504724	0.9082217973231358
1378	0.8342399083882049	0.9082217973231358
1379	0.8348124821070713	0.9101338432122371
1380	0.8353850558259376	0.9101338432122371
1381	0.836243916404237	0.9101338432122371
1382	0.8365302032636702	0.9101338432122371
1383	0.8365302032636702	0.9139579349904398
1384	0.8376753507014028	0.9139579349904398
1385	0.837961637560836	0.9139579349904398
1386	0.8385342112797023	0.9139579349904398
1387	0.8396793587174348	0.9139579349904398
1388	0.8396793587174348	0.9158699808795411
1389	0.8402519324363011	0.9158699808795411
1390	0.8408245061551675	0.9177820267686424
1391	0.8411107930146007	0.9177820267686424
1392	0.8425422273117664	0.9177820267686424
1393	0.8434010878900658	0.9177820267686424
1394	0.8439736616089322	0.9177820267686424
1395	0.8448325221872316	0.9177820267686424
1396	0.8451188090466648	0.9177820267686424
1397	0.845691382765531	0.9177820267686424
1398	0.845691382765531	0.9196940726577438
1399	0.8459776696249642	0.9196940726577438
1400	0.8465502433438306	0.9196940726577438
1401	0.84740910392213	0.9196940726577438
1402	0.8496993987975952	0.9196940726577438
1403	0.8502719725164615	0.9196940726577438
1404	0.8534211279702262	0.9196940726577438
1405	0.8539937016890925	0.9196940726577438
1406	0.8542799885485256	0.9196940726577438
1407	0.8548525622673919	0.9196940726577438
1408	0.8557114228456913	0.9196940726577438
1409	0.8559977097051246	0.9216061185468452
1410	0.856856570283424	0.9216061185468452
1411	0.8571428571428571	0.9235181644359465
1412	0.8577154308617234	0.9235181644359465
1413	0.8582880045805897	0.9254302103250478
1414	0.8597194388777555	0.9254302103250478
1415	0.8614371600343544	0.9254302103250478
1416	0.8617234468937875	0.9254302103250478
1417	0.8617234468937875	0.9292543021032504
1418	0.8628685943315202	0.9292543021032504
1419	0.8631548811909533	0.9292543021032504
1420	0.8648726023475523	0.9292543021032504
1421	0.8665903235041511	0.9292543021032504
1422	0.8668766103635843	0.9311663479923518
1423	0.8677354709418837	0.9311663479923518
1424	0.8685943315201832	0.9311663479923518
1425	0.8691669052390495	0.9311663479923518
1426	0.870025765817349	0.9311663479923518
1427	0.870025765817349	0.9330783938814532
1428	0.8705983395362152	0.9330783938814532
1429	0.8711709132550816	0.9330783938814532
1430	0.8714572001145148	0.9330783938814532
1431	0.8720297738333811	0.9330783938814532
1432	0.8728886344116805	0.9330783938814532
1433	0.87374749498998	0.9330783938814532
1434	0.87374749498998	0.9349904397705545
1435	0.8748926424277126	0.9349904397705545
1436	0.8754652161465789	0.9349904397705545
1437	0.8763240767248783	0.9349904397705545
1438	0.8786143716003435	0.9349904397705545
1439	0.8786143716003435	0.9369024856596558
1440	0.8803320927569425	0.9369024856596558
1441	0.8811909533352419	0.9369024856596558
1442	0.8817635270541082	0.9369024856596558
1443	0.883194961351274	0.9369024856596558
1444	0.8837675350701403	0.9369024856596558
1445	0.8849126825078729	0.9369024856596558
1446	0.8854852562267392	0.9369024856596558
1447	0.8857715430861723	0.9369024856596558
1448	0.8863441168050387	0.9369024856596558
1449	0.886916690523905	0.9369024856596558
1450	0.886916690523905	0.9388145315487572
1451	0.8877755511022044	0.9388145315487572
1452	0.8877755511022044	0.9407265774378585
1453	0.8883481248210707	0.9407265774378585
1454	0.888920698539937	0.9407265774378585
1455	0.888920698539937	0.9426386233269598
1456	0.8903521328371028	0.9426386233269598
1457	0.8909247065559691	0.9426386233269598
1458	0.8935012882908675	0.9426386233269598
1459	0.8943601488691669	0.9426386233269598
1460	0.8952190094474664	0.9426386233269598
1461	0.8966504437446321	0.9426386233269598
1462	0.8972230174634984	0.9426386233269598
1463	0.8977955911823647	0.9426386233269598
1464	0.9012310334955626	0.9426386233269598
1465	0.9018036072144289	0.9426386233269598
1466	0.9043801889493273	0.9426386233269598
1467	0.9052390495276267	0.9426386233269598
1468	0.9055253363870598	0.9445506692160612
1469	0.9060979101059261	0.9445506692160612
1470	0.9066704838247924	0.9445506692160612
1471	0.9069567706842256	0.9445506692160612
1472	0.9078156312625251	0.9464627151051626
1473	0.9083882049813914	0.9464627151051626
1474	0.9086744918408245	0.9464627151051626
1475	0.9095333524191239	0.9464627151051626
1476	0.9103922129974235	0.9464627151051626
1477	0.9109647867162898	0.9464627151051626
1478	0.9112510735757229	0.9464627151051626
1479	0.9112510735757229	0.9483747609942639
1480	0.9118236472945892	0.9483747609942639
1481	0.9121099341540223	0.9483747609942639
1482	0.913255081591755	0.9483747609942639
1483	0.913541368451188	0.9483747609942639
1484	0.9141139421700544	0.9483747609942639
1485	0.9146865158889207	0.9483747609942639
1486	0.9155453764672201	0.9483747609942639
1487	0.9158316633266533	0.9483747609942639
1488	0.9164042370455197	0.9502868068833652
1489	0.9175493844832522	0.9502868068833652
1490	0.9181219582021185	0.9521988527724665
1491	0.9192671056398511	0.9521988527724665
1492	0.92098482679645	0.9521988527724665
1493	0.9212711136558832	0.9521988527724665
1494	0.9218436873747495	0.9521988527724665
1495	0.9232751216719153	0.9521988527724665
1496	0.9238476953907816	0.9521988527724665
1497	0.9244202691096479	0.9521988527724665
1498	0.9249928428285141	0.9521988527724665
1499	0.9258517034068137	0.9521988527724665
1500	0.9261379902662468	0.9521988527724665
1501	0.9267105639851131	0.9521988527724665
1502	0.9278557114228457	0.9521988527724665
1503	0.9278557114228457	0.9541108986615678
1504	0.9290008588605783	0.9541108986615678
1505	0.9295734325794446	0.9541108986615678
1506	0.9301460062983109	0.9541108986615678
1507	0.9307185800171772	0.9541108986615678
1508	0.9318637274549099	0.9541108986615678
1509	0.9318637274549099	0.9560229445506692
1510	0.9364443172058402	0.9560229445506692
1511	0.9364443172058402	0.9579349904397706
1512	0.9370168909247065	0.9579349904397706
1513	0.9378757515030061	0.9579349904397706
1514	0.9381620383624392	0.9579349904397706
1515	0.9381620383624392	0.9598470363288719
1516	0.9384483252218723	0.9598470363288719
1517	0.9390208989407386	0.9598470363288719
1518	0.9395934726596049	0.9598470363288719
1519	0.9395934726596049	0.9617590822179732
1520	0.9398797595190381	0.9617590822179732
1521	0.9407386200973376	0.9617590822179732
1522	0.9413111938162039	0.9617590822179732
1523	0.9421700543945033	0.9617590822179732
1524	0.945319209848268	0.9617590822179732
1525	0.945319209848268	0.9636711281070746
1526	0.9470369310048669	0.9636711281070746
1527	0.9470369310048669	0.9655831739961759
1528	0.9498997995991983	0.9655831739961759
1529	0.951044947036931	0.9655831739961759
1530	0.9519038076152304	0.9655831739961759
1531	0.9524763813340967	0.9655831739961759
1532	0.9524763813340967	0.9674952198852772
1533	0.95276266819353	0.9674952198852772
1534	0.9533352419123963	0.9674952198852772
1535	0.9544803893501288	0.9674952198852772
1536	0.9544803893501288	0.9694072657743786
1537	0.9553392499284283	0.97131931166348
1538	0.9556255367878614	0.97131931166348
1539	0.9556255367878614	0.9751434034416826
1540	0.9561981105067278	0.9751434034416826
1541	0.9593472659604925	0.9751434034416826
1542	0.9593472659604925	0.9770554493307839
1543	0.960492413398225	0.9770554493307839
1544	0.960492413398225	0.9789674952198852
1545	0.9619238476953907	0.9789674952198852
1546	0.9624964214142571	0.9789674952198852
1547	0.9645004294302891	0.9789674952198852
1548	0.9650730031491555	0.9789674952198852
1549	0.9653592900085886	0.9789674952198852
1550	0.9662181505868881	0.9789674952198852
1551	0.9665044374463212	0.9789674952198852
1552	0.9670770111651875	0.9789674952198852
1553	0.9679358717434869	0.9789674952198852
1554	0.9679358717434869	0.9808795411089866
1555	0.9696535929000859	0.9808795411089866
1556	0.9705124534783853	0.9808795411089866
1557	0.9713713140566848	0.9808795411089866
1558	0.9722301746349843	0.9808795411089866
1559	0.9725164614944174	0.9808795411089866
1560	0.9730890352132837	0.9808795411089866
1561	0.9730890352132837	0.982791586998088
1562	0.9750930432293158	0.982791586998088
1563	0.9750930432293158	0.9847036328871893
1564	0.9756656169481821	0.9847036328871893
1565	0.9759519038076152	0.9866156787762906
1566	0.977383338104781	0.9866156787762906
1567	0.977383338104781	0.988527724665392
1568	0.9842542227311767	0.988527724665392
1569	0.9848267964500429	0.988527724665392
1570	0.9853993701689092	0.988527724665392
1571	0.9859719438877755	0.988527724665392
1572	0.9862582307472088	0.988527724665392
1573	0.9865445176066419	0.9904397705544933
1574	0.986830804466075	0.9904397705544933
1575	0.986830804466075	0.9923518164435946
1576	0.9882622387632408	0.9923518164435946
1577	0.9882622387632408	0.994263862332696
1578	0.9899799599198397	0.994263862332696
1579	0.9899799599198397	0.9961759082217974
1580	0.9911251073575723	0.9961759082217974
1581	0.9911251073575723	0.9980879541108987
1582	0.9914113942170054	0.9980879541108987
1583	0.9914113942170054	1.0
1584	0.9922702547953048	1.0
1585	0.9928428285141712	1.0
1586	0.9945605496707701	1.0
1587	0.9957056971085028	1.0
1588	1.0	1.0
