# Supplementary material for: Efficient encoding of large antigenic spaces by epitope prioritization with Dolphyn
Source: Nat Commun. 2024 Feb 21;15:1577. doi: 10.1038/s41467-024-45601-8 (PMC10881494; doi:10.1038/s41467-024-45601-8)
Supplement: Supplementary file 4 — Source Data [file 41467_2024_45601_MOESM4_ESM.zip › SourceData/Fig2D_EBV.csv]

	FPR	TPR
0	0.0	0.0
1	0.0036540803897685747	0.0
2	0.0054811205846528625	0.0
3	0.0060901339829476245	0.0
4	0.0060901339829476245	0.001610305958132045
5	0.006699147381242387	0.001610305958132045
6	0.006699147381242387	0.00322061191626409
7	0.008526187576126675	0.00322061191626409
8	0.008526187576126675	0.01610305958132045
9	0.008526187576126675	0.01932367149758454
10	0.008526187576126675	0.03542673107890499
11	0.009135200974421437	0.03542673107890499
12	0.009135200974421437	0.037037037037037035
13	0.0097442143727162	0.037037037037037035
14	0.0097442143727162	0.0499194847020934
15	0.010962241169305725	0.0499194847020934
16	0.010962241169305725	0.05152979066022544
17	0.011571254567600487	0.05152979066022544
18	0.011571254567600487	0.07407407407407407
19	0.012180267965895249	0.07407407407407407
20	0.012180267965895249	0.07568438003220612
21	0.012789281364190013	0.07568438003220612
22	0.012789281364190013	0.08051529790660225
23	0.013398294762484775	0.08051529790660225
24	0.013398294762484775	0.08856682769726248
25	0.014007308160779537	0.08856682769726248
26	0.014007308160779537	0.09178743961352658
27	0.014007308160779537	0.09500805152979067
28	0.014616321559074299	0.09500805152979067
29	0.014616321559074299	0.0966183574879227
30	0.015225334957369063	0.0966183574879227
31	0.015225334957369063	0.0998389694041868
32	0.018270401948842874	0.0998389694041868
33	0.018270401948842874	0.10144927536231885
34	0.0194884287454324	0.10144927536231885
35	0.0194884287454324	0.10466988727858294
36	0.020706455542021926	0.10466988727858294
37	0.020706455542021926	0.10950080515297907
38	0.021315468940316686	0.10950080515297907
39	0.021315468940316686	0.11272141706924316
40	0.02253349573690621	0.11272141706924316
41	0.023751522533495738	0.11272141706924316
42	0.023751522533495738	0.1143317230273752
43	0.024969549330085262	0.1143317230273752
44	0.024969549330085262	0.11594202898550725
45	0.027405602923264313	0.11594202898550725
46	0.027405602923264313	0.11916264090177134
47	0.028014616321559074	0.11916264090177134
48	0.028014616321559074	0.12077294685990338
49	0.028623629719853837	0.12077294685990338
50	0.028623629719853837	0.12238325281803543
51	0.029232643118148598	0.12238325281803543
52	0.029232643118148598	0.12560386473429952
53	0.030450669914738125	0.12721417069243157
54	0.031059683313032885	0.12721417069243157
55	0.031059683313032885	0.13365539452495975
56	0.03288672350791717	0.13365539452495975
57	0.03288672350791717	0.13687600644122383
58	0.0341047503045067	0.13687600644122383
59	0.0341047503045067	0.14009661835748793
60	0.034713763702801465	0.14009661835748793
61	0.035931790499390985	0.14009661835748793
62	0.035931790499390985	0.143317230273752
63	0.03714981729598051	0.143317230273752
64	0.03714981729598051	0.14492753623188406
65	0.037758830694275276	0.14492753623188406
66	0.037758830694275276	0.14653784219001612
67	0.03836784409257003	0.14653784219001612
68	0.03836784409257003	0.14814814814814814
69	0.03958587088915956	0.14814814814814814
70	0.03958587088915956	0.1497584541062802
71	0.04263093788063337	0.1497584541062802
72	0.04263093788063337	0.15136876006441224
73	0.043239951278928136	0.15136876006441224
74	0.043239951278928136	0.1529790660225443
75	0.0438489646772229	0.1529790660225443
76	0.0438489646772229	0.15458937198067632
77	0.047503045066991476	0.15458937198067632
78	0.047503045066991476	0.15619967793880837
79	0.04933008526187576	0.15619967793880837
80	0.049939098660170524	0.15780998389694043
81	0.049939098660170524	0.15942028985507245
82	0.05176613885505481	0.15942028985507245
83	0.05176613885505481	0.1610305958132045
84	0.05237515225334957	0.16264090177133655
85	0.05420219244823386	0.16264090177133655
86	0.05481120584652863	0.16586151368760063
87	0.057247259439707675	0.16586151368760063
88	0.05785627283800244	0.16747181964573268
89	0.058465286236297195	0.16747181964573268
90	0.058465286236297195	0.16908212560386474
91	0.05968331303288672	0.16908212560386474
92	0.06029232643118149	0.1723027375201288
93	0.06090133982947625	0.1723027375201288
94	0.06090133982947625	0.17391304347826086
95	0.061510353227771014	0.17391304347826086
96	0.061510353227771014	0.17552334943639292
97	0.06211936662606577	0.17552334943639292
98	0.06211936662606577	0.178743961352657
99	0.06211936662606577	0.18035426731078905
100	0.06272838002436054	0.18035426731078905
101	0.06272838002436054	0.1819645732689211
102	0.06455542021924482	0.1819645732689211
103	0.06455542021924482	0.18357487922705315
104	0.06516443361753958	0.18357487922705315
105	0.06516443361753958	0.18679549114331723
106	0.06638246041412911	0.18679549114331723
107	0.06638246041412911	0.18840579710144928
108	0.06699147381242387	0.18840579710144928
109	0.06699147381242387	0.19162640901771336
110	0.06881851400730817	0.19162640901771336
111	0.06881851400730817	0.19484702093397746
112	0.06881851400730817	0.19806763285024154
113	0.06881851400730817	0.2028985507246377
114	0.07003654080389768	0.2028985507246377
115	0.07003654080389768	0.20450885668276972
116	0.0712545676004872	0.20450885668276972
117	0.0712545676004872	0.20772946859903382
118	0.0712545676004872	0.214170692431562
119	0.0712545676004872	0.21739130434782608
120	0.07247259439707673	0.21739130434782608
121	0.07247259439707673	0.21900161030595813
122	0.07369062119366626	0.21900161030595813
123	0.07369062119366626	0.2222222222222222
124	0.07369062119366626	0.22544283413848631
125	0.07429963459196103	0.22544283413848631
126	0.07429963459196103	0.22705314009661837
127	0.07490864799025579	0.2286634460547504
128	0.07490864799025579	0.2318840579710145
129	0.07612667478684532	0.2318840579710145
130	0.07612667478684532	0.23349436392914655
131	0.07673568818514007	0.23349436392914655
132	0.07673568818514007	0.23510466988727857
133	0.08038976857490865	0.23510466988727857
134	0.08160779537149818	0.23510466988727857
135	0.08160779537149818	0.23671497584541062
136	0.0828258221680877	0.23671497584541062
137	0.08647990255785627	0.23671497584541062
138	0.08647990255785627	0.23832528180354268
139	0.08708891595615104	0.23832528180354268
140	0.0876979293544458	0.24154589371980675
141	0.0876979293544458	0.2431561996779388
142	0.08830694275274056	0.2431561996779388
143	0.08952496954933009	0.2431561996779388
144	0.08952496954933009	0.24476650563607086
145	0.09013398294762484	0.24476650563607086
146	0.0907429963459196	0.2463768115942029
147	0.09135200974421437	0.2463768115942029
148	0.09135200974421437	0.24798711755233493
149	0.0925700365408039	0.24798711755233493
150	0.0925700365408039	0.249597423510467
151	0.09378806333739342	0.249597423510467
152	0.09439707673568819	0.249597423510467
153	0.09439707673568819	0.25120772946859904
154	0.09622411693057248	0.25120772946859904
155	0.09622411693057248	0.2528180354267311
156	0.09744214372716199	0.2528180354267311
157	0.09744214372716199	0.25442834138486314
158	0.09926918392204628	0.25442834138486314
159	0.09926918392204628	0.25925925925925924
160	0.09926918392204628	0.2608695652173913
161	0.10109622411693057	0.2608695652173913
162	0.10109622411693057	0.2640901771336554
163	0.10109622411693057	0.26570048309178745
164	0.10109622411693057	0.2689210950080515
165	0.10292326431181487	0.2689210950080515
166	0.10292326431181487	0.2721417069243156
167	0.10353227771010962	0.2721417069243156
168	0.10353227771010962	0.27375201288244766
169	0.10353227771010962	0.27697262479871176
170	0.10535931790499391	0.27697262479871176
171	0.10535931790499391	0.2785829307568438
172	0.10535931790499391	0.28180354267310787
173	0.10535931790499391	0.286634460547504
174	0.10779537149817296	0.286634460547504
175	0.10779537149817296	0.2898550724637681
176	0.110231425091352	0.2898550724637681
177	0.110231425091352	0.2914653784219002
178	0.11084043848964677	0.2914653784219002
179	0.11327649208282582	0.2914653784219002
180	0.11388550548112059	0.29307568438003223
181	0.11632155907429964	0.29307568438003223
182	0.11632155907429964	0.2962962962962963
183	0.11814859926918392	0.2962962962962963
184	0.11814859926918392	0.29790660225442833
185	0.11875761266747868	0.29790660225442833
186	0.11875761266747868	0.2995169082125604
187	0.11997563946406821	0.2995169082125604
188	0.12058465286236297	0.2995169082125604
189	0.1218026796589525	0.2995169082125604
190	0.1218026796589525	0.30112721417069244
191	0.1218026796589525	0.30434782608695654
192	0.1248477466504263	0.30434782608695654
193	0.1248477466504263	0.3059581320450886
194	0.1248477466504263	0.30917874396135264
195	0.1248477466504263	0.3140096618357488
196	0.12667478684531058	0.3140096618357488
197	0.12728380024360536	0.31561996779388085
198	0.12728380024360536	0.3172302737520129
199	0.1278928136419001	0.3172302737520129
200	0.1278928136419001	0.3188405797101449
201	0.12971985383678442	0.3188405797101449
202	0.12971985383678442	0.322061191626409
203	0.13093788063337394	0.322061191626409
204	0.13276492082825822	0.322061191626409
205	0.13276492082825822	0.3252818035426731
206	0.13337393422655297	0.3252818035426731
207	0.13337393422655297	0.33011272141706927
208	0.13580998781973203	0.33011272141706927
209	0.1394640682095006	0.33011272141706927
210	0.1394640682095006	0.33172302737520126
211	0.14068209500609014	0.33172302737520126
212	0.14068209500609014	0.33494363929146537
213	0.1425091352009744	0.33494363929146537
214	0.1425091352009744	0.3365539452495974
215	0.1431181485992692	0.3365539452495974
216	0.1431181485992692	0.33816425120772947
217	0.14433617539585872	0.33816425120772947
218	0.14494518879415347	0.33816425120772947
219	0.14555420219244825	0.3397745571658615
220	0.146163215590743	0.3397745571658615
221	0.146163215590743	0.3413848631239936
222	0.14677222898903775	0.34299516908212563
223	0.15164433617539586	0.34299516908212563
224	0.15164433617539586	0.3446054750402576
225	0.15286236297198538	0.3446054750402576
226	0.15286236297198538	0.34782608695652173
227	0.15286236297198538	0.35104669887278583
228	0.15286236297198538	0.3526570048309179
229	0.15347137637028013	0.3526570048309179
230	0.15347137637028013	0.35426731078904994
231	0.15529841656516444	0.35426731078904994
232	0.1559074299634592	0.355877616747182
233	0.15651644336175397	0.355877616747182
234	0.15651644336175397	0.35909822866344604
235	0.15712545676004872	0.35909822866344604
236	0.15712545676004872	0.36231884057971014
237	0.1577344701583435	0.36231884057971014
238	0.1577344701583435	0.3639291465378422
239	0.16017052375152252	0.3639291465378422
240	0.16138855054811205	0.3639291465378422
241	0.16199756394640683	0.3671497584541063
242	0.16260657734470157	0.3671497584541063
243	0.16260657734470157	0.3687600644122383
244	0.1638246041412911	0.3687600644122383
245	0.16443361753958588	0.37359098228663445
246	0.16443361753958588	0.3752012882447665
247	0.16504263093788063	0.3752012882447665
248	0.16504263093788063	0.37681159420289856
249	0.16504263093788063	0.38003220611916266
250	0.16747868453105969	0.38003220611916266
251	0.1686967113276492	0.38003220611916266
252	0.1705237515225335	0.38003220611916266
253	0.17174177831912302	0.38003220611916266
254	0.17174177831912302	0.3832528180354267
255	0.1723507917174178	0.3832528180354267
256	0.1723507917174178	0.38486312399355876
257	0.17478684531059682	0.38486312399355876
258	0.17600487210718635	0.3864734299516908
259	0.17661388550548113	0.3864734299516908
260	0.17661388550548113	0.38808373590982287
261	0.17904993909866018	0.38808373590982287
262	0.17904993909866018	0.392914653784219
263	0.17904993909866018	0.3961352657004831
264	0.18087697929354446	0.3961352657004831
265	0.18087697929354446	0.3993558776167472
266	0.1814859926918392	0.3993558776167472
267	0.1814859926918392	0.40096618357487923
268	0.18331303288672351	0.40096618357487923
269	0.18331303288672351	0.40418679549114334
270	0.18453105968331304	0.40418679549114334
271	0.18453105968331304	0.4057971014492754
272	0.18574908647990257	0.4074074074074074
273	0.18696711327649207	0.4074074074074074
274	0.18879415347137637	0.4074074074074074
275	0.18940316686967112	0.4074074074074074
276	0.19062119366626065	0.40901771336553944
277	0.19062119366626065	0.4106280193236715
278	0.19244823386114496	0.4106280193236715
279	0.1930572472594397	0.41223832528180354
280	0.19366626065773446	0.41223832528180354
281	0.19427527405602923	0.4138486312399356
282	0.19549330085261876	0.4138486312399356
283	0.19549330085261876	0.41545893719806765
284	0.1967113276492083	0.41545893719806765
285	0.1967113276492083	0.41867954911433175
286	0.19732034104750304	0.41867954911433175
287	0.19732034104750304	0.42028985507246375
288	0.19792935444579782	0.42028985507246375
289	0.19792935444579782	0.4219001610305958
290	0.1997563946406821	0.4219001610305958
291	0.1997563946406821	0.4251207729468599
292	0.1997563946406821	0.42673107890499196
293	0.20036540803897684	0.42673107890499196
294	0.20036540803897684	0.428341384863124
295	0.20219244823386115	0.428341384863124
296	0.2028014616321559	0.42995169082125606
297	0.20401948842874543	0.42995169082125606
298	0.20401948842874543	0.43156199677938806
299	0.2046285018270402	0.43156199677938806
300	0.20584652862362973	0.43156199677938806
301	0.20645554202192448	0.43156199677938806
302	0.20706455542021923	0.4331723027375201
303	0.207673568818514	0.4331723027375201
304	0.207673568818514	0.43478260869565216
305	0.20828258221680876	0.43478260869565216
306	0.20828258221680876	0.4363929146537842
307	0.21010962241169306	0.4363929146537842
308	0.21010962241169306	0.4396135265700483
309	0.21071863580998781	0.4396135265700483
310	0.21193666260657734	0.4396135265700483
311	0.21193666260657734	0.4428341384863124
312	0.2143727161997564	0.4428341384863124
313	0.2143727161997564	0.4492753623188406
314	0.21680876979293545	0.4492753623188406
315	0.21680876979293545	0.45088566827697263
316	0.21802679658952498	0.45088566827697263
317	0.21863580998781973	0.45088566827697263
318	0.21863580998781973	0.45410628019323673
319	0.21985383678440926	0.45410628019323673
320	0.21985383678440926	0.45893719806763283
321	0.220462850182704	0.45893719806763283
322	0.2241169305724726	0.45893719806763283
323	0.22655298416565164	0.45893719806763283
324	0.22655298416565164	0.46215780998389694
325	0.2271619975639464	0.46215780998389694
326	0.2289890377588307	0.46215780998389694
327	0.23020706455542023	0.46215780998389694
328	0.23020706455542023	0.463768115942029
329	0.23142509135200975	0.463768115942029
330	0.23142509135200975	0.46537842190016104
331	0.2320341047503045	0.46537842190016104
332	0.23447015834348356	0.46537842190016104
333	0.2350791717417783	0.46537842190016104
334	0.2350791717417783	0.47020933977455714
335	0.2356881851400731	0.47020933977455714
336	0.2356881851400731	0.4718196457326892
337	0.2356881851400731	0.4750402576489533
338	0.23629719853836784	0.4750402576489533
339	0.23751522533495736	0.4750402576489533
340	0.23751522533495736	0.47665056360708535
341	0.2387332521315469	0.47665056360708535
342	0.2387332521315469	0.48148148148148145
343	0.23934226552984167	0.48148148148148145
344	0.23934226552984167	0.4830917874396135
345	0.23995127892813642	0.4830917874396135
346	0.23995127892813642	0.48470209339774556
347	0.24056029232643117	0.48470209339774556
348	0.24056029232643117	0.4863123993558776
349	0.24116930572472595	0.4863123993558776
350	0.24116930572472595	0.48792270531400966
351	0.2417783191230207	0.4895330112721417
352	0.243605359317905	0.4895330112721417
353	0.243605359317905	0.4927536231884058
354	0.24482338611449453	0.4927536231884058
355	0.24482338611449453	0.4943639291465378
356	0.24543239951278928	0.4943639291465378
357	0.24543239951278928	0.5040257648953301
358	0.24604141291108406	0.5040257648953301
359	0.2466504263093788	0.5056360708534622
360	0.24786845310596833	0.5056360708534622
361	0.24786845310596833	0.5088566827697263
362	0.24786845310596833	0.5104669887278583
363	0.24908647990255786	0.5136876006441223
364	0.2496954933008526	0.5136876006441223
365	0.2496954933008526	0.5169082125603864
366	0.2503045066991474	0.5169082125603864
367	0.2503045066991474	0.5201288244766505
368	0.2515225334957369	0.5201288244766505
369	0.25213154689403167	0.5201288244766505
370	0.25213154689403167	0.5217391304347826
371	0.25274056029232644	0.5217391304347826
372	0.25274056029232644	0.5233494363929146
373	0.25395858708891594	0.5233494363929146
374	0.25395858708891594	0.5265700483091788
375	0.2545676004872107	0.5265700483091788
376	0.256394640682095	0.5265700483091788
377	0.2582216808769793	0.5265700483091788
378	0.25943970767356883	0.5265700483091788
379	0.25943970767356883	0.5281803542673108
380	0.26065773447015833	0.5281803542673108
381	0.26065773447015833	0.5297906602254429
382	0.2624847746650426	0.5297906602254429
383	0.2624847746650426	0.534621578099839
384	0.2630937880633374	0.534621578099839
385	0.26552984165651644	0.534621578099839
386	0.2673568818514007	0.534621578099839
387	0.2673568818514007	0.5362318840579711
388	0.2679658952496955	0.5362318840579711
389	0.2679658952496955	0.5394524959742351
390	0.2685749086479903	0.5394524959742351
391	0.2685749086479903	0.5426731078904992
392	0.2697929354445798	0.5426731078904992
393	0.27040194884287455	0.5426731078904992
394	0.27040194884287455	0.5442834138486312
395	0.27101096224116933	0.5442834138486312
396	0.27101096224116933	0.5458937198067633
397	0.27222898903775883	0.5458937198067633
398	0.27222898903775883	0.5475040257648953
399	0.2728380024360536	0.5491143317230274
400	0.2728380024360536	0.5539452495974235
401	0.27344701583434833	0.5555555555555556
402	0.27344701583434833	0.5571658615136876
403	0.27527405602923266	0.5571658615136876
404	0.27527405602923266	0.5603864734299517
405	0.27527405602923266	0.5619967793880838
406	0.28136419001218027	0.5619967793880838
407	0.28136419001218027	0.5636070853462157
408	0.28258221680876977	0.5636070853462157
409	0.28258221680876977	0.5652173913043478
410	0.28319123020706455	0.5668276972624798
411	0.28319123020706455	0.5700483091787439
412	0.2838002436053593	0.571658615136876
413	0.2868453105968331	0.571658615136876
414	0.2874543239951279	0.573268921095008
415	0.28989037758830694	0.573268921095008
416	0.28989037758830694	0.5748792270531401
417	0.2911084043848965	0.5748792270531401
418	0.2917174177831912	0.5764895330112721
419	0.2978075517661389	0.5764895330112721
420	0.2984165651644336	0.5797101449275363
421	0.2990255785627284	0.5797101449275363
422	0.2990255785627284	0.5829307568438004
423	0.3002436053593179	0.5829307568438004
424	0.30267965895249693	0.5829307568438004
425	0.3038976857490865	0.5829307568438004
426	0.3038976857490865	0.5845410628019324
427	0.305115712545676	0.5845410628019324
428	0.305115712545676	0.5861513687600645
429	0.30572472594397077	0.5861513687600645
430	0.3099878197320341	0.5861513687600645
431	0.3118148599269184	0.5861513687600645
432	0.31242387332521315	0.5861513687600645
433	0.31242387332521315	0.5893719806763285
434	0.31364190012180265	0.5893719806763285
435	0.31364190012180265	0.5909822866344605
436	0.3148599269183922	0.5909822866344605
437	0.3148599269183922	0.5925925925925926
438	0.3160779537149817	0.5925925925925926
439	0.31729598051157126	0.5925925925925926
440	0.31790499390986604	0.5925925925925926
441	0.31912302070645554	0.5925925925925926
442	0.3197320341047503	0.5925925925925926
443	0.3197320341047503	0.5958132045088567
444	0.3209500609013398	0.5958132045088567
445	0.3209500609013398	0.5974235104669887
446	0.3227771010962241	0.5974235104669887
447	0.3233861144945189	0.5974235104669887
448	0.3233861144945189	0.6006441223832528
449	0.32399512789281365	0.6038647342995169
450	0.32399512789281365	0.605475040257649
451	0.32521315468940315	0.605475040257649
452	0.3264311814859927	0.605475040257649
453	0.3264311814859927	0.6086956521739131
454	0.3270401948842874	0.6086956521739131
455	0.3270401948842874	0.6119162640901772
456	0.3276492082825822	0.6135265700483091
457	0.3276492082825822	0.6151368760064412
458	0.328258221680877	0.6151368760064412
459	0.32886723507917176	0.6167471819645732
460	0.3313032886723508	0.6167471819645732
461	0.3313032886723508	0.6183574879227053
462	0.33191230207064554	0.6183574879227053
463	0.33191230207064554	0.6199677938808373
464	0.3325213154689403	0.6199677938808373
465	0.3325213154689403	0.6215780998389694
466	0.3343483556638246	0.6215780998389694
467	0.33556638246041415	0.6215780998389694
468	0.33678440925700365	0.6215780998389694
469	0.33678440925700365	0.6231884057971014
470	0.3373934226552984	0.6231884057971014
471	0.3373934226552984	0.6247987117552335
472	0.3373934226552984	0.6280193236714976
473	0.3380024360535932	0.6280193236714976
474	0.3386114494518879	0.6296296296296297
475	0.3392204628501827	0.6296296296296297
476	0.3392204628501827	0.6312399355877617
477	0.3398294762484775	0.6312399355877617
478	0.3404384896467722	0.6328502415458938
479	0.34287454323995126	0.6328502415458938
480	0.3440925700365408	0.6328502415458938
481	0.3440925700365408	0.6344605475040258
482	0.3453105968331303	0.6360708534621579
483	0.3520097442143727	0.6360708534621579
484	0.3520097442143727	0.6376811594202898
485	0.35322777101096225	0.6376811594202898
486	0.35322777101096225	0.6392914653784219
487	0.3556638246041413	0.6392914653784219
488	0.3568818514007308	0.6392914653784219
489	0.3574908647990256	0.6392914653784219
490	0.3587088915956151	0.6392914653784219
491	0.35931790499390986	0.6409017713365539
492	0.35992691839220464	0.6409017713365539
493	0.35992691839220464	0.642512077294686
494	0.36114494518879414	0.642512077294686
495	0.3623629719853837	0.642512077294686
496	0.3623629719853837	0.644122383252818
497	0.3629719853836784	0.644122383252818
498	0.3629719853836784	0.6457326892109501
499	0.3635809987819732	0.6473429951690821
500	0.3635809987819732	0.6489533011272142
501	0.36723507917174175	0.6489533011272142
502	0.36723507917174175	0.6521739130434783
503	0.36723507917174175	0.6553945249597424
504	0.36723507917174175	0.6570048309178744
505	0.3684531059683313	0.6570048309178744
506	0.3684531059683313	0.6602254428341385
507	0.3690621193666261	0.6602254428341385
508	0.3696711327649208	0.6618357487922706
509	0.37210718635809986	0.6618357487922706
510	0.37210718635809986	0.6634460547504025
511	0.37271619975639464	0.6634460547504025
512	0.37393422655298414	0.6634460547504025
513	0.37576126674786847	0.6634460547504025
514	0.37576126674786847	0.6650563607085346
515	0.37758830694275275	0.6650563607085346
516	0.37758830694275275	0.6698872785829307
517	0.3781973203410475	0.6698872785829307
518	0.3781973203410475	0.6714975845410628
519	0.379415347137637	0.6714975845410628
520	0.3830694275274056	0.6714975845410628
521	0.3830694275274056	0.6731078904991948
522	0.38428745432399514	0.6731078904991948
523	0.3861144945188794	0.6731078904991948
524	0.3861144945188794	0.6747181964573269
525	0.38855054811205847	0.6747181964573269
526	0.38855054811205847	0.6763285024154589
527	0.3909866017052375	0.6763285024154589
528	0.3909866017052375	0.677938808373591
529	0.392204628501827	0.677938808373591
530	0.392204628501827	0.679549114331723
531	0.3934226552984166	0.6827697262479872
532	0.3946406820950061	0.6827697262479872
533	0.3946406820950061	0.6843800322061192
534	0.39524969549330086	0.6843800322061192
535	0.39646772228989036	0.6859903381642513
536	0.39707673568818513	0.6859903381642513
537	0.39707673568818513	0.6876006441223832
538	0.3989037758830694	0.6876006441223832
539	0.40012180267965897	0.6876006441223832
540	0.40012180267965897	0.6892109500805152
541	0.4007308160779537	0.6908212560386473
542	0.40194884287454324	0.6908212560386473
543	0.4043848964677223	0.6908212560386473
544	0.4056029232643118	0.6908212560386473
545	0.40682095006090135	0.6908212560386473
546	0.40803897685749085	0.6908212560386473
547	0.4092570036540804	0.6908212560386473
548	0.4092570036540804	0.6924315619967794
549	0.4104750304506699	0.6924315619967794
550	0.4104750304506699	0.6956521739130435
551	0.41169305724725946	0.6956521739130435
552	0.41352009744214374	0.6956521739130435
553	0.41352009744214374	0.6972624798711755
554	0.41961023142509135	0.6972624798711755
555	0.41961023142509135	0.7004830917874396
556	0.42570036540803896	0.7004830917874396
557	0.42570036540803896	0.7037037037037037
558	0.4269183922046285	0.7037037037037037
559	0.428136419001218	0.7037037037037037
560	0.428136419001218	0.7053140096618358
561	0.4287454323995128	0.7053140096618358
562	0.43118148599269185	0.7053140096618358
563	0.43118148599269185	0.7069243156199678
564	0.43239951278928135	0.7069243156199678
565	0.4348355663824604	0.7069243156199678
566	0.4366626065773447	0.7069243156199678
567	0.4366626065773447	0.7085346215780999
568	0.43788063337393424	0.7085346215780999
569	0.43788063337393424	0.7101449275362319
570	0.4397076735688185	0.7101449275362319
571	0.4415347137637028	0.7101449275362319
572	0.44336175395858707	0.7101449275362319
573	0.44397076735688185	0.7101449275362319
574	0.4451887941534714	0.7101449275362319
575	0.4464068209500609	0.7101449275362319
576	0.4470158343483557	0.711755233494364
577	0.4476248477466504	0.711755233494364
578	0.4476248477466504	0.7133655394524959
579	0.4482338611449452	0.7133655394524959
580	0.4482338611449452	0.71658615136876
581	0.44945188794153473	0.71658615136876
582	0.45006090133982946	0.71658615136876
583	0.45066991473812423	0.7181964573268921
584	0.4543239951278928	0.7181964573268921
585	0.4543239951278928	0.7198067632850241
586	0.4561510353227771	0.7198067632850241
587	0.4561510353227771	0.7230273752012882
588	0.45676004872107184	0.7230273752012882
589	0.45676004872107184	0.7246376811594203
590	0.4573690621193666	0.7262479871175523
591	0.4573690621193666	0.7294685990338164
592	0.46041412911084045	0.7294685990338164
593	0.46041412911084045	0.7310789049919485
594	0.46224116930572473	0.7310789049919485
595	0.46345919610231423	0.7310789049919485
596	0.464068209500609	0.7310789049919485
597	0.464068209500609	0.7326892109500805
598	0.4658952496954933	0.7326892109500805
599	0.4658952496954933	0.7342995169082126
600	0.46711327649208284	0.7359098228663447
601	0.46772228989037756	0.7359098228663447
602	0.4689403166869671	0.7359098228663447
603	0.4701583434835566	0.7359098228663447
604	0.4713763702801462	0.7359098228663447
605	0.4713763702801462	0.7391304347826086
606	0.4725943970767357	0.7391304347826086
607	0.47320341047503045	0.7391304347826086
608	0.47320341047503045	0.7407407407407407
609	0.47442143727161995	0.7407407407407407
610	0.4762484774665043	0.7407407407407407
611	0.4774665042630938	0.7407407407407407
612	0.47868453105968334	0.7407407407407407
613	0.47868453105968334	0.7423510466988728
614	0.47929354445797806	0.7423510466988728
615	0.47990255785627284	0.7439613526570048
616	0.4817295980511571	0.7439613526570048
617	0.48294762484774667	0.7439613526570048
618	0.4835566382460414	0.7455716586151369
619	0.48477466504263095	0.7455716586151369
620	0.4853836784409257	0.7455716586151369
621	0.4866017052375152	0.7455716586151369
622	0.4878197320341047	0.7455716586151369
623	0.4890377588306943	0.7471819645732689
624	0.4902557856272838	0.7471819645732689
625	0.4902557856272838	0.748792270531401
626	0.4939098660170524	0.748792270531401
627	0.4951278928136419	0.748792270531401
628	0.49634591961023145	0.748792270531401
629	0.49634591961023145	0.7520128824476651
630	0.5	0.7520128824476651
631	0.5	0.7536231884057971
632	0.5018270401948843	0.7536231884057971
633	0.5018270401948843	0.7568438003220612
634	0.5036540803897686	0.7568438003220612
635	0.5036540803897686	0.7584541062801933
636	0.5048721071863581	0.7584541062801933
637	0.5066991473812423	0.7584541062801933
638	0.5073081607795371	0.7584541062801933
639	0.5073081607795371	0.7632850241545893
640	0.5079171741778319	0.7632850241545893
641	0.5091352009744214	0.7632850241545893
642	0.5097442143727162	0.7632850241545893
643	0.5109622411693058	0.7665056360708534
644	0.5121802679658952	0.7665056360708534
645	0.51278928136419	0.7681159420289855
646	0.5146163215590743	0.7681159420289855
647	0.5146163215590743	0.7697262479871175
648	0.5170523751522533	0.7697262479871175
649	0.5170523751522533	0.7713365539452496
650	0.5176613885505481	0.7713365539452496
651	0.5176613885505481	0.7729468599033816
652	0.5182704019488429	0.7729468599033816
653	0.5194884287454324	0.7729468599033816
654	0.5207064555420219	0.7729468599033816
655	0.523142509135201	0.7729468599033816
656	0.523142509135201	0.7745571658615137
657	0.5261875761266748	0.7745571658615137
658	0.5274056029232643	0.7745571658615137
659	0.5280146163215591	0.7745571658615137
660	0.5292326431181485	0.7745571658615137
661	0.5292326431181485	0.7761674718196457
662	0.5304506699147381	0.7809983896940419
663	0.5316686967113277	0.7809983896940419
664	0.5334957369062119	0.7809983896940419
665	0.5347137637028014	0.7809983896940419
666	0.5353227771010962	0.7809983896940419
667	0.5371498172959805	0.7809983896940419
668	0.5371498172959805	0.782608695652174
669	0.53836784409257	0.782608695652174
670	0.5395858708891595	0.782608695652174
671	0.5414129110840439	0.782608695652174
672	0.5414129110840439	0.784219001610306
673	0.5420219244823387	0.784219001610306
674	0.5432399512789281	0.784219001610306
675	0.5432399512789281	0.785829307568438
676	0.5444579780755177	0.785829307568438
677	0.546285018270402	0.785829307568438
678	0.546285018270402	0.7874396135265701
679	0.5475030450669914	0.7874396135265701
680	0.5481120584652862	0.7874396135265701
681	0.5499390986601705	0.7874396135265701
682	0.5505481120584653	0.7874396135265701
683	0.5517661388550548	0.7874396135265701
684	0.5529841656516443	0.7874396135265701
685	0.5554202192448234	0.7874396135265701
686	0.5560292326431181	0.789049919484702
687	0.5572472594397077	0.789049919484702
688	0.5578562728380024	0.789049919484702
689	0.5602923264311814	0.789049919484702
690	0.5602923264311814	0.7906602254428341
691	0.5609013398294762	0.7906602254428341
692	0.5621193666260658	0.7906602254428341
693	0.5639464068209501	0.7906602254428341
694	0.5657734470158343	0.7906602254428341
695	0.5682095006090134	0.7906602254428341
696	0.5694275274056029	0.7906602254428341
697	0.5700365408038977	0.7906602254428341
698	0.5700365408038977	0.7922705314009661
699	0.5706455542021924	0.7938808373590982
700	0.5712545676004872	0.7938808373590982
701	0.571863580998782	0.7954911433172303
702	0.5730816077953715	0.7954911433172303
703	0.574299634591961	0.7954911433172303
704	0.5749086479902558	0.7954911433172303
705	0.5749086479902558	0.7971014492753623
706	0.5773447015834349	0.7971014492753623
707	0.5773447015834349	0.7987117552334944
708	0.5791717417783191	0.7987117552334944
709	0.5803897685749086	0.7987117552334944
710	0.5809987819732034	0.7987117552334944
711	0.582216808769793	0.8003220611916264
712	0.5834348355663824	0.8003220611916264
713	0.5834348355663824	0.8019323671497585
714	0.5840438489646772	0.8019323671497585
715	0.5840438489646772	0.8051529790660226
716	0.5852618757612668	0.8051529790660226
717	0.5864799025578563	0.8051529790660226
718	0.5876979293544458	0.8051529790660226
719	0.5876979293544458	0.8067632850241546
720	0.5895249695493301	0.8067632850241546
721	0.5907429963459196	0.8067632850241546
722	0.5919610231425091	0.8067632850241546
723	0.5919610231425091	0.8083735909822867
724	0.5931790499390986	0.8083735909822867
725	0.5931790499390986	0.8099838969404187
726	0.5956151035322778	0.8099838969404187
727	0.6010962241169305	0.8099838969404187
728	0.6023142509135201	0.8099838969404187
729	0.6023142509135201	0.8115942028985508
730	0.6029232643118149	0.8115942028985508
731	0.6047503045066992	0.8115942028985508
732	0.6047503045066992	0.8148148148148148
733	0.6065773447015834	0.8148148148148148
734	0.6084043848964678	0.8148148148148148
735	0.6114494518879415	0.8148148148148148
736	0.6126674786845311	0.8148148148148148
737	0.6126674786845311	0.8164251207729468
738	0.6132764920828259	0.8164251207729468
739	0.6151035322777101	0.8164251207729468
740	0.6169305724725944	0.8180354267310789
741	0.6169305724725944	0.8196457326892109
742	0.6175395858708892	0.8196457326892109
743	0.6187576126674786	0.822866344605475
744	0.6199756394640682	0.822866344605475
745	0.620584652862363	0.822866344605475
746	0.6218026796589525	0.822866344605475
747	0.6224116930572473	0.822866344605475
748	0.6224116930572473	0.8244766505636071
749	0.6236297198538368	0.8260869565217391
750	0.6248477466504263	0.8260869565217391
751	0.6260657734470159	0.8260869565217391
752	0.6272838002436053	0.8276972624798712
753	0.6278928136419001	0.8276972624798712
754	0.6291108404384896	0.8276972624798712
755	0.6297198538367844	0.8276972624798712
756	0.6297198538367844	0.8293075684380032
757	0.6303288672350792	0.8293075684380032
758	0.6315468940316687	0.8293075684380032
759	0.6327649208282582	0.8293075684380032
760	0.6339829476248477	0.8293075684380032
761	0.6352009744214373	0.8293075684380032
762	0.6352009744214373	0.8309178743961353
763	0.6358099878197321	0.8325281803542673
764	0.6364190012180267	0.8325281803542673
765	0.6364190012180267	0.8341384863123994
766	0.6370280146163215	0.8341384863123994
767	0.6370280146163215	0.8357487922705314
768	0.6400730816077954	0.8357487922705314
769	0.6412911084043849	0.8357487922705314
770	0.6419001218026796	0.8357487922705314
771	0.6425091352009744	0.8373590982286635
772	0.643727161997564	0.8373590982286635
773	0.646163215590743	0.8373590982286635
774	0.6467722289890377	0.8373590982286635
775	0.6479902557856273	0.8373590982286635
776	0.6485992691839221	0.8405797101449275
777	0.6498172959805115	0.8405797101449275
778	0.6498172959805115	0.8421900161030595
779	0.6522533495736906	0.8421900161030595
780	0.6528623629719854	0.8438003220611916
781	0.6552984165651644	0.8438003220611916
782	0.6559074299634592	0.8438003220611916
783	0.6571254567600487	0.8438003220611916
784	0.6583434835566383	0.8438003220611916
785	0.658952496954933	0.8454106280193237
786	0.6644336175395859	0.8454106280193237
787	0.6644336175395859	0.8470209339774557
788	0.6656516443361754	0.8470209339774557
789	0.666869671132765	0.8470209339774557
790	0.6674786845310596	0.8502415458937198
791	0.6699147381242387	0.8502415458937198
792	0.6717417783191231	0.8502415458937198
793	0.6723507917174177	0.8502415458937198
794	0.6723507917174177	0.855072463768116
795	0.6723507917174177	0.8582930756843801
796	0.6741778319123021	0.8582930756843801
797	0.6760048721071864	0.8582930756843801
798	0.6766138855054811	0.8582930756843801
799	0.6784409257003654	0.8582930756843801
800	0.679658952496955	0.8582930756843801
801	0.6808769792935444	0.8582930756843801
802	0.6827040194884287	0.8582930756843801
803	0.6857490864799025	0.8582930756843801
804	0.6869671132764921	0.8599033816425121
805	0.6881851400730816	0.8599033816425121
806	0.6881851400730816	0.8631239935587761
807	0.6887941534713764	0.8631239935587761
808	0.6887941534713764	0.8647342995169082
809	0.6894031668696712	0.8647342995169082
810	0.6906211936662606	0.8647342995169082
811	0.6912302070645554	0.8647342995169082
812	0.692448233861145	0.8647342995169082
813	0.6930572472594397	0.8647342995169082
814	0.6930572472594397	0.8663446054750402
815	0.6936662606577345	0.8663446054750402
816	0.6954933008526187	0.8663446054750402
817	0.6967113276492083	0.8663446054750402
818	0.6991473812423873	0.8663446054750402
819	0.7009744214372716	0.8663446054750402
820	0.7034104750304506	0.8679549114331723
821	0.705237515225335	0.8679549114331723
822	0.707673568818514	0.8679549114331723
823	0.7082825822168087	0.8679549114331723
824	0.7095006090133983	0.8711755233494364
825	0.7101096224116931	0.8711755233494364
826	0.7113276492082826	0.8711755233494364
827	0.715590742996346	0.8711755233494364
828	0.7168087697929354	0.8711755233494364
829	0.7247259439707674	0.8711755233494364
830	0.7247259439707674	0.8727858293075684
831	0.7253349573690622	0.8743961352657005
832	0.7295980511571255	0.8743961352657005
833	0.7314250913520097	0.8743961352657005
834	0.7326431181485993	0.8743961352657005
835	0.7350791717417783	0.8743961352657005
836	0.7356881851400731	0.8760064412238325
837	0.7356881851400731	0.8776167471819646
838	0.7362971985383678	0.8776167471819646
839	0.7375152253349574	0.8776167471819646
840	0.738733252131547	0.8776167471819646
841	0.738733252131547	0.8792270531400966
842	0.7393422655298416	0.8792270531400966
843	0.7405602923264312	0.8792270531400966
844	0.741169305724726	0.8792270531400966
845	0.7454323995127893	0.8792270531400966
846	0.7466504263093788	0.8792270531400966
847	0.7478684531059683	0.8808373590982287
848	0.7484774665042631	0.8808373590982287
849	0.7496954933008526	0.8808373590982287
850	0.7503045066991474	0.8808373590982287
851	0.7515225334957369	0.8808373590982287
852	0.7527405602923264	0.8808373590982287
853	0.7527405602923264	0.8824476650563607
854	0.7545676004872107	0.8840579710144928
855	0.7545676004872107	0.8872785829307569
856	0.761266747868453	0.8872785829307569
857	0.761266747868453	0.8888888888888888
858	0.7618757612667478	0.8888888888888888
859	0.7630937880633374	0.8888888888888888
860	0.7643118148599269	0.8888888888888888
861	0.7661388550548112	0.8888888888888888
862	0.7667478684531059	0.8904991948470209
863	0.7673568818514007	0.8904991948470209
864	0.7673568818514007	0.8921095008051529
865	0.7734470158343484	0.8921095008051529
866	0.7746650426309378	0.8921095008051529
867	0.7771010962241169	0.8921095008051529
868	0.7789281364190013	0.8921095008051529
869	0.7795371498172959	0.8921095008051529
870	0.7795371498172959	0.8969404186795491
871	0.7801461632155907	0.8969404186795491
872	0.7813641900121803	0.8969404186795491
873	0.7838002436053593	0.8969404186795491
874	0.7850182704019488	0.8969404186795491
875	0.7880633373934226	0.8969404186795491
876	0.7892813641900122	0.8969404186795491
877	0.7898903775883069	0.8969404186795491
878	0.7917174177831913	0.8985507246376812
879	0.792326431181486	0.8985507246376812
880	0.792326431181486	0.9001610305958132
881	0.7935444579780755	0.9001610305958132
882	0.7941534713763703	0.9001610305958132
883	0.794762484774665	0.9017713365539453
884	0.7959805115712546	0.9017713365539453
885	0.7959805115712546	0.9033816425120773
886	0.7978075517661388	0.9033816425120773
887	0.7984165651644336	0.9049919484702094
888	0.7996345919610232	0.9049919484702094
889	0.8020706455542022	0.9049919484702094
890	0.8032886723507917	0.9049919484702094
891	0.8045066991473813	0.9049919484702094
892	0.8045066991473813	0.9066022544283414
893	0.805115712545676	0.9066022544283414
894	0.8063337393422655	0.9066022544283414
895	0.8069427527405603	0.9066022544283414
896	0.8069427527405603	0.9082125603864735
897	0.807551766138855	0.9082125603864735
898	0.8087697929354446	0.9082125603864735
899	0.8093788063337394	0.9082125603864735
900	0.8093788063337394	0.9098228663446055
901	0.8093788063337394	0.9130434782608695
902	0.8118148599269184	0.9130434782608695
903	0.8124238733252132	0.9130434782608695
904	0.8136419001218027	0.9130434782608695
905	0.8154689403166869	0.9130434782608695
906	0.8166869671132765	0.9130434782608695
907	0.8197320341047503	0.9130434782608695
908	0.8197320341047503	0.9162640901771336
909	0.820341047503045	0.9162640901771336
910	0.820341047503045	0.9178743961352657
911	0.8215590742996346	0.9178743961352657
912	0.8215590742996346	0.9194847020933977
913	0.8227771010962242	0.9194847020933977
914	0.8239951278928136	0.9210950080515298
915	0.8264311814859927	0.9210950080515298
916	0.8300852618757613	0.9210950080515298
917	0.8319123020706456	0.9210950080515298
918	0.8319123020706456	0.9227053140096618
919	0.833130328867235	0.9227053140096618
920	0.833130328867235	0.927536231884058
921	0.8337393422655298	0.92914653784219
922	0.8349573690621194	0.92914653784219
923	0.8367844092570037	0.92914653784219
924	0.8367844092570037	0.9307568438003221
925	0.8386114494518879	0.9307568438003221
926	0.8398294762484775	0.9307568438003221
927	0.841047503045067	0.9307568438003221
928	0.841047503045067	0.9323671497584541
929	0.8416565164433617	0.9323671497584541
930	0.8428745432399513	0.9323671497584541
931	0.843483556638246	0.9323671497584541
932	0.8447015834348356	0.9323671497584541
933	0.8453105968331304	0.9323671497584541
934	0.8477466504263094	0.9323671497584541
935	0.8477466504263094	0.9339774557165862
936	0.8514007308160779	0.9339774557165862
937	0.8526187576126675	0.9355877616747182
938	0.853836784409257	0.9355877616747182
939	0.8544457978075518	0.9355877616747182
940	0.8556638246041413	0.9355877616747182
941	0.856272838002436	0.9355877616747182
942	0.856272838002436	0.9388083735909822
943	0.8580998781973204	0.9388083735909822
944	0.8580998781973204	0.9404186795491143
945	0.8593179049939099	0.9404186795491143
946	0.8593179049939099	0.9420289855072463
947	0.8605359317904994	0.9420289855072463
948	0.8617539585870889	0.9420289855072463
949	0.8641900121802679	0.9420289855072463
950	0.8654080389768575	0.9420289855072463
951	0.866626065773447	0.9420289855072463
952	0.866626065773447	0.9436392914653784
953	0.8696711327649208	0.9436392914653784
954	0.8708891595615104	0.9436392914653784
955	0.8714981729598051	0.9436392914653784
956	0.8714981729598051	0.9452495974235104
957	0.8727161997563947	0.9452495974235104
958	0.8727161997563947	0.9468599033816425
959	0.8751522533495737	0.9468599033816425
960	0.8751522533495737	0.9484702093397746
961	0.8763702801461632	0.9484702093397746
962	0.8763702801461632	0.9500805152979066
963	0.8775883069427527	0.9500805152979066
964	0.8788063337393422	0.9516908212560387
965	0.8800243605359318	0.9516908212560387
966	0.8800243605359318	0.9533011272141707
967	0.8806333739342266	0.9533011272141707
968	0.881851400730816	0.9533011272141707
969	0.8830694275274056	0.9533011272141707
970	0.8842874543239951	0.9533011272141707
971	0.8842874543239951	0.9581320450885669
972	0.8855054811205847	0.9581320450885669
973	0.8861144945188795	0.9581320450885669
974	0.8879415347137637	0.9581320450885669
975	0.889768574908648	0.9581320450885669
976	0.8909866017052375	0.9581320450885669
977	0.8928136419001218	0.9581320450885669
978	0.8946406820950061	0.9581320450885669
979	0.8982947624847747	0.9581320450885669
980	0.8982947624847747	0.9597423510466989
981	0.9007308160779537	0.9597423510466989
982	0.902557856272838	0.9597423510466989
983	0.9031668696711328	0.9597423510466989
984	0.9031668696711328	0.961352657004831
985	0.9037758830694276	0.961352657004831
986	0.904993909866017	0.961352657004831
987	0.9104750304506699	0.961352657004831
988	0.9104750304506699	0.964573268921095
989	0.9104750304506699	0.966183574879227
990	0.9116930572472595	0.966183574879227
991	0.9116930572472595	0.9677938808373591
992	0.9147381242387332	0.9677938808373591
993	0.9159561510353228	0.9694041867954911
994	0.9165651644336176	0.9694041867954911
995	0.9165651644336176	0.9726247987117552
996	0.9202192448233861	0.9726247987117552
997	0.9232643118148599	0.9726247987117552
998	0.9232643118148599	0.9742351046698873
999	0.9238733252131547	0.9742351046698873
1000	0.9250913520097442	0.9742351046698873
1001	0.9263093788063338	0.9742351046698873
1002	0.9275274056029232	0.9742351046698873
1003	0.928136419001218	0.9742351046698873
1004	0.928136419001218	0.9758454106280193
1005	0.9293544457978076	0.9758454106280193
1006	0.9305724725943971	0.9758454106280193
1007	0.9342265529841657	0.9758454106280193
1008	0.9360535931790499	0.9758454106280193
1009	0.9366626065773447	0.9758454106280193
1010	0.9366626065773447	0.9774557165861514
1011	0.9421437271619976	0.9774557165861514
1012	0.9433617539585871	0.9774557165861514
1013	0.9451887941534713	0.9774557165861514
1014	0.9506699147381242	0.9774557165861514
1015	0.9518879415347138	0.9774557165861514
1016	0.9524969549330086	0.9774557165861514
1017	0.9524969549330086	0.9790660225442834
1018	0.9555420219244823	0.9790660225442834
1019	0.9555420219244823	0.9806763285024155
1020	0.9567600487210719	0.9806763285024155
1021	0.9567600487210719	0.9822866344605475
1022	0.9610231425091352	0.9822866344605475
1023	0.9610231425091352	0.9838969404186796
1024	0.9622411693057247	0.9838969404186796
1025	0.9628501827040195	0.9855072463768116
1026	0.9634591961023142	0.9855072463768116
1027	0.9646772228989038	0.9855072463768116
1028	0.9683313032886723	0.9855072463768116
1029	0.9683313032886723	0.9887278582930756
1030	0.9701583434835567	0.9887278582930756
1031	0.9713763702801461	0.9887278582930756
1032	0.9713763702801461	0.9903381642512077
1033	0.9732034104750305	0.9903381642512077
1034	0.9750304506699148	0.9903381642512077
1035	0.9756394640682094	0.9903381642512077
1036	0.9762484774665042	0.9919484702093397
1037	0.9780755176613886	0.9919484702093397
1038	0.9799025578562729	0.9919484702093397
1039	0.9811205846528623	0.9919484702093397
1040	0.9811205846528623	0.9935587761674718
1041	0.9823386114494519	0.9935587761674718
1042	0.9823386114494519	0.9951690821256038
1043	0.9835566382460414	0.9951690821256038
1044	0.9835566382460414	0.9967793880837359
1045	0.989646772228989	0.9967793880837359
1046	0.989646772228989	0.998389694041868
1047	0.9951278928136419	0.998389694041868
1048	0.9951278928136419	1.0
1049	1.0	1.0
