# Supplementary material for: Efficient encoding of large antigenic spaces by epitope prioritization with Dolphyn
Source: Nat Commun. 2024 Feb 21;15:1577. doi: 10.1038/s41467-024-45601-8 (PMC10881494; doi:10.1038/s41467-024-45601-8)
Supplement: Supplementary file 4 — Source Data [file 41467_2024_45601_MOESM4_ESM.zip › SourceData/Fig3C.csv]

	peptides	cum_detected	sublibrary
1	1	0	dolphyn
2	2	1	dolphyn
3	3	1	dolphyn
4	4	2	dolphyn
5	5	14	dolphyn
6	6	16	dolphyn
7	7	16	dolphyn
8	8	19	dolphyn
9	9	20	dolphyn
10	10	20	dolphyn
11	11	22	dolphyn
12	12	23	dolphyn
13	13	23	dolphyn
14	14	23	dolphyn
15	15	25	dolphyn
16	16	25	dolphyn
17	17	25	dolphyn
18	18	26	dolphyn
19	19	28	dolphyn
20	20	28	dolphyn
21	21	35	dolphyn
22	22	39	dolphyn
23	23	40	dolphyn
24	24	40	dolphyn
25	25	40	dolphyn
26	26	41	dolphyn
27	27	43	dolphyn
28	28	44	dolphyn
29	29	44	dolphyn
30	30	46	dolphyn
31	31	46	dolphyn
32	32	47	dolphyn
33	33	48	dolphyn
34	34	48	dolphyn
35	35	51	dolphyn
36	36	51	dolphyn
37	37	51	dolphyn
38	38	51	dolphyn
39	39	51	dolphyn
40	40	53	dolphyn
41	41	53	dolphyn
42	42	54	dolphyn
43	43	55	dolphyn
44	44	55	dolphyn
45	45	56	dolphyn
46	46	56	dolphyn
47	47	57	dolphyn
48	48	57	dolphyn
49	49	57	dolphyn
50	50	62	dolphyn
51	51	62	dolphyn
52	52	62	dolphyn
53	53	62	dolphyn
54	54	63	dolphyn
55	55	63	dolphyn
56	56	65	dolphyn
57	57	69	dolphyn
58	58	69	dolphyn
59	59	78	dolphyn
60	60	80	dolphyn
61	61	80	dolphyn
62	62	80	dolphyn
63	63	81	dolphyn
64	64	83	dolphyn
65	65	83	dolphyn
66	66	83	dolphyn
67	67	83	dolphyn
68	68	83	dolphyn
69	69	83	dolphyn
70	70	83	dolphyn
71	71	83	dolphyn
72	72	85	dolphyn
73	73	85	dolphyn
74	74	87	dolphyn
75	75	87	dolphyn
76	76	88	dolphyn
77	77	93	dolphyn
78	78	93	dolphyn
79	79	94	dolphyn
80	80	94	dolphyn
81	81	94	dolphyn
82	82	94	dolphyn
83	83	94	dolphyn
84	84	95	dolphyn
85	85	95	dolphyn
86	86	95	dolphyn
87	87	95	dolphyn
88	88	95	dolphyn
89	89	95	dolphyn
90	90	96	dolphyn
91	91	107	dolphyn
92	92	109	dolphyn
93	93	118	dolphyn
94	94	118	dolphyn
95	95	118	dolphyn
96	96	118	dolphyn
97	97	118	dolphyn
98	98	119	dolphyn
99	99	121	dolphyn
100	100	121	dolphyn
101	101	121	dolphyn
102	102	122	dolphyn
103	103	123	dolphyn
104	104	123	dolphyn
105	105	123	dolphyn
106	106	123	dolphyn
107	107	124	dolphyn
108	108	124	dolphyn
109	109	124	dolphyn
110	110	124	dolphyn
111	111	124	dolphyn
112	112	124	dolphyn
113	113	124	dolphyn
114	114	124	dolphyn
115	115	126	dolphyn
116	116	127	dolphyn
117	117	127	dolphyn
118	118	127	dolphyn
119	119	127	dolphyn
120	120	131	dolphyn
121	121	131	dolphyn
122	122	132	dolphyn
123	123	133	dolphyn
124	124	133	dolphyn
125	125	136	dolphyn
126	126	136	dolphyn
127	127	136	dolphyn
128	128	137	dolphyn
129	129	138	dolphyn
130	130	138	dolphyn
131	131	141	dolphyn
132	132	141	dolphyn
133	133	143	dolphyn
134	134	143	dolphyn
135	135	144	dolphyn
136	136	144	dolphyn
137	137	144	dolphyn
138	138	145	dolphyn
139	139	145	dolphyn
140	140	145	dolphyn
141	141	145	dolphyn
142	142	145	dolphyn
143	143	146	dolphyn
144	144	147	dolphyn
145	145	150	dolphyn
146	146	150	dolphyn
147	147	150	dolphyn
148	148	150	dolphyn
149	149	150	dolphyn
150	150	151	dolphyn
151	151	151	dolphyn
152	152	151	dolphyn
153	153	153	dolphyn
154	154	153	dolphyn
155	155	153	dolphyn
156	156	153	dolphyn
157	157	153	dolphyn
158	158	153	dolphyn
159	159	153	dolphyn
160	160	154	dolphyn
161	161	154	dolphyn
162	162	155	dolphyn
163	163	155	dolphyn
164	164	155	dolphyn
165	165	155	dolphyn
166	166	155	dolphyn
167	167	156	dolphyn
168	168	157	dolphyn
169	169	157	dolphyn
170	170	158	dolphyn
171	171	159	dolphyn
172	172	159	dolphyn
173	173	159	dolphyn
174	174	159	dolphyn
175	175	159	dolphyn
176	176	159	dolphyn
177	177	159	dolphyn
178	178	159	dolphyn
179	179	159	dolphyn
180	180	159	dolphyn
181	181	159	dolphyn
182	182	159	dolphyn
183	183	159	dolphyn
184	184	159	dolphyn
185	185	159	dolphyn
186	186	160	dolphyn
187	187	162	dolphyn
188	188	164	dolphyn
189	189	164	dolphyn
190	190	166	dolphyn
191	191	168	dolphyn
192	192	169	dolphyn
193	193	169	dolphyn
194	194	169	dolphyn
195	195	171	dolphyn
196	196	178	dolphyn
197	197	178	dolphyn
198	198	178	dolphyn
199	199	178	dolphyn
200	200	178	dolphyn
201	201	181	dolphyn
202	202	181	dolphyn
203	203	181	dolphyn
204	204	181	dolphyn
205	205	181	dolphyn
206	206	182	dolphyn
207	207	182	dolphyn
208	208	182	dolphyn
209	209	182	dolphyn
210	210	182	dolphyn
211	211	182	dolphyn
212	212	182	dolphyn
213	213	182	dolphyn
214	214	182	dolphyn
215	215	183	dolphyn
216	216	184	dolphyn
217	217	184	dolphyn
218	218	184	dolphyn
219	219	186	dolphyn
220	220	186	dolphyn
221	221	186	dolphyn
222	222	186	dolphyn
223	223	186	dolphyn
224	224	186	dolphyn
225	225	186	dolphyn
226	226	186	dolphyn
227	227	186	dolphyn
228	228	186	dolphyn
229	229	186	dolphyn
230	230	186	dolphyn
231	231	187	dolphyn
232	232	190	dolphyn
233	233	190	dolphyn
234	234	190	dolphyn
235	235	190	dolphyn
236	236	190	dolphyn
237	237	192	dolphyn
238	238	192	dolphyn
239	239	192	dolphyn
240	240	192	dolphyn
241	241	193	dolphyn
242	242	193	dolphyn
243	243	193	dolphyn
244	244	193	dolphyn
245	245	193	dolphyn
246	246	193	dolphyn
247	247	195	dolphyn
248	248	195	dolphyn
249	249	195	dolphyn
250	250	195	dolphyn
251	251	196	dolphyn
252	252	197	dolphyn
253	253	197	dolphyn
254	254	197	dolphyn
255	255	197	dolphyn
256	256	200	dolphyn
257	257	201	dolphyn
258	258	207	dolphyn
259	259	208	dolphyn
260	260	208	dolphyn
261	261	208	dolphyn
262	262	208	dolphyn
263	263	208	dolphyn
264	264	209	dolphyn
265	265	211	dolphyn
266	266	211	dolphyn
267	267	211	dolphyn
268	268	211	dolphyn
269	269	211	dolphyn
270	270	211	dolphyn
271	271	212	dolphyn
272	272	212	dolphyn
273	273	212	dolphyn
274	274	212	dolphyn
275	275	212	dolphyn
276	276	212	dolphyn
277	277	212	dolphyn
278	278	212	dolphyn
279	279	212	dolphyn
280	280	212	dolphyn
281	281	212	dolphyn
282	282	214	dolphyn
283	283	214	dolphyn
284	284	216	dolphyn
285	285	216	dolphyn
286	286	216	dolphyn
287	287	216	dolphyn
288	288	216	dolphyn
289	289	216	dolphyn
290	290	216	dolphyn
291	291	219	dolphyn
292	292	220	dolphyn
293	293	220	dolphyn
294	294	220	dolphyn
295	295	221	dolphyn
296	296	221	dolphyn
297	297	221	dolphyn
298	298	221	dolphyn
299	299	221	dolphyn
300	300	223	dolphyn
301	301	223	dolphyn
302	302	225	dolphyn
303	303	230	dolphyn
304	304	230	dolphyn
305	305	231	dolphyn
306	306	236	dolphyn
307	307	236	dolphyn
308	308	236	dolphyn
309	309	236	dolphyn
310	310	236	dolphyn
311	311	236	dolphyn
312	312	238	dolphyn
313	313	238	dolphyn
314	314	238	dolphyn
315	315	238	dolphyn
316	316	238	dolphyn
317	317	240	dolphyn
318	318	241	dolphyn
319	319	241	dolphyn
320	320	241	dolphyn
321	321	241	dolphyn
322	322	243	dolphyn
323	323	245	dolphyn
324	324	245	dolphyn
325	325	248	dolphyn
326	326	248	dolphyn
327	327	248	dolphyn
328	328	248	dolphyn
329	329	248	dolphyn
330	330	255	dolphyn
331	331	256	dolphyn
332	332	258	dolphyn
333	333	259	dolphyn
334	334	261	dolphyn
335	335	261	dolphyn
336	336	261	dolphyn
337	337	261	dolphyn
338	338	261	dolphyn
339	339	261	dolphyn
340	340	261	dolphyn
341	341	261	dolphyn
342	342	262	dolphyn
343	343	262	dolphyn
344	344	264	dolphyn
345	345	264	dolphyn
346	346	264	dolphyn
347	347	265	dolphyn
348	348	265	dolphyn
349	349	265	dolphyn
350	350	265	dolphyn
351	351	267	dolphyn
352	352	267	dolphyn
353	353	267	dolphyn
354	354	267	dolphyn
355	355	267	dolphyn
356	356	267	dolphyn
357	357	267	dolphyn
358	358	267	dolphyn
359	359	267	dolphyn
360	360	267	dolphyn
361	361	267	dolphyn
362	362	267	dolphyn
363	363	267	dolphyn
364	364	267	dolphyn
365	365	267	dolphyn
366	366	267	dolphyn
367	367	267	dolphyn
368	368	267	dolphyn
369	369	269	dolphyn
370	370	269	dolphyn
371	371	269	dolphyn
372	372	269	dolphyn
373	373	269	dolphyn
374	374	269	dolphyn
375	375	269	dolphyn
376	376	269	dolphyn
377	377	269	dolphyn
378	378	273	dolphyn
379	379	273	dolphyn
380	380	275	dolphyn
381	381	277	dolphyn
382	382	277	dolphyn
383	383	277	dolphyn
384	384	282	dolphyn
385	385	282	dolphyn
386	386	284	dolphyn
387	387	284	dolphyn
388	388	284	dolphyn
389	389	286	dolphyn
390	390	286	dolphyn
391	391	286	dolphyn
392	392	286	dolphyn
393	393	287	dolphyn
394	394	287	dolphyn
395	395	287	dolphyn
396	396	287	dolphyn
397	397	287	dolphyn
398	398	287	dolphyn
399	399	288	dolphyn
400	400	288	dolphyn
401	401	288	dolphyn
402	402	288	dolphyn
403	403	288	dolphyn
404	404	288	dolphyn
405	405	289	dolphyn
406	406	289	dolphyn
407	407	291	dolphyn
408	408	291	dolphyn
409	409	292	dolphyn
410	410	293	dolphyn
411	411	296	dolphyn
412	412	296	dolphyn
413	413	297	dolphyn
414	414	297	dolphyn
415	415	297	dolphyn
416	416	297	dolphyn
417	417	297	dolphyn
418	418	297	dolphyn
419	419	302	dolphyn
420	420	303	dolphyn
421	421	303	dolphyn
422	422	303	dolphyn
423	423	304	dolphyn
424	424	304	dolphyn
425	425	304	dolphyn
426	426	304	dolphyn
427	427	304	dolphyn
428	428	304	dolphyn
429	429	304	dolphyn
430	430	304	dolphyn
431	431	304	dolphyn
432	432	304	dolphyn
433	433	304	dolphyn
434	434	304	dolphyn
435	435	304	dolphyn
436	436	304	dolphyn
437	437	304	dolphyn
438	438	305	dolphyn
439	439	305	dolphyn
440	440	306	dolphyn
441	441	306	dolphyn
442	442	306	dolphyn
443	443	306	dolphyn
444	444	306	dolphyn
445	445	306	dolphyn
446	446	308	dolphyn
447	447	308	dolphyn
448	448	308	dolphyn
449	449	308	dolphyn
450	450	308	dolphyn
451	451	308	dolphyn
452	452	309	dolphyn
453	453	309	dolphyn
454	454	309	dolphyn
455	455	311	dolphyn
456	456	311	dolphyn
457	457	312	dolphyn
458	458	316	dolphyn
459	459	316	dolphyn
460	460	317	dolphyn
461	461	317	dolphyn
462	462	317	dolphyn
463	463	317	dolphyn
464	464	317	dolphyn
465	465	317	dolphyn
466	466	317	dolphyn
467	467	317	dolphyn
468	468	320	dolphyn
469	469	320	dolphyn
470	470	322	dolphyn
471	471	322	dolphyn
472	472	323	dolphyn
473	473	324	dolphyn
474	474	324	dolphyn
475	475	324	dolphyn
476	476	324	dolphyn
477	477	324	dolphyn
478	478	326	dolphyn
479	479	328	dolphyn
480	480	328	dolphyn
481	481	328	dolphyn
482	482	328	dolphyn
483	483	328	dolphyn
484	484	328	dolphyn
485	485	329	dolphyn
486	486	329	dolphyn
487	487	332	dolphyn
488	488	332	dolphyn
489	489	332	dolphyn
490	490	332	dolphyn
491	491	332	dolphyn
492	492	334	dolphyn
493	493	334	dolphyn
494	494	334	dolphyn
495	495	335	dolphyn
496	496	337	dolphyn
497	497	337	dolphyn
498	498	337	dolphyn
499	499	337	dolphyn
500	500	337	dolphyn
501	501	338	dolphyn
502	502	338	dolphyn
503	503	338	dolphyn
504	504	343	dolphyn
505	505	344	dolphyn
506	506	345	dolphyn
507	507	348	dolphyn
508	508	348	dolphyn
509	509	348	dolphyn
510	510	348	dolphyn
511	511	348	dolphyn
512	512	348	dolphyn
513	513	350	dolphyn
514	514	351	dolphyn
515	515	352	dolphyn
516	516	352	dolphyn
517	517	352	dolphyn
518	518	352	dolphyn
519	519	353	dolphyn
520	520	355	dolphyn
521	521	355	dolphyn
522	522	355	dolphyn
523	523	355	dolphyn
524	524	355	dolphyn
525	525	355	dolphyn
526	526	356	dolphyn
527	527	356	dolphyn
528	528	356	dolphyn
529	529	356	dolphyn
530	530	356	dolphyn
531	531	357	dolphyn
532	532	360	dolphyn
533	533	360	dolphyn
534	534	361	dolphyn
535	535	361	dolphyn
536	536	361	dolphyn
537	537	362	dolphyn
538	538	362	dolphyn
539	539	363	dolphyn
540	540	365	dolphyn
541	541	366	dolphyn
542	542	366	dolphyn
543	543	371	dolphyn
544	544	371	dolphyn
545	545	371	dolphyn
546	546	371	dolphyn
547	547	372	dolphyn
548	548	373	dolphyn
549	549	373	dolphyn
550	550	373	dolphyn
551	551	373	dolphyn
552	552	373	dolphyn
553	553	373	dolphyn
554	554	373	dolphyn
555	555	373	dolphyn
556	556	373	dolphyn
557	557	373	dolphyn
558	558	373	dolphyn
559	559	373	dolphyn
560	560	373	dolphyn
561	561	374	dolphyn
562	562	374	dolphyn
563	563	374	dolphyn
564	564	374	dolphyn
565	565	374	dolphyn
566	566	376	dolphyn
567	567	378	dolphyn
568	568	378	dolphyn
569	569	378	dolphyn
570	570	378	dolphyn
571	571	378	dolphyn
572	572	381	dolphyn
573	573	381	dolphyn
574	574	381	dolphyn
575	575	382	dolphyn
576	576	384	dolphyn
577	577	384	dolphyn
578	578	384	dolphyn
579	579	384	dolphyn
580	580	384	dolphyn
581	581	385	dolphyn
582	582	385	dolphyn
583	583	385	dolphyn
584	584	385	dolphyn
585	585	386	dolphyn
586	586	387	dolphyn
587	587	387	dolphyn
588	588	387	dolphyn
589	589	388	dolphyn
590	590	388	dolphyn
591	591	388	dolphyn
592	592	390	dolphyn
593	593	390	dolphyn
594	594	394	dolphyn
595	595	394	dolphyn
596	596	394	dolphyn
597	597	394	dolphyn
598	598	395	dolphyn
599	599	395	dolphyn
600	600	398	dolphyn
601	601	398	dolphyn
602	602	398	dolphyn
603	603	398	dolphyn
604	604	399	dolphyn
605	605	399	dolphyn
606	606	399	dolphyn
607	607	400	dolphyn
608	608	400	dolphyn
609	609	402	dolphyn
610	610	403	dolphyn
611	611	403	dolphyn
612	612	404	dolphyn
613	613	406	dolphyn
614	614	406	dolphyn
615	615	406	dolphyn
616	616	406	dolphyn
617	617	406	dolphyn
618	618	406	dolphyn
619	619	406	dolphyn
620	620	406	dolphyn
621	621	407	dolphyn
622	622	407	dolphyn
623	623	408	dolphyn
624	624	408	dolphyn
625	625	408	dolphyn
626	626	411	dolphyn
627	627	411	dolphyn
628	628	411	dolphyn
629	629	412	dolphyn
630	630	413	dolphyn
631	631	414	dolphyn
632	632	414	dolphyn
633	633	415	dolphyn
634	634	415	dolphyn
635	635	421	dolphyn
636	636	421	dolphyn
637	637	421	dolphyn
638	638	421	dolphyn
639	639	421	dolphyn
640	640	421	dolphyn
641	641	427	dolphyn
642	642	427	dolphyn
643	643	427	dolphyn
644	644	427	dolphyn
645	645	428	dolphyn
646	646	429	dolphyn
647	647	432	dolphyn
648	648	432	dolphyn
649	649	432	dolphyn
650	650	432	dolphyn
651	651	432	dolphyn
652	652	432	dolphyn
653	653	432	dolphyn
654	654	432	dolphyn
655	655	432	dolphyn
656	656	434	dolphyn
657	657	434	dolphyn
658	658	434	dolphyn
659	659	434	dolphyn
660	660	434	dolphyn
661	661	434	dolphyn
662	662	434	dolphyn
663	663	434	dolphyn
664	664	435	dolphyn
665	665	436	dolphyn
666	666	438	dolphyn
667	667	439	dolphyn
668	668	439	dolphyn
669	669	439	dolphyn
670	670	439	dolphyn
671	671	441	dolphyn
672	672	441	dolphyn
673	673	442	dolphyn
674	674	444	dolphyn
675	675	444	dolphyn
676	676	446	dolphyn
677	677	446	dolphyn
678	678	446	dolphyn
679	679	446	dolphyn
680	680	446	dolphyn
681	681	448	dolphyn
682	682	448	dolphyn
683	683	448	dolphyn
684	684	448	dolphyn
685	685	448	dolphyn
686	686	448	dolphyn
687	687	448	dolphyn
688	688	448	dolphyn
689	689	448	dolphyn
690	690	451	dolphyn
691	691	451	dolphyn
692	692	451	dolphyn
693	693	454	dolphyn
694	694	455	dolphyn
695	695	455	dolphyn
696	696	455	dolphyn
697	697	457	dolphyn
698	698	457	dolphyn
699	699	459	dolphyn
700	700	460	dolphyn
701	701	460	dolphyn
702	702	461	dolphyn
703	703	462	dolphyn
704	704	462	dolphyn
705	705	462	dolphyn
706	706	462	dolphyn
707	707	462	dolphyn
708	708	464	dolphyn
709	709	466	dolphyn
710	710	466	dolphyn
711	711	467	dolphyn
712	712	467	dolphyn
713	713	467	dolphyn
714	714	467	dolphyn
715	715	469	dolphyn
716	716	473	dolphyn
717	717	473	dolphyn
718	718	473	dolphyn
719	719	474	dolphyn
720	720	474	dolphyn
721	721	477	dolphyn
722	722	481	dolphyn
723	723	481	dolphyn
724	724	481	dolphyn
725	725	481	dolphyn
726	726	481	dolphyn
727	727	481	dolphyn
728	728	482	dolphyn
729	729	483	dolphyn
730	730	487	dolphyn
731	731	487	dolphyn
732	732	487	dolphyn
733	733	491	dolphyn
734	734	491	dolphyn
735	735	491	dolphyn
736	736	492	dolphyn
737	737	493	dolphyn
738	738	495	dolphyn
739	739	495	dolphyn
740	740	495	dolphyn
741	741	495	dolphyn
742	742	495	dolphyn
743	743	495	dolphyn
744	744	495	dolphyn
745	745	495	dolphyn
746	746	495	dolphyn
747	747	495	dolphyn
748	748	495	dolphyn
749	749	497	dolphyn
750	750	497	dolphyn
751	751	500	dolphyn
752	752	500	dolphyn
753	753	500	dolphyn
754	754	500	dolphyn
755	755	501	dolphyn
756	756	503	dolphyn
757	757	503	dolphyn
758	758	503	dolphyn
759	759	505	dolphyn
760	760	505	dolphyn
761	761	505	dolphyn
762	762	506	dolphyn
763	763	506	dolphyn
764	764	506	dolphyn
765	765	506	dolphyn
766	766	506	dolphyn
767	767	506	dolphyn
768	768	506	dolphyn
769	769	506	dolphyn
770	770	506	dolphyn
771	771	506	dolphyn
772	772	506	dolphyn
773	773	511	dolphyn
774	774	511	dolphyn
775	775	511	dolphyn
776	776	511	dolphyn
777	777	511	dolphyn
778	778	513	dolphyn
779	779	513	dolphyn
780	780	513	dolphyn
781	781	519	dolphyn
782	782	521	dolphyn
783	783	524	dolphyn
784	784	524	dolphyn
785	785	524	dolphyn
786	786	524	dolphyn
787	787	525	dolphyn
788	788	528	dolphyn
789	789	530	dolphyn
790	790	530	dolphyn
791	791	530	dolphyn
792	792	531	dolphyn
793	793	531	dolphyn
794	794	531	dolphyn
795	795	532	dolphyn
796	796	532	dolphyn
797	797	532	dolphyn
798	798	535	dolphyn
799	799	536	dolphyn
800	800	536	dolphyn
801	801	536	dolphyn
802	802	537	dolphyn
803	803	539	dolphyn
804	804	539	dolphyn
805	805	539	dolphyn
806	806	542	dolphyn
807	807	542	dolphyn
808	808	543	dolphyn
809	809	543	dolphyn
810	810	543	dolphyn
811	811	543	dolphyn
812	812	545	dolphyn
813	813	545	dolphyn
814	814	545	dolphyn
815	815	545	dolphyn
816	816	548	dolphyn
817	817	548	dolphyn
818	818	548	dolphyn
819	819	548	dolphyn
820	820	548	dolphyn
821	821	548	dolphyn
822	822	550	dolphyn
823	823	551	dolphyn
824	824	551	dolphyn
825	825	556	dolphyn
826	826	556	dolphyn
827	827	556	dolphyn
828	828	560	dolphyn
829	829	560	dolphyn
830	830	560	dolphyn
831	831	560	dolphyn
832	832	560	dolphyn
833	833	560	dolphyn
834	834	561	dolphyn
835	835	565	dolphyn
836	836	565	dolphyn
837	837	565	dolphyn
838	838	568	dolphyn
839	839	568	dolphyn
840	840	568	dolphyn
841	841	568	dolphyn
842	842	569	dolphyn
843	843	570	dolphyn
844	844	570	dolphyn
845	845	574	dolphyn
846	846	574	dolphyn
847	847	574	dolphyn
848	848	574	dolphyn
849	849	575	dolphyn
850	850	576	dolphyn
851	851	576	dolphyn
852	852	579	dolphyn
853	853	579	dolphyn
854	854	579	dolphyn
855	855	579	dolphyn
856	856	579	dolphyn
857	857	580	dolphyn
858	858	580	dolphyn
859	859	582	dolphyn
860	860	582	dolphyn
861	861	583	dolphyn
862	862	584	dolphyn
863	863	584	dolphyn
864	864	584	dolphyn
865	865	585	dolphyn
866	866	585	dolphyn
867	867	586	dolphyn
868	868	586	dolphyn
869	869	586	dolphyn
870	870	586	dolphyn
871	871	587	dolphyn
872	872	587	dolphyn
873	873	587	dolphyn
874	874	589	dolphyn
875	875	590	dolphyn
876	876	590	dolphyn
877	877	591	dolphyn
878	878	593	dolphyn
879	879	593	dolphyn
880	880	593	dolphyn
881	881	594	dolphyn
882	882	595	dolphyn
883	883	595	dolphyn
884	884	595	dolphyn
885	885	596	dolphyn
886	886	596	dolphyn
887	887	598	dolphyn
888	888	604	dolphyn
889	889	604	dolphyn
890	890	604	dolphyn
891	891	604	dolphyn
892	892	604	dolphyn
893	893	605	dolphyn
894	894	605	dolphyn
895	895	609	dolphyn
896	896	609	dolphyn
897	897	611	dolphyn
898	898	611	dolphyn
899	899	611	dolphyn
900	900	612	dolphyn
901	901	612	dolphyn
902	902	612	dolphyn
903	903	613	dolphyn
904	904	614	dolphyn
905	905	614	dolphyn
906	906	614	dolphyn
907	907	614	dolphyn
908	908	614	dolphyn
909	909	614	dolphyn
910	910	614	dolphyn
911	911	614	dolphyn
912	912	615	dolphyn
913	913	615	dolphyn
914	914	615	dolphyn
915	915	615	dolphyn
916	916	615	dolphyn
917	917	615	dolphyn
918	918	616	dolphyn
919	919	616	dolphyn
920	920	616	dolphyn
921	921	617	dolphyn
922	922	617	dolphyn
923	923	617	dolphyn
924	924	617	dolphyn
925	925	617	dolphyn
926	926	617	dolphyn
927	927	620	dolphyn
928	928	620	dolphyn
929	929	621	dolphyn
930	930	621	dolphyn
931	931	623	dolphyn
932	932	625	dolphyn
933	933	627	dolphyn
934	934	627	dolphyn
935	935	627	dolphyn
936	936	627	dolphyn
937	937	628	dolphyn
938	938	629	dolphyn
939	939	629	dolphyn
940	940	629	dolphyn
941	941	629	dolphyn
942	942	630	dolphyn
943	943	632	dolphyn
944	944	635	dolphyn
945	945	635	dolphyn
946	946	635	dolphyn
947	947	636	dolphyn
948	948	636	dolphyn
949	949	636	dolphyn
950	950	639	dolphyn
951	951	639	dolphyn
952	952	639	dolphyn
953	953	640	dolphyn
954	954	641	dolphyn
955	955	641	dolphyn
956	956	643	dolphyn
957	957	643	dolphyn
958	958	643	dolphyn
959	959	643	dolphyn
960	960	643	dolphyn
961	961	644	dolphyn
962	962	645	dolphyn
963	963	645	dolphyn
964	964	645	dolphyn
965	965	645	dolphyn
966	966	645	dolphyn
967	967	645	dolphyn
968	968	645	dolphyn
969	969	645	dolphyn
970	970	647	dolphyn
971	971	647	dolphyn
972	972	649	dolphyn
973	973	649	dolphyn
974	974	649	dolphyn
975	975	649	dolphyn
976	976	651	dolphyn
977	977	651	dolphyn
978	978	658	dolphyn
979	979	660	dolphyn
980	980	661	dolphyn
981	981	661	dolphyn
982	982	661	dolphyn
983	983	661	dolphyn
984	984	662	dolphyn
985	985	663	dolphyn
986	986	663	dolphyn
987	987	664	dolphyn
988	988	664	dolphyn
989	989	664	dolphyn
990	990	667	dolphyn
991	991	667	dolphyn
992	992	667	dolphyn
993	993	669	dolphyn
994	994	674	dolphyn
995	995	675	dolphyn
996	996	676	dolphyn
997	997	676	dolphyn
998	998	682	dolphyn
999	999	682	dolphyn
1000	1000	682	dolphyn
1001	1001	684	dolphyn
1002	1002	684	dolphyn
1003	1003	684	dolphyn
1004	1004	684	dolphyn
1005	1005	684	dolphyn
1006	1006	684	dolphyn
1007	1007	684	dolphyn
1008	1008	684	dolphyn
1009	1009	684	dolphyn
1010	1010	686	dolphyn
1011	1011	686	dolphyn
1012	1012	686	dolphyn
1013	1013	686	dolphyn
1014	1014	688	dolphyn
1015	1015	688	dolphyn
1016	1016	688	dolphyn
1017	1017	690	dolphyn
1018	1018	690	dolphyn
1019	1019	690	dolphyn
1020	1020	691	dolphyn
1021	1021	691	dolphyn
1022	1022	691	dolphyn
1023	1023	693	dolphyn
1024	1024	702	dolphyn
1025	1025	702	dolphyn
1026	1026	702	dolphyn
1027	1027	702	dolphyn
1028	1028	704	dolphyn
1029	1029	704	dolphyn
1030	1030	704	dolphyn
1031	1031	704	dolphyn
1032	1032	704	dolphyn
1033	1033	704	dolphyn
1034	1034	704	dolphyn
1035	1035	706	dolphyn
1036	1036	706	dolphyn
1037	1037	706	dolphyn
1038	1038	707	dolphyn
1039	1039	707	dolphyn
1040	1040	707	dolphyn
1041	1041	707	dolphyn
1042	1042	707	dolphyn
1043	1043	707	dolphyn
1044	1044	707	dolphyn
1045	1045	707	dolphyn
1046	1046	707	dolphyn
1047	1047	708	dolphyn
1048	1048	711	dolphyn
1049	1049	712	dolphyn
1050	1050	712	dolphyn
1051	1051	712	dolphyn
1052	1052	713	dolphyn
1053	1053	718	dolphyn
1054	1054	720	dolphyn
1055	1055	721	dolphyn
1056	1056	724	dolphyn
1057	1057	727	dolphyn
1058	1058	727	dolphyn
1059	1059	727	dolphyn
1060	1060	727	dolphyn
1061	1061	727	dolphyn
1062	1062	727	dolphyn
1063	1063	727	dolphyn
1064	1064	727	dolphyn
1065	1065	727	dolphyn
1066	1066	729	dolphyn
1067	1067	729	dolphyn
1068	1068	731	dolphyn
1069	1069	731	dolphyn
1070	1070	731	dolphyn
1071	1071	732	dolphyn
1072	1072	732	dolphyn
1073	1073	734	dolphyn
1074	1074	734	dolphyn
1075	1075	734	dolphyn
1076	1076	734	dolphyn
1077	1077	734	dolphyn
1078	1078	734	dolphyn
1079	1079	736	dolphyn
1080	1080	736	dolphyn
1081	1081	738	dolphyn
1082	1082	738	dolphyn
1083	1083	738	dolphyn
1084	1084	738	dolphyn
1085	1085	738	dolphyn
1086	1086	738	dolphyn
1087	1087	738	dolphyn
1088	1088	739	dolphyn
1089	1089	739	dolphyn
1090	1090	739	dolphyn
1091	1091	739	dolphyn
1092	1092	739	dolphyn
1093	1093	739	dolphyn
1094	1094	740	dolphyn
1095	1095	741	dolphyn
1096	1096	741	dolphyn
1097	1097	741	dolphyn
1098	1098	741	dolphyn
1099	1099	741	dolphyn
1100	1100	741	dolphyn
1101	1101	741	dolphyn
1102	1102	741	dolphyn
1103	1103	741	dolphyn
1104	1104	741	dolphyn
1105	1105	741	dolphyn
1106	1106	741	dolphyn
1107	1107	743	dolphyn
1108	1108	745	dolphyn
1109	1109	745	dolphyn
1110	1110	747	dolphyn
1111	1111	748	dolphyn
1112	1112	748	dolphyn
1113	1113	749	dolphyn
1114	1114	751	dolphyn
1115	1115	752	dolphyn
1116	1116	752	dolphyn
1117	1117	752	dolphyn
1118	1118	752	dolphyn
1119	1119	754	dolphyn
1120	1120	754	dolphyn
1121	1121	755	dolphyn
1122	1122	755	dolphyn
1123	1123	755	dolphyn
1124	1124	755	dolphyn
1125	1125	756	dolphyn
1126	1126	756	dolphyn
1127	1127	756	dolphyn
1128	1128	756	dolphyn
1129	1129	756	dolphyn
1130	1130	756	dolphyn
1131	1131	756	dolphyn
1132	1132	756	dolphyn
1133	1133	756	dolphyn
1134	1134	756	dolphyn
1135	1135	756	dolphyn
1136	1136	756	dolphyn
1137	1137	757	dolphyn
1138	1138	758	dolphyn
1139	1139	759	dolphyn
1140	1140	759	dolphyn
1141	1141	759	dolphyn
1142	1142	759	dolphyn
1143	1143	759	dolphyn
1144	1144	760	dolphyn
1145	1145	760	dolphyn
1146	1146	760	dolphyn
1147	1147	762	dolphyn
1148	1148	762	dolphyn
1149	1149	762	dolphyn
1150	1150	763	dolphyn
1151	1151	764	dolphyn
1152	1152	764	dolphyn
1153	1153	764	dolphyn
1154	1154	764	dolphyn
1155	1155	764	dolphyn
1156	1156	764	dolphyn
1157	1157	764	dolphyn
1158	1158	764	dolphyn
1159	1159	764	dolphyn
1160	1160	764	dolphyn
1161	1161	764	dolphyn
1162	1162	764	dolphyn
1163	1163	764	dolphyn
1164	1164	767	dolphyn
1165	1165	767	dolphyn
1166	1166	767	dolphyn
1167	1167	769	dolphyn
1168	1168	769	dolphyn
1169	1169	769	dolphyn
1170	1170	769	dolphyn
1171	1171	772	dolphyn
1172	1172	774	dolphyn
1173	1173	774	dolphyn
1174	1174	774	dolphyn
1175	1175	774	dolphyn
1176	1176	775	dolphyn
1177	1177	775	dolphyn
1178	1178	775	dolphyn
1179	1179	775	dolphyn
1180	1180	775	dolphyn
1181	1181	775	dolphyn
1182	1182	776	dolphyn
1183	1183	776	dolphyn
1184	1184	776	dolphyn
1185	1185	778	dolphyn
1186	1186	778	dolphyn
1187	1187	778	dolphyn
1188	1188	778	dolphyn
1189	1189	780	dolphyn
1190	1190	780	dolphyn
1191	1191	780	dolphyn
1192	1192	781	dolphyn
1193	1193	783	dolphyn
1194	1194	783	dolphyn
1195	1195	783	dolphyn
1196	1196	783	dolphyn
1197	1197	783	dolphyn
1198	1198	784	dolphyn
1199	1199	785	dolphyn
1200	1200	785	dolphyn
1201	1201	785	dolphyn
1202	1202	785	dolphyn
1203	1203	785	dolphyn
1204	1204	785	dolphyn
1205	1205	785	dolphyn
1206	1206	785	dolphyn
1207	1207	785	dolphyn
1208	1208	785	dolphyn
1209	1209	786	dolphyn
1210	1210	786	dolphyn
1211	1211	787	dolphyn
1212	1212	787	dolphyn
1213	1213	787	dolphyn
1214	1214	788	dolphyn
1215	1215	795	dolphyn
1216	1216	795	dolphyn
1217	1217	796	dolphyn
1218	1218	796	dolphyn
1219	1219	796	dolphyn
1220	1220	797	dolphyn
1221	1221	800	dolphyn
1222	1222	801	dolphyn
1223	1223	801	dolphyn
1224	1224	803	dolphyn
1225	1225	803	dolphyn
1226	1226	804	dolphyn
1227	1227	804	dolphyn
1228	1228	804	dolphyn
1229	1229	804	dolphyn
1230	1230	804	dolphyn
1231	1231	806	dolphyn
1232	1232	806	dolphyn
1233	1233	807	dolphyn
1234	1234	807	dolphyn
1235	1235	807	dolphyn
1236	1236	808	dolphyn
1237	1237	808	dolphyn
1238	1238	808	dolphyn
1239	1239	808	dolphyn
1240	1240	808	dolphyn
1241	1241	808	dolphyn
1242	1242	808	dolphyn
1243	1243	810	dolphyn
1244	1244	811	dolphyn
1245	1245	813	dolphyn
1246	1246	813	dolphyn
1247	1247	813	dolphyn
1248	1248	813	dolphyn
1249	1249	815	dolphyn
1250	1250	815	dolphyn
1251	1251	815	dolphyn
1252	1252	815	dolphyn
1253	1253	817	dolphyn
1254	1254	819	dolphyn
1255	1255	819	dolphyn
1256	1256	819	dolphyn
1257	1257	819	dolphyn
1258	1258	819	dolphyn
1259	1259	819	dolphyn
1260	1260	819	dolphyn
1261	1261	819	dolphyn
1262	1262	819	dolphyn
1263	1263	819	dolphyn
1264	1264	819	dolphyn
1265	1265	819	dolphyn
1266	1266	819	dolphyn
1267	1267	822	dolphyn
1268	1268	822	dolphyn
1269	1269	822	dolphyn
1270	1270	824	dolphyn
1271	1271	824	dolphyn
1272	1272	824	dolphyn
1273	1273	824	dolphyn
1274	1274	824	dolphyn
1275	1275	825	dolphyn
1276	1276	825	dolphyn
1277	1277	825	dolphyn
1278	1278	828	dolphyn
1279	1279	828	dolphyn
1280	1280	828	dolphyn
1281	1281	828	dolphyn
1282	1282	828	dolphyn
1283	1283	828	dolphyn
1284	1284	828	dolphyn
1285	1285	828	dolphyn
1286	1286	828	dolphyn
1287	1287	828	dolphyn
1288	1288	828	dolphyn
1289	1289	829	dolphyn
1290	1290	830	dolphyn
1291	1291	830	dolphyn
1292	1292	830	dolphyn
1293	1293	830	dolphyn
1294	1294	830	dolphyn
1295	1295	832	dolphyn
1296	1296	833	dolphyn
1297	1297	835	dolphyn
1298	1298	835	dolphyn
1299	1299	836	dolphyn
1300	1300	837	dolphyn
1301	1301	839	dolphyn
1302	1302	839	dolphyn
1303	1303	839	dolphyn
1304	1304	839	dolphyn
1305	1305	839	dolphyn
1306	1306	839	dolphyn
1307	1307	839	dolphyn
1308	1308	839	dolphyn
1309	1309	839	dolphyn
1310	1310	839	dolphyn
1311	1311	839	dolphyn
1312	1312	841	dolphyn
1313	1313	841	dolphyn
1314	1314	841	dolphyn
1315	1315	841	dolphyn
1316	1316	843	dolphyn
1317	1317	843	dolphyn
1318	1318	843	dolphyn
1319	1319	843	dolphyn
1320	1320	843	dolphyn
1321	1321	843	dolphyn
1322	1322	844	dolphyn
1323	1323	844	dolphyn
1324	1324	847	dolphyn
1325	1325	848	dolphyn
1326	1326	848	dolphyn
1327	1327	848	dolphyn
1328	1328	848	dolphyn
1329	1329	848	dolphyn
1330	1330	848	dolphyn
1331	1331	848	dolphyn
1332	1332	848	dolphyn
1333	1333	848	dolphyn
1334	1334	849	dolphyn
1335	1335	850	dolphyn
1336	1336	850	dolphyn
1337	1337	855	dolphyn
1338	1338	857	dolphyn
1339	1339	858	dolphyn
1340	1340	858	dolphyn
1341	1341	860	dolphyn
1342	1342	860	dolphyn
1343	1343	860	dolphyn
1344	1344	861	dolphyn
1345	1345	864	dolphyn
1346	1346	864	dolphyn
1347	1347	864	dolphyn
1348	1348	865	dolphyn
1349	1349	867	dolphyn
1350	1350	867	dolphyn
1351	1351	867	dolphyn
1352	1352	867	dolphyn
1353	1353	868	dolphyn
1354	1354	868	dolphyn
1355	1355	869	dolphyn
1356	1356	869	dolphyn
1357	1357	870	dolphyn
1358	1358	870	dolphyn
1359	1359	870	dolphyn
1360	1360	870	dolphyn
1361	1361	872	dolphyn
1362	1362	872	dolphyn
1363	1363	872	dolphyn
1364	1364	872	dolphyn
1365	1365	885	dolphyn
1366	1366	886	dolphyn
1367	1367	887	dolphyn
1368	1368	889	dolphyn
1369	1369	889	dolphyn
1370	1370	892	dolphyn
1371	1371	892	dolphyn
1372	1372	892	dolphyn
1373	1373	892	dolphyn
1374	1374	892	dolphyn
1375	1375	893	dolphyn
1376	1376	893	dolphyn
1377	1377	893	dolphyn
1378	1378	893	dolphyn
1379	1379	893	dolphyn
1380	1380	893	dolphyn
1381	1381	893	dolphyn
1382	1382	893	dolphyn
1383	1383	894	dolphyn
1384	1384	894	dolphyn
1385	1385	896	dolphyn
1386	1386	896	dolphyn
1387	1387	896	dolphyn
1388	1388	897	dolphyn
1389	1389	899	dolphyn
1390	1390	899	dolphyn
1391	1391	899	dolphyn
1392	1392	899	dolphyn
1393	1393	899	dolphyn
1394	1394	901	dolphyn
1395	1395	901	dolphyn
1396	1396	901	dolphyn
1397	1397	901	dolphyn
1398	1398	901	dolphyn
1399	1399	903	dolphyn
1400	1400	905	dolphyn
1401	1401	905	dolphyn
1402	1402	905	dolphyn
1403	1403	905	dolphyn
1404	1404	905	dolphyn
1405	1405	905	dolphyn
1406	1406	907	dolphyn
1407	1407	907	dolphyn
1408	1408	907	dolphyn
1409	1409	907	dolphyn
1410	1410	907	dolphyn
1411	1411	907	dolphyn
1412	1412	907	dolphyn
1413	1413	907	dolphyn
1414	1414	907	dolphyn
1415	1415	907	dolphyn
1416	1416	908	dolphyn
1417	1417	908	dolphyn
1418	1418	908	dolphyn
1419	1419	908	dolphyn
1420	1420	908	dolphyn
1421	1421	908	dolphyn
1422	1422	908	dolphyn
1423	1423	908	dolphyn
1424	1424	908	dolphyn
1425	1425	908	dolphyn
1426	1426	908	dolphyn
1427	1427	908	dolphyn
1428	1428	908	dolphyn
1429	1429	909	dolphyn
1430	1430	910	dolphyn
1431	1431	910	dolphyn
1432	1432	912	dolphyn
1433	1433	912	dolphyn
1434	1434	912	dolphyn
1435	1435	912	dolphyn
1436	1436	912	dolphyn
1437	1437	912	dolphyn
1438	1438	913	dolphyn
1439	1439	913	dolphyn
1440	1440	913	dolphyn
1441	1441	913	dolphyn
1442	1442	913	dolphyn
1443	1443	913	dolphyn
1444	1444	913	dolphyn
1445	1445	913	dolphyn
1446	1446	915	dolphyn
1447	1447	916	dolphyn
1448	1448	916	dolphyn
1449	1449	916	dolphyn
1450	1450	916	dolphyn
1451	1451	916	dolphyn
1452	1452	918	dolphyn
1453	1453	918	dolphyn
1454	1454	918	dolphyn
1455	1455	919	dolphyn
1456	1456	919	dolphyn
1457	1457	919	dolphyn
1458	1458	924	dolphyn
1459	1459	924	dolphyn
1460	1460	924	dolphyn
1461	1461	924	dolphyn
1462	1462	924	dolphyn
1463	1463	924	dolphyn
1464	1464	924	dolphyn
1465	1465	924	dolphyn
1466	1466	924	dolphyn
1467	1467	925	dolphyn
1468	1468	925	dolphyn
1469	1469	926	dolphyn
1470	1470	926	dolphyn
1471	1471	926	dolphyn
1472	1472	926	dolphyn
1473	1473	926	dolphyn
1474	1474	926	dolphyn
1475	1475	926	dolphyn
1476	1476	926	dolphyn
1477	1477	926	dolphyn
1478	1478	928	dolphyn
1479	1479	930	dolphyn
1480	1480	930	dolphyn
1481	1481	930	dolphyn
1482	1482	930	dolphyn
1483	1483	931	dolphyn
1484	1484	933	dolphyn
1485	1485	933	dolphyn
1486	1486	934	dolphyn
1487	1487	936	dolphyn
1488	1488	937	dolphyn
1489	1489	937	dolphyn
1490	1490	937	dolphyn
1491	1491	937	dolphyn
1492	1492	937	dolphyn
1493	1493	937	dolphyn
1494	1494	938	dolphyn
1495	1495	939	dolphyn
1496	1496	939	dolphyn
1497	1497	939	dolphyn
1498	1498	943	dolphyn
1499	1499	945	dolphyn
1500	1500	946	dolphyn
1501	1501	946	dolphyn
1502	1502	946	dolphyn
1503	1503	946	dolphyn
1504	1504	950	dolphyn
1505	1505	950	dolphyn
1506	1506	951	dolphyn
1507	1507	951	dolphyn
1508	1508	952	dolphyn
1509	1509	952	dolphyn
1510	1510	952	dolphyn
1511	1511	952	dolphyn
1512	1512	952	dolphyn
1513	1513	955	dolphyn
1514	1514	955	dolphyn
1515	1515	955	dolphyn
1516	1516	955	dolphyn
1517	1517	955	dolphyn
1518	1518	955	dolphyn
1519	1519	956	dolphyn
1520	1520	957	dolphyn
1521	1521	957	dolphyn
1522	1522	958	dolphyn
1523	1523	958	dolphyn
1524	1524	960	dolphyn
1525	1525	960	dolphyn
1526	1526	960	dolphyn
1527	1527	960	dolphyn
1528	1528	960	dolphyn
1529	1529	960	dolphyn
1530	1530	960	dolphyn
1531	1531	960	dolphyn
1532	1532	961	dolphyn
1533	1533	961	dolphyn
1534	1534	961	dolphyn
1535	1535	961	dolphyn
1536	1536	961	dolphyn
1537	1537	961	dolphyn
1538	1538	961	dolphyn
1539	1539	961	dolphyn
1540	1540	962	dolphyn
1541	1541	962	dolphyn
1542	1542	962	dolphyn
1543	1543	962	dolphyn
1544	1544	962	dolphyn
1545	1545	962	dolphyn
1546	1546	962	dolphyn
1547	1547	962	dolphyn
1548	1548	962	dolphyn
1549	1549	967	dolphyn
1550	1550	967	dolphyn
1551	1551	968	dolphyn
1552	1552	968	dolphyn
1553	1553	968	dolphyn
1554	1554	971	dolphyn
1555	1555	971	dolphyn
1556	1556	971	dolphyn
1557	1557	971	dolphyn
1558	1558	972	dolphyn
1559	1559	972	dolphyn
1560	1560	972	dolphyn
1561	1561	972	dolphyn
1562	1562	972	dolphyn
1563	1563	974	dolphyn
1564	1564	974	dolphyn
1565	1565	974	dolphyn
1566	1566	974	dolphyn
1567	1567	974	dolphyn
1568	1568	974	dolphyn
1569	1569	974	dolphyn
1570	1570	975	dolphyn
1571	1571	980	dolphyn
1572	1572	981	dolphyn
1573	1573	982	dolphyn
1574	1574	982	dolphyn
1575	1575	984	dolphyn
1576	1576	984	dolphyn
1577	1577	986	dolphyn
1578	1578	987	dolphyn
1579	1579	987	dolphyn
1580	1580	987	dolphyn
1581	1581	988	dolphyn
1582	1582	989	dolphyn
1583	1583	989	dolphyn
1584	1584	989	dolphyn
1585	1585	990	dolphyn
1586	1586	990	dolphyn
1587	1587	992	dolphyn
1588	1588	992	dolphyn
1589	1589	993	dolphyn
1590	1590	993	dolphyn
1591	1591	993	dolphyn
1592	1592	994	dolphyn
1593	1593	994	dolphyn
1594	1594	995	dolphyn
1595	1595	995	dolphyn
1596	1596	995	dolphyn
1597	1597	995	dolphyn
1598	1598	995	dolphyn
1599	1599	995	dolphyn
1600	1600	996	dolphyn
1601	1601	996	dolphyn
1602	1602	996	dolphyn
1603	1603	996	dolphyn
1604	1604	1001	dolphyn
1605	1605	1001	dolphyn
1606	1606	1001	dolphyn
1607	1607	1002	dolphyn
1608	1608	1002	dolphyn
1609	1609	1002	dolphyn
1610	1610	1002	dolphyn
1611	1611	1002	dolphyn
1612	1612	1004	dolphyn
1613	1613	1004	dolphyn
1614	1614	1004	dolphyn
1615	1615	1004	dolphyn
1616	1616	1004	dolphyn
1617	1617	1004	dolphyn
1618	1618	1004	dolphyn
1619	1619	1006	dolphyn
1620	1620	1006	dolphyn
1621	1621	1007	dolphyn
1622	1622	1007	dolphyn
1623	1623	1007	dolphyn
1624	1624	1008	dolphyn
1625	1625	1008	dolphyn
1626	1626	1008	dolphyn
1627	1627	1008	dolphyn
1628	1628	1008	dolphyn
1629	1629	1008	dolphyn
1630	1630	1008	dolphyn
1631	1631	1008	dolphyn
1632	1632	1008	dolphyn
1633	1633	1008	dolphyn
1634	1634	1008	dolphyn
1635	1635	1008	dolphyn
1636	1636	1008	dolphyn
1637	1637	1008	dolphyn
1638	1638	1011	dolphyn
1639	1639	1011	dolphyn
1640	1640	1011	dolphyn
1641	1641	1011	dolphyn
1642	1642	1011	dolphyn
1643	1643	1011	dolphyn
1644	1644	1016	dolphyn
1645	1645	1016	dolphyn
1646	1646	1016	dolphyn
1647	1647	1016	dolphyn
1648	1648	1016	dolphyn
1649	1649	1019	dolphyn
1650	1650	1019	dolphyn
1651	1651	1019	dolphyn
1652	1652	1021	dolphyn
1653	1653	1021	dolphyn
1654	1654	1021	dolphyn
1655	1655	1021	dolphyn
1656	1656	1021	dolphyn
1657	1657	1026	dolphyn
1658	1658	1026	dolphyn
1659	1659	1026	dolphyn
1660	1660	1029	dolphyn
1661	1661	1030	dolphyn
1662	1662	1034	dolphyn
1663	1663	1034	dolphyn
1664	1664	1034	dolphyn
1665	1665	1034	dolphyn
1666	1666	1034	dolphyn
1667	1667	1035	dolphyn
1668	1668	1035	dolphyn
1669	1669	1035	dolphyn
1670	1670	1035	dolphyn
1671	1671	1035	dolphyn
1672	1672	1035	dolphyn
1673	1673	1035	dolphyn
1674	1674	1035	dolphyn
1675	1675	1035	dolphyn
1676	1676	1035	dolphyn
1677	1677	1035	dolphyn
1678	1678	1035	dolphyn
1679	1679	1037	dolphyn
1680	1680	1038	dolphyn
1681	1681	1038	dolphyn
1682	1682	1038	dolphyn
1683	1683	1039	dolphyn
1684	1684	1039	dolphyn
1685	1685	1040	dolphyn
1686	1686	1040	dolphyn
1687	1687	1040	dolphyn
1688	1688	1040	dolphyn
1689	1689	1040	dolphyn
1690	1690	1043	dolphyn
1691	1691	1044	dolphyn
1692	1692	1044	dolphyn
1693	1693	1045	dolphyn
1694	1694	1045	dolphyn
1695	1695	1045	dolphyn
1696	1696	1045	dolphyn
1697	1697	1045	dolphyn
1698	1698	1045	dolphyn
1699	1699	1046	dolphyn
1700	1700	1046	dolphyn
1701	1701	1048	dolphyn
1702	1702	1048	dolphyn
1703	1703	1048	dolphyn
1704	1704	1048	dolphyn
1705	1705	1048	dolphyn
1706	1706	1048	dolphyn
1707	1707	1048	dolphyn
1708	1708	1049	dolphyn
1709	1709	1049	dolphyn
1710	1710	1050	dolphyn
1711	1711	1051	dolphyn
1712	1712	1052	dolphyn
1713	1713	1054	dolphyn
1714	1714	1054	dolphyn
1715	1715	1054	dolphyn
1716	1716	1054	dolphyn
1717	1717	1054	dolphyn
1718	1718	1055	dolphyn
1719	1719	1056	dolphyn
1720	1720	1056	dolphyn
1721	1721	1056	dolphyn
1722	1722	1056	dolphyn
1723	1723	1057	dolphyn
1724	1724	1057	dolphyn
1725	1725	1058	dolphyn
1726	1726	1058	dolphyn
1727	1727	1058	dolphyn
1728	1728	1058	dolphyn
1729	1729	1058	dolphyn
1730	1730	1058	dolphyn
1731	1731	1058	dolphyn
1732	1732	1059	dolphyn
1733	1733	1060	dolphyn
1734	1734	1065	dolphyn
1735	1735	1065	dolphyn
1736	1736	1065	dolphyn
1737	1737	1065	dolphyn
1738	1738	1065	dolphyn
1739	1739	1065	dolphyn
1740	1740	1069	dolphyn
1741	1741	1069	dolphyn
1742	1742	1072	dolphyn
1743	1743	1072	dolphyn
1744	1744	1072	dolphyn
1745	1745	1072	dolphyn
1746	1746	1073	dolphyn
1747	1747	1073	dolphyn
1748	1748	1073	dolphyn
1749	1749	1073	dolphyn
1750	1750	1073	dolphyn
1751	1751	1075	dolphyn
1752	1752	1075	dolphyn
1753	1753	1076	dolphyn
1754	1754	1076	dolphyn
1755	1755	1076	dolphyn
1756	1756	1076	dolphyn
1757	1757	1076	dolphyn
1758	1758	1077	dolphyn
1759	1759	1077	dolphyn
1760	1760	1077	dolphyn
1761	1761	1077	dolphyn
1762	1762	1077	dolphyn
1763	1763	1077	dolphyn
1764	1764	1077	dolphyn
1765	1765	1077	dolphyn
1766	1766	1077	dolphyn
1767	1767	1077	dolphyn
1768	1768	1077	dolphyn
1769	1769	1077	dolphyn
1770	1770	1079	dolphyn
1771	1771	1079	dolphyn
1772	1772	1079	dolphyn
1773	1773	1079	dolphyn
1774	1774	1079	dolphyn
1775	1775	1079	dolphyn
1776	1776	1084	dolphyn
1777	1777	1084	dolphyn
1778	1778	1085	dolphyn
1779	1779	1085	dolphyn
1780	1780	1085	dolphyn
1781	1781	1087	dolphyn
1782	1782	1087	dolphyn
1783	1783	1087	dolphyn
1784	1784	1087	dolphyn
1785	1785	1087	dolphyn
1786	1786	1088	dolphyn
1787	1787	1088	dolphyn
1788	1788	1089	dolphyn
1789	1789	1091	dolphyn
1790	1790	1091	dolphyn
1791	1791	1091	dolphyn
1792	1792	1092	dolphyn
1793	1793	1093	dolphyn
1794	1794	1093	dolphyn
1795	1795	1095	dolphyn
1796	1796	1095	dolphyn
1797	1797	1095	dolphyn
1798	1798	1095	dolphyn
1799	1799	1099	dolphyn
1800	1800	1099	dolphyn
1801	1801	1099	dolphyn
1802	1802	1099	dolphyn
1803	1803	1100	dolphyn
1804	1804	1101	dolphyn
1805	1805	1101	dolphyn
1806	1806	1101	dolphyn
1807	1807	1103	dolphyn
1808	1808	1103	dolphyn
1809	1809	1106	dolphyn
1810	1810	1108	dolphyn
1811	1811	1108	dolphyn
1812	1812	1108	dolphyn
1813	1813	1108	dolphyn
1814	1814	1108	dolphyn
1815	1815	1110	dolphyn
1816	1816	1110	dolphyn
1817	1817	1110	dolphyn
1818	1818	1110	dolphyn
1819	1819	1114	dolphyn
1820	1820	1114	dolphyn
1821	1821	1114	dolphyn
1822	1822	1114	dolphyn
1823	1823	1116	dolphyn
1824	1824	1116	dolphyn
1825	1825	1116	dolphyn
1826	1826	1116	dolphyn
1827	1827	1117	dolphyn
1828	1828	1117	dolphyn
1829	1829	1120	dolphyn
1830	1830	1121	dolphyn
1831	1831	1121	dolphyn
1832	1832	1121	dolphyn
1833	1833	1124	dolphyn
1834	1834	1124	dolphyn
1835	1835	1128	dolphyn
1836	1836	1128	dolphyn
1837	1837	1128	dolphyn
1838	1838	1128	dolphyn
1839	1839	1128	dolphyn
1840	1840	1128	dolphyn
1841	1841	1128	dolphyn
1842	1842	1128	dolphyn
1843	1843	1128	dolphyn
1844	1844	1129	dolphyn
1845	1845	1130	dolphyn
1846	1846	1130	dolphyn
1847	1847	1130	dolphyn
1848	1848	1131	dolphyn
1849	1849	1132	dolphyn
1850	1850	1132	dolphyn
1851	1851	1132	dolphyn
1852	1852	1132	dolphyn
1853	1853	1133	dolphyn
1854	1854	1133	dolphyn
1855	1855	1133	dolphyn
1856	1856	1136	dolphyn
1857	1857	1136	dolphyn
1858	1858	1136	dolphyn
1859	1859	1136	dolphyn
1860	1860	1136	dolphyn
1861	1861	1136	dolphyn
1862	1862	1138	dolphyn
1863	1863	1138	dolphyn
1864	1864	1138	dolphyn
1865	1865	1139	dolphyn
1866	1866	1140	dolphyn
1867	1867	1140	dolphyn
1868	1868	1140	dolphyn
1869	1869	1141	dolphyn
1870	1870	1141	dolphyn
1871	1871	1145	dolphyn
1872	1872	1147	dolphyn
1873	1873	1149	dolphyn
1874	1874	1149	dolphyn
1875	1875	1149	dolphyn
1876	1876	1149	dolphyn
1877	1877	1149	dolphyn
1878	1878	1149	dolphyn
1879	1879	1149	dolphyn
1880	1880	1152	dolphyn
1881	1881	1153	dolphyn
1882	1882	1153	dolphyn
1883	1883	1153	dolphyn
1884	1884	1160	dolphyn
1885	1885	1161	dolphyn
1886	1886	1161	dolphyn
1887	1887	1161	dolphyn
1888	1888	1164	dolphyn
1889	1889	1165	dolphyn
1890	1890	1167	dolphyn
1891	1891	1168	dolphyn
1892	1892	1168	dolphyn
1893	1893	1179	dolphyn
1894	1894	1180	dolphyn
1895	1895	1180	dolphyn
1896	1896	1180	dolphyn
1897	1897	1181	dolphyn
1898	1898	1181	dolphyn
1899	1899	1182	dolphyn
1900	1900	1182	dolphyn
1901	1901	1182	dolphyn
1902	1902	1182	dolphyn
1903	1903	1182	dolphyn
1904	1904	1183	dolphyn
1905	1905	1185	dolphyn
1906	1906	1185	dolphyn
1907	1907	1185	dolphyn
1908	1908	1185	dolphyn
1909	1909	1185	dolphyn
1910	1910	1188	dolphyn
1911	1911	1192	dolphyn
1912	1912	1192	dolphyn
1913	1913	1192	dolphyn
1914	1914	1192	dolphyn
1915	1915	1192	dolphyn
1916	1916	1193	dolphyn
1917	1917	1193	dolphyn
1918	1918	1193	dolphyn
1919	1919	1198	dolphyn
1920	1920	1198	dolphyn
1921	1921	1202	dolphyn
1922	1922	1204	dolphyn
1923	1923	1204	dolphyn
1924	1924	1206	dolphyn
1925	1925	1206	dolphyn
1926	1926	1206	dolphyn
1927	1927	1206	dolphyn
1928	1928	1212	dolphyn
1929	1929	1212	dolphyn
1930	1930	1213	dolphyn
1931	1931	1215	dolphyn
1932	1932	1215	dolphyn
1933	1933	1215	dolphyn
1934	1934	1217	dolphyn
1935	1935	1217	dolphyn
1936	1936	1217	dolphyn
1937	1937	1217	dolphyn
1938	1938	1217	dolphyn
1939	1939	1222	dolphyn
1940	1940	1222	dolphyn
1941	1941	1222	dolphyn
1942	1942	1222	dolphyn
1943	1943	1222	dolphyn
1944	1944	1222	dolphyn
1945	1945	1224	dolphyn
1946	1946	1225	dolphyn
1947	1947	1228	dolphyn
1948	1948	1228	dolphyn
1949	1949	1228	dolphyn
1950	1950	1232	dolphyn
1951	1951	1232	dolphyn
1952	1952	1232	dolphyn
1953	1953	1232	dolphyn
1954	1954	1232	dolphyn
1955	1955	1232	dolphyn
1956	1956	1233	dolphyn
1957	1957	1234	dolphyn
1958	1958	1234	dolphyn
1959	1959	1234	dolphyn
1960	1960	1236	dolphyn
1961	1961	1237	dolphyn
1962	1962	1238	dolphyn
1963	1963	1238	dolphyn
1964	1964	1238	dolphyn
1965	1965	1240	dolphyn
1966	1966	1240	dolphyn
1967	1967	1242	dolphyn
1968	1968	1243	dolphyn
1969	1969	1248	dolphyn
1970	1970	1252	dolphyn
1971	1971	1252	dolphyn
1972	1972	1252	dolphyn
1973	1973	1252	dolphyn
1974	1974	1253	dolphyn
1975	1975	1255	dolphyn
1976	1976	1257	dolphyn
1977	1977	1262	dolphyn
1978	1978	1262	dolphyn
1979	1979	1262	dolphyn
1980	1980	1263	dolphyn
1981	1981	1265	dolphyn
1982	1982	1265	dolphyn
1983	1983	1265	dolphyn
1984	1984	1265	dolphyn
1985	1985	1265	dolphyn
1986	1986	1265	dolphyn
1987	1987	1267	dolphyn
1988	1988	1267	dolphyn
1989	1989	1267	dolphyn
1990	1990	1268	dolphyn
1991	1991	1268	dolphyn
1992	1992	1268	dolphyn
1993	1993	1268	dolphyn
1994	1994	1268	dolphyn
1995	1995	1268	dolphyn
1996	1996	1273	dolphyn
1997	1997	1273	dolphyn
1998	1998	1273	dolphyn
1999	1999	1273	dolphyn
[truncated: 24,767 more rows]
