# Supplementary material for: Efficient encoding of large antigenic spaces by epitope prioritization with Dolphyn
Source: Nat Commun. 2024 Feb 21;15:1577. doi: 10.1038/s41467-024-45601-8 (PMC10881494; doi:10.1038/s41467-024-45601-8)
Supplement: Supplementary file 4 — Source Data [file 41467_2024_45601_MOESM4_ESM.zip › SourceData/Fig3D.csv]

	subset	type	number	normalized
1	All	Phages	142810	1
2	high quality	Phages	41427	0.290084727960227
3	HQ + 1 s	Phages	38848	0.272025768503606
4	HQ + 1NA	Phages	7614	0.0533155941460682
5	HQ + 50 NA	Phages	112	0.000784258805405784
6	All	Proteins	7581279	1
7	high quality	Proteins	3353050	0.442280253767207
8	HQ + 1 s	Proteins	3121881	0.41178816925218
9	HQ + 1NA	Proteins	588783	0.0776627532109028
10	HQ + 50 NA	Proteins	8023	0.00105826470705009
11	All	ProteinClusters	309842	1
12	high quality	ProteinClusters	190346	0.614332466224721
13	HQ + 1 s	ProteinClusters	185215	0.597772413036322
14	HQ + 1NA	ProteinClusters	84306	0.272093518632077
15	HQ + 50 NA	ProteinClusters	3354	0.0108248720315516
