# Supplementary material for: Efficient encoding of large antigenic spaces by epitope prioritization with Dolphyn
Source: Nat Commun. 2024 Feb 21;15:1577. doi: 10.1038/s41467-024-45601-8 (PMC10881494; doi:10.1038/s41467-024-45601-8)
Supplement: Supplementary file 4 — Source Data [file 41467_2024_45601_MOESM4_ESM.zip › SourceData/Fig3E.csv]

	taxon_id	pro_id	pro_id_representative	sample	library	in_phages	n
1	ivig_3353	ivig_3353_66	uvig_357864_73	S3.0144.01X194	pepsyn	3	62
2	ivig_3353	ivig_3353_49	ivig_896_117	S3.0144.01X194	pepsyn	1	60
3	ivig_3353	ivig_3353_42	ivig_601_36	S3.0144.01X194	pepsyn	1	30
4	ivig_3353	ivig_3353_37	ivig_601_30	S3.0144.01X194	pepsyn	1	26
5	ivig_3353	ivig_3353_60	ivig_3353_60	S3.0144.01X194	pepsyn	1	26
6	ivig_3353	ivig_3353_26	ivig_1166_16	S3.0144.01X194	pepsyn	1	24
7	ivig_3353	ivig_3353_52	ivig_601_46	S3.0144.01X194	pepsyn	1	24
8	ivig_3353	ivig_3353_55	ivig_601_49	S3.0144.01X194	pepsyn	1	24
9	ivig_3353	ivig_3353_58	uvig_271818_79	S3.0144.01X194	pepsyn	2	22
10	ivig_3353	ivig_3353_134	ivig_601_125	S3.0144.01X194	pepsyn	1	22
11	ivig_3353	ivig_3353_29	ivig_601_24	S3.0144.01X194	pepsyn	1	20
12	ivig_3353	ivig_3353_51	ivig_601_45	S3.0144.01X194	pepsyn	1	20
13	ivig_3353	ivig_3353_61	ivig_601_55	S3.0144.01X194	pepsyn	1	20
14	ivig_3353	ivig_3353_63	ivig_3353_63	S3.0144.01X194	pepsyn	1	20
15	ivig_3353	ivig_3353_28	uvig_357441_79	S3.0144.01X194	pepsyn	2	16
16	ivig_3353	ivig_3353_33	ivig_601_26	S3.0144.01X194	pepsyn	1	16
17	ivig_3353	ivig_3353_74	ivig_601_68	S3.0144.01X194	pepsyn	1	16
18	ivig_3353	ivig_3353_110	uvig_356792_50	S3.0144.01X194	pepsyn	1	14
19	ivig_3353	ivig_3353_159	ivig_3353_159	S3.0144.01X194	pepsyn	1	14
20	ivig_3353	ivig_3353_39	ivig_601_32	S3.0144.01X194	pepsyn	1	14
21	ivig_3353	ivig_3353_59	ivig_601_53	S3.0144.01X194	pepsyn	1	14
22	ivig_3353	ivig_3353_64	ivig_896_99	S3.0144.01X194	pepsyn	1	14
23	ivig_3353	ivig_3353_7	ivig_896_163	S3.0144.01X194	pepsyn	1	14
24	ivig_3353	ivig_3353_77	ivig_601_71	S3.0144.01X194	pepsyn	1	14
25	ivig_3353	ivig_3353_81	ivig_601_75	S3.0144.01X194	pepsyn	1	14
26	ivig_3353	ivig_3353_89	ivig_601_83	S3.0144.01X194	pepsyn	1	14
27	ivig_3353	ivig_3353_100	ivig_601_92	S3.0144.01X194	pepsyn	1	12
28	ivig_3353	ivig_3353_114	ivig_601_106	S3.0144.01X194	pepsyn	1	12
29	ivig_3353	ivig_3353_125	ivig_601_116	S3.0144.01X194	pepsyn	1	12
30	ivig_3353	ivig_3353_30	ivig_601_25	S3.0144.01X194	pepsyn	1	12
31	ivig_3353	ivig_3353_38	ivig_601_31	S3.0144.01X194	pepsyn	1	12
32	ivig_3353	ivig_3353_49	ivig_896_117	S3.0144.01X194	dolphyn	1	12
33	ivig_3353	ivig_3353_53	ivig_601_47	S3.0144.01X194	pepsyn	1	12
34	ivig_3353	ivig_3353_56	ivig_601_50	S3.0144.01X194	pepsyn	1	12
35	ivig_3353	ivig_3353_6	ivig_896_164	S3.0144.01X194	pepsyn	1	12
36	ivig_3353	ivig_3353_76	ivig_601_70	S3.0144.01X194	pepsyn	1	12
37	ivig_3353	ivig_3353_84	ivig_601_78	S3.0144.01X194	pepsyn	1	12
38	ivig_3353	ivig_3353_9	ivig_1166_8	S3.0144.01X194	pepsyn	1	12
39	ivig_3353	ivig_3353_66	uvig_357864_73	S3.0144.01X194	dolphyn	3	11
40	ivig_3353	ivig_3353_101	ivig_601_93	S3.0144.01X194	pepsyn	1	10
41	ivig_3353	ivig_3353_121	ivig_601_112	S3.0144.01X194	pepsyn	1	10
42	ivig_3353	ivig_3353_130	ivig_601_121	S3.0144.01X194	pepsyn	1	10
43	ivig_3353	ivig_3353_135	ivig_896_27	S3.0144.01X194	pepsyn	1	10
44	ivig_3353	ivig_3353_145	ivig_601_137	S3.0144.01X194	pepsyn	1	10
45	ivig_3353	ivig_3353_3	ivig_896_165	S3.0144.01X194	pepsyn	1	10
46	ivig_3353	ivig_3353_4	ivig_3353_4	S3.0144.01X194	pepsyn	1	10
47	ivig_3353	ivig_3353_44	ivig_601_38	S3.0144.01X194	pepsyn	1	10
48	ivig_3353	ivig_3353_45	ivig_601_39	S3.0144.01X194	pepsyn	1	10
49	ivig_3353	ivig_3353_50	ivig_601_44	S3.0144.01X194	pepsyn	1	10
50	ivig_3353	ivig_3353_57	ivig_601_51	S3.0144.01X194	pepsyn	1	10
51	ivig_3353	ivig_3353_62	ivig_2749_44	S3.0144.01X194	pepsyn	1	10
52	ivig_3353	ivig_3353_65	ivig_601_59	S3.0144.01X194	pepsyn	1	10
53	ivig_3353	ivig_3353_69	ivig_601_63	S3.0144.01X194	pepsyn	1	10
54	ivig_3353	ivig_3353_8	ivig_1166_7	S3.0144.01X194	pepsyn	1	10
55	ivig_3353	ivig_3353_118	ivig_601_109	S3.0144.01X194	pepsyn	1	8
56	ivig_3353	ivig_3353_12	ivig_601_2	S3.0144.01X194	pepsyn	1	8
57	ivig_3353	ivig_3353_128	ivig_896_34	S3.0144.01X194	pepsyn	1	8
58	ivig_3353	ivig_3353_129	ivig_601_120	S3.0144.01X194	pepsyn	1	8
59	ivig_3353	ivig_3353_144	ivig_601_136	S3.0144.01X194	pepsyn	1	8
60	ivig_3353	ivig_3353_2	ivig_896_192	S3.0144.01X194	pepsyn	1	8
61	ivig_3353	ivig_3353_25	ivig_601_15	S3.0144.01X194	pepsyn	1	8
62	ivig_3353	ivig_3353_27	uvig_356955_25	S3.0144.01X194	pepsyn	1	8
63	ivig_3353	ivig_3353_46	ivig_896_120	S3.0144.01X194	pepsyn	1	8
64	ivig_3353	ivig_3353_70	ivig_601_64	S3.0144.01X194	pepsyn	1	8
65	ivig_3353	ivig_3353_71	ivig_601_65	S3.0144.01X194	pepsyn	1	8
66	ivig_3353	ivig_3353_78	ivig_601_72	S3.0144.01X194	pepsyn	1	8
67	ivig_3353	ivig_3353_90	ivig_601_84	S3.0144.01X194	pepsyn	1	8
68	ivig_3353	ivig_3353_136	ivig_601_128	S3.0144.01X194	pepsyn	1	7
69	ivig_3353	ivig_3353_42	ivig_601_36	S3.0144.01X194	dolphyn	1	7
70	ivig_3353	ivig_3353_55	ivig_601_49	S3.0144.01X194	dolphyn	1	7
71	ivig_3353	ivig_3353_19	ivig_4176_1	S3.0144.01X194	pepsyn	4	6
72	ivig_3353	ivig_3353_58	uvig_271818_79	S3.0144.01X194	dolphyn	2	6
73	ivig_3353	ivig_3353_1	ivig_896_167	S3.0144.01X194	pepsyn	1	6
74	ivig_3353	ivig_3353_108	ivig_601_100	S3.0144.01X194	pepsyn	1	6
75	ivig_3353	ivig_3353_109	ivig_601_101	S3.0144.01X194	pepsyn	1	6
76	ivig_3353	ivig_3353_119	ivig_601_110	S3.0144.01X194	pepsyn	1	6
77	ivig_3353	ivig_3353_126	ivig_601_117	S3.0144.01X194	pepsyn	1	6
78	ivig_3353	ivig_3353_131	ivig_601_122	S3.0144.01X194	pepsyn	1	6
79	ivig_3353	ivig_3353_132	ivig_601_123	S3.0144.01X194	pepsyn	1	6
80	ivig_3353	ivig_3353_133	ivig_601_124	S3.0144.01X194	pepsyn	1	6
81	ivig_3353	ivig_3353_140	ivig_601_132	S3.0144.01X194	pepsyn	1	6
82	ivig_3353	ivig_3353_149	ivig_896_12	S3.0144.01X194	pepsyn	1	6
83	ivig_3353	ivig_3353_151	ivig_601_143	S3.0144.01X194	pepsyn	1	6
84	ivig_3353	ivig_3353_155	ivig_601_147	S3.0144.01X194	pepsyn	1	6
85	ivig_3353	ivig_3353_156	ivig_601_148	S3.0144.01X194	pepsyn	1	6
86	ivig_3353	ivig_3353_16	ivig_601_6	S3.0144.01X194	pepsyn	1	6
87	ivig_3353	ivig_3353_161	ivig_3353_161	S3.0144.01X194	pepsyn	1	6
88	ivig_3353	ivig_3353_162	ivig_3353_162	S3.0144.01X194	pepsyn	1	6
89	ivig_3353	ivig_3353_164	ivig_3353_164	S3.0144.01X194	pepsyn	1	6
90	ivig_3353	ivig_3353_23	ivig_601_13	S3.0144.01X194	pepsyn	1	6
91	ivig_3353	ivig_3353_26	ivig_1166_16	S3.0144.01X194	dolphyn	1	6
92	ivig_3353	ivig_3353_34	ivig_896_134	S3.0144.01X194	pepsyn	1	6
93	ivig_3353	ivig_3353_35	ivig_601_28	S3.0144.01X194	pepsyn	1	6
94	ivig_3353	ivig_3353_40	ivig_2749_23	S3.0144.01X194	pepsyn	1	6
95	ivig_3353	ivig_3353_43	ivig_601_37	S3.0144.01X194	pepsyn	1	6
96	ivig_3353	ivig_3353_60	ivig_3353_60	S3.0144.01X194	dolphyn	1	6
97	ivig_3353	ivig_3353_79	ivig_601_73	S3.0144.01X194	pepsyn	1	6
98	ivig_3353	ivig_3353_80	ivig_601_74	S3.0144.01X194	pepsyn	1	6
99	ivig_3353	ivig_3353_88	ivig_601_82	S3.0144.01X194	pepsyn	1	6
100	ivig_3353	ivig_3353_93	ivig_601_85	S3.0144.01X194	pepsyn	1	6
101	ivig_3353	ivig_3353_95	ivig_2749_73	S3.0144.01X194	pepsyn	1	6
102	ivig_3353	ivig_3353_99	ivig_601_91	S3.0144.01X194	pepsyn	1	6
103	ivig_3353	ivig_3353_28	uvig_357441_79	S3.0144.01X194	dolphyn	2	5
104	ivig_3353	ivig_3353_134	ivig_601_125	S3.0144.01X194	dolphyn	1	5
105	ivig_3353	ivig_3353_143	ivig_601_135	S3.0144.01X194	pepsyn	1	5
106	ivig_3353	ivig_3353_148	ivig_601_140	S3.0144.01X194	pepsyn	1	5
107	ivig_3353	ivig_3353_29	ivig_601_24	S3.0144.01X194	dolphyn	1	5
108	ivig_3353	ivig_3353_37	ivig_601_30	S3.0144.01X194	dolphyn	1	5
109	ivig_3353	ivig_3353_63	ivig_3353_63	S3.0144.01X194	dolphyn	1	5
110	ivig_3353	ivig_3353_102	ivig_601_94	S3.0144.01X194	pepsyn	1	4
111	ivig_3353	ivig_3353_104	ivig_601_96	S3.0144.01X194	pepsyn	1	4
112	ivig_3353	ivig_3353_110	uvig_356792_50	S3.0144.01X194	dolphyn	1	4
113	ivig_3353	ivig_3353_112	ivig_601_104	S3.0144.01X194	pepsyn	1	4
114	ivig_3353	ivig_3353_113	ivig_601_105	S3.0144.01X194	pepsyn	1	4
115	ivig_3353	ivig_3353_122	ivig_601_113	S3.0144.01X194	pepsyn	1	4
116	ivig_3353	ivig_3353_13	ivig_896_156	S3.0144.01X194	pepsyn	1	4
117	ivig_3353	ivig_3353_135	ivig_896_27	S3.0144.01X194	dolphyn	1	4
118	ivig_3353	ivig_3353_137	ivig_601_129	S3.0144.01X194	pepsyn	1	4
119	ivig_3353	ivig_3353_139	ivig_601_131	S3.0144.01X194	pepsyn	1	4
120	ivig_3353	ivig_3353_14	ivig_601_4	S3.0144.01X194	pepsyn	1	4
121	ivig_3353	ivig_3353_146	ivig_601_138	S3.0144.01X194	pepsyn	1	4
122	ivig_3353	ivig_3353_147	ivig_601_139	S3.0144.01X194	pepsyn	1	4
123	ivig_3353	ivig_3353_150	ivig_601_142	S3.0144.01X194	pepsyn	1	4
124	ivig_3353	ivig_3353_153	ivig_601_145	S3.0144.01X194	pepsyn	1	4
125	ivig_3353	ivig_3353_157	ivig_601_149	S3.0144.01X194	pepsyn	1	4
126	ivig_3353	ivig_3353_163	ivig_3353_163	S3.0144.01X194	pepsyn	1	4
127	ivig_3353	ivig_3353_165	ivig_3353_165	S3.0144.01X194	pepsyn	1	4
128	ivig_3353	ivig_3353_17	ivig_601_7	S3.0144.01X194	pepsyn	1	4
129	ivig_3353	ivig_3353_18	ivig_896_151	S3.0144.01X194	pepsyn	1	4
130	ivig_3353	ivig_3353_24	ivig_2749_7	S3.0144.01X194	pepsyn	1	4
131	ivig_3353	ivig_3353_32	ivig_896_136	S3.0144.01X194	pepsyn	1	4
132	ivig_3353	ivig_3353_36	ivig_601_29	S3.0144.01X194	pepsyn	1	4
133	ivig_3353	ivig_3353_39	ivig_601_32	S3.0144.01X194	dolphyn	1	4
134	ivig_3353	ivig_3353_51	ivig_601_45	S3.0144.01X194	dolphyn	1	4
135	ivig_3353	ivig_3353_54	ivig_601_48	S3.0144.01X194	pepsyn	1	4
136	ivig_3353	ivig_3353_68	ivig_896_94	S3.0144.01X194	pepsyn	1	4
137	ivig_3353	ivig_3353_7	ivig_896_163	S3.0144.01X194	dolphyn	1	4
138	ivig_3353	ivig_3353_72	ivig_601_66	S3.0144.01X194	pepsyn	1	4
139	ivig_3353	ivig_3353_73	ivig_896_88	S3.0144.01X194	pepsyn	1	4
140	ivig_3353	ivig_3353_75	ivig_601_69	S3.0144.01X194	pepsyn	1	4
141	ivig_3353	ivig_3353_77	ivig_601_71	S3.0144.01X194	dolphyn	1	4
142	ivig_3353	ivig_3353_82	ivig_2749_62	S3.0144.01X194	pepsyn	1	4
143	ivig_3353	ivig_3353_83	ivig_601_77	S3.0144.01X194	pepsyn	1	4
144	ivig_3353	ivig_3353_85	ivig_601_79	S3.0144.01X194	pepsyn	1	4
145	ivig_3353	ivig_3353_87	ivig_601_81	S3.0144.01X194	pepsyn	1	4
146	ivig_3353	ivig_3353_89	ivig_601_83	S3.0144.01X194	dolphyn	1	4
147	ivig_3353	ivig_3353_94	ivig_601_86	S3.0144.01X194	pepsyn	1	4
148	ivig_3353	ivig_3353_100	ivig_601_92	S3.0144.01X194	dolphyn	1	3
149	ivig_3353	ivig_3353_101	ivig_601_93	S3.0144.01X194	dolphyn	1	3
150	ivig_3353	ivig_3353_114	ivig_601_106	S3.0144.01X194	dolphyn	1	3
151	ivig_3353	ivig_3353_121	ivig_601_112	S3.0144.01X194	dolphyn	1	3
152	ivig_3353	ivig_3353_159	ivig_3353_159	S3.0144.01X194	dolphyn	1	3
153	ivig_3353	ivig_3353_2	ivig_896_192	S3.0144.01X194	dolphyn	1	3
154	ivig_3353	ivig_3353_3	ivig_896_165	S3.0144.01X194	dolphyn	1	3
155	ivig_3353	ivig_3353_30	ivig_601_25	S3.0144.01X194	dolphyn	1	3
156	ivig_3353	ivig_3353_33	ivig_601_26	S3.0144.01X194	dolphyn	1	3
157	ivig_3353	ivig_3353_38	ivig_601_31	S3.0144.01X194	dolphyn	1	3
158	ivig_3353	ivig_3353_52	ivig_601_46	S3.0144.01X194	dolphyn	1	3
159	ivig_3353	ivig_3353_53	ivig_601_47	S3.0144.01X194	dolphyn	1	3
160	ivig_3353	ivig_3353_56	ivig_601_50	S3.0144.01X194	dolphyn	1	3
161	ivig_3353	ivig_3353_64	ivig_896_99	S3.0144.01X194	dolphyn	1	3
162	ivig_3353	ivig_3353_76	ivig_601_70	S3.0144.01X194	dolphyn	1	3
163	ivig_3353	ivig_3353_8	ivig_1166_7	S3.0144.01X194	dolphyn	1	3
164	ivig_3353	ivig_3353_84	ivig_601_78	S3.0144.01X194	dolphyn	1	3
165	ivig_3353	ivig_3353_9	ivig_1166_8	S3.0144.01X194	dolphyn	1	3
166	ivig_3353	ivig_3353_19	ivig_4176_1	S3.0144.01X194	dolphyn	4	2
167	ivig_3353	ivig_3353_1	ivig_896_167	S3.0144.01X194	dolphyn	1	2
168	ivig_3353	ivig_3353_10	ivig_896_160	S3.0144.01X194	pepsyn	1	2
169	ivig_3353	ivig_3353_103	ivig_601_95	S3.0144.01X194	pepsyn	1	2
170	ivig_3353	ivig_3353_105	ivig_601_97	S3.0144.01X194	pepsyn	1	2
171	ivig_3353	ivig_3353_106	ivig_2749_85	S3.0144.01X194	pepsyn	1	2
172	ivig_3353	ivig_3353_107	ivig_601_99	S3.0144.01X194	pepsyn	1	2
173	ivig_3353	ivig_3353_111	ivig_896_51	S3.0144.01X194	pepsyn	1	2
174	ivig_3353	ivig_3353_115	ivig_3353_115	S3.0144.01X194	pepsyn	1	2
175	ivig_3353	ivig_3353_116	ivig_601_107	S3.0144.01X194	pepsyn	1	2
176	ivig_3353	ivig_3353_117	ivig_601_108	S3.0144.01X194	pepsyn	1	2
177	ivig_3353	ivig_3353_118	ivig_601_109	S3.0144.01X194	dolphyn	1	2
178	ivig_3353	ivig_3353_119	ivig_601_110	S3.0144.01X194	dolphyn	1	2
179	ivig_3353	ivig_3353_12	ivig_601_2	S3.0144.01X194	dolphyn	1	2
180	ivig_3353	ivig_3353_120	ivig_601_111	S3.0144.01X194	pepsyn	1	2
181	ivig_3353	ivig_3353_123	ivig_896_39	S3.0144.01X194	pepsyn	1	2
182	ivig_3353	ivig_3353_124	ivig_601_115	S3.0144.01X194	pepsyn	1	2
183	ivig_3353	ivig_3353_125	ivig_601_116	S3.0144.01X194	dolphyn	1	2
184	ivig_3353	ivig_3353_127	ivig_601_118	S3.0144.01X194	pepsyn	1	2
185	ivig_3353	ivig_3353_129	ivig_601_120	S3.0144.01X194	dolphyn	1	2
186	ivig_3353	ivig_3353_130	ivig_601_121	S3.0144.01X194	dolphyn	1	2
187	ivig_3353	ivig_3353_131	ivig_601_122	S3.0144.01X194	dolphyn	1	2
188	ivig_3353	ivig_3353_132	ivig_601_123	S3.0144.01X194	dolphyn	1	2
189	ivig_3353	ivig_3353_133	ivig_601_124	S3.0144.01X194	dolphyn	1	2
190	ivig_3353	ivig_3353_138	ivig_601_130	S3.0144.01X194	pepsyn	1	2
191	ivig_3353	ivig_3353_141	ivig_601_133	S3.0144.01X194	pepsyn	1	2
192	ivig_3353	ivig_3353_142	ivig_601_134	S3.0144.01X194	pepsyn	1	2
193	ivig_3353	ivig_3353_148	ivig_601_140	S3.0144.01X194	dolphyn	1	2
194	ivig_3353	ivig_3353_15	ivig_601_5	S3.0144.01X194	pepsyn	1	2
195	ivig_3353	ivig_3353_151	ivig_601_143	S3.0144.01X194	dolphyn	1	2
196	ivig_3353	ivig_3353_152	ivig_601_144	S3.0144.01X194	pepsyn	1	2
197	ivig_3353	ivig_3353_154	ivig_601_146	S3.0144.01X194	pepsyn	1	2
198	ivig_3353	ivig_3353_158	ivig_601_150	S3.0144.01X194	pepsyn	1	2
199	ivig_3353	ivig_3353_16	ivig_601_6	S3.0144.01X194	dolphyn	1	2
200	ivig_3353	ivig_3353_160	ivig_3353_160	S3.0144.01X194	pepsyn	1	2
201	ivig_3353	ivig_3353_161	ivig_3353_161	S3.0144.01X194	dolphyn	1	2
202	ivig_3353	ivig_3353_166	ivig_3353_166	S3.0144.01X194	pepsyn	1	2
203	ivig_3353	ivig_3353_17	ivig_601_7	S3.0144.01X194	dolphyn	1	2
204	ivig_3353	ivig_3353_20	ivig_601_10	S3.0144.01X194	pepsyn	1	2
205	ivig_3353	ivig_3353_21	ivig_601_11	S3.0144.01X194	pepsyn	1	2
206	ivig_3353	ivig_3353_25	ivig_601_15	S3.0144.01X194	dolphyn	1	2
207	ivig_3353	ivig_3353_27	uvig_356955_25	S3.0144.01X194	dolphyn	1	2
208	ivig_3353	ivig_3353_35	ivig_601_28	S3.0144.01X194	dolphyn	1	2
209	ivig_3353	ivig_3353_4	ivig_3353_4	S3.0144.01X194	dolphyn	1	2
210	ivig_3353	ivig_3353_40	ivig_2749_23	S3.0144.01X194	dolphyn	1	2
211	ivig_3353	ivig_3353_41	ivig_601_35	S3.0144.01X194	pepsyn	1	2
212	ivig_3353	ivig_3353_43	ivig_601_37	S3.0144.01X194	dolphyn	1	2
213	ivig_3353	ivig_3353_44	ivig_601_38	S3.0144.01X194	dolphyn	1	2
214	ivig_3353	ivig_3353_45	ivig_601_39	S3.0144.01X194	dolphyn	1	2
215	ivig_3353	ivig_3353_46	ivig_896_120	S3.0144.01X194	dolphyn	1	2
216	ivig_3353	ivig_3353_47	ivig_601_41	S3.0144.01X194	pepsyn	1	2
217	ivig_3353	ivig_3353_48	ivig_601_42	S3.0144.01X194	pepsyn	1	2
218	ivig_3353	ivig_3353_50	ivig_601_44	S3.0144.01X194	dolphyn	1	2
219	ivig_3353	ivig_3353_57	ivig_601_51	S3.0144.01X194	dolphyn	1	2
220	ivig_3353	ivig_3353_59	ivig_601_53	S3.0144.01X194	dolphyn	1	2
221	ivig_3353	ivig_3353_6	ivig_896_164	S3.0144.01X194	dolphyn	1	2
222	ivig_3353	ivig_3353_61	ivig_601_55	S3.0144.01X194	dolphyn	1	2
223	ivig_3353	ivig_3353_62	ivig_2749_44	S3.0144.01X194	dolphyn	1	2
224	ivig_3353	ivig_3353_67	ivig_601_61	S3.0144.01X194	pepsyn	1	2
225	ivig_3353	ivig_3353_69	ivig_601_63	S3.0144.01X194	dolphyn	1	2
226	ivig_3353	ivig_3353_70	ivig_601_64	S3.0144.01X194	dolphyn	1	2
227	ivig_3353	ivig_3353_71	ivig_601_65	S3.0144.01X194	dolphyn	1	2
228	ivig_3353	ivig_3353_74	ivig_601_68	S3.0144.01X194	dolphyn	1	2
229	ivig_3353	ivig_3353_78	ivig_601_72	S3.0144.01X194	dolphyn	1	2
230	ivig_3353	ivig_3353_79	ivig_601_73	S3.0144.01X194	dolphyn	1	2
231	ivig_3353	ivig_3353_80	ivig_601_74	S3.0144.01X194	dolphyn	1	2
232	ivig_3353	ivig_3353_81	ivig_601_75	S3.0144.01X194	dolphyn	1	2
233	ivig_3353	ivig_3353_82	ivig_2749_62	S3.0144.01X194	dolphyn	1	2
234	ivig_3353	ivig_3353_86	ivig_601_80	S3.0144.01X194	pepsyn	1	2
235	ivig_3353	ivig_3353_88	ivig_601_82	S3.0144.01X194	dolphyn	1	2
236	ivig_3353	ivig_3353_90	ivig_601_84	S3.0144.01X194	dolphyn	1	2
237	ivig_3353	ivig_3353_91	ivig_3353_91	S3.0144.01X194	pepsyn	1	2
238	ivig_3353	ivig_3353_93	ivig_601_85	S3.0144.01X194	dolphyn	1	2
239	ivig_3353	ivig_3353_96	ivig_601_88	S3.0144.01X194	pepsyn	1	2
240	ivig_3353	ivig_3353_97	ivig_601_89	S3.0144.01X194	pepsyn	1	2
241	ivig_3353	ivig_3353_98	ivig_601_90	S3.0144.01X194	pepsyn	1	2
242	ivig_3353	ivig_3353_102	ivig_601_94	S3.0144.01X194	dolphyn	1	1
243	ivig_3353	ivig_3353_108	ivig_601_100	S3.0144.01X194	dolphyn	1	1
244	ivig_3353	ivig_3353_109	ivig_601_101	S3.0144.01X194	dolphyn	1	1
245	ivig_3353	ivig_3353_112	ivig_601_104	S3.0144.01X194	dolphyn	1	1
246	ivig_3353	ivig_3353_113	ivig_601_105	S3.0144.01X194	dolphyn	1	1
247	ivig_3353	ivig_3353_122	ivig_601_113	S3.0144.01X194	dolphyn	1	1
248	ivig_3353	ivig_3353_123	ivig_896_39	S3.0144.01X194	dolphyn	1	1
249	ivig_3353	ivig_3353_126	ivig_601_117	S3.0144.01X194	dolphyn	1	1
250	ivig_3353	ivig_3353_128	ivig_896_34	S3.0144.01X194	dolphyn	1	1
251	ivig_3353	ivig_3353_13	ivig_896_156	S3.0144.01X194	dolphyn	1	1
252	ivig_3353	ivig_3353_136	ivig_601_128	S3.0144.01X194	dolphyn	1	1
253	ivig_3353	ivig_3353_138	ivig_601_130	S3.0144.01X194	dolphyn	1	1
254	ivig_3353	ivig_3353_139	ivig_601_131	S3.0144.01X194	dolphyn	1	1
255	ivig_3353	ivig_3353_14	ivig_601_4	S3.0144.01X194	dolphyn	1	1
256	ivig_3353	ivig_3353_140	ivig_601_132	S3.0144.01X194	dolphyn	1	1
257	ivig_3353	ivig_3353_142	ivig_601_134	S3.0144.01X194	dolphyn	1	1
258	ivig_3353	ivig_3353_143	ivig_601_135	S3.0144.01X194	dolphyn	1	1
259	ivig_3353	ivig_3353_144	ivig_601_136	S3.0144.01X194	dolphyn	1	1
260	ivig_3353	ivig_3353_145	ivig_601_137	S3.0144.01X194	dolphyn	1	1
261	ivig_3353	ivig_3353_146	ivig_601_138	S3.0144.01X194	dolphyn	1	1
262	ivig_3353	ivig_3353_147	ivig_601_139	S3.0144.01X194	dolphyn	1	1
263	ivig_3353	ivig_3353_149	ivig_896_12	S3.0144.01X194	dolphyn	1	1
264	ivig_3353	ivig_3353_15	ivig_601_5	S3.0144.01X194	dolphyn	1	1
265	ivig_3353	ivig_3353_150	ivig_601_142	S3.0144.01X194	dolphyn	1	1
266	ivig_3353	ivig_3353_153	ivig_601_145	S3.0144.01X194	dolphyn	1	1
267	ivig_3353	ivig_3353_154	ivig_601_146	S3.0144.01X194	dolphyn	1	1
268	ivig_3353	ivig_3353_155	ivig_601_147	S3.0144.01X194	dolphyn	1	1
269	ivig_3353	ivig_3353_156	ivig_601_148	S3.0144.01X194	dolphyn	1	1
270	ivig_3353	ivig_3353_157	ivig_601_149	S3.0144.01X194	dolphyn	1	1
271	ivig_3353	ivig_3353_162	ivig_3353_162	S3.0144.01X194	dolphyn	1	1
272	ivig_3353	ivig_3353_163	ivig_3353_163	S3.0144.01X194	dolphyn	1	1
273	ivig_3353	ivig_3353_164	ivig_3353_164	S3.0144.01X194	dolphyn	1	1
274	ivig_3353	ivig_3353_165	ivig_3353_165	S3.0144.01X194	dolphyn	1	1
275	ivig_3353	ivig_3353_18	ivig_896_151	S3.0144.01X194	dolphyn	1	1
276	ivig_3353	ivig_3353_22	ivig_601_12	S3.0144.01X194	pepsyn	1	1
277	ivig_3353	ivig_3353_24	ivig_2749_7	S3.0144.01X194	dolphyn	1	1
278	ivig_3353	ivig_3353_34	ivig_896_134	S3.0144.01X194	dolphyn	1	1
279	ivig_3353	ivig_3353_36	ivig_601_29	S3.0144.01X194	dolphyn	1	1
280	ivig_3353	ivig_3353_47	ivig_601_41	S3.0144.01X194	dolphyn	1	1
281	ivig_3353	ivig_3353_54	ivig_601_48	S3.0144.01X194	dolphyn	1	1
282	ivig_3353	ivig_3353_65	ivig_601_59	S3.0144.01X194	dolphyn	1	1
283	ivig_3353	ivig_3353_68	ivig_896_94	S3.0144.01X194	dolphyn	1	1
284	ivig_3353	ivig_3353_72	ivig_601_66	S3.0144.01X194	dolphyn	1	1
285	ivig_3353	ivig_3353_75	ivig_601_69	S3.0144.01X194	dolphyn	1	1
286	ivig_3353	ivig_3353_83	ivig_601_77	S3.0144.01X194	dolphyn	1	1
287	ivig_3353	ivig_3353_85	ivig_601_79	S3.0144.01X194	dolphyn	1	1
288	ivig_3353	ivig_3353_87	ivig_601_81	S3.0144.01X194	dolphyn	1	1
289	ivig_3353	ivig_3353_91	ivig_3353_91	S3.0144.01X194	dolphyn	1	1
290	ivig_3353	ivig_3353_92	ivig_3353_92	S3.0144.01X194	pepsyn	1	1
291	ivig_3353	ivig_3353_95	ivig_2749_73	S3.0144.01X194	dolphyn	1	1
292	ivig_3353	ivig_3353_99	ivig_601_91	S3.0144.01X194	dolphyn	1	1
293	uvig_315082	uvig_315082_12	uvig_315082_12	S3.0144.01X194	pepsyn	1	36
294	uvig_315082	uvig_315082_15	uvig_315082_15	S3.0144.01X194	pepsyn	1	24
295	uvig_315082	uvig_315082_19	uvig_315082_19	S3.0144.01X194	pepsyn	1	24
296	uvig_315082	uvig_315082_46	uvig_315082_46	S3.0144.01X194	pepsyn	1	24
297	uvig_315082	uvig_315082_86	uvig_315082_86	S3.0144.01X194	pepsyn	1	22
298	uvig_315082	uvig_315082_1	uvig_315082_1	S3.0144.01X194	pepsyn	1	20
299	uvig_315082	uvig_315082_40	uvig_315082_40	S3.0144.01X194	pepsyn	1	16
300	uvig_315082	uvig_315082_7	uvig_315082_7	S3.0144.01X194	pepsyn	1	16
301	uvig_315082	uvig_315082_91	uvig_315082_91	S3.0144.01X194	pepsyn	1	16
302	uvig_315082	uvig_315082_13	uvig_315082_13	S3.0144.01X194	pepsyn	1	14
303	uvig_315082	uvig_315082_21	uvig_315082_21	S3.0144.01X194	pepsyn	1	14
304	uvig_315082	uvig_315082_28	uvig_315082_28	S3.0144.01X194	pepsyn	1	14
305	uvig_315082	uvig_315082_36	uvig_315082_36	S3.0144.01X194	pepsyn	1	14
306	uvig_315082	uvig_315082_18	uvig_315082_18	S3.0144.01X194	pepsyn	1	12
307	uvig_315082	uvig_315082_33	uvig_315082_33	S3.0144.01X194	pepsyn	1	12
308	uvig_315082	uvig_315082_48	uvig_315082_48	S3.0144.01X194	pepsyn	1	12
309	uvig_315082	uvig_315082_6	uvig_315082_6	S3.0144.01X194	pepsyn	1	12
310	uvig_315082	uvig_315082_89	uvig_315082_89	S3.0144.01X194	pepsyn	1	12
311	uvig_315082	uvig_315082_59	uvig_315082_59	S3.0144.01X194	pepsyn	2	10
312	uvig_315082	uvig_315082_20	uvig_315082_20	S3.0144.01X194	pepsyn	1	10
313	uvig_315082	uvig_315082_39	uvig_315082_39	S3.0144.01X194	pepsyn	1	10
314	uvig_315082	uvig_315082_45	uvig_315082_45	S3.0144.01X194	pepsyn	1	10
315	uvig_315082	uvig_315082_70	uvig_315082_70	S3.0144.01X194	pepsyn	1	10
316	uvig_315082	uvig_315082_12	uvig_315082_12	S3.0144.01X194	dolphyn	1	9
317	uvig_315082	uvig_315082_31	uvig_315082_31	S3.0144.01X194	pepsyn	1	8
318	uvig_315082	uvig_315082_47	uvig_315082_47	S3.0144.01X194	pepsyn	1	8
319	uvig_315082	uvig_315082_5	uvig_315082_5	S3.0144.01X194	pepsyn	1	8
320	uvig_315082	uvig_315082_58	uvig_315082_58	S3.0144.01X194	pepsyn	1	8
321	uvig_315082	uvig_315082_8	uvig_315082_8	S3.0144.01X194	pepsyn	1	8
322	uvig_315082	uvig_315082_88	uvig_315082_88	S3.0144.01X194	pepsyn	1	8
323	uvig_315082	uvig_315082_19	uvig_315082_19	S3.0144.01X194	dolphyn	1	7
324	uvig_315082	uvig_315082_46	uvig_315082_46	S3.0144.01X194	dolphyn	1	7
325	uvig_315082	uvig_315082_67	uvig_395437_59	S3.0144.01X194	pepsyn	1	7
326	uvig_315082	uvig_315082_1	uvig_315082_1	S3.0144.01X194	dolphyn	1	6
327	uvig_315082	uvig_315082_14	uvig_315082_14	S3.0144.01X194	pepsyn	1	6
328	uvig_315082	uvig_315082_16	uvig_315082_16	S3.0144.01X194	pepsyn	1	6
329	uvig_315082	uvig_315082_2	uvig_315082_2	S3.0144.01X194	pepsyn	1	6
330	uvig_315082	uvig_315082_24	uvig_315082_24	S3.0144.01X194	pepsyn	1	6
331	uvig_315082	uvig_315082_50	uvig_315082_50	S3.0144.01X194	pepsyn	1	6
332	uvig_315082	uvig_315082_52	uvig_315082_52	S3.0144.01X194	pepsyn	1	6
333	uvig_315082	uvig_315082_55	uvig_315082_55	S3.0144.01X194	pepsyn	1	6
334	uvig_315082	uvig_315082_61	uvig_315082_61	S3.0144.01X194	pepsyn	1	6
335	uvig_315082	uvig_315082_80	uvig_356750_51	S3.0144.01X194	pepsyn	1	6
336	uvig_315082	uvig_315082_82	uvig_315082_82	S3.0144.01X194	pepsyn	1	6
337	uvig_315082	uvig_315082_86	uvig_315082_86	S3.0144.01X194	dolphyn	1	6
338	uvig_315082	uvig_315082_9	uvig_315082_9	S3.0144.01X194	pepsyn	1	6
339	uvig_315082	uvig_315082_15	uvig_315082_15	S3.0144.01X194	dolphyn	1	5
340	uvig_315082	uvig_315082_62	uvig_315082_62	S3.0144.01X194	pepsyn	1	5
341	uvig_315082	uvig_315082_27	uvig_315082_27	S3.0144.01X194	pepsyn	2	4
342	uvig_315082	uvig_315082_10	uvig_315082_10	S3.0144.01X194	pepsyn	1	4
343	uvig_315082	uvig_315082_11	uvig_315082_11	S3.0144.01X194	pepsyn	1	4
344	uvig_315082	uvig_315082_22	uvig_315082_22	S3.0144.01X194	pepsyn	1	4
345	uvig_315082	uvig_315082_23	uvig_315082_23	S3.0144.01X194	pepsyn	1	4
346	uvig_315082	uvig_315082_26	uvig_356526_25	S3.0144.01X194	pepsyn	1	4
347	uvig_315082	uvig_315082_4	uvig_315082_4	S3.0144.01X194	pepsyn	1	4
348	uvig_315082	uvig_315082_40	uvig_315082_40	S3.0144.01X194	dolphyn	1	4
349	uvig_315082	uvig_315082_49	uvig_315082_49	S3.0144.01X194	pepsyn	1	4
350	uvig_315082	uvig_315082_51	uvig_315082_51	S3.0144.01X194	pepsyn	1	4
351	uvig_315082	uvig_315082_53	uvig_315082_53	S3.0144.01X194	pepsyn	1	4
352	uvig_315082	uvig_315082_56	uvig_315082_56	S3.0144.01X194	pepsyn	1	4
353	uvig_315082	uvig_315082_60	uvig_315082_60	S3.0144.01X194	pepsyn	1	4
354	uvig_315082	uvig_315082_63	uvig_315082_63	S3.0144.01X194	pepsyn	1	4
355	uvig_315082	uvig_315082_64	uvig_315082_64	S3.0144.01X194	pepsyn	1	4
356	uvig_315082	uvig_315082_66	uvig_315082_66	S3.0144.01X194	pepsyn	1	4
357	uvig_315082	uvig_315082_7	uvig_315082_7	S3.0144.01X194	dolphyn	1	4
358	uvig_315082	uvig_315082_75	uvig_315082_75	S3.0144.01X194	pepsyn	1	4
359	uvig_315082	uvig_315082_77	uvig_315082_77	S3.0144.01X194	pepsyn	1	4
360	uvig_315082	uvig_315082_84	uvig_315082_84	S3.0144.01X194	pepsyn	1	4
361	uvig_315082	uvig_315082_87	uvig_315082_87	S3.0144.01X194	pepsyn	1	4
362	uvig_315082	uvig_315082_91	uvig_315082_91	S3.0144.01X194	dolphyn	1	4
363	uvig_315082	uvig_315082_18	uvig_315082_18	S3.0144.01X194	dolphyn	1	3
364	uvig_315082	uvig_315082_20	uvig_315082_20	S3.0144.01X194	dolphyn	1	3
365	uvig_315082	uvig_315082_21	uvig_315082_21	S3.0144.01X194	dolphyn	1	3
366	uvig_315082	uvig_315082_36	uvig_315082_36	S3.0144.01X194	dolphyn	1	3
367	uvig_315082	uvig_315082_45	uvig_315082_45	S3.0144.01X194	dolphyn	1	3
368	uvig_315082	uvig_315082_71	uvig_315082_71	S3.0144.01X194	pepsyn	1	3
369	uvig_315082	uvig_315082_89	uvig_315082_89	S3.0144.01X194	dolphyn	1	3
370	uvig_315082	uvig_315082_59	uvig_315082_59	S3.0144.01X194	dolphyn	2	2
371	uvig_315082	uvig_315082_81	uvig_315082_81	S3.0144.01X194	pepsyn	2	2
372	uvig_315082	uvig_315082_13	uvig_315082_13	S3.0144.01X194	dolphyn	1	2
373	uvig_315082	uvig_315082_14	uvig_315082_14	S3.0144.01X194	dolphyn	1	2
374	uvig_315082	uvig_315082_16	uvig_315082_16	S3.0144.01X194	dolphyn	1	2
375	uvig_315082	uvig_315082_17	uvig_315082_17	S3.0144.01X194	pepsyn	1	2
376	uvig_315082	uvig_315082_25	uvig_315082_25	S3.0144.01X194	pepsyn	1	2
377	uvig_315082	uvig_315082_28	uvig_315082_28	S3.0144.01X194	dolphyn	1	2
378	uvig_315082	uvig_315082_29	uvig_315082_29	S3.0144.01X194	pepsyn	1	2
379	uvig_315082	uvig_315082_3	uvig_315082_72	S3.0144.01X194	pepsyn	1	2
380	uvig_315082	uvig_315082_30	uvig_315082_30	S3.0144.01X194	pepsyn	1	2
381	uvig_315082	uvig_315082_31	uvig_315082_31	S3.0144.01X194	dolphyn	1	2
382	uvig_315082	uvig_315082_32	uvig_315082_32	S3.0144.01X194	pepsyn	1	2
383	uvig_315082	uvig_315082_33	uvig_315082_33	S3.0144.01X194	dolphyn	1	2
384	uvig_315082	uvig_315082_35	uvig_315082_35	S3.0144.01X194	pepsyn	1	2
385	uvig_315082	uvig_315082_39	uvig_315082_39	S3.0144.01X194	dolphyn	1	2
386	uvig_315082	uvig_315082_41	uvig_315082_41	S3.0144.01X194	pepsyn	1	2
387	uvig_315082	uvig_315082_42	uvig_315082_42	S3.0144.01X194	pepsyn	1	2
388	uvig_315082	uvig_315082_43	uvig_315082_43	S3.0144.01X194	pepsyn	1	2
389	uvig_315082	uvig_315082_44	uvig_315082_44	S3.0144.01X194	pepsyn	1	2
390	uvig_315082	uvig_315082_48	uvig_315082_48	S3.0144.01X194	dolphyn	1	2
391	uvig_315082	uvig_315082_5	uvig_315082_5	S3.0144.01X194	dolphyn	1	2
392	uvig_315082	uvig_315082_50	uvig_315082_50	S3.0144.01X194	dolphyn	1	2
393	uvig_315082	uvig_315082_54	uvig_315082_54	S3.0144.01X194	pepsyn	1	2
394	uvig_315082	uvig_315082_55	uvig_315082_55	S3.0144.01X194	dolphyn	1	2
395	uvig_315082	uvig_315082_57	uvig_315082_57	S3.0144.01X194	pepsyn	1	2
396	uvig_315082	uvig_315082_58	uvig_315082_58	S3.0144.01X194	dolphyn	1	2
397	uvig_315082	uvig_315082_6	uvig_315082_6	S3.0144.01X194	dolphyn	1	2
398	uvig_315082	uvig_315082_63	uvig_315082_63	S3.0144.01X194	dolphyn	1	2
399	uvig_315082	uvig_315082_65	uvig_315082_65	S3.0144.01X194	pepsyn	1	2
400	uvig_315082	uvig_315082_68	uvig_315082_68	S3.0144.01X194	pepsyn	1	2
401	uvig_315082	uvig_315082_69	uvig_315082_69	S3.0144.01X194	pepsyn	1	2
402	uvig_315082	uvig_315082_70	uvig_315082_70	S3.0144.01X194	dolphyn	1	2
403	uvig_315082	uvig_315082_74	uvig_315082_74	S3.0144.01X194	pepsyn	1	2
404	uvig_315082	uvig_315082_76	uvig_315082_76	S3.0144.01X194	pepsyn	1	2
405	uvig_315082	uvig_315082_78	uvig_315082_78	S3.0144.01X194	pepsyn	1	2
406	uvig_315082	uvig_315082_79	uvig_315082_79	S3.0144.01X194	pepsyn	1	2
407	uvig_315082	uvig_315082_85	uvig_315082_85	S3.0144.01X194	pepsyn	1	2
408	uvig_315082	uvig_315082_88	uvig_315082_88	S3.0144.01X194	dolphyn	1	2
409	uvig_315082	uvig_315082_90	uvig_315082_90	S3.0144.01X194	pepsyn	1	2
410	uvig_315082	uvig_315082_27	uvig_315082_27	S3.0144.01X194	dolphyn	2	1
411	uvig_315082	uvig_315082_81	uvig_315082_81	S3.0144.01X194	dolphyn	2	1
412	uvig_315082	uvig_315082_11	uvig_315082_11	S3.0144.01X194	dolphyn	1	1
413	uvig_315082	uvig_315082_17	uvig_315082_17	S3.0144.01X194	dolphyn	1	1
414	uvig_315082	uvig_315082_22	uvig_315082_22	S3.0144.01X194	dolphyn	1	1
415	uvig_315082	uvig_315082_24	uvig_315082_24	S3.0144.01X194	dolphyn	1	1
416	uvig_315082	uvig_315082_26	uvig_356526_25	S3.0144.01X194	dolphyn	1	1
417	uvig_315082	uvig_315082_3	uvig_315082_72	S3.0144.01X194	dolphyn	1	1
418	uvig_315082	uvig_315082_32	uvig_315082_32	S3.0144.01X194	dolphyn	1	1
419	uvig_315082	uvig_315082_4	uvig_315082_4	S3.0144.01X194	dolphyn	1	1
420	uvig_315082	uvig_315082_43	uvig_315082_43	S3.0144.01X194	dolphyn	1	1
421	uvig_315082	uvig_315082_47	uvig_315082_47	S3.0144.01X194	dolphyn	1	1
422	uvig_315082	uvig_315082_49	uvig_315082_49	S3.0144.01X194	dolphyn	1	1
423	uvig_315082	uvig_315082_51	uvig_315082_51	S3.0144.01X194	dolphyn	1	1
424	uvig_315082	uvig_315082_52	uvig_315082_52	S3.0144.01X194	dolphyn	1	1
425	uvig_315082	uvig_315082_53	uvig_315082_53	S3.0144.01X194	dolphyn	1	1
426	uvig_315082	uvig_315082_56	uvig_315082_56	S3.0144.01X194	dolphyn	1	1
427	uvig_315082	uvig_315082_57	uvig_315082_57	S3.0144.01X194	dolphyn	1	1
428	uvig_315082	uvig_315082_60	uvig_315082_60	S3.0144.01X194	dolphyn	1	1
429	uvig_315082	uvig_315082_61	uvig_315082_61	S3.0144.01X194	dolphyn	1	1
430	uvig_315082	uvig_315082_62	uvig_315082_62	S3.0144.01X194	dolphyn	1	1
431	uvig_315082	uvig_315082_64	uvig_315082_64	S3.0144.01X194	dolphyn	1	1
432	uvig_315082	uvig_315082_67	uvig_395437_59	S3.0144.01X194	dolphyn	1	1
433	uvig_315082	uvig_315082_71	uvig_315082_71	S3.0144.01X194	dolphyn	1	1
434	uvig_315082	uvig_315082_73	uvig_356750_3	S3.0144.01X194	pepsyn	1	1
435	uvig_315082	uvig_315082_77	uvig_315082_77	S3.0144.01X194	dolphyn	1	1
436	uvig_315082	uvig_315082_79	uvig_315082_79	S3.0144.01X194	dolphyn	1	1
437	uvig_315082	uvig_315082_8	uvig_315082_8	S3.0144.01X194	dolphyn	1	1
438	uvig_315082	uvig_315082_80	uvig_356750_51	S3.0144.01X194	dolphyn	1	1
439	uvig_315082	uvig_315082_82	uvig_315082_82	S3.0144.01X194	dolphyn	1	1
440	uvig_315082	uvig_315082_83	uvig_315082_83	S3.0144.01X194	pepsyn	1	1
441	uvig_315082	uvig_315082_84	uvig_315082_84	S3.0144.01X194	dolphyn	1	1
442	uvig_315082	uvig_315082_85	uvig_315082_85	S3.0144.01X194	dolphyn	1	1
443	uvig_315082	uvig_315082_87	uvig_315082_87	S3.0144.01X194	dolphyn	1	1
444	uvig_315082	uvig_315082_9	uvig_315082_9	S3.0144.01X194	dolphyn	1	1
445	uvig_315082	uvig_315082_90	uvig_315082_90	S3.0144.01X194	dolphyn	1	1
446	uvig_355947	uvig_355947_15	uvig_355854_33	S3.0144.01X194	pepsyn	3	44
447	uvig_355947	uvig_355947_16	uvig_355854_32	S3.0144.01X194	pepsyn	3	32
448	uvig_355947	uvig_355947_32	uvig_355854_16	S3.0144.01X194	pepsyn	4	28
449	uvig_355947	uvig_355947_31	uvig_355854_17	S3.0144.01X194	pepsyn	4	24
450	uvig_355947	uvig_355947_23	uvig_355947_23	S3.0144.01X194	pepsyn	3	24
451	uvig_355947	uvig_355947_40	uvig_355854_8	S3.0144.01X194	pepsyn	3	20
452	uvig_355947	uvig_355947_6	uvig_355854_42	S3.0144.01X194	pepsyn	3	20
453	uvig_355947	uvig_355947_3	uvig_355854_45	S3.0144.01X194	pepsyn	3	18
454	uvig_355947	uvig_355947_37	uvig_355854_11	S3.0144.01X194	pepsyn	4	16
455	uvig_355947	uvig_355947_29	uvig_429694_15	S3.0144.01X194	pepsyn	4	14
456	uvig_355947	uvig_355947_10	uvig_355854_38	S3.0144.01X194	pepsyn	3	14
457	uvig_355947	uvig_355947_15	uvig_355854_33	S3.0144.01X194	dolphyn	3	12
458	uvig_355947	uvig_355947_22	uvig_355854_26	S3.0144.01X194	pepsyn	3	12
459	uvig_355947	uvig_355947_58	uvig_355854_54	S3.0144.01X194	pepsyn	3	12
460	uvig_355947	uvig_355947_9	uvig_355854_39	S3.0144.01X194	pepsyn	3	12
461	uvig_355947	uvig_355947_17	uvig_355854_31	S3.0144.01X194	pepsyn	3	10
462	uvig_355947	uvig_355947_2	uvig_355854_46	S3.0144.01X194	pepsyn	3	10
463	uvig_355947	uvig_355947_8	uvig_355854_40	S3.0144.01X194	pepsyn	3	10
464	uvig_355947	uvig_355947_16	uvig_355854_32	S3.0144.01X194	dolphyn	3	9
465	uvig_355947	uvig_355947_18	uvig_355854_30	S3.0144.01X194	pepsyn	3	9
466	uvig_355947	uvig_355947_32	uvig_355854_16	S3.0144.01X194	dolphyn	4	8
467	uvig_355947	uvig_355947_1	uvig_355854_47	S3.0144.01X194	pepsyn	3	8
468	uvig_355947	uvig_355947_14	uvig_355854_34	S3.0144.01X194	pepsyn	3	8
469	uvig_355947	uvig_355947_42	uvig_355854_6	S3.0144.01X194	pepsyn	3	8
470	uvig_355947	uvig_355947_47	uvig_355947_47	S3.0144.01X194	pepsyn	3	8
471	uvig_355947	uvig_355947_41	uvig_355854_7	S3.0144.01X194	pepsyn	3	7
472	uvig_355947	uvig_355947_25	ivig_4176_1	S3.0144.01X194	pepsyn	4	6
473	uvig_355947	uvig_355947_30	uvig_356500_24	S3.0144.01X194	pepsyn	4	6
474	uvig_355947	uvig_355947_31	uvig_355854_17	S3.0144.01X194	dolphyn	4	6
475	uvig_355947	uvig_355947_12	uvig_355854_36	S3.0144.01X194	pepsyn	3	6
476	uvig_355947	uvig_355947_19	uvig_358476_64	S3.0144.01X194	pepsyn	3	6
477	uvig_355947	uvig_355947_21	uvig_355854_27	S3.0144.01X194	pepsyn	3	6
478	uvig_355947	uvig_355947_24	uvig_357645_54	S3.0144.01X194	pepsyn	3	6
479	uvig_355947	uvig_355947_4	uvig_355854_44	S3.0144.01X194	pepsyn	3	6
480	uvig_355947	uvig_355947_45	uvig_355854_3	S3.0144.01X194	pepsyn	3	6
481	uvig_355947	uvig_355947_50	uvig_355854_62	S3.0144.01X194	pepsyn	3	6
482	uvig_355947	uvig_355947_64	uvig_355854_48	S3.0144.01X194	pepsyn	3	6
483	uvig_355947	uvig_355947_3	uvig_355854_45	S3.0144.01X194	dolphyn	3	5
484	uvig_355947	uvig_355947_10	uvig_355854_38	S3.0144.01X194	dolphyn	3	4
485	uvig_355947	uvig_355947_11	uvig_355854_37	S3.0144.01X194	pepsyn	3	4
486	uvig_355947	uvig_355947_20	uvig_358682_14	S3.0144.01X194	pepsyn	3	4
487	uvig_355947	uvig_355947_26	uvig_355854_22	S3.0144.01X194	pepsyn	3	4
488	uvig_355947	uvig_355947_27	uvig_356912_62	S3.0144.01X194	pepsyn	3	4
489	uvig_355947	uvig_355947_39	uvig_355854_9	S3.0144.01X194	pepsyn	3	4
490	uvig_355947	uvig_355947_43	uvig_355854_5	S3.0144.01X194	pepsyn	3	4
491	uvig_355947	uvig_355947_44	uvig_355854_4	S3.0144.01X194	pepsyn	3	4
492	uvig_355947	uvig_355947_52	uvig_355854_59	S3.0144.01X194	pepsyn	3	4
493	uvig_355947	uvig_355947_6	uvig_355854_42	S3.0144.01X194	dolphyn	3	4
494	uvig_355947	uvig_355947_60	uvig_355854_52	S3.0144.01X194	pepsyn	3	4
495	uvig_355947	uvig_355947_62	uvig_355854_50	S3.0144.01X194	pepsyn	3	4
496	uvig_355947	uvig_355947_63	uvig_355854_49	S3.0144.01X194	pepsyn	3	4
497	uvig_355947	uvig_355947_7	uvig_355854_41	S3.0144.01X194	pepsyn	3	4
498	uvig_355947	uvig_355947_29	uvig_429694_15	S3.0144.01X194	dolphyn	4	3
499	uvig_355947	uvig_355947_37	uvig_355854_11	S3.0144.01X194	dolphyn	4	3
500	uvig_355947	uvig_355947_14	uvig_355854_34	S3.0144.01X194	dolphyn	3	3
501	uvig_355947	uvig_355947_22	uvig_355854_26	S3.0144.01X194	dolphyn	3	3
502	uvig_355947	uvig_355947_23	uvig_355947_23	S3.0144.01X194	dolphyn	3	3
503	uvig_355947	uvig_355947_40	uvig_355854_8	S3.0144.01X194	dolphyn	3	3
504	uvig_355947	uvig_355947_9	uvig_355854_39	S3.0144.01X194	dolphyn	3	3
505	uvig_355947	uvig_355947_25	ivig_4176_1	S3.0144.01X194	dolphyn	4	2
506	uvig_355947	uvig_355947_30	uvig_356500_24	S3.0144.01X194	dolphyn	4	2
507	uvig_355947	uvig_355947_35	uvig_356500_41	S3.0144.01X194	pepsyn	4	2
508	uvig_355947	uvig_355947_12	uvig_355854_36	S3.0144.01X194	dolphyn	3	2
509	uvig_355947	uvig_355947_13	uvig_355854_35	S3.0144.01X194	pepsyn	3	2
510	uvig_355947	uvig_355947_17	uvig_355854_31	S3.0144.01X194	dolphyn	3	2
511	uvig_355947	uvig_355947_2	uvig_355854_46	S3.0144.01X194	dolphyn	3	2
512	uvig_355947	uvig_355947_33	uvig_355854_15	S3.0144.01X194	pepsyn	3	2
513	uvig_355947	uvig_355947_34	uvig_358476_13	S3.0144.01X194	pepsyn	3	2
514	uvig_355947	uvig_355947_36	uvig_358476_15	S3.0144.01X194	pepsyn	3	2
515	uvig_355947	uvig_355947_38	uvig_355854_10	S3.0144.01X194	pepsyn	3	2
516	uvig_355947	uvig_355947_41	uvig_355854_7	S3.0144.01X194	dolphyn	3	2
517	uvig_355947	uvig_355947_42	uvig_355854_6	S3.0144.01X194	dolphyn	3	2
518	uvig_355947	uvig_355947_44	uvig_355854_4	S3.0144.01X194	dolphyn	3	2
519	uvig_355947	uvig_355947_45	uvig_355854_3	S3.0144.01X194	dolphyn	3	2
520	uvig_355947	uvig_355947_46	uvig_355854_2	S3.0144.01X194	pepsyn	3	2
521	uvig_355947	uvig_355947_47	uvig_355947_47	S3.0144.01X194	dolphyn	3	2
522	uvig_355947	uvig_355947_48	uvig_355854_64	S3.0144.01X194	pepsyn	3	2
523	uvig_355947	uvig_355947_49	uvig_355854_63	S3.0144.01X194	pepsyn	3	2
524	uvig_355947	uvig_355947_5	uvig_355854_43	S3.0144.01X194	pepsyn	3	2
525	uvig_355947	uvig_355947_50	uvig_355854_62	S3.0144.01X194	dolphyn	3	2
526	uvig_355947	uvig_355947_54	uvig_355854_58	S3.0144.01X194	pepsyn	3	2
527	uvig_355947	uvig_355947_55	uvig_355854_57	S3.0144.01X194	pepsyn	3	2
528	uvig_355947	uvig_355947_56	uvig_355854_56	S3.0144.01X194	pepsyn	3	2
529	uvig_355947	uvig_355947_57	uvig_355854_55	S3.0144.01X194	pepsyn	3	2
530	uvig_355947	uvig_355947_58	uvig_355854_54	S3.0144.01X194	dolphyn	3	2
531	uvig_355947	uvig_355947_59	uvig_355854_53	S3.0144.01X194	pepsyn	3	2
532	uvig_355947	uvig_355947_61	uvig_355854_51	S3.0144.01X194	pepsyn	3	2
533	uvig_355947	uvig_355947_8	uvig_355854_40	S3.0144.01X194	dolphyn	3	2
534	uvig_355947	uvig_355947_1	uvig_355854_47	S3.0144.01X194	dolphyn	3	1
535	uvig_355947	uvig_355947_11	uvig_355854_37	S3.0144.01X194	dolphyn	3	1
536	uvig_355947	uvig_355947_18	uvig_355854_30	S3.0144.01X194	dolphyn	3	1
537	uvig_355947	uvig_355947_20	uvig_358682_14	S3.0144.01X194	dolphyn	3	1
538	uvig_355947	uvig_355947_24	uvig_357645_54	S3.0144.01X194	dolphyn	3	1
539	uvig_355947	uvig_355947_26	uvig_355854_22	S3.0144.01X194	dolphyn	3	1
540	uvig_355947	uvig_355947_27	uvig_356912_62	S3.0144.01X194	dolphyn	3	1
541	uvig_355947	uvig_355947_28	uvig_355854_20	S3.0144.01X194	pepsyn	3	1
542	uvig_355947	uvig_355947_34	uvig_358476_13	S3.0144.01X194	dolphyn	3	1
543	uvig_355947	uvig_355947_38	uvig_355854_10	S3.0144.01X194	dolphyn	3	1
544	uvig_355947	uvig_355947_39	uvig_355854_9	S3.0144.01X194	dolphyn	3	1
545	uvig_355947	uvig_355947_4	uvig_355854_44	S3.0144.01X194	dolphyn	3	1
546	uvig_355947	uvig_355947_43	uvig_355854_5	S3.0144.01X194	dolphyn	3	1
547	uvig_355947	uvig_355947_49	uvig_355854_63	S3.0144.01X194	dolphyn	3	1
548	uvig_355947	uvig_355947_5	uvig_355854_43	S3.0144.01X194	dolphyn	3	1
549	uvig_355947	uvig_355947_51	uvig_355854_61	S3.0144.01X194	pepsyn	3	1
550	uvig_355947	uvig_355947_52	uvig_355854_59	S3.0144.01X194	dolphyn	3	1
551	uvig_355947	uvig_355947_56	uvig_355854_56	S3.0144.01X194	dolphyn	3	1
552	uvig_355947	uvig_355947_59	uvig_355854_53	S3.0144.01X194	dolphyn	3	1
553	uvig_355947	uvig_355947_60	uvig_355854_52	S3.0144.01X194	dolphyn	3	1
554	uvig_355947	uvig_355947_63	uvig_355854_49	S3.0144.01X194	dolphyn	3	1
555	uvig_355947	uvig_355947_64	uvig_355854_48	S3.0144.01X194	dolphyn	3	1
556	uvig_355947	uvig_355947_7	uvig_355854_41	S3.0144.01X194	dolphyn	3	1
557	uvig_355947	uvig_355947_65	uvig_355947_65	S3.0144.01X194	pepsyn	2	1
558	uvig_358476	uvig_358476_60	uvig_355854_33	S3.0144.01X194	pepsyn	3	44
559	uvig_358476	uvig_358476_61	uvig_355854_32	S3.0144.01X194	pepsyn	3	32
560	uvig_358476	uvig_358476_11	uvig_355854_16	S3.0144.01X194	pepsyn	4	28
561	uvig_358476	uvig_358476_10	uvig_355854_17	S3.0144.01X194	pepsyn	4	24
562	uvig_358476	uvig_358476_2	uvig_355947_23	S3.0144.01X194	pepsyn	3	24
563	uvig_358476	uvig_358476_20	uvig_355854_8	S3.0144.01X194	pepsyn	3	20
564	uvig_358476	uvig_358476_51	uvig_355854_42	S3.0144.01X194	pepsyn	3	20
565	uvig_358476	uvig_358476_48	uvig_355854_45	S3.0144.01X194	pepsyn	3	18
566	uvig_358476	uvig_358476_16	uvig_355854_11	S3.0144.01X194	pepsyn	4	16
567	uvig_358476	uvig_358476_8	uvig_429694_15	S3.0144.01X194	pepsyn	4	14
568	uvig_358476	uvig_358476_55	uvig_355854_38	S3.0144.01X194	pepsyn	3	14
569	uvig_358476	uvig_358476_1	uvig_355854_26	S3.0144.01X194	pepsyn	3	12
570	uvig_358476	uvig_358476_38	uvig_355854_54	S3.0144.01X194	pepsyn	3	12
571	uvig_358476	uvig_358476_54	uvig_355854_39	S3.0144.01X194	pepsyn	3	12
572	uvig_358476	uvig_358476_60	uvig_355854_33	S3.0144.01X194	dolphyn	3	12
573	uvig_358476	uvig_358476_47	uvig_355854_46	S3.0144.01X194	pepsyn	3	10
574	uvig_358476	uvig_358476_53	uvig_355854_40	S3.0144.01X194	pepsyn	3	10
575	uvig_358476	uvig_358476_62	uvig_355854_31	S3.0144.01X194	pepsyn	3	10
576	uvig_358476	uvig_358476_61	uvig_355854_32	S3.0144.01X194	dolphyn	3	9
577	uvig_358476	uvig_358476_63	uvig_355854_30	S3.0144.01X194	pepsyn	3	9
578	uvig_358476	uvig_358476_11	uvig_355854_16	S3.0144.01X194	dolphyn	4	8
579	uvig_358476	uvig_358476_22	uvig_355854_6	S3.0144.01X194	pepsyn	3	8
580	uvig_358476	uvig_358476_27	uvig_355947_47	S3.0144.01X194	pepsyn	3	8
581	uvig_358476	uvig_358476_46	uvig_355854_47	S3.0144.01X194	pepsyn	3	8
582	uvig_358476	uvig_358476_59	uvig_355854_34	S3.0144.01X194	pepsyn	3	8
583	uvig_358476	uvig_358476_21	uvig_355854_7	S3.0144.01X194	pepsyn	3	7
584	uvig_358476	uvig_358476_10	uvig_355854_17	S3.0144.01X194	dolphyn	4	6
585	uvig_358476	uvig_358476_4	ivig_4176_1	S3.0144.01X194	pepsyn	4	6
586	uvig_358476	uvig_358476_9	uvig_356500_24	S3.0144.01X194	pepsyn	4	6
587	uvig_358476	uvig_358476_25	uvig_355854_3	S3.0144.01X194	pepsyn	3	6
588	uvig_358476	uvig_358476_3	uvig_357645_54	S3.0144.01X194	pepsyn	3	6
589	uvig_358476	uvig_358476_30	uvig_355854_62	S3.0144.01X194	pepsyn	3	6
590	uvig_358476	uvig_358476_45	uvig_355854_48	S3.0144.01X194	pepsyn	3	6
591	uvig_358476	uvig_358476_49	uvig_355854_44	S3.0144.01X194	pepsyn	3	6
592	uvig_358476	uvig_358476_57	uvig_355854_36	S3.0144.01X194	pepsyn	3	6
593	uvig_358476	uvig_358476_64	uvig_358476_64	S3.0144.01X194	pepsyn	3	6
594	uvig_358476	uvig_358476_66	uvig_355854_27	S3.0144.01X194	pepsyn	3	6
595	uvig_358476	uvig_358476_48	uvig_355854_45	S3.0144.01X194	dolphyn	3	5
596	uvig_358476	uvig_358476_18	uvig_355854_9	S3.0144.01X194	pepsyn	3	4
597	uvig_358476	uvig_358476_23	uvig_355854_5	S3.0144.01X194	pepsyn	3	4
598	uvig_358476	uvig_358476_24	uvig_355854_4	S3.0144.01X194	pepsyn	3	4
599	uvig_358476	uvig_358476_32	uvig_355854_59	S3.0144.01X194	pepsyn	3	4
600	uvig_358476	uvig_358476_40	uvig_355854_52	S3.0144.01X194	pepsyn	3	4
601	uvig_358476	uvig_358476_42	uvig_355854_50	S3.0144.01X194	pepsyn	3	4
602	uvig_358476	uvig_358476_44	uvig_355854_49	S3.0144.01X194	pepsyn	3	4
603	uvig_358476	uvig_358476_5	uvig_355854_22	S3.0144.01X194	pepsyn	3	4
604	uvig_358476	uvig_358476_51	uvig_355854_42	S3.0144.01X194	dolphyn	3	4
605	uvig_358476	uvig_358476_52	uvig_355854_41	S3.0144.01X194	pepsyn	3	4
606	uvig_358476	uvig_358476_55	uvig_355854_38	S3.0144.01X194	dolphyn	3	4
607	uvig_358476	uvig_358476_56	uvig_355854_37	S3.0144.01X194	pepsyn	3	4
608	uvig_358476	uvig_358476_6	uvig_356912_62	S3.0144.01X194	pepsyn	3	4
609	uvig_358476	uvig_358476_65	uvig_358682_14	S3.0144.01X194	pepsyn	3	4
610	uvig_358476	uvig_358476_16	uvig_355854_11	S3.0144.01X194	dolphyn	4	3
611	uvig_358476	uvig_358476_8	uvig_429694_15	S3.0144.01X194	dolphyn	4	3
612	uvig_358476	uvig_358476_1	uvig_355854_26	S3.0144.01X194	dolphyn	3	3
613	uvig_358476	uvig_358476_2	uvig_355947_23	S3.0144.01X194	dolphyn	3	3
614	uvig_358476	uvig_358476_20	uvig_355854_8	S3.0144.01X194	dolphyn	3	3
615	uvig_358476	uvig_358476_54	uvig_355854_39	S3.0144.01X194	dolphyn	3	3
616	uvig_358476	uvig_358476_59	uvig_355854_34	S3.0144.01X194	dolphyn	3	3
617	uvig_358476	uvig_358476_14	uvig_356500_41	S3.0144.01X194	pepsyn	4	2
618	uvig_358476	uvig_358476_4	ivig_4176_1	S3.0144.01X194	dolphyn	4	2
619	uvig_358476	uvig_358476_9	uvig_356500_24	S3.0144.01X194	dolphyn	4	2
620	uvig_358476	uvig_358476_12	uvig_355854_15	S3.0144.01X194	pepsyn	3	2
621	uvig_358476	uvig_358476_13	uvig_358476_13	S3.0144.01X194	pepsyn	3	2
622	uvig_358476	uvig_358476_15	uvig_358476_15	S3.0144.01X194	pepsyn	3	2
623	uvig_358476	uvig_358476_17	uvig_355854_10	S3.0144.01X194	pepsyn	3	2
624	uvig_358476	uvig_358476_21	uvig_355854_7	S3.0144.01X194	dolphyn	3	2
625	uvig_358476	uvig_358476_22	uvig_355854_6	S3.0144.01X194	dolphyn	3	2
626	uvig_358476	uvig_358476_24	uvig_355854_4	S3.0144.01X194	dolphyn	3	2
627	uvig_358476	uvig_358476_25	uvig_355854_3	S3.0144.01X194	dolphyn	3	2
628	uvig_358476	uvig_358476_26	uvig_355854_2	S3.0144.01X194	pepsyn	3	2
629	uvig_358476	uvig_358476_27	uvig_355947_47	S3.0144.01X194	dolphyn	3	2
630	uvig_358476	uvig_358476_28	uvig_355854_64	S3.0144.01X194	pepsyn	3	2
631	uvig_358476	uvig_358476_29	uvig_355854_63	S3.0144.01X194	pepsyn	3	2
632	uvig_358476	uvig_358476_30	uvig_355854_62	S3.0144.01X194	dolphyn	3	2
633	uvig_358476	uvig_358476_34	uvig_355854_58	S3.0144.01X194	pepsyn	3	2
634	uvig_358476	uvig_358476_35	uvig_355854_57	S3.0144.01X194	pepsyn	3	2
635	uvig_358476	uvig_358476_36	uvig_355854_56	S3.0144.01X194	pepsyn	3	2
636	uvig_358476	uvig_358476_37	uvig_355854_55	S3.0144.01X194	pepsyn	3	2
637	uvig_358476	uvig_358476_38	uvig_355854_54	S3.0144.01X194	dolphyn	3	2
638	uvig_358476	uvig_358476_39	uvig_355854_53	S3.0144.01X194	pepsyn	3	2
639	uvig_358476	uvig_358476_41	uvig_355854_51	S3.0144.01X194	pepsyn	3	2
640	uvig_358476	uvig_358476_47	uvig_355854_46	S3.0144.01X194	dolphyn	3	2
641	uvig_358476	uvig_358476_50	uvig_355854_43	S3.0144.01X194	pepsyn	3	2
642	uvig_358476	uvig_358476_53	uvig_355854_40	S3.0144.01X194	dolphyn	3	2
643	uvig_358476	uvig_358476_57	uvig_355854_36	S3.0144.01X194	dolphyn	3	2
644	uvig_358476	uvig_358476_58	uvig_355854_35	S3.0144.01X194	pepsyn	3	2
645	uvig_358476	uvig_358476_62	uvig_355854_31	S3.0144.01X194	dolphyn	3	2
646	uvig_358476	uvig_358476_13	uvig_358476_13	S3.0144.01X194	dolphyn	3	1
647	uvig_358476	uvig_358476_17	uvig_355854_10	S3.0144.01X194	dolphyn	3	1
648	uvig_358476	uvig_358476_18	uvig_355854_9	S3.0144.01X194	dolphyn	3	1
649	uvig_358476	uvig_358476_23	uvig_355854_5	S3.0144.01X194	dolphyn	3	1
650	uvig_358476	uvig_358476_29	uvig_355854_63	S3.0144.01X194	dolphyn	3	1
651	uvig_358476	uvig_358476_3	uvig_357645_54	S3.0144.01X194	dolphyn	3	1
652	uvig_358476	uvig_358476_31	uvig_355854_61	S3.0144.01X194	pepsyn	3	1
653	uvig_358476	uvig_358476_32	uvig_355854_59	S3.0144.01X194	dolphyn	3	1
654	uvig_358476	uvig_358476_36	uvig_355854_56	S3.0144.01X194	dolphyn	3	1
655	uvig_358476	uvig_358476_39	uvig_355854_53	S3.0144.01X194	dolphyn	3	1
656	uvig_358476	uvig_358476_40	uvig_355854_52	S3.0144.01X194	dolphyn	3	1
657	uvig_358476	uvig_358476_44	uvig_355854_49	S3.0144.01X194	dolphyn	3	1
658	uvig_358476	uvig_358476_45	uvig_355854_48	S3.0144.01X194	dolphyn	3	1
659	uvig_358476	uvig_358476_46	uvig_355854_47	S3.0144.01X194	dolphyn	3	1
660	uvig_358476	uvig_358476_49	uvig_355854_44	S3.0144.01X194	dolphyn	3	1
661	uvig_358476	uvig_358476_5	uvig_355854_22	S3.0144.01X194	dolphyn	3	1
662	uvig_358476	uvig_358476_50	uvig_355854_43	S3.0144.01X194	dolphyn	3	1
663	uvig_358476	uvig_358476_52	uvig_355854_41	S3.0144.01X194	dolphyn	3	1
664	uvig_358476	uvig_358476_56	uvig_355854_37	S3.0144.01X194	dolphyn	3	1
665	uvig_358476	uvig_358476_6	uvig_356912_62	S3.0144.01X194	dolphyn	3	1
666	uvig_358476	uvig_358476_63	uvig_355854_30	S3.0144.01X194	dolphyn	3	1
667	uvig_358476	uvig_358476_65	uvig_358682_14	S3.0144.01X194	dolphyn	3	1
668	uvig_358476	uvig_358476_7	uvig_355854_20	S3.0144.01X194	pepsyn	3	1
669	uvig_358476	uvig_358476_19	uvig_358476_19	S3.0144.01X194	pepsyn	1	1
670	uvig_358476	uvig_358476_43	uvig_358476_43	S3.0144.01X194	pepsyn	1	1
671	uvig_358852	uvig_358852_58	uvig_355854_33	S3.0144.01X194	pepsyn	3	44
672	uvig_358852	uvig_358852_59	uvig_355854_32	S3.0144.01X194	pepsyn	3	32
673	uvig_358852	uvig_358852_10	uvig_355854_16	S3.0144.01X194	pepsyn	4	28
674	uvig_358852	uvig_358852_9	uvig_355854_17	S3.0144.01X194	pepsyn	4	24
675	uvig_358852	uvig_358852_1	uvig_355947_23	S3.0144.01X194	pepsyn	3	24
676	uvig_358852	uvig_358852_18	uvig_355854_8	S3.0144.01X194	pepsyn	3	20
677	uvig_358852	uvig_358852_49	uvig_355854_42	S3.0144.01X194	pepsyn	3	20
678	uvig_358852	uvig_358852_46	uvig_355854_45	S3.0144.01X194	pepsyn	3	18
679	uvig_358852	uvig_358852_15	uvig_355854_11	S3.0144.01X194	pepsyn	4	16
680	uvig_358852	uvig_358852_7	uvig_429694_15	S3.0144.01X194	pepsyn	4	14
681	uvig_358852	uvig_358852_53	uvig_355854_38	S3.0144.01X194	pepsyn	3	14
682	uvig_358852	uvig_358852_36	uvig_355854_54	S3.0144.01X194	pepsyn	3	12
683	uvig_358852	uvig_358852_52	uvig_355854_39	S3.0144.01X194	pepsyn	3	12
684	uvig_358852	uvig_358852_58	uvig_355854_33	S3.0144.01X194	dolphyn	3	12
685	uvig_358852	uvig_358852_65	uvig_355854_26	S3.0144.01X194	pepsyn	3	12
686	uvig_358852	uvig_358852_45	uvig_355854_46	S3.0144.01X194	pepsyn	3	10
687	uvig_358852	uvig_358852_51	uvig_355854_40	S3.0144.01X194	pepsyn	3	10
688	uvig_358852	uvig_358852_60	uvig_355854_31	S3.0144.01X194	pepsyn	3	10
689	uvig_358852	uvig_358852_59	uvig_355854_32	S3.0144.01X194	dolphyn	3	9
690	uvig_358852	uvig_358852_61	uvig_355854_30	S3.0144.01X194	pepsyn	3	9
691	uvig_358852	uvig_358852_10	uvig_355854_16	S3.0144.01X194	dolphyn	4	8
692	uvig_358852	uvig_358852_20	uvig_355854_6	S3.0144.01X194	pepsyn	3	8
693	uvig_358852	uvig_358852_25	uvig_355947_47	S3.0144.01X194	pepsyn	3	8
694	uvig_358852	uvig_358852_44	uvig_355854_47	S3.0144.01X194	pepsyn	3	8
695	uvig_358852	uvig_358852_57	uvig_355854_34	S3.0144.01X194	pepsyn	3	8
696	uvig_358852	uvig_358852_19	uvig_355854_7	S3.0144.01X194	pepsyn	3	7
697	uvig_358852	uvig_358852_3	ivig_4176_1	S3.0144.01X194	pepsyn	4	6
698	uvig_358852	uvig_358852_8	uvig_356500_24	S3.0144.01X194	pepsyn	4	6
699	uvig_358852	uvig_358852_9	uvig_355854_17	S3.0144.01X194	dolphyn	4	6
700	uvig_358852	uvig_358852_2	uvig_357645_54	S3.0144.01X194	pepsyn	3	6
701	uvig_358852	uvig_358852_23	uvig_355854_3	S3.0144.01X194	pepsyn	3	6
702	uvig_358852	uvig_358852_28	uvig_355854_62	S3.0144.01X194	pepsyn	3	6
703	uvig_358852	uvig_358852_42	uvig_355854_48	S3.0144.01X194	pepsyn	3	6
704	uvig_358852	uvig_358852_47	uvig_355854_44	S3.0144.01X194	pepsyn	3	6
705	uvig_358852	uvig_358852_55	uvig_355854_36	S3.0144.01X194	pepsyn	3	6
706	uvig_358852	uvig_358852_62	uvig_358476_64	S3.0144.01X194	pepsyn	3	6
707	uvig_358852	uvig_358852_64	uvig_355854_27	S3.0144.01X194	pepsyn	3	6
708	uvig_358852	uvig_358852_46	uvig_355854_45	S3.0144.01X194	dolphyn	3	5
709	uvig_358852	uvig_358852_17	uvig_355854_9	S3.0144.01X194	pepsyn	3	4
710	uvig_358852	uvig_358852_21	uvig_355854_5	S3.0144.01X194	pepsyn	3	4
711	uvig_358852	uvig_358852_22	uvig_355854_4	S3.0144.01X194	pepsyn	3	4
712	uvig_358852	uvig_358852_30	uvig_355854_59	S3.0144.01X194	pepsyn	3	4
713	uvig_358852	uvig_358852_38	uvig_355854_52	S3.0144.01X194	pepsyn	3	4
714	uvig_358852	uvig_358852_4	uvig_355854_22	S3.0144.01X194	pepsyn	3	4
715	uvig_358852	uvig_358852_40	uvig_355854_50	S3.0144.01X194	pepsyn	3	4
716	uvig_358852	uvig_358852_41	uvig_355854_49	S3.0144.01X194	pepsyn	3	4
717	uvig_358852	uvig_358852_49	uvig_355854_42	S3.0144.01X194	dolphyn	3	4
718	uvig_358852	uvig_358852_5	uvig_356912_62	S3.0144.01X194	pepsyn	3	4
719	uvig_358852	uvig_358852_50	uvig_355854_41	S3.0144.01X194	pepsyn	3	4
720	uvig_358852	uvig_358852_53	uvig_355854_38	S3.0144.01X194	dolphyn	3	4
721	uvig_358852	uvig_358852_54	uvig_355854_37	S3.0144.01X194	pepsyn	3	4
722	uvig_358852	uvig_358852_63	uvig_358682_14	S3.0144.01X194	pepsyn	3	4
723	uvig_358852	uvig_358852_15	uvig_355854_11	S3.0144.01X194	dolphyn	4	3
724	uvig_358852	uvig_358852_7	uvig_429694_15	S3.0144.01X194	dolphyn	4	3
725	uvig_358852	uvig_358852_1	uvig_355947_23	S3.0144.01X194	dolphyn	3	3
726	uvig_358852	uvig_358852_18	uvig_355854_8	S3.0144.01X194	dolphyn	3	3
727	uvig_358852	uvig_358852_52	uvig_355854_39	S3.0144.01X194	dolphyn	3	3
728	uvig_358852	uvig_358852_57	uvig_355854_34	S3.0144.01X194	dolphyn	3	3
729	uvig_358852	uvig_358852_65	uvig_355854_26	S3.0144.01X194	dolphyn	3	3
730	uvig_358852	uvig_358852_13	uvig_356500_41	S3.0144.01X194	pepsyn	4	2
731	uvig_358852	uvig_358852_3	ivig_4176_1	S3.0144.01X194	dolphyn	4	2
732	uvig_358852	uvig_358852_8	uvig_356500_24	S3.0144.01X194	dolphyn	4	2
733	uvig_358852	uvig_358852_11	uvig_355854_15	S3.0144.01X194	pepsyn	3	2
734	uvig_358852	uvig_358852_12	uvig_358476_13	S3.0144.01X194	pepsyn	3	2
735	uvig_358852	uvig_358852_14	uvig_358476_15	S3.0144.01X194	pepsyn	3	2
736	uvig_358852	uvig_358852_16	uvig_355854_10	S3.0144.01X194	pepsyn	3	2
737	uvig_358852	uvig_358852_19	uvig_355854_7	S3.0144.01X194	dolphyn	3	2
738	uvig_358852	uvig_358852_20	uvig_355854_6	S3.0144.01X194	dolphyn	3	2
739	uvig_358852	uvig_358852_22	uvig_355854_4	S3.0144.01X194	dolphyn	3	2
740	uvig_358852	uvig_358852_23	uvig_355854_3	S3.0144.01X194	dolphyn	3	2
741	uvig_358852	uvig_358852_24	uvig_355854_2	S3.0144.01X194	pepsyn	3	2
742	uvig_358852	uvig_358852_25	uvig_355947_47	S3.0144.01X194	dolphyn	3	2
743	uvig_358852	uvig_358852_26	uvig_355854_64	S3.0144.01X194	pepsyn	3	2
744	uvig_358852	uvig_358852_27	uvig_355854_63	S3.0144.01X194	pepsyn	3	2
745	uvig_358852	uvig_358852_28	uvig_355854_62	S3.0144.01X194	dolphyn	3	2
746	uvig_358852	uvig_358852_32	uvig_355854_58	S3.0144.01X194	pepsyn	3	2
747	uvig_358852	uvig_358852_33	uvig_355854_57	S3.0144.01X194	pepsyn	3	2
748	uvig_358852	uvig_358852_34	uvig_355854_56	S3.0144.01X194	pepsyn	3	2
749	uvig_358852	uvig_358852_35	uvig_355854_55	S3.0144.01X194	pepsyn	3	2
750	uvig_358852	uvig_358852_36	uvig_355854_54	S3.0144.01X194	dolphyn	3	2
751	uvig_358852	uvig_358852_37	uvig_355854_53	S3.0144.01X194	pepsyn	3	2
752	uvig_358852	uvig_358852_39	uvig_355854_51	S3.0144.01X194	pepsyn	3	2
753	uvig_358852	uvig_358852_45	uvig_355854_46	S3.0144.01X194	dolphyn	3	2
754	uvig_358852	uvig_358852_48	uvig_355854_43	S3.0144.01X194	pepsyn	3	2
755	uvig_358852	uvig_358852_51	uvig_355854_40	S3.0144.01X194	dolphyn	3	2
756	uvig_358852	uvig_358852_55	uvig_355854_36	S3.0144.01X194	dolphyn	3	2
757	uvig_358852	uvig_358852_56	uvig_355854_35	S3.0144.01X194	pepsyn	3	2
758	uvig_358852	uvig_358852_60	uvig_355854_31	S3.0144.01X194	dolphyn	3	2
759	uvig_358852	uvig_358852_12	uvig_358476_13	S3.0144.01X194	dolphyn	3	1
760	uvig_358852	uvig_358852_16	uvig_355854_10	S3.0144.01X194	dolphyn	3	1
761	uvig_358852	uvig_358852_17	uvig_355854_9	S3.0144.01X194	dolphyn	3	1
762	uvig_358852	uvig_358852_2	uvig_357645_54	S3.0144.01X194	dolphyn	3	1
763	uvig_358852	uvig_358852_21	uvig_355854_5	S3.0144.01X194	dolphyn	3	1
764	uvig_358852	uvig_358852_27	uvig_355854_63	S3.0144.01X194	dolphyn	3	1
765	uvig_358852	uvig_358852_29	uvig_355854_61	S3.0144.01X194	pepsyn	3	1
766	uvig_358852	uvig_358852_30	uvig_355854_59	S3.0144.01X194	dolphyn	3	1
767	uvig_358852	uvig_358852_34	uvig_355854_56	S3.0144.01X194	dolphyn	3	1
768	uvig_358852	uvig_358852_37	uvig_355854_53	S3.0144.01X194	dolphyn	3	1
769	uvig_358852	uvig_358852_38	uvig_355854_52	S3.0144.01X194	dolphyn	3	1
770	uvig_358852	uvig_358852_4	uvig_355854_22	S3.0144.01X194	dolphyn	3	1
771	uvig_358852	uvig_358852_41	uvig_355854_49	S3.0144.01X194	dolphyn	3	1
772	uvig_358852	uvig_358852_42	uvig_355854_48	S3.0144.01X194	dolphyn	3	1
773	uvig_358852	uvig_358852_44	uvig_355854_47	S3.0144.01X194	dolphyn	3	1
774	uvig_358852	uvig_358852_47	uvig_355854_44	S3.0144.01X194	dolphyn	3	1
775	uvig_358852	uvig_358852_48	uvig_355854_43	S3.0144.01X194	dolphyn	3	1
776	uvig_358852	uvig_358852_5	uvig_356912_62	S3.0144.01X194	dolphyn	3	1
777	uvig_358852	uvig_358852_50	uvig_355854_41	S3.0144.01X194	dolphyn	3	1
778	uvig_358852	uvig_358852_54	uvig_355854_37	S3.0144.01X194	dolphyn	3	1
779	uvig_358852	uvig_358852_6	uvig_355854_20	S3.0144.01X194	pepsyn	3	1
780	uvig_358852	uvig_358852_61	uvig_355854_30	S3.0144.01X194	dolphyn	3	1
781	uvig_358852	uvig_358852_63	uvig_358682_14	S3.0144.01X194	dolphyn	3	1
782	uvig_358852	uvig_358852_43	uvig_355947_65	S3.0144.01X194	pepsyn	2	1
783	uvig_379414	uvig_379414_7	uvig_357864_73	S3.0144.01X194	pepsyn	3	62
784	uvig_379414	uvig_379414_10	uvig_379414_10	S3.0144.01X194	pepsyn	3	32
785	uvig_379414	uvig_379414_29	uvig_205260_68	S3.0144.01X194	pepsyn	1	32
786	uvig_379414	uvig_379414_25	uvig_359213_22	S3.0144.01X194	pepsyn	2	20
787	uvig_379414	uvig_379414_4	uvig_357328_8	S3.0144.01X194	pepsyn	3	16
788	uvig_379414	uvig_379414_3	uvig_379414_3	S3.0144.01X194	pepsyn	3	12
789	uvig_379414	uvig_379414_23	uvig_359213_24	S3.0144.01X194	pepsyn	2	12
790	uvig_379414	uvig_379414_26	uvig_205260_74	S3.0144.01X194	pepsyn	2	12
791	uvig_379414	uvig_379414_43	uvig_578788_2	S3.0144.01X194	pepsyn	2	12
792	uvig_379414	uvig_379414_7	uvig_357864_73	S3.0144.01X194	dolphyn	3	11
793	uvig_379414	uvig_379414_12	uvig_357328_12	S3.0144.01X194	pepsyn	3	10
794	uvig_379414	uvig_379414_14	uvig_357328_14	S3.0144.01X194	pepsyn	3	10
795	uvig_379414	uvig_379414_24	uvig_359213_23	S3.0144.01X194	pepsyn	2	10
796	uvig_379414	uvig_379414_28	uvig_315082_59	S3.0144.01X194	pepsyn	2	10
797	uvig_379414	uvig_379414_29	uvig_205260_68	S3.0144.01X194	dolphyn	1	9
798	uvig_379414	uvig_379414_10	uvig_379414_10	S3.0144.01X194	dolphyn	3	8
799	uvig_379414	uvig_379414_22	uvig_205260_78	S3.0144.01X194	pepsyn	2	8
800	uvig_379414	uvig_379414_11	uvig_357328_11	S3.0144.01X194	pepsyn	3	6
801	uvig_379414	uvig_379414_15	uvig_205260_86	S3.0144.01X194	pepsyn	2	6
802	uvig_379414	uvig_379414_5	uvig_359213_45	S3.0144.01X194	pepsyn	2	6
803	uvig_379414	uvig_379414_25	uvig_359213_22	S3.0144.01X194	dolphyn	2	5
804	uvig_379414	uvig_379414_13	uvig_357328_13	S3.0144.01X194	pepsyn	3	4
805	uvig_379414	uvig_379414_4	uvig_357328_8	S3.0144.01X194	dolphyn	3	4
806	uvig_379414	uvig_379414_8	uvig_578788_45	S3.0144.01X194	pepsyn	3	4
807	uvig_379414	uvig_379414_16	uvig_205260_85	S3.0144.01X194	pepsyn	2	4
808	uvig_379414	uvig_379414_42	uvig_205260_54	S3.0144.01X194	pepsyn	2	4
809	uvig_379414	uvig_379414_6	uvig_379414_6	S3.0144.01X194	pepsyn	2	4
810	uvig_379414	uvig_379414_17	uvig_379414_17	S3.0144.01X194	pepsyn	1	4
811	uvig_379414	uvig_379414_18	uvig_205260_82	S3.0144.01X194	pepsyn	1	4
812	uvig_379414	uvig_379414_21	uvig_205260_79	S3.0144.01X194	pepsyn	1	4
813	uvig_379414	uvig_379414_30	uvig_205260_67	S3.0144.01X194	pepsyn	1	4
814	uvig_379414	uvig_379414_37	uvig_205260_58	S3.0144.01X194	pepsyn	1	4
815	uvig_379414	uvig_379414_3	uvig_379414_3	S3.0144.01X194	dolphyn	3	3
816	uvig_379414	uvig_379414_26	uvig_205260_74	S3.0144.01X194	dolphyn	2	3
817	uvig_379414	uvig_379414_43	uvig_578788_2	S3.0144.01X194	dolphyn	2	3
818	uvig_379414	uvig_379414_20	uvig_357328_3	S3.0144.01X194	pepsyn	3	2
819	uvig_379414	uvig_379414_15	uvig_205260_86	S3.0144.01X194	dolphyn	2	2
820	uvig_379414	uvig_379414_2	uvig_429042_43	S3.0144.01X194	pepsyn	2	2
821	uvig_379414	uvig_379414_22	uvig_205260_78	S3.0144.01X194	dolphyn	2	2
822	uvig_379414	uvig_379414_23	uvig_359213_24	S3.0144.01X194	dolphyn	2	2
823	uvig_379414	uvig_379414_27	uvig_379414_27	S3.0144.01X194	pepsyn	2	2
824	uvig_379414	uvig_379414_28	uvig_315082_59	S3.0144.01X194	dolphyn	2	2
825	uvig_379414	uvig_379414_41	uvig_379414_41	S3.0144.01X194	pepsyn	2	2
826	uvig_379414	uvig_379414_19	uvig_205260_81	S3.0144.01X194	pepsyn	1	2
827	uvig_379414	uvig_379414_21	uvig_205260_79	S3.0144.01X194	dolphyn	1	2
828	uvig_379414	uvig_379414_31	uvig_205260_66	S3.0144.01X194	pepsyn	1	2
829	uvig_379414	uvig_379414_32	uvig_205260_65	S3.0144.01X194	pepsyn	1	2
830	uvig_379414	uvig_379414_33	uvig_379414_33	S3.0144.01X194	pepsyn	1	2
831	uvig_379414	uvig_379414_34	uvig_205260_63	S3.0144.01X194	pepsyn	1	2
832	uvig_379414	uvig_379414_35	uvig_205260_60	S3.0144.01X194	pepsyn	1	2
833	uvig_379414	uvig_379414_36	uvig_379414_36	S3.0144.01X194	pepsyn	1	2
834	uvig_379414	uvig_379414_40	uvig_379414_40	S3.0144.01X194	pepsyn	1	2
835	uvig_379414	uvig_379414_9	ivig_4424_30	S3.0144.01X194	pepsyn	1	2
836	uvig_379414	uvig_379414_11	uvig_357328_11	S3.0144.01X194	dolphyn	3	1
837	uvig_379414	uvig_379414_12	uvig_357328_12	S3.0144.01X194	dolphyn	3	1
838	uvig_379414	uvig_379414_14	uvig_357328_14	S3.0144.01X194	dolphyn	3	1
839	uvig_379414	uvig_379414_8	uvig_578788_45	S3.0144.01X194	dolphyn	3	1
840	uvig_379414	uvig_379414_16	uvig_205260_85	S3.0144.01X194	dolphyn	2	1
841	uvig_379414	uvig_379414_24	uvig_359213_23	S3.0144.01X194	dolphyn	2	1
842	uvig_379414	uvig_379414_41	uvig_379414_41	S3.0144.01X194	dolphyn	2	1
843	uvig_379414	uvig_379414_5	uvig_359213_45	S3.0144.01X194	dolphyn	2	1
844	uvig_379414	uvig_379414_1	uvig_379414_1	S3.0144.01X194	pepsyn	1	1
845	uvig_379414	uvig_379414_18	uvig_205260_82	S3.0144.01X194	dolphyn	1	1
846	uvig_379414	uvig_379414_19	uvig_205260_81	S3.0144.01X194	dolphyn	1	1
847	uvig_379414	uvig_379414_32	uvig_205260_65	S3.0144.01X194	dolphyn	1	1
848	uvig_379414	uvig_379414_36	uvig_379414_36	S3.0144.01X194	dolphyn	1	1
849	uvig_379414	uvig_379414_38	uvig_379414_38	S3.0144.01X194	pepsyn	1	1
850	uvig_379414	uvig_379414_39	uvig_379414_39	S3.0144.01X194	pepsyn	1	1
851	uvig_385029	uvig_385029_79	uvig_379414_10	S3.0144.01X194	pepsyn	3	32
852	uvig_385029	uvig_385029_38	uvig_205260_52	S3.0144.01X194	pepsyn	1	28
853	uvig_385029	uvig_385029_123	uvig_357328_54	S3.0144.01X194	pepsyn	1	26
854	uvig_385029	uvig_385029_44	uvig_385029_44	S3.0144.01X194	pepsyn	1	24
855	uvig_385029	uvig_385029_61	uvig_271818_79	S3.0144.01X194	pepsyn	2	22
856	uvig_385029	uvig_385029_52	uvig_385029_52	S3.0144.01X194	pepsyn	1	22
857	uvig_385029	uvig_385029_93	ivig_4424_9	S3.0144.01X194	pepsyn	1	22
858	uvig_385029	uvig_385029_129	uvig_385029_129	S3.0144.01X194	pepsyn	1	20
859	uvig_385029	uvig_385029_42	uvig_385029_42	S3.0144.01X194	pepsyn	1	20
860	uvig_385029	uvig_385029_50	uvig_385029_50	S3.0144.01X194	pepsyn	1	18
861	uvig_385029	uvig_385029_74	uvig_357328_5	S3.0144.01X194	pepsyn	1	18
862	uvig_385029	uvig_385029_91	ivig_4424_11	S3.0144.01X194	pepsyn	1	18
863	uvig_385029	uvig_385029_77	uvig_357328_8	S3.0144.01X194	pepsyn	3	16
864	uvig_385029	uvig_385029_116	uvig_357328_47	S3.0144.01X194	pepsyn	2	16
865	uvig_385029	uvig_385029_58	uvig_385029_58	S3.0144.01X194	pepsyn	1	16
866	uvig_385029	uvig_385029_90	ivig_4424_12	S3.0144.01X194	pepsyn	1	16
867	uvig_385029	uvig_385029_33	uvig_385029_33	S3.0144.01X194	pepsyn	1	14
868	uvig_385029	uvig_385029_68	uvig_385029_68	S3.0144.01X194	pepsyn	1	14
869	uvig_385029	uvig_385029_71	uvig_379414_3	S3.0144.01X194	pepsyn	3	12
870	uvig_385029	uvig_385029_4	uvig_385029_4	S3.0144.01X194	pepsyn	2	12
871	uvig_385029	uvig_385029_127	uvig_357328_58	S3.0144.01X194	pepsyn	1	12
872	uvig_385029	uvig_385029_2	uvig_385029_2	S3.0144.01X194	pepsyn	1	12
873	uvig_385029	uvig_385029_39	uvig_385029_39	S3.0144.01X194	pepsyn	1	12
874	uvig_385029	uvig_385029_45	uvig_385029_45	S3.0144.01X194	pepsyn	1	12
875	uvig_385029	uvig_385029_48	uvig_385029_48	S3.0144.01X194	pepsyn	1	12
876	uvig_385029	uvig_385029_88	ivig_402_6	S3.0144.01X194	pepsyn	1	12
877	uvig_385029	uvig_385029_81	uvig_357328_12	S3.0144.01X194	pepsyn	3	10
878	uvig_385029	uvig_385029_83	uvig_357328_14	S3.0144.01X194	pepsyn	3	10
879	uvig_385029	uvig_385029_108	uvig_357328_39	S3.0144.01X194	pepsyn	1	10
880	uvig_385029	uvig_385029_13	uvig_385029_13	S3.0144.01X194	pepsyn	1	10
881	uvig_385029	uvig_385029_34	uvig_395437_69	S3.0144.01X194	pepsyn	1	10
882	uvig_385029	uvig_385029_37	uvig_385029_37	S3.0144.01X194	pepsyn	1	10
883	uvig_385029	uvig_385029_49	uvig_385029_49	S3.0144.01X194	pepsyn	1	10
884	uvig_385029	uvig_385029_53	uvig_385029_53	S3.0144.01X194	pepsyn	1	10
885	uvig_385029	uvig_385029_54	uvig_385029_54	S3.0144.01X194	pepsyn	1	10
886	uvig_385029	uvig_385029_60	uvig_385029_60	S3.0144.01X194	pepsyn	1	10
887	uvig_385029	uvig_385029_62	uvig_385029_62	S3.0144.01X194	pepsyn	1	10
888	uvig_385029	uvig_385029_8	uvig_385029_8	S3.0144.01X194	pepsyn	1	10
889	uvig_385029	uvig_385029_9	uvig_385029_9	S3.0144.01X194	pepsyn	1	10
890	uvig_385029	uvig_385029_79	uvig_379414_10	S3.0144.01X194	dolphyn	3	8
891	uvig_385029	uvig_385029_107	uvig_357328_38	S3.0144.01X194	pepsyn	1	8
892	uvig_385029	uvig_385029_109	uvig_357328_40	S3.0144.01X194	pepsyn	1	8
893	uvig_385029	uvig_385029_117	uvig_357328_48	S3.0144.01X194	pepsyn	1	8
894	uvig_385029	uvig_385029_132	uvig_385029_132	S3.0144.01X194	pepsyn	1	8
895	uvig_385029	uvig_385029_15	uvig_385029_15	S3.0144.01X194	pepsyn	1	8
896	uvig_385029	uvig_385029_25	uvig_385029_25	S3.0144.01X194	pepsyn	1	8
897	uvig_385029	uvig_385029_3	uvig_385029_3	S3.0144.01X194	pepsyn	1	8
898	uvig_385029	uvig_385029_36	uvig_385029_36	S3.0144.01X194	pepsyn	1	8
899	uvig_385029	uvig_385029_40	uvig_385029_40	S3.0144.01X194	pepsyn	1	8
900	uvig_385029	uvig_385029_47	uvig_356033_5	S3.0144.01X194	pepsyn	1	8
901	uvig_385029	uvig_385029_59	uvig_385029_59	S3.0144.01X194	pepsyn	1	8
902	uvig_385029	uvig_385029_85	uvig_357328_16	S3.0144.01X194	pepsyn	1	8
903	uvig_385029	uvig_385029_38	uvig_205260_52	S3.0144.01X194	dolphyn	1	7
904	uvig_385029	uvig_385029_99	uvig_357328_30	S3.0144.01X194	pepsyn	1	7
905	uvig_385029	uvig_385029_80	uvig_357328_11	S3.0144.01X194	pepsyn	3	6
906	uvig_385029	uvig_385029_61	uvig_271818_79	S3.0144.01X194	dolphyn	2	6
907	uvig_385029	uvig_385029_101	uvig_357328_32	S3.0144.01X194	pepsyn	1	6
908	uvig_385029	uvig_385029_103	uvig_357328_34	S3.0144.01X194	pepsyn	1	6
909	uvig_385029	uvig_385029_106	uvig_357328_37	S3.0144.01X194	pepsyn	1	6
910	uvig_385029	uvig_385029_123	uvig_357328_54	S3.0144.01X194	dolphyn	1	6
911	uvig_385029	uvig_385029_124	uvig_357328_55	S3.0144.01X194	pepsyn	1	6
912	uvig_385029	uvig_385029_128	uvig_385029_128	S3.0144.01X194	pepsyn	1	6
913	uvig_385029	uvig_385029_130	uvig_385029_130	S3.0144.01X194	pepsyn	1	6
914	uvig_385029	uvig_385029_14	uvig_385029_14	S3.0144.01X194	pepsyn	1	6
915	uvig_385029	uvig_385029_17	uvig_385029_17	S3.0144.01X194	pepsyn	1	6
916	uvig_385029	uvig_385029_21	uvig_385029_21	S3.0144.01X194	pepsyn	1	6
917	uvig_385029	uvig_385029_41	uvig_385029_41	S3.0144.01X194	pepsyn	1	6
918	uvig_385029	uvig_385029_46	uvig_385029_46	S3.0144.01X194	pepsyn	1	6
919	uvig_385029	uvig_385029_55	uvig_385029_55	S3.0144.01X194	pepsyn	1	6
920	uvig_385029	uvig_385029_69	uvig_385029_69	S3.0144.01X194	pepsyn	1	6
921	uvig_385029	uvig_385029_76	uvig_357328_7	S3.0144.01X194	pepsyn	1	6
922	uvig_385029	uvig_385029_84	uvig_357328_15	S3.0144.01X194	pepsyn	1	6
923	uvig_385029	uvig_385029_94	uvig_357328_25	S3.0144.01X194	pepsyn	1	6
924	uvig_385029	uvig_385029_18	uvig_385029_18	S3.0144.01X194	pepsyn	1	5
925	uvig_385029	uvig_385029_42	uvig_385029_42	S3.0144.01X194	dolphyn	1	5
926	uvig_385029	uvig_385029_44	uvig_385029_44	S3.0144.01X194	dolphyn	1	5
927	uvig_385029	uvig_385029_51	uvig_385029_51	S3.0144.01X194	pepsyn	1	5
928	uvig_385029	uvig_385029_63	uvig_385029_63	S3.0144.01X194	pepsyn	1	5
929	uvig_385029	uvig_385029_91	ivig_4424_11	S3.0144.01X194	dolphyn	1	5
930	uvig_385029	uvig_385029_93	ivig_4424_9	S3.0144.01X194	dolphyn	1	5
931	uvig_385029	uvig_385029_73	uvig_578788_45	S3.0144.01X194	pepsyn	3	4
932	uvig_385029	uvig_385029_77	uvig_357328_8	S3.0144.01X194	dolphyn	3	4
933	uvig_385029	uvig_385029_82	uvig_357328_13	S3.0144.01X194	pepsyn	3	4
934	uvig_385029	uvig_385029_26	uvig_385029_26	S3.0144.01X194	pepsyn	2	4
935	uvig_385029	uvig_385029_5	uvig_429694_22	S3.0144.01X194	pepsyn	2	4
936	uvig_385029	uvig_385029_57	uvig_385029_57	S3.0144.01X194	pepsyn	2	4
937	uvig_385029	uvig_385029_105	uvig_357328_36	S3.0144.01X194	pepsyn	1	4
938	uvig_385029	uvig_385029_115	uvig_357328_46	S3.0144.01X194	pepsyn	1	4
939	uvig_385029	uvig_385029_119	uvig_357328_50	S3.0144.01X194	pepsyn	1	4
940	uvig_385029	uvig_385029_121	uvig_357328_52	S3.0144.01X194	pepsyn	1	4
941	uvig_385029	uvig_385029_129	uvig_385029_129	S3.0144.01X194	dolphyn	1	4
942	uvig_385029	uvig_385029_19	uvig_385029_19	S3.0144.01X194	pepsyn	1	4
943	uvig_385029	uvig_385029_2	uvig_385029_2	S3.0144.01X194	dolphyn	1	4
944	uvig_385029	uvig_385029_29	uvig_385029_29	S3.0144.01X194	pepsyn	1	4
945	uvig_385029	uvig_385029_33	uvig_385029_33	S3.0144.01X194	dolphyn	1	4
946	uvig_385029	uvig_385029_35	uvig_385029_35	S3.0144.01X194	pepsyn	1	4
947	uvig_385029	uvig_385029_43	uvig_385029_43	S3.0144.01X194	pepsyn	1	4
948	uvig_385029	uvig_385029_56	uvig_385029_56	S3.0144.01X194	pepsyn	1	4
949	uvig_385029	uvig_385029_58	uvig_385029_58	S3.0144.01X194	dolphyn	1	4
950	uvig_385029	uvig_385029_66	uvig_385029_66	S3.0144.01X194	pepsyn	1	4
951	uvig_385029	uvig_385029_68	uvig_385029_68	S3.0144.01X194	dolphyn	1	4
952	uvig_385029	uvig_385029_70	uvig_357328_1	S3.0144.01X194	pepsyn	1	4
953	uvig_385029	uvig_385029_74	uvig_357328_5	S3.0144.01X194	dolphyn	1	4
954	uvig_385029	uvig_385029_78	uvig_357328_9	S3.0144.01X194	pepsyn	1	4
955	uvig_385029	uvig_385029_86	uvig_357328_17	S3.0144.01X194	pepsyn	1	4
956	uvig_385029	uvig_385029_87	uvig_357328_18	S3.0144.01X194	pepsyn	1	4
957	uvig_385029	uvig_385029_89	ivig_4424_13	S3.0144.01X194	pepsyn	1	4
958	uvig_385029	uvig_385029_96	uvig_357328_27	S3.0144.01X194	pepsyn	1	4
959	uvig_385029	uvig_385029_98	uvig_357328_29	S3.0144.01X194	pepsyn	1	4
960	uvig_385029	uvig_385029_71	uvig_379414_3	S3.0144.01X194	dolphyn	3	3
961	uvig_385029	uvig_385029_116	uvig_357328_47	S3.0144.01X194	dolphyn	2	3
962	uvig_385029	uvig_385029_4	uvig_385029_4	S3.0144.01X194	dolphyn	2	3
963	uvig_385029	uvig_385029_127	uvig_357328_58	S3.0144.01X194	dolphyn	1	3
964	uvig_385029	uvig_385029_132	uvig_385029_132	S3.0144.01X194	dolphyn	1	3
965	uvig_385029	uvig_385029_34	uvig_395437_69	S3.0144.01X194	dolphyn	1	3
966	uvig_385029	uvig_385029_37	uvig_385029_37	S3.0144.01X194	dolphyn	1	3
967	uvig_385029	uvig_385029_39	uvig_385029_39	S3.0144.01X194	dolphyn	1	3
968	uvig_385029	uvig_385029_45	uvig_385029_45	S3.0144.01X194	dolphyn	1	3
969	uvig_385029	uvig_385029_50	uvig_385029_50	S3.0144.01X194	dolphyn	1	3
970	uvig_385029	uvig_385029_52	uvig_385029_52	S3.0144.01X194	dolphyn	1	3
971	uvig_385029	uvig_385029_88	ivig_402_6	S3.0144.01X194	dolphyn	1	3
972	uvig_385029	uvig_385029_9	uvig_385029_9	S3.0144.01X194	dolphyn	1	3
973	uvig_385029	uvig_385029_72	uvig_357328_3	S3.0144.01X194	pepsyn	3	2
974	uvig_385029	uvig_385029_27	uvig_379414_27	S3.0144.01X194	pepsyn	2	2
975	uvig_385029	uvig_385029_1	uvig_385029_1	S3.0144.01X194	pepsyn	1	2
976	uvig_385029	uvig_385029_10	uvig_385029_10	S3.0144.01X194	pepsyn	1	2
977	uvig_385029	uvig_385029_100	uvig_357328_31	S3.0144.01X194	pepsyn	1	2
978	uvig_385029	uvig_385029_101	uvig_357328_32	S3.0144.01X194	dolphyn	1	2
979	uvig_385029	uvig_385029_102	uvig_357328_33	S3.0144.01X194	pepsyn	1	2
980	uvig_385029	uvig_385029_103	uvig_357328_34	S3.0144.01X194	dolphyn	1	2
981	uvig_385029	uvig_385029_104	uvig_357328_35	S3.0144.01X194	pepsyn	1	2
982	uvig_385029	uvig_385029_105	uvig_357328_36	S3.0144.01X194	dolphyn	1	2
983	uvig_385029	uvig_385029_106	uvig_357328_37	S3.0144.01X194	dolphyn	1	2
984	uvig_385029	uvig_385029_107	uvig_357328_38	S3.0144.01X194	dolphyn	1	2
985	uvig_385029	uvig_385029_109	uvig_357328_40	S3.0144.01X194	dolphyn	1	2
986	uvig_385029	uvig_385029_11	uvig_385029_11	S3.0144.01X194	pepsyn	1	2
987	uvig_385029	uvig_385029_110	uvig_357328_41	S3.0144.01X194	pepsyn	1	2
988	uvig_385029	uvig_385029_112	uvig_357328_43	S3.0144.01X194	pepsyn	1	2
989	uvig_385029	uvig_385029_113	uvig_357328_44	S3.0144.01X194	pepsyn	1	2
990	uvig_385029	uvig_385029_114	uvig_357328_45	S3.0144.01X194	pepsyn	1	2
991	uvig_385029	uvig_385029_117	uvig_357328_48	S3.0144.01X194	dolphyn	1	2
992	uvig_385029	uvig_385029_118	uvig_357328_49	S3.0144.01X194	pepsyn	1	2
993	uvig_385029	uvig_385029_12	uvig_385029_12	S3.0144.01X194	pepsyn	1	2
994	uvig_385029	uvig_385029_120	uvig_357328_51	S3.0144.01X194	pepsyn	1	2
995	uvig_385029	uvig_385029_122	uvig_357328_53	S3.0144.01X194	pepsyn	1	2
996	uvig_385029	uvig_385029_125	uvig_357328_56	S3.0144.01X194	pepsyn	1	2
997	uvig_385029	uvig_385029_126	uvig_357328_57	S3.0144.01X194	pepsyn	1	2
998	uvig_385029	uvig_385029_13	uvig_385029_13	S3.0144.01X194	dolphyn	1	2
999	uvig_385029	uvig_385029_131	uvig_385029_131	S3.0144.01X194	pepsyn	1	2
1000	uvig_385029	uvig_385029_14	uvig_385029_14	S3.0144.01X194	dolphyn	1	2
1001	uvig_385029	uvig_385029_15	uvig_385029_15	S3.0144.01X194	dolphyn	1	2
1002	uvig_385029	uvig_385029_16	uvig_385029_16	S3.0144.01X194	pepsyn	1	2
1003	uvig_385029	uvig_385029_17	uvig_385029_17	S3.0144.01X194	dolphyn	1	2
1004	uvig_385029	uvig_385029_20	uvig_385029_20	S3.0144.01X194	pepsyn	1	2
1005	uvig_385029	uvig_385029_22	uvig_385029_22	S3.0144.01X194	pepsyn	1	2
1006	uvig_385029	uvig_385029_23	uvig_385029_23	S3.0144.01X194	pepsyn	1	2
1007	uvig_385029	uvig_385029_24	uvig_385029_24	S3.0144.01X194	pepsyn	1	2
1008	uvig_385029	uvig_385029_25	uvig_385029_25	S3.0144.01X194	dolphyn	1	2
1009	uvig_385029	uvig_385029_30	uvig_385029_30	S3.0144.01X194	pepsyn	1	2
1010	uvig_385029	uvig_385029_32	uvig_385029_32	S3.0144.01X194	pepsyn	1	2
1011	uvig_385029	uvig_385029_47	uvig_356033_5	S3.0144.01X194	dolphyn	1	2
1012	uvig_385029	uvig_385029_48	uvig_385029_48	S3.0144.01X194	dolphyn	1	2
1013	uvig_385029	uvig_385029_49	uvig_385029_49	S3.0144.01X194	dolphyn	1	2
1014	uvig_385029	uvig_385029_53	uvig_385029_53	S3.0144.01X194	dolphyn	1	2
1015	uvig_385029	uvig_385029_54	uvig_385029_54	S3.0144.01X194	dolphyn	1	2
1016	uvig_385029	uvig_385029_59	uvig_385029_59	S3.0144.01X194	dolphyn	1	2
1017	uvig_385029	uvig_385029_6	uvig_385029_6	S3.0144.01X194	pepsyn	1	2
1018	uvig_385029	uvig_385029_62	uvig_385029_62	S3.0144.01X194	dolphyn	1	2
1019	uvig_385029	uvig_385029_64	uvig_385029_64	S3.0144.01X194	pepsyn	1	2
1020	uvig_385029	uvig_385029_65	uvig_385029_65	S3.0144.01X194	pepsyn	1	2
1021	uvig_385029	uvig_385029_67	uvig_385029_67	S3.0144.01X194	pepsyn	1	2
1022	uvig_385029	uvig_385029_69	uvig_385029_69	S3.0144.01X194	dolphyn	1	2
1023	uvig_385029	uvig_385029_75	uvig_357328_6	S3.0144.01X194	pepsyn	1	2
1024	uvig_385029	uvig_385029_8	uvig_385029_8	S3.0144.01X194	dolphyn	1	2
1025	uvig_385029	uvig_385029_85	uvig_357328_16	S3.0144.01X194	dolphyn	1	2
1026	uvig_385029	uvig_385029_90	ivig_4424_12	S3.0144.01X194	dolphyn	1	2
1027	uvig_385029	uvig_385029_92	uvig_357328_23	S3.0144.01X194	pepsyn	1	2
1028	uvig_385029	uvig_385029_95	uvig_357328_26	S3.0144.01X194	pepsyn	1	2
1029	uvig_385029	uvig_385029_97	uvig_357328_28	S3.0144.01X194	pepsyn	1	2
1030	uvig_385029	uvig_385029_99	uvig_357328_30	S3.0144.01X194	dolphyn	1	2
1031	uvig_385029	uvig_385029_73	uvig_578788_45	S3.0144.01X194	dolphyn	3	1
1032	uvig_385029	uvig_385029_80	uvig_357328_11	S3.0144.01X194	dolphyn	3	1
1033	uvig_385029	uvig_385029_81	uvig_357328_12	S3.0144.01X194	dolphyn	3	1
1034	uvig_385029	uvig_385029_83	uvig_357328_14	S3.0144.01X194	dolphyn	3	1
1035	uvig_385029	uvig_385029_26	uvig_385029_26	S3.0144.01X194	dolphyn	2	1
1036	uvig_385029	uvig_385029_5	uvig_429694_22	S3.0144.01X194	dolphyn	2	1
1037	uvig_385029	uvig_385029_10	uvig_385029_10	S3.0144.01X194	dolphyn	1	1
1038	uvig_385029	uvig_385029_108	uvig_357328_39	S3.0144.01X194	dolphyn	1	1
1039	uvig_385029	uvig_385029_111	uvig_357328_42	S3.0144.01X194	pepsyn	1	1
1040	uvig_385029	uvig_385029_114	uvig_357328_45	S3.0144.01X194	dolphyn	1	1
1041	uvig_385029	uvig_385029_115	uvig_357328_46	S3.0144.01X194	dolphyn	1	1
1042	uvig_385029	uvig_385029_118	uvig_357328_49	S3.0144.01X194	dolphyn	1	1
1043	uvig_385029	uvig_385029_119	uvig_357328_50	S3.0144.01X194	dolphyn	1	1
1044	uvig_385029	uvig_385029_121	uvig_357328_52	S3.0144.01X194	dolphyn	1	1
1045	uvig_385029	uvig_385029_128	uvig_385029_128	S3.0144.01X194	dolphyn	1	1
1046	uvig_385029	uvig_385029_130	uvig_385029_130	S3.0144.01X194	dolphyn	1	1
1047	uvig_385029	uvig_385029_18	uvig_385029_18	S3.0144.01X194	dolphyn	1	1
1048	uvig_385029	uvig_385029_21	uvig_385029_21	S3.0144.01X194	dolphyn	1	1
1049	uvig_385029	uvig_385029_23	uvig_385029_23	S3.0144.01X194	dolphyn	1	1
1050	uvig_385029	uvig_385029_24	uvig_385029_24	S3.0144.01X194	dolphyn	1	1
1051	uvig_385029	uvig_385029_3	uvig_385029_3	S3.0144.01X194	dolphyn	1	1
1052	uvig_385029	uvig_385029_30	uvig_385029_30	S3.0144.01X194	dolphyn	1	1
1053	uvig_385029	uvig_385029_31	uvig_385029_31	S3.0144.01X194	pepsyn	1	1
1054	uvig_385029	uvig_385029_36	uvig_385029_36	S3.0144.01X194	dolphyn	1	1
1055	uvig_385029	uvig_385029_40	uvig_385029_40	S3.0144.01X194	dolphyn	1	1
1056	uvig_385029	uvig_385029_41	uvig_385029_41	S3.0144.01X194	dolphyn	1	1
1057	uvig_385029	uvig_385029_43	uvig_385029_43	S3.0144.01X194	dolphyn	1	1
1058	uvig_385029	uvig_385029_46	uvig_385029_46	S3.0144.01X194	dolphyn	1	1
1059	uvig_385029	uvig_385029_51	uvig_385029_51	S3.0144.01X194	dolphyn	1	1
1060	uvig_385029	uvig_385029_55	uvig_385029_55	S3.0144.01X194	dolphyn	1	1
1061	uvig_385029	uvig_385029_56	uvig_385029_56	S3.0144.01X194	dolphyn	1	1
1062	uvig_385029	uvig_385029_60	uvig_385029_60	S3.0144.01X194	dolphyn	1	1
1063	uvig_385029	uvig_385029_63	uvig_385029_63	S3.0144.01X194	dolphyn	1	1
1064	uvig_385029	uvig_385029_66	uvig_385029_66	S3.0144.01X194	dolphyn	1	1
1065	uvig_385029	uvig_385029_70	uvig_357328_1	S3.0144.01X194	dolphyn	1	1
1066	uvig_385029	uvig_385029_76	uvig_357328_7	S3.0144.01X194	dolphyn	1	1
1067	uvig_385029	uvig_385029_84	uvig_357328_15	S3.0144.01X194	dolphyn	1	1
1068	uvig_385029	uvig_385029_86	uvig_357328_17	S3.0144.01X194	dolphyn	1	1
1069	uvig_385029	uvig_385029_89	ivig_4424_13	S3.0144.01X194	dolphyn	1	1
1070	uvig_385029	uvig_385029_94	uvig_357328_25	S3.0144.01X194	dolphyn	1	1
1071	uvig_385029	uvig_385029_96	uvig_357328_27	S3.0144.01X194	dolphyn	1	1
1072	uvig_428798	uvig_428798_115	uvig_428798_115	S3.0144.01X194	pepsyn	1	56
1073	uvig_428798	uvig_428798_120	uvig_428798_120	S3.0144.01X194	pepsyn	1	54
1074	uvig_428798	uvig_428798_114	uvig_428798_114	S3.0144.01X194	pepsyn	1	48
1075	uvig_428798	uvig_428798_79	uvig_428798_79	S3.0144.01X194	pepsyn	1	40
1076	uvig_428798	uvig_428798_60	uvig_428798_60	S3.0144.01X194	pepsyn	1	26
1077	uvig_428798	uvig_428798_31	uvig_428798_31	S3.0144.01X194	pepsyn	1	24
1078	uvig_428798	uvig_428798_81	uvig_428798_81	S3.0144.01X194	pepsyn	1	24
1079	uvig_428798	uvig_428798_63	uvig_428798_63	S3.0144.01X194	pepsyn	1	22
1080	uvig_428798	uvig_428798_42	uvig_428798_42	S3.0144.01X194	pepsyn	1	20
1081	uvig_428798	uvig_428798_15	uvig_428798_15	S3.0144.01X194	pepsyn	1	18
1082	uvig_428798	uvig_428798_7	uvig_428798_7	S3.0144.01X194	pepsyn	1	18
1083	uvig_428798	uvig_428798_100	uvig_428798_100	S3.0144.01X194	pepsyn	1	14
1084	uvig_428798	uvig_428798_66	uvig_428798_66	S3.0144.01X194	pepsyn	1	14
1085	uvig_428798	uvig_428798_8	uvig_428798_8	S3.0144.01X194	pepsyn	1	14
1086	uvig_428798	uvig_428798_80	uvig_428798_80	S3.0144.01X194	pepsyn	1	14
1087	uvig_428798	uvig_428798_88	uvig_428798_88	S3.0144.01X194	pepsyn	1	14
1088	uvig_428798	uvig_428798_94	uvig_428798_94	S3.0144.01X194	pepsyn	1	14
1089	uvig_428798	uvig_428798_120	uvig_428798_120	S3.0144.01X194	dolphyn	1	13
1090	uvig_428798	uvig_428798_102	uvig_428798_102	S3.0144.01X194	pepsyn	1	12
1091	uvig_428798	uvig_428798_32	uvig_428798_32	S3.0144.01X194	pepsyn	1	12
1092	uvig_428798	uvig_428798_57	uvig_428798_57	S3.0144.01X194	pepsyn	1	12
1093	uvig_428798	uvig_428798_59	uvig_428798_59	S3.0144.01X194	pepsyn	1	12
1094	uvig_428798	uvig_428798_64	uvig_428798_64	S3.0144.01X194	pepsyn	1	12
1095	uvig_428798	uvig_428798_73	uvig_428798_73	S3.0144.01X194	pepsyn	1	12
1096	uvig_428798	uvig_428798_76	uvig_428798_76	S3.0144.01X194	pepsyn	1	12
1097	uvig_428798	uvig_428798_84	uvig_428798_84	S3.0144.01X194	pepsyn	1	12
1098	uvig_428798	uvig_428798_98	uvig_428798_98	S3.0144.01X194	pepsyn	1	12
1099	uvig_428798	uvig_428798_99	uvig_428798_99	S3.0144.01X194	pepsyn	1	12
1100	uvig_428798	uvig_428798_11	uvig_428798_11	S3.0144.01X194	pepsyn	1	10
1101	uvig_428798	uvig_428798_35	uvig_428798_35	S3.0144.01X194	pepsyn	1	10
1102	uvig_428798	uvig_428798_37	uvig_428798_37	S3.0144.01X194	pepsyn	1	10
1103	uvig_428798	uvig_428798_4	uvig_428798_4	S3.0144.01X194	pepsyn	1	10
1104	uvig_428798	uvig_428798_5	uvig_428798_5	S3.0144.01X194	pepsyn	1	10
1105	uvig_428798	uvig_428798_58	uvig_428798_58	S3.0144.01X194	pepsyn	1	10
1106	uvig_428798	uvig_428798_6	uvig_428798_6	S3.0144.01X194	pepsyn	1	10
1107	uvig_428798	uvig_428798_75	uvig_428798_75	S3.0144.01X194	pepsyn	1	10
1108	uvig_428798	uvig_428798_85	uvig_428798_85	S3.0144.01X194	pepsyn	1	10
1109	uvig_428798	uvig_428798_114	uvig_428798_114	S3.0144.01X194	dolphyn	1	9
1110	uvig_428798	uvig_428798_101	uvig_428798_101	S3.0144.01X194	pepsyn	1	8
1111	uvig_428798	uvig_428798_103	uvig_428798_103	S3.0144.01X194	pepsyn	1	8
1112	uvig_428798	uvig_428798_106	uvig_428798_106	S3.0144.01X194	pepsyn	1	8
1113	uvig_428798	uvig_428798_109	uvig_428798_109	S3.0144.01X194	pepsyn	1	8
1114	uvig_428798	uvig_428798_115	uvig_428798_115	S3.0144.01X194	dolphyn	1	8
1115	uvig_428798	uvig_428798_117	uvig_428798_117	S3.0144.01X194	pepsyn	1	8
1116	uvig_428798	uvig_428798_118	uvig_428798_118	S3.0144.01X194	pepsyn	1	8
1117	uvig_428798	uvig_428798_123	uvig_428798_123	S3.0144.01X194	pepsyn	1	8
1118	uvig_428798	uvig_428798_14	uvig_428798_14	S3.0144.01X194	pepsyn	1	8
1119	uvig_428798	uvig_428798_2	uvig_428798_2	S3.0144.01X194	pepsyn	1	8
1120	uvig_428798	uvig_428798_41	uvig_428798_41	S3.0144.01X194	pepsyn	1	8
1121	uvig_428798	uvig_428798_51	uvig_428798_51	S3.0144.01X194	pepsyn	1	8
1122	uvig_428798	uvig_428798_62	uvig_428798_62	S3.0144.01X194	pepsyn	1	8
1123	uvig_428798	uvig_428798_71	uvig_428798_71	S3.0144.01X194	pepsyn	1	8
1124	uvig_428798	uvig_428798_87	uvig_428798_87	S3.0144.01X194	pepsyn	1	8
1125	uvig_428798	uvig_428798_96	uvig_428798_96	S3.0144.01X194	pepsyn	1	8
1126	uvig_428798	uvig_428798_60	uvig_428798_60	S3.0144.01X194	dolphyn	1	7
1127	uvig_428798	uvig_428798_79	uvig_428798_79	S3.0144.01X194	dolphyn	1	7
1128	uvig_428798	uvig_428798_105	uvig_428798_105	S3.0144.01X194	pepsyn	1	6
1129	uvig_428798	uvig_428798_112	uvig_428798_112	S3.0144.01X194	pepsyn	1	6
1130	uvig_428798	uvig_428798_116	uvig_428798_116	S3.0144.01X194	pepsyn	1	6
1131	uvig_428798	uvig_428798_12	uvig_428798_12	S3.0144.01X194	pepsyn	1	6
1132	uvig_428798	uvig_428798_13	uvig_428798_13	S3.0144.01X194	pepsyn	1	6
1133	uvig_428798	uvig_428798_18	uvig_428798_18	S3.0144.01X194	pepsyn	1	6
1134	uvig_428798	uvig_428798_20	uvig_428798_20	S3.0144.01X194	pepsyn	1	6
1135	uvig_428798	uvig_428798_28	uvig_428798_28	S3.0144.01X194	pepsyn	1	6
1136	uvig_428798	uvig_428798_31	uvig_428798_31	S3.0144.01X194	dolphyn	1	6
1137	uvig_428798	uvig_428798_36	uvig_428798_36	S3.0144.01X194	pepsyn	1	6
1138	uvig_428798	uvig_428798_42	uvig_428798_42	S3.0144.01X194	dolphyn	1	6
1139	uvig_428798	uvig_428798_43	uvig_428798_43	S3.0144.01X194	pepsyn	1	6
1140	uvig_428798	uvig_428798_48	uvig_428798_48	S3.0144.01X194	pepsyn	1	6
1141	uvig_428798	uvig_428798_50	uvig_428798_50	S3.0144.01X194	pepsyn	1	6
1142	uvig_428798	uvig_428798_52	uvig_428798_52	S3.0144.01X194	pepsyn	1	6
1143	uvig_428798	uvig_428798_54	uvig_428798_54	S3.0144.01X194	pepsyn	1	6
1144	uvig_428798	uvig_428798_61	uvig_428798_61	S3.0144.01X194	pepsyn	1	6
1145	uvig_428798	uvig_428798_65	uvig_428798_65	S3.0144.01X194	pepsyn	1	6
1146	uvig_428798	uvig_428798_78	uvig_428798_78	S3.0144.01X194	pepsyn	1	6
1147	uvig_428798	uvig_428798_81	uvig_428798_81	S3.0144.01X194	dolphyn	1	6
1148	uvig_428798	uvig_428798_9	uvig_428798_9	S3.0144.01X194	pepsyn	1	6
1149	uvig_428798	uvig_428798_8	uvig_428798_8	S3.0144.01X194	dolphyn	1	5
1150	uvig_428798	uvig_428798_94	uvig_428798_94	S3.0144.01X194	dolphyn	1	5
1151	uvig_428798	uvig_428798_33	uvig_315082_27	S3.0144.01X194	pepsyn	2	4
1152	uvig_428798	uvig_428798_40	uvig_385029_26	S3.0144.01X194	pepsyn	2	4
1153	uvig_428798	uvig_428798_100	uvig_428798_100	S3.0144.01X194	dolphyn	1	4
1154	uvig_428798	uvig_428798_102	uvig_428798_102	S3.0144.01X194	dolphyn	1	4
1155	uvig_428798	uvig_428798_104	uvig_428798_104	S3.0144.01X194	pepsyn	1	4
1156	uvig_428798	uvig_428798_107	uvig_428798_107	S3.0144.01X194	pepsyn	1	4
1157	uvig_428798	uvig_428798_11	uvig_428798_11	S3.0144.01X194	dolphyn	1	4
1158	uvig_428798	uvig_428798_124	uvig_428798_124	S3.0144.01X194	pepsyn	1	4
1159	uvig_428798	uvig_428798_125	uvig_428798_125	S3.0144.01X194	pepsyn	1	4
1160	uvig_428798	uvig_428798_15	uvig_428798_15	S3.0144.01X194	dolphyn	1	4
1161	uvig_428798	uvig_428798_17	uvig_428798_17	S3.0144.01X194	pepsyn	1	4
1162	uvig_428798	uvig_428798_23	uvig_428798_23	S3.0144.01X194	pepsyn	1	4
1163	uvig_428798	uvig_428798_24	uvig_428798_24	S3.0144.01X194	pepsyn	1	4
1164	uvig_428798	uvig_428798_25	uvig_428798_25	S3.0144.01X194	pepsyn	1	4
1165	uvig_428798	uvig_428798_3	uvig_428798_3	S3.0144.01X194	pepsyn	1	4
1166	uvig_428798	uvig_428798_34	uvig_428798_34	S3.0144.01X194	pepsyn	1	4
1167	uvig_428798	uvig_428798_39	uvig_428798_39	S3.0144.01X194	pepsyn	1	4
1168	uvig_428798	uvig_428798_45	uvig_354790_80	S3.0144.01X194	pepsyn	1	4
1169	uvig_428798	uvig_428798_47	uvig_428798_47	S3.0144.01X194	pepsyn	1	4
1170	uvig_428798	uvig_428798_53	uvig_428798_53	S3.0144.01X194	pepsyn	1	4
1171	uvig_428798	uvig_428798_55	uvig_428798_55	S3.0144.01X194	pepsyn	1	4
1172	uvig_428798	uvig_428798_56	uvig_428798_56	S3.0144.01X194	pepsyn	1	4
1173	uvig_428798	uvig_428798_59	uvig_428798_59	S3.0144.01X194	dolphyn	1	4
1174	uvig_428798	uvig_428798_7	uvig_428798_7	S3.0144.01X194	dolphyn	1	4
1175	uvig_428798	uvig_428798_70	uvig_428798_70	S3.0144.01X194	pepsyn	1	4
1176	uvig_428798	uvig_428798_77	uvig_428798_77	S3.0144.01X194	pepsyn	1	4
1177	uvig_428798	uvig_428798_80	uvig_428798_80	S3.0144.01X194	dolphyn	1	4
1178	uvig_428798	uvig_428798_83	uvig_428798_83	S3.0144.01X194	pepsyn	1	4
1179	uvig_428798	uvig_428798_84	uvig_428798_84	S3.0144.01X194	dolphyn	1	4
1180	uvig_428798	uvig_428798_97	uvig_428798_97	S3.0144.01X194	pepsyn	1	4
1181	uvig_428798	uvig_428798_101	uvig_428798_101	S3.0144.01X194	dolphyn	1	3
1182	uvig_428798	uvig_428798_119	uvig_428798_119	S3.0144.01X194	pepsyn	1	3
1183	uvig_428798	uvig_428798_57	uvig_428798_57	S3.0144.01X194	dolphyn	1	3
1184	uvig_428798	uvig_428798_63	uvig_428798_63	S3.0144.01X194	dolphyn	1	3
1185	uvig_428798	uvig_428798_66	uvig_428798_66	S3.0144.01X194	dolphyn	1	3
1186	uvig_428798	uvig_428798_68	uvig_428798_68	S3.0144.01X194	pepsyn	1	3
1187	uvig_428798	uvig_428798_73	uvig_428798_73	S3.0144.01X194	dolphyn	1	3
1188	uvig_428798	uvig_428798_75	uvig_428798_75	S3.0144.01X194	dolphyn	1	3
1189	uvig_428798	uvig_428798_85	uvig_428798_85	S3.0144.01X194	dolphyn	1	3
1190	uvig_428798	uvig_428798_87	uvig_428798_87	S3.0144.01X194	dolphyn	1	3
1191	uvig_428798	uvig_428798_88	uvig_428798_88	S3.0144.01X194	dolphyn	1	3
1192	uvig_428798	uvig_428798_98	uvig_428798_98	S3.0144.01X194	dolphyn	1	3
1193	uvig_428798	uvig_428798_99	uvig_428798_99	S3.0144.01X194	dolphyn	1	3
1194	uvig_428798	uvig_428798_30	uvig_315082_81	S3.0144.01X194	pepsyn	2	2
1195	uvig_428798	uvig_428798_1	uvig_428798_1	S3.0144.01X194	pepsyn	1	2
1196	uvig_428798	uvig_428798_10	uvig_428798_10	S3.0144.01X194	pepsyn	1	2
1197	uvig_428798	uvig_428798_103	uvig_428798_103	S3.0144.01X194	dolphyn	1	2
1198	uvig_428798	uvig_428798_105	uvig_428798_105	S3.0144.01X194	dolphyn	1	2
1199	uvig_428798	uvig_428798_106	uvig_428798_106	S3.0144.01X194	dolphyn	1	2
1200	uvig_428798	uvig_428798_108	uvig_428798_108	S3.0144.01X194	pepsyn	1	2
1201	uvig_428798	uvig_428798_110	uvig_428798_110	S3.0144.01X194	pepsyn	1	2
1202	uvig_428798	uvig_428798_111	uvig_428798_111	S3.0144.01X194	pepsyn	1	2
1203	uvig_428798	uvig_428798_113	uvig_428798_113	S3.0144.01X194	pepsyn	1	2
1204	uvig_428798	uvig_428798_117	uvig_428798_117	S3.0144.01X194	dolphyn	1	2
1205	uvig_428798	uvig_428798_118	uvig_428798_118	S3.0144.01X194	dolphyn	1	2
1206	uvig_428798	uvig_428798_121	uvig_428798_121	S3.0144.01X194	pepsyn	1	2
1207	uvig_428798	uvig_428798_122	uvig_428798_122	S3.0144.01X194	pepsyn	1	2
1208	uvig_428798	uvig_428798_125	uvig_428798_125	S3.0144.01X194	dolphyn	1	2
1209	uvig_428798	uvig_428798_14	uvig_428798_14	S3.0144.01X194	dolphyn	1	2
1210	uvig_428798	uvig_428798_16	uvig_428798_16	S3.0144.01X194	pepsyn	1	2
1211	uvig_428798	uvig_428798_19	uvig_428798_19	S3.0144.01X194	pepsyn	1	2
1212	uvig_428798	uvig_428798_2	uvig_428798_2	S3.0144.01X194	dolphyn	1	2
1213	uvig_428798	uvig_428798_21	uvig_428798_21	S3.0144.01X194	pepsyn	1	2
1214	uvig_428798	uvig_428798_22	uvig_428798_22	S3.0144.01X194	pepsyn	1	2
1215	uvig_428798	uvig_428798_26	uvig_428798_26	S3.0144.01X194	pepsyn	1	2
1216	uvig_428798	uvig_428798_27	uvig_428798_27	S3.0144.01X194	pepsyn	1	2
1217	uvig_428798	uvig_428798_29	uvig_428798_29	S3.0144.01X194	pepsyn	1	2
1218	uvig_428798	uvig_428798_32	uvig_428798_32	S3.0144.01X194	dolphyn	1	2
1219	uvig_428798	uvig_428798_35	uvig_428798_35	S3.0144.01X194	dolphyn	1	2
1220	uvig_428798	uvig_428798_36	uvig_428798_36	S3.0144.01X194	dolphyn	1	2
1221	uvig_428798	uvig_428798_37	uvig_428798_37	S3.0144.01X194	dolphyn	1	2
1222	uvig_428798	uvig_428798_38	uvig_428798_38	S3.0144.01X194	pepsyn	1	2
1223	uvig_428798	uvig_428798_46	uvig_428798_46	S3.0144.01X194	pepsyn	1	2
1224	uvig_428798	uvig_428798_49	uvig_428798_49	S3.0144.01X194	pepsyn	1	2
1225	uvig_428798	uvig_428798_5	uvig_428798_5	S3.0144.01X194	dolphyn	1	2
1226	uvig_428798	uvig_428798_51	uvig_428798_51	S3.0144.01X194	dolphyn	1	2
1227	uvig_428798	uvig_428798_6	uvig_428798_6	S3.0144.01X194	dolphyn	1	2
1228	uvig_428798	uvig_428798_62	uvig_428798_62	S3.0144.01X194	dolphyn	1	2
1229	uvig_428798	uvig_428798_64	uvig_428798_64	S3.0144.01X194	dolphyn	1	2
1230	uvig_428798	uvig_428798_65	uvig_428798_65	S3.0144.01X194	dolphyn	1	2
1231	uvig_428798	uvig_428798_67	uvig_428798_67	S3.0144.01X194	pepsyn	1	2
1232	uvig_428798	uvig_428798_69	uvig_428798_69	S3.0144.01X194	pepsyn	1	2
1233	uvig_428798	uvig_428798_70	uvig_428798_70	S3.0144.01X194	dolphyn	1	2
1234	uvig_428798	uvig_428798_71	uvig_428798_71	S3.0144.01X194	dolphyn	1	2
1235	uvig_428798	uvig_428798_72	uvig_428798_72	S3.0144.01X194	pepsyn	1	2
1236	uvig_428798	uvig_428798_74	uvig_428798_74	S3.0144.01X194	pepsyn	1	2
1237	uvig_428798	uvig_428798_76	uvig_428798_76	S3.0144.01X194	dolphyn	1	2
1238	uvig_428798	uvig_428798_78	uvig_428798_78	S3.0144.01X194	dolphyn	1	2
1239	uvig_428798	uvig_428798_82	uvig_428798_82	S3.0144.01X194	pepsyn	1	2
1240	uvig_428798	uvig_428798_86	uvig_578788_50	S3.0144.01X194	pepsyn	1	2
1241	uvig_428798	uvig_428798_89	uvig_428798_89	S3.0144.01X194	pepsyn	1	2
1242	uvig_428798	uvig_428798_9	uvig_428798_9	S3.0144.01X194	dolphyn	1	2
1243	uvig_428798	uvig_428798_90	uvig_428798_90	S3.0144.01X194	pepsyn	1	2
1244	uvig_428798	uvig_428798_92	uvig_428798_92	S3.0144.01X194	pepsyn	1	2
1245	uvig_428798	uvig_428798_93	uvig_428798_93	S3.0144.01X194	pepsyn	1	2
1246	uvig_428798	uvig_428798_95	uvig_428798_95	S3.0144.01X194	pepsyn	1	2
1247	uvig_428798	uvig_428798_30	uvig_315082_81	S3.0144.01X194	dolphyn	2	1
1248	uvig_428798	uvig_428798_33	uvig_315082_27	S3.0144.01X194	dolphyn	2	1
1249	uvig_428798	uvig_428798_40	uvig_385029_26	S3.0144.01X194	dolphyn	2	1
1250	uvig_428798	uvig_428798_10	uvig_428798_10	S3.0144.01X194	dolphyn	1	1
1251	uvig_428798	uvig_428798_104	uvig_428798_104	S3.0144.01X194	dolphyn	1	1
1252	uvig_428798	uvig_428798_108	uvig_428798_108	S3.0144.01X194	dolphyn	1	1
1253	uvig_428798	uvig_428798_109	uvig_428798_109	S3.0144.01X194	dolphyn	1	1
1254	uvig_428798	uvig_428798_112	uvig_428798_112	S3.0144.01X194	dolphyn	1	1
1255	uvig_428798	uvig_428798_116	uvig_428798_116	S3.0144.01X194	dolphyn	1	1
1256	uvig_428798	uvig_428798_119	uvig_428798_119	S3.0144.01X194	dolphyn	1	1
1257	uvig_428798	uvig_428798_12	uvig_428798_12	S3.0144.01X194	dolphyn	1	1
1258	uvig_428798	uvig_428798_122	uvig_428798_122	S3.0144.01X194	dolphyn	1	1
1259	uvig_428798	uvig_428798_123	uvig_428798_123	S3.0144.01X194	dolphyn	1	1
1260	uvig_428798	uvig_428798_13	uvig_428798_13	S3.0144.01X194	dolphyn	1	1
1261	uvig_428798	uvig_428798_18	uvig_428798_18	S3.0144.01X194	dolphyn	1	1
1262	uvig_428798	uvig_428798_20	uvig_428798_20	S3.0144.01X194	dolphyn	1	1
1263	uvig_428798	uvig_428798_21	uvig_428798_21	S3.0144.01X194	dolphyn	1	1
1264	uvig_428798	uvig_428798_23	uvig_428798_23	S3.0144.01X194	dolphyn	1	1
1265	uvig_428798	uvig_428798_24	uvig_428798_24	S3.0144.01X194	dolphyn	1	1
1266	uvig_428798	uvig_428798_25	uvig_428798_25	S3.0144.01X194	dolphyn	1	1
1267	uvig_428798	uvig_428798_26	uvig_428798_26	S3.0144.01X194	dolphyn	1	1
1268	uvig_428798	uvig_428798_27	uvig_428798_27	S3.0144.01X194	dolphyn	1	1
1269	uvig_428798	uvig_428798_28	uvig_428798_28	S3.0144.01X194	dolphyn	1	1
1270	uvig_428798	uvig_428798_34	uvig_428798_34	S3.0144.01X194	dolphyn	1	1
1271	uvig_428798	uvig_428798_39	uvig_428798_39	S3.0144.01X194	dolphyn	1	1
1272	uvig_428798	uvig_428798_4	uvig_428798_4	S3.0144.01X194	dolphyn	1	1
1273	uvig_428798	uvig_428798_41	uvig_428798_41	S3.0144.01X194	dolphyn	1	1
1274	uvig_428798	uvig_428798_43	uvig_428798_43	S3.0144.01X194	dolphyn	1	1
1275	uvig_428798	uvig_428798_44	uvig_428798_44	S3.0144.01X194	pepsyn	1	1
1276	uvig_428798	uvig_428798_48	uvig_428798_48	S3.0144.01X194	dolphyn	1	1
1277	uvig_428798	uvig_428798_50	uvig_428798_50	S3.0144.01X194	dolphyn	1	1
1278	uvig_428798	uvig_428798_52	uvig_428798_52	S3.0144.01X194	dolphyn	1	1
1279	uvig_428798	uvig_428798_54	uvig_428798_54	S3.0144.01X194	dolphyn	1	1
1280	uvig_428798	uvig_428798_55	uvig_428798_55	S3.0144.01X194	dolphyn	1	1
1281	uvig_428798	uvig_428798_56	uvig_428798_56	S3.0144.01X194	dolphyn	1	1
1282	uvig_428798	uvig_428798_58	uvig_428798_58	S3.0144.01X194	dolphyn	1	1
1283	uvig_428798	uvig_428798_61	uvig_428798_61	S3.0144.01X194	dolphyn	1	1
1284	uvig_428798	uvig_428798_67	uvig_428798_67	S3.0144.01X194	dolphyn	1	1
1285	uvig_428798	uvig_428798_77	uvig_428798_77	S3.0144.01X194	dolphyn	1	1
1286	uvig_428798	uvig_428798_83	uvig_428798_83	S3.0144.01X194	dolphyn	1	1
1287	uvig_428798	uvig_428798_90	uvig_428798_90	S3.0144.01X194	dolphyn	1	1
1288	uvig_428798	uvig_428798_91	uvig_428798_91	S3.0144.01X194	pepsyn	1	1
1289	uvig_428798	uvig_428798_96	uvig_428798_96	S3.0144.01X194	dolphyn	1	1
1290	uvig_429042	uvig_429042_39	uvig_357864_73	S3.0144.01X194	pepsyn	3	62
1291	uvig_429042	uvig_429042_33	uvig_379414_10	S3.0144.01X194	pepsyn	3	32
1292	uvig_429042	uvig_429042_9	uvig_359213_17	S3.0144.01X194	pepsyn	1	26
1293	uvig_429042	uvig_429042_16	uvig_359213_22	S3.0144.01X194	pepsyn	2	20
1294	uvig_429042	uvig_429042_36	uvig_357328_8	S3.0144.01X194	pepsyn	3	16
1295	uvig_429042	uvig_429042_41	uvig_379414_3	S3.0144.01X194	pepsyn	3	12
1296	uvig_429042	uvig_429042_1	uvig_578788_2	S3.0144.01X194	pepsyn	2	12
1297	uvig_429042	uvig_429042_12	uvig_385029_4	S3.0144.01X194	pepsyn	2	12
1298	uvig_429042	uvig_429042_15	uvig_205260_74	S3.0144.01X194	pepsyn	2	12
1299	uvig_429042	uvig_429042_18	uvig_359213_24	S3.0144.01X194	pepsyn	2	12
1300	uvig_429042	uvig_429042_14	uvig_429042_14	S3.0144.01X194	pepsyn	1	12
1301	uvig_429042	uvig_429042_39	uvig_357864_73	S3.0144.01X194	dolphyn	3	11
1302	uvig_429042	uvig_429042_29	uvig_357328_14	S3.0144.01X194	pepsyn	3	10
1303	uvig_429042	uvig_429042_31	uvig_357328_12	S3.0144.01X194	pepsyn	3	10
1304	uvig_429042	uvig_429042_17	uvig_359213_23	S3.0144.01X194	pepsyn	2	10
1305	uvig_429042	uvig_429042_13	uvig_429042_13	S3.0144.01X194	pepsyn	1	10
1306	uvig_429042	uvig_429042_44	uvig_429042_44	S3.0144.01X194	pepsyn	1	10
1307	uvig_429042	uvig_429042_46	uvig_429042_46	S3.0144.01X194	pepsyn	1	10
1308	uvig_429042	uvig_429042_47	uvig_429042_47	S3.0144.01X194	pepsyn	1	10
1309	uvig_429042	uvig_429042_33	uvig_379414_10	S3.0144.01X194	dolphyn	3	8
1310	uvig_429042	uvig_429042_19	uvig_205260_78	S3.0144.01X194	pepsyn	2	8
1311	uvig_429042	uvig_429042_23	uvig_358797_10	S3.0144.01X194	pepsyn	2	8
1312	uvig_429042	uvig_429042_35	uvig_429042_35	S3.0144.01X194	pepsyn	1	8
1313	uvig_429042	uvig_429042_48	uvig_429042_48	S3.0144.01X194	pepsyn	1	8
1314	uvig_429042	uvig_429042_49	uvig_429042_49	S3.0144.01X194	pepsyn	1	8
1315	uvig_429042	uvig_429042_9	uvig_359213_17	S3.0144.01X194	dolphyn	1	7
1316	uvig_429042	uvig_429042_32	uvig_357328_11	S3.0144.01X194	pepsyn	3	6
1317	uvig_429042	uvig_429042_28	uvig_205260_86	S3.0144.01X194	pepsyn	2	6
1318	uvig_429042	uvig_429042_37	uvig_359213_45	S3.0144.01X194	pepsyn	2	6
1319	uvig_429042	uvig_429042_20	uvig_359213_26	S3.0144.01X194	pepsyn	1	6
1320	uvig_429042	uvig_429042_34	uvig_359213_40	S3.0144.01X194	pepsyn	1	6
1321	uvig_429042	uvig_429042_50	uvig_429042_50	S3.0144.01X194	pepsyn	1	6
1322	uvig_429042	uvig_429042_16	uvig_359213_22	S3.0144.01X194	dolphyn	2	5
1323	uvig_429042	uvig_429042_30	uvig_357328_13	S3.0144.01X194	pepsyn	3	4
1324	uvig_429042	uvig_429042_36	uvig_357328_8	S3.0144.01X194	dolphyn	3	4
1325	uvig_429042	uvig_429042_40	uvig_578788_45	S3.0144.01X194	pepsyn	3	4
1326	uvig_429042	uvig_429042_2	uvig_205260_54	S3.0144.01X194	pepsyn	2	4
1327	uvig_429042	uvig_429042_27	uvig_205260_85	S3.0144.01X194	pepsyn	2	4
1328	uvig_429042	uvig_429042_38	uvig_379414_6	S3.0144.01X194	pepsyn	2	4
1329	uvig_429042	uvig_429042_53	uvig_385029_57	S3.0144.01X194	pepsyn	2	4
1330	uvig_429042	uvig_429042_10	uvig_359213_18	S3.0144.01X194	pepsyn	1	4
1331	uvig_429042	uvig_429042_24	uvig_359213_30	S3.0144.01X194	pepsyn	1	4
1332	uvig_429042	uvig_429042_25	uvig_359213_31	S3.0144.01X194	pepsyn	1	4
1333	uvig_429042	uvig_429042_4	uvig_359213_12	S3.0144.01X194	pepsyn	1	4
1334	uvig_429042	uvig_429042_51	uvig_429042_51	S3.0144.01X194	pepsyn	1	4
1335	uvig_429042	uvig_429042_54	uvig_429042_54	S3.0144.01X194	pepsyn	1	4
1336	uvig_429042	uvig_429042_41	uvig_379414_3	S3.0144.01X194	dolphyn	3	3
1337	uvig_429042	uvig_429042_1	uvig_578788_2	S3.0144.01X194	dolphyn	2	3
1338	uvig_429042	uvig_429042_12	uvig_385029_4	S3.0144.01X194	dolphyn	2	3
1339	uvig_429042	uvig_429042_15	uvig_205260_74	S3.0144.01X194	dolphyn	2	3
1340	uvig_429042	uvig_429042_13	uvig_429042_13	S3.0144.01X194	dolphyn	1	3
1341	uvig_429042	uvig_429042_47	uvig_429042_47	S3.0144.01X194	dolphyn	1	3
1342	uvig_429042	uvig_429042_21	uvig_357328_3	S3.0144.01X194	pepsyn	3	2
1343	uvig_429042	uvig_429042_18	uvig_359213_24	S3.0144.01X194	dolphyn	2	2
1344	uvig_429042	uvig_429042_19	uvig_205260_78	S3.0144.01X194	dolphyn	2	2
1345	uvig_429042	uvig_429042_23	uvig_358797_10	S3.0144.01X194	dolphyn	2	2
1346	uvig_429042	uvig_429042_28	uvig_205260_86	S3.0144.01X194	dolphyn	2	2
1347	uvig_429042	uvig_429042_3	uvig_379414_41	S3.0144.01X194	pepsyn	2	2
1348	uvig_429042	uvig_429042_43	uvig_429042_43	S3.0144.01X194	pepsyn	2	2
1349	uvig_429042	uvig_429042_11	uvig_429042_11	S3.0144.01X194	pepsyn	1	2
1350	uvig_429042	uvig_429042_14	uvig_429042_14	S3.0144.01X194	dolphyn	1	2
1351	uvig_429042	uvig_429042_22	uvig_359213_28	S3.0144.01X194	pepsyn	1	2
1352	uvig_429042	uvig_429042_35	uvig_429042_35	S3.0144.01X194	dolphyn	1	2
1353	uvig_429042	uvig_429042_44	uvig_429042_44	S3.0144.01X194	dolphyn	1	2
1354	uvig_429042	uvig_429042_46	uvig_429042_46	S3.0144.01X194	dolphyn	1	2
1355	uvig_429042	uvig_429042_5	uvig_359213_13	S3.0144.01X194	pepsyn	1	2
1356	uvig_429042	uvig_429042_52	uvig_429042_52	S3.0144.01X194	pepsyn	1	2
1357	uvig_429042	uvig_429042_6	uvig_359213_14	S3.0144.01X194	pepsyn	1	2
1358	uvig_429042	uvig_429042_7	uvig_578788_10	S3.0144.01X194	pepsyn	1	2
1359	uvig_429042	uvig_429042_8	uvig_359213_16	S3.0144.01X194	pepsyn	1	2
1360	uvig_429042	uvig_429042_29	uvig_357328_14	S3.0144.01X194	dolphyn	3	1
1361	uvig_429042	uvig_429042_31	uvig_357328_12	S3.0144.01X194	dolphyn	3	1
1362	uvig_429042	uvig_429042_32	uvig_357328_11	S3.0144.01X194	dolphyn	3	1
1363	uvig_429042	uvig_429042_40	uvig_578788_45	S3.0144.01X194	dolphyn	3	1
1364	uvig_429042	uvig_429042_17	uvig_359213_23	S3.0144.01X194	dolphyn	2	1
1365	uvig_429042	uvig_429042_27	uvig_205260_85	S3.0144.01X194	dolphyn	2	1
1366	uvig_429042	uvig_429042_3	uvig_379414_41	S3.0144.01X194	dolphyn	2	1
1367	uvig_429042	uvig_429042_37	uvig_359213_45	S3.0144.01X194	dolphyn	2	1
1368	uvig_429042	uvig_429042_10	uvig_359213_18	S3.0144.01X194	dolphyn	1	1
1369	uvig_429042	uvig_429042_20	uvig_359213_26	S3.0144.01X194	dolphyn	1	1
1370	uvig_429042	uvig_429042_26	uvig_359213_32	S3.0144.01X194	pepsyn	1	1
1371	uvig_429042	uvig_429042_34	uvig_359213_40	S3.0144.01X194	dolphyn	1	1
1372	uvig_429042	uvig_429042_4	uvig_359213_12	S3.0144.01X194	dolphyn	1	1
1373	uvig_429042	uvig_429042_45	uvig_429042_45	S3.0144.01X194	pepsyn	1	1
1374	uvig_429042	uvig_429042_48	uvig_429042_48	S3.0144.01X194	dolphyn	1	1
1375	uvig_429042	uvig_429042_49	uvig_429042_49	S3.0144.01X194	dolphyn	1	1
1376	uvig_429042	uvig_429042_50	uvig_429042_50	S3.0144.01X194	dolphyn	1	1
1377	uvig_429042	uvig_429042_54	uvig_429042_54	S3.0144.01X194	dolphyn	1	1
1378	uvig_429042	uvig_429042_7	uvig_578788_10	S3.0144.01X194	dolphyn	1	1
1379	uvig_429694	uvig_429694_21	uvig_355854_16	S3.0144.01X194	pepsyn	4	28
1380	uvig_429694	uvig_429694_11	uvig_355854_17	S3.0144.01X194	pepsyn	4	24
1381	uvig_429694	uvig_429694_42	uvig_429694_42	S3.0144.01X194	pepsyn	1	22
1382	uvig_429694	uvig_429694_28	uvig_429694_28	S3.0144.01X194	pepsyn	1	18
1383	uvig_429694	uvig_429694_4	uvig_355854_11	S3.0144.01X194	pepsyn	4	16
1384	uvig_429694	uvig_429694_2	uvig_429694_2	S3.0144.01X194	pepsyn	1	16
1385	uvig_429694	uvig_429694_29	uvig_429694_29	S3.0144.01X194	pepsyn	1	16
1386	uvig_429694	uvig_429694_53	uvig_315372_8	S3.0144.01X194	pepsyn	1	16
1387	uvig_429694	uvig_429694_15	uvig_429694_15	S3.0144.01X194	pepsyn	4	14
1388	uvig_429694	uvig_429694_31	uvig_429694_31	S3.0144.01X194	pepsyn	1	14
1389	uvig_429694	uvig_429694_51	uvig_429694_51	S3.0144.01X194	pepsyn	1	14
1390	uvig_429694	uvig_429694_39	uvig_429694_39	S3.0144.01X194	pepsyn	1	12
1391	uvig_429694	uvig_429694_45	uvig_429694_45	S3.0144.01X194	pepsyn	1	12
1392	uvig_429694	uvig_429694_58	uvig_429694_58	S3.0144.01X194	pepsyn	1	12
1393	uvig_429694	uvig_429694_7	uvig_429694_7	S3.0144.01X194	pepsyn	1	12
1394	uvig_429694	uvig_429694_16	uvig_429694_16	S3.0144.01X194	pepsyn	1	10
1395	uvig_429694	uvig_429694_33	uvig_429694_33	S3.0144.01X194	pepsyn	1	10
1396	uvig_429694	uvig_429694_6	uvig_429694_6	S3.0144.01X194	pepsyn	1	10
1397	uvig_429694	uvig_429694_21	uvig_355854_16	S3.0144.01X194	dolphyn	4	8
1398	uvig_429694	uvig_429694_25	uvig_358797_10	S3.0144.01X194	pepsyn	2	8
1399	uvig_429694	uvig_429694_49	uvig_429694_49	S3.0144.01X194	pepsyn	1	8
1400	uvig_429694	uvig_429694_52	uvig_429694_52	S3.0144.01X194	pepsyn	1	8
1401	uvig_429694	uvig_429694_19	uvig_429694_19	S3.0144.01X194	pepsyn	1	7
1402	uvig_429694	uvig_429694_11	uvig_355854_17	S3.0144.01X194	dolphyn	4	6
1403	uvig_429694	uvig_429694_14	uvig_356500_24	S3.0144.01X194	pepsyn	4	6
1404	uvig_429694	uvig_429694_27	uvig_429694_27	S3.0144.01X194	pepsyn	2	6
1405	uvig_429694	uvig_429694_13	uvig_429694_13	S3.0144.01X194	pepsyn	1	6
1406	uvig_429694	uvig_429694_18	uvig_429694_18	S3.0144.01X194	pepsyn	1	6
1407	uvig_429694	uvig_429694_26	uvig_429694_26	S3.0144.01X194	pepsyn	1	6
1408	uvig_429694	uvig_429694_28	uvig_429694_28	S3.0144.01X194	dolphyn	1	6
1409	uvig_429694	uvig_429694_36	uvig_429694_36	S3.0144.01X194	pepsyn	1	6
1410	uvig_429694	uvig_429694_38	uvig_429694_38	S3.0144.01X194	pepsyn	1	6
1411	uvig_429694	uvig_429694_43	uvig_429694_43	S3.0144.01X194	pepsyn	1	6
1412	uvig_429694	uvig_429694_47	uvig_429694_47	S3.0144.01X194	pepsyn	1	6
1413	uvig_429694	uvig_429694_54	uvig_205260_38	S3.0144.01X194	pepsyn	1	6
1414	uvig_429694	uvig_429694_56	uvig_205260_40	S3.0144.01X194	pepsyn	1	6
1415	uvig_429694	uvig_429694_29	uvig_429694_29	S3.0144.01X194	dolphyn	1	5
1416	uvig_429694	uvig_429694_32	uvig_429694_32	S3.0144.01X194	pepsyn	1	5
1417	uvig_429694	uvig_429694_22	uvig_429694_22	S3.0144.01X194	pepsyn	2	4
1418	uvig_429694	uvig_429694_23	uvig_429694_23	S3.0144.01X194	pepsyn	1	4
1419	uvig_429694	uvig_429694_24	uvig_429694_24	S3.0144.01X194	pepsyn	1	4
1420	uvig_429694	uvig_429694_30	uvig_429694_30	S3.0144.01X194	pepsyn	1	4
1421	uvig_429694	uvig_429694_34	uvig_429694_34	S3.0144.01X194	pepsyn	1	4
1422	uvig_429694	uvig_429694_35	uvig_429694_35	S3.0144.01X194	pepsyn	1	4
1423	uvig_429694	uvig_429694_37	uvig_429694_37	S3.0144.01X194	pepsyn	1	4
1424	uvig_429694	uvig_429694_40	uvig_429694_40	S3.0144.01X194	pepsyn	1	4
1425	uvig_429694	uvig_429694_41	uvig_429694_41	S3.0144.01X194	pepsyn	1	4
1426	uvig_429694	uvig_429694_42	uvig_429694_42	S3.0144.01X194	dolphyn	1	4
1427	uvig_429694	uvig_429694_46	uvig_429694_46	S3.0144.01X194	pepsyn	1	4
1428	uvig_429694	uvig_429694_50	uvig_429694_50	S3.0144.01X194	pepsyn	1	4
1429	uvig_429694	uvig_429694_55	uvig_578788_39	S3.0144.01X194	pepsyn	1	4
1430	uvig_429694	uvig_429694_15	uvig_429694_15	S3.0144.01X194	dolphyn	4	3
1431	uvig_429694	uvig_429694_4	uvig_355854_11	S3.0144.01X194	dolphyn	4	3
1432	uvig_429694	uvig_429694_2	uvig_429694_2	S3.0144.01X194	dolphyn	1	3
1433	uvig_429694	uvig_429694_31	uvig_429694_31	S3.0144.01X194	dolphyn	1	3
1434	uvig_429694	uvig_429694_53	uvig_315372_8	S3.0144.01X194	dolphyn	1	3
1435	uvig_429694	uvig_429694_58	uvig_429694_58	S3.0144.01X194	dolphyn	1	3
1436	uvig_429694	uvig_429694_7	uvig_429694_7	S3.0144.01X194	dolphyn	1	3
1437	uvig_429694	uvig_429694_14	uvig_356500_24	S3.0144.01X194	dolphyn	4	2
1438	uvig_429694	uvig_429694_8	uvig_356500_41	S3.0144.01X194	pepsyn	4	2
1439	uvig_429694	uvig_429694_25	uvig_358797_10	S3.0144.01X194	dolphyn	2	2
1440	uvig_429694	uvig_429694_27	uvig_429694_27	S3.0144.01X194	dolphyn	2	2
1441	uvig_429694	uvig_429694_10	uvig_429694_10	S3.0144.01X194	pepsyn	1	2
1442	uvig_429694	uvig_429694_20	uvig_429694_20	S3.0144.01X194	pepsyn	1	2
1443	uvig_429694	uvig_429694_3	uvig_429694_3	S3.0144.01X194	pepsyn	1	2
1444	uvig_429694	uvig_429694_33	uvig_429694_33	S3.0144.01X194	dolphyn	1	2
1445	uvig_429694	uvig_429694_38	uvig_429694_38	S3.0144.01X194	dolphyn	1	2
1446	uvig_429694	uvig_429694_39	uvig_429694_39	S3.0144.01X194	dolphyn	1	2
1447	uvig_429694	uvig_429694_44	uvig_429694_44	S3.0144.01X194	pepsyn	1	2
1448	uvig_429694	uvig_429694_45	uvig_429694_45	S3.0144.01X194	dolphyn	1	2
1449	uvig_429694	uvig_429694_51	uvig_429694_51	S3.0144.01X194	dolphyn	1	2
1450	uvig_429694	uvig_429694_52	uvig_429694_52	S3.0144.01X194	dolphyn	1	2
1451	uvig_429694	uvig_429694_56	uvig_205260_40	S3.0144.01X194	dolphyn	1	2
1452	uvig_429694	uvig_429694_57	uvig_429694_57	S3.0144.01X194	pepsyn	1	2
1453	uvig_429694	uvig_429694_59	uvig_429694_59	S3.0144.01X194	pepsyn	1	2
1454	uvig_429694	uvig_429694_6	uvig_429694_6	S3.0144.01X194	dolphyn	1	2
1455	uvig_429694	uvig_429694_9	uvig_429694_9	S3.0144.01X194	pepsyn	1	2
1456	uvig_429694	uvig_429694_22	uvig_429694_22	S3.0144.01X194	dolphyn	2	1
1457	uvig_429694	uvig_429694_1	uvig_429694_1	S3.0144.01X194	pepsyn	1	1
1458	uvig_429694	uvig_429694_13	uvig_429694_13	S3.0144.01X194	dolphyn	1	1
1459	uvig_429694	uvig_429694_16	uvig_429694_16	S3.0144.01X194	dolphyn	1	1
1460	uvig_429694	uvig_429694_17	uvig_429694_17	S3.0144.01X194	pepsyn	1	1
1461	uvig_429694	uvig_429694_18	uvig_429694_18	S3.0144.01X194	dolphyn	1	1
1462	uvig_429694	uvig_429694_19	uvig_429694_19	S3.0144.01X194	dolphyn	1	1
1463	uvig_429694	uvig_429694_24	uvig_429694_24	S3.0144.01X194	dolphyn	1	1
1464	uvig_429694	uvig_429694_26	uvig_429694_26	S3.0144.01X194	dolphyn	1	1
1465	uvig_429694	uvig_429694_30	uvig_429694_30	S3.0144.01X194	dolphyn	1	1
1466	uvig_429694	uvig_429694_32	uvig_429694_32	S3.0144.01X194	dolphyn	1	1
1467	uvig_429694	uvig_429694_35	uvig_429694_35	S3.0144.01X194	dolphyn	1	1
1468	uvig_429694	uvig_429694_36	uvig_429694_36	S3.0144.01X194	dolphyn	1	1
1469	uvig_429694	uvig_429694_40	uvig_429694_40	S3.0144.01X194	dolphyn	1	1
1470	uvig_429694	uvig_429694_41	uvig_429694_41	S3.0144.01X194	dolphyn	1	1
1471	uvig_429694	uvig_429694_43	uvig_429694_43	S3.0144.01X194	dolphyn	1	1
1472	uvig_429694	uvig_429694_46	uvig_429694_46	S3.0144.01X194	dolphyn	1	1
1473	uvig_429694	uvig_429694_47	uvig_429694_47	S3.0144.01X194	dolphyn	1	1
1474	uvig_429694	uvig_429694_48	uvig_429694_48	S3.0144.01X194	pepsyn	1	1
1475	uvig_429694	uvig_429694_49	uvig_429694_49	S3.0144.01X194	dolphyn	1	1
1476	uvig_429694	uvig_429694_50	uvig_429694_50	S3.0144.01X194	dolphyn	1	1
1477	uvig_429694	uvig_429694_54	uvig_205260_38	S3.0144.01X194	dolphyn	1	1
1478	uvig_429694	uvig_429694_55	uvig_578788_39	S3.0144.01X194	dolphyn	1	1
1479	uvig_429694	uvig_429694_9	uvig_429694_9	S3.0144.01X194	dolphyn	1	1
1480	uvig_558569	uvig_558569_21	uvig_267525_48	S3.0144.01X194	pepsyn	1	80
1481	uvig_558569	uvig_558569_25	uvig_267525_44	S3.0144.01X194	pepsyn	1	50
1482	uvig_558569	uvig_558569_9	uvig_267525_12	S3.0144.01X194	pepsyn	1	34
1483	uvig_558569	uvig_558569_4	uvig_267525_17	S3.0144.01X194	pepsyn	1	26
1484	uvig_558569	uvig_558569_24	uvig_267525_45	S3.0144.01X194	pepsyn	1	24
1485	uvig_558569	uvig_558569_47	uvig_267525_23	S3.0144.01X194	pepsyn	1	20
1486	uvig_558569	uvig_558569_1	uvig_357441_79	S3.0144.01X194	pepsyn	2	16
1487	uvig_558569	uvig_558569_36	uvig_267525_34	S3.0144.01X194	pepsyn	1	16
1488	uvig_558569	uvig_558569_18	uvig_533353_2	S3.0144.01X194	pepsyn	1	14
1489	uvig_558569	uvig_558569_20	uvig_267525_49	S3.0144.01X194	pepsyn	1	14
1490	uvig_558569	uvig_558569_21	uvig_267525_48	S3.0144.01X194	dolphyn	1	14
1491	uvig_558569	uvig_558569_22	uvig_267525_47	S3.0144.01X194	pepsyn	1	12
1492	uvig_558569	uvig_558569_25	uvig_267525_44	S3.0144.01X194	dolphyn	1	11
1493	uvig_558569	uvig_558569_2	uvig_267525_19	S3.0144.01X194	pepsyn	1	10
1494	uvig_558569	uvig_558569_34	uvig_267525_36	S3.0144.01X194	pepsyn	1	10
1495	uvig_558569	uvig_558569_5	uvig_267525_16	S3.0144.01X194	pepsyn	1	10
1496	uvig_558569	uvig_558569_9	uvig_267525_12	S3.0144.01X194	dolphyn	1	9
1497	uvig_558569	uvig_558569_3	uvig_267525_18	S3.0144.01X194	pepsyn	1	8
1498	uvig_558569	uvig_558569_33	uvig_267525_37	S3.0144.01X194	pepsyn	1	8
1499	uvig_558569	uvig_558569_35	uvig_267525_35	S3.0144.01X194	pepsyn	1	8
1500	uvig_558569	uvig_558569_48	uvig_267525_22	S3.0144.01X194	pepsyn	1	8
1501	uvig_558569	uvig_558569_15	uvig_267525_6	S3.0144.01X194	pepsyn	1	6
1502	uvig_558569	uvig_558569_24	uvig_267525_45	S3.0144.01X194	dolphyn	1	6
1503	uvig_558569	uvig_558569_32	uvig_358797_5	S3.0144.01X194	pepsyn	1	6
1504	uvig_558569	uvig_558569_38	uvig_267525_32	S3.0144.01X194	pepsyn	1	6
1505	uvig_558569	uvig_558569_4	uvig_267525_17	S3.0144.01X194	dolphyn	1	6
1506	uvig_558569	uvig_558569_1	uvig_357441_79	S3.0144.01X194	dolphyn	2	5
1507	uvig_558569	uvig_558569_36	uvig_267525_34	S3.0144.01X194	dolphyn	1	5
1508	uvig_558569	uvig_558569_47	uvig_267525_23	S3.0144.01X194	dolphyn	1	5
1509	uvig_558569	uvig_558569_19	uvig_267525_50	S3.0144.01X194	pepsyn	1	4
1510	uvig_558569	uvig_558569_20	uvig_267525_49	S3.0144.01X194	dolphyn	1	4
1511	uvig_558569	uvig_558569_30	uvig_267525_40	S3.0144.01X194	pepsyn	1	4
1512	uvig_558569	uvig_558569_31	uvig_267525_39	S3.0144.01X194	pepsyn	1	4
1513	uvig_558569	uvig_558569_39	uvig_267525_31	S3.0144.01X194	pepsyn	1	4
1514	uvig_558569	uvig_558569_42	uvig_267525_28	S3.0144.01X194	pepsyn	1	4
1515	uvig_558569	uvig_558569_43	uvig_267525_27	S3.0144.01X194	pepsyn	1	4
1516	uvig_558569	uvig_558569_44	uvig_267525_26	S3.0144.01X194	pepsyn	1	4
1517	uvig_558569	uvig_558569_46	uvig_267525_24	S3.0144.01X194	pepsyn	1	4
1518	uvig_558569	uvig_558569_6	uvig_267525_15	S3.0144.01X194	pepsyn	1	4
1519	uvig_558569	uvig_558569_7	uvig_267525_14	S3.0144.01X194	pepsyn	1	4
1520	uvig_558569	uvig_558569_18	uvig_533353_2	S3.0144.01X194	dolphyn	1	3
1521	uvig_558569	uvig_558569_2	uvig_267525_19	S3.0144.01X194	dolphyn	1	3
1522	uvig_558569	uvig_558569_5	uvig_267525_16	S3.0144.01X194	dolphyn	1	3
1523	uvig_558569	uvig_558569_10	uvig_267525_11	S3.0144.01X194	pepsyn	1	2
1524	uvig_558569	uvig_558569_11	uvig_267525_10	S3.0144.01X194	pepsyn	1	2
1525	uvig_558569	uvig_558569_12	uvig_267525_9	S3.0144.01X194	pepsyn	1	2
1526	uvig_558569	uvig_558569_13	uvig_267525_8	S3.0144.01X194	pepsyn	1	2
1527	uvig_558569	uvig_558569_14	uvig_267525_7	S3.0144.01X194	pepsyn	1	2
1528	uvig_558569	uvig_558569_15	uvig_267525_6	S3.0144.01X194	dolphyn	1	2
1529	uvig_558569	uvig_558569_16	uvig_267525_5	S3.0144.01X194	pepsyn	1	2
1530	uvig_558569	uvig_558569_17	uvig_267525_4	S3.0144.01X194	pepsyn	1	2
1531	uvig_558569	uvig_558569_22	uvig_267525_47	S3.0144.01X194	dolphyn	1	2
1532	uvig_558569	uvig_558569_23	uvig_267525_46	S3.0144.01X194	pepsyn	1	2
1533	uvig_558569	uvig_558569_26	uvig_267525_43	S3.0144.01X194	pepsyn	1	2
1534	uvig_558569	uvig_558569_27	uvig_267525_42	S3.0144.01X194	pepsyn	1	2
1535	uvig_558569	uvig_558569_29	uvig_267525_41	S3.0144.01X194	pepsyn	1	2
1536	uvig_558569	uvig_558569_3	uvig_267525_18	S3.0144.01X194	dolphyn	1	2
1537	uvig_558569	uvig_558569_33	uvig_267525_37	S3.0144.01X194	dolphyn	1	2
1538	uvig_558569	uvig_558569_34	uvig_267525_36	S3.0144.01X194	dolphyn	1	2
1539	uvig_558569	uvig_558569_35	uvig_267525_35	S3.0144.01X194	dolphyn	1	2
1540	uvig_558569	uvig_558569_37	uvig_267525_33	S3.0144.01X194	pepsyn	1	2
1541	uvig_558569	uvig_558569_38	uvig_267525_32	S3.0144.01X194	dolphyn	1	2
1542	uvig_558569	uvig_558569_40	uvig_267525_30	S3.0144.01X194	pepsyn	1	2
1543	uvig_558569	uvig_558569_41	uvig_267525_29	S3.0144.01X194	pepsyn	1	2
1544	uvig_558569	uvig_558569_45	uvig_267525_25	S3.0144.01X194	pepsyn	1	2
1545	uvig_558569	uvig_558569_48	uvig_267525_22	S3.0144.01X194	dolphyn	1	2
1546	uvig_558569	uvig_558569_7	uvig_267525_14	S3.0144.01X194	dolphyn	1	2
1547	uvig_558569	uvig_558569_8	uvig_267525_13	S3.0144.01X194	pepsyn	1	2
1548	uvig_558569	uvig_558569_14	uvig_267525_7	S3.0144.01X194	dolphyn	1	1
1549	uvig_558569	uvig_558569_16	uvig_267525_5	S3.0144.01X194	dolphyn	1	1
1550	uvig_558569	uvig_558569_19	uvig_267525_50	S3.0144.01X194	dolphyn	1	1
1551	uvig_558569	uvig_558569_23	uvig_267525_46	S3.0144.01X194	dolphyn	1	1
1552	uvig_558569	uvig_558569_29	uvig_267525_41	S3.0144.01X194	dolphyn	1	1
1553	uvig_558569	uvig_558569_30	uvig_267525_40	S3.0144.01X194	dolphyn	1	1
1554	uvig_558569	uvig_558569_31	uvig_267525_39	S3.0144.01X194	dolphyn	1	1
1555	uvig_558569	uvig_558569_37	uvig_267525_33	S3.0144.01X194	dolphyn	1	1
1556	uvig_558569	uvig_558569_39	uvig_267525_31	S3.0144.01X194	dolphyn	1	1
1557	uvig_558569	uvig_558569_42	uvig_267525_28	S3.0144.01X194	dolphyn	1	1
1558	uvig_558569	uvig_558569_43	uvig_267525_27	S3.0144.01X194	dolphyn	1	1
1559	uvig_558569	uvig_558569_44	uvig_267525_26	S3.0144.01X194	dolphyn	1	1
1560	uvig_558569	uvig_558569_6	uvig_267525_15	S3.0144.01X194	dolphyn	1	1
1561	uvig_558569	uvig_558569_8	uvig_267525_13	S3.0144.01X194	dolphyn	1	1
1562	uvig_577448	uvig_577448_53	uvig_396640_28	S3.0144.01X194	pepsyn	1	36
1563	uvig_577448	uvig_577448_56	uvig_396640_25	S3.0144.01X194	pepsyn	1	30
1564	uvig_577448	uvig_577448_55	uvig_396640_26	S3.0144.01X194	pepsyn	1	22
1565	uvig_577448	uvig_577448_61	uvig_396640_19	S3.0144.01X194	pepsyn	1	20
1566	uvig_577448	uvig_577448_64	uvig_396640_17	S3.0144.01X194	pepsyn	1	20
1567	uvig_577448	uvig_577448_57	uvig_396640_24	S3.0144.01X194	pepsyn	1	18
1568	uvig_577448	uvig_577448_16	uvig_357328_47	S3.0144.01X194	pepsyn	2	16
1569	uvig_577448	uvig_577448_39	uvig_396640_43	S3.0144.01X194	pepsyn	1	16
1570	uvig_577448	uvig_577448_38	uvig_396640_44	S3.0144.01X194	pepsyn	1	14
1571	uvig_577448	uvig_577448_65	uvig_396758_27	S3.0144.01X194	pepsyn	1	13
1572	uvig_577448	uvig_577448_2	uvig_356226_20	S3.0144.01X194	pepsyn	1	10
1573	uvig_577448	uvig_577448_40	uvig_396640_42	S3.0144.01X194	pepsyn	1	10
1574	uvig_577448	uvig_577448_54	uvig_396640_27	S3.0144.01X194	pepsyn	1	10
1575	uvig_577448	uvig_577448_13	uvig_577424_45	S3.0144.01X194	pepsyn	1	8
1576	uvig_577448	uvig_577448_14	uvig_356259_11	S3.0144.01X194	pepsyn	1	8
1577	uvig_577448	uvig_577448_43	uvig_396640_38	S3.0144.01X194	pepsyn	1	8
1578	uvig_577448	uvig_577448_48	uvig_396640_33	S3.0144.01X194	pepsyn	1	8
1579	uvig_577448	uvig_577448_53	uvig_396640_28	S3.0144.01X194	dolphyn	1	8
1580	uvig_577448	uvig_577448_56	uvig_396640_25	S3.0144.01X194	dolphyn	1	8
1581	uvig_577448	uvig_577448_10	uvig_577424_42	S3.0144.01X194	pepsyn	1	7
1582	uvig_577448	uvig_577448_61	uvig_396640_19	S3.0144.01X194	dolphyn	1	7
1583	uvig_577448	uvig_577448_37	uvig_429694_27	S3.0144.01X194	pepsyn	2	6
1584	uvig_577448	uvig_577448_25	uvig_396640_57	S3.0144.01X194	pepsyn	1	6
1585	uvig_577448	uvig_577448_42	uvig_396640_39	S3.0144.01X194	pepsyn	1	6
1586	uvig_577448	uvig_577448_50	uvig_396640_31	S3.0144.01X194	pepsyn	1	6
1587	uvig_577448	uvig_577448_64	uvig_396640_17	S3.0144.01X194	dolphyn	1	6
1588	uvig_577448	uvig_577448_39	uvig_396640_43	S3.0144.01X194	dolphyn	1	5
1589	uvig_577448	uvig_577448_55	uvig_396640_26	S3.0144.01X194	dolphyn	1	5
1590	uvig_577448	uvig_577448_1	uvig_577448_1	S3.0144.01X194	pepsyn	1	4
1591	uvig_577448	uvig_577448_11	uvig_577448_11	S3.0144.01X194	pepsyn	1	4
1592	uvig_577448	uvig_577448_15	uvig_577424_47	S3.0144.01X194	pepsyn	1	4
1593	uvig_577448	uvig_577448_19	uvig_396640_63	S3.0144.01X194	pepsyn	1	4
1594	uvig_577448	uvig_577448_20	uvig_396640_62	S3.0144.01X194	pepsyn	1	4
1595	uvig_577448	uvig_577448_22	uvig_396640_60	S3.0144.01X194	pepsyn	1	4
1596	uvig_577448	uvig_577448_23	uvig_356500_32	S3.0144.01X194	pepsyn	1	4
1597	uvig_577448	uvig_577448_30	uvig_396640_52	S3.0144.01X194	pepsyn	1	4
1598	uvig_577448	uvig_577448_33	uvig_396640_49	S3.0144.01X194	pepsyn	1	4
1599	uvig_577448	uvig_577448_36	uvig_396640_46	S3.0144.01X194	pepsyn	1	4
1600	uvig_577448	uvig_577448_38	uvig_396640_44	S3.0144.01X194	dolphyn	1	4
1601	uvig_577448	uvig_577448_49	uvig_396640_32	S3.0144.01X194	pepsyn	1	4
1602	uvig_577448	uvig_577448_51	uvig_396640_30	S3.0144.01X194	pepsyn	1	4
1603	uvig_577448	uvig_577448_57	uvig_396640_24	S3.0144.01X194	dolphyn	1	4
1604	uvig_577448	uvig_577448_65	uvig_396758_27	S3.0144.01X194	dolphyn	1	4
1605	uvig_577448	uvig_577448_16	uvig_357328_47	S3.0144.01X194	dolphyn	2	3
1606	uvig_577448	uvig_577448_14	uvig_356259_11	S3.0144.01X194	dolphyn	1	3
1607	uvig_577448	uvig_577448_2	uvig_356226_20	S3.0144.01X194	dolphyn	1	3
1608	uvig_577448	uvig_577448_40	uvig_396640_42	S3.0144.01X194	dolphyn	1	3
1609	uvig_577448	uvig_577448_54	uvig_396640_27	S3.0144.01X194	dolphyn	1	3
1610	uvig_577448	uvig_577448_58	uvig_396640_23	S3.0144.01X194	pepsyn	1	3
1611	uvig_577448	uvig_577448_37	uvig_429694_27	S3.0144.01X194	dolphyn	2	2
1612	uvig_577448	uvig_577448_10	uvig_577424_42	S3.0144.01X194	dolphyn	1	2
1613	uvig_577448	uvig_577448_12	uvig_577424_44	S3.0144.01X194	pepsyn	1	2
1614	uvig_577448	uvig_577448_13	uvig_577424_45	S3.0144.01X194	dolphyn	1	2
1615	uvig_577448	uvig_577448_17	uvig_396640_65	S3.0144.01X194	pepsyn	1	2
1616	uvig_577448	uvig_577448_18	uvig_577424_50	S3.0144.01X194	pepsyn	1	2
1617	uvig_577448	uvig_577448_20	uvig_396640_62	S3.0144.01X194	dolphyn	1	2
1618	uvig_577448	uvig_577448_21	uvig_396640_61	S3.0144.01X194	pepsyn	1	2
1619	uvig_577448	uvig_577448_22	uvig_396640_60	S3.0144.01X194	dolphyn	1	2
1620	uvig_577448	uvig_577448_24	uvig_356500_28	S3.0144.01X194	pepsyn	1	2
1621	uvig_577448	uvig_577448_25	uvig_396640_57	S3.0144.01X194	dolphyn	1	2
1622	uvig_577448	uvig_577448_26	uvig_396640_56	S3.0144.01X194	pepsyn	1	2
1623	uvig_577448	uvig_577448_27	uvig_396640_55	S3.0144.01X194	pepsyn	1	2
1624	uvig_577448	uvig_577448_28	uvig_396640_54	S3.0144.01X194	pepsyn	1	2
1625	uvig_577448	uvig_577448_29	uvig_396640_53	S3.0144.01X194	pepsyn	1	2
1626	uvig_577448	uvig_577448_3	uvig_577424_35	S3.0144.01X194	pepsyn	1	2
1627	uvig_577448	uvig_577448_31	uvig_356259_26	S3.0144.01X194	pepsyn	1	2
1628	uvig_577448	uvig_577448_33	uvig_396640_49	S3.0144.01X194	dolphyn	1	2
1629	uvig_577448	uvig_577448_34	uvig_577448_34	S3.0144.01X194	pepsyn	1	2
1630	uvig_577448	uvig_577448_4	uvig_577424_36	S3.0144.01X194	pepsyn	1	2
1631	uvig_577448	uvig_577448_41	uvig_396640_40	S3.0144.01X194	pepsyn	1	2
1632	uvig_577448	uvig_577448_42	uvig_396640_39	S3.0144.01X194	dolphyn	1	2
1633	uvig_577448	uvig_577448_43	uvig_396640_38	S3.0144.01X194	dolphyn	1	2
1634	uvig_577448	uvig_577448_44	uvig_396640_37	S3.0144.01X194	pepsyn	1	2
1635	uvig_577448	uvig_577448_45	uvig_396640_36	S3.0144.01X194	pepsyn	1	2
1636	uvig_577448	uvig_577448_46	uvig_396640_35	S3.0144.01X194	pepsyn	1	2
1637	uvig_577448	uvig_577448_47	uvig_396640_34	S3.0144.01X194	pepsyn	1	2
1638	uvig_577448	uvig_577448_48	uvig_396640_33	S3.0144.01X194	dolphyn	1	2
1639	uvig_577448	uvig_577448_5	uvig_396640_76	S3.0144.01X194	pepsyn	1	2
1640	uvig_577448	uvig_577448_52	uvig_396640_29	S3.0144.01X194	pepsyn	1	2
1641	uvig_577448	uvig_577448_60	uvig_396640_21	S3.0144.01X194	pepsyn	1	2
1642	uvig_577448	uvig_577448_63	uvig_396640_18	S3.0144.01X194	pepsyn	1	2
1643	uvig_577448	uvig_577448_7	uvig_396640_74	S3.0144.01X194	pepsyn	1	2
1644	uvig_577448	uvig_577448_8	uvig_396640_73	S3.0144.01X194	pepsyn	1	2
1645	uvig_577448	uvig_577448_9	uvig_577424_41	S3.0144.01X194	pepsyn	1	2
1646	uvig_577448	uvig_577448_1	uvig_577448_1	S3.0144.01X194	dolphyn	1	1
1647	uvig_577448	uvig_577448_11	uvig_577448_11	S3.0144.01X194	dolphyn	1	1
1648	uvig_577448	uvig_577448_15	uvig_577424_47	S3.0144.01X194	dolphyn	1	1
1649	uvig_577448	uvig_577448_17	uvig_396640_65	S3.0144.01X194	dolphyn	1	1
1650	uvig_577448	uvig_577448_18	uvig_577424_50	S3.0144.01X194	dolphyn	1	1
1651	uvig_577448	uvig_577448_19	uvig_396640_63	S3.0144.01X194	dolphyn	1	1
1652	uvig_577448	uvig_577448_23	uvig_356500_32	S3.0144.01X194	dolphyn	1	1
1653	uvig_577448	uvig_577448_27	uvig_396640_55	S3.0144.01X194	dolphyn	1	1
1654	uvig_577448	uvig_577448_30	uvig_396640_52	S3.0144.01X194	dolphyn	1	1
1655	uvig_577448	uvig_577448_31	uvig_356259_26	S3.0144.01X194	dolphyn	1	1
1656	uvig_577448	uvig_577448_32	uvig_396640_50	S3.0144.01X194	pepsyn	1	1
1657	uvig_577448	uvig_577448_35	uvig_396640_47	S3.0144.01X194	pepsyn	1	1
1658	uvig_577448	uvig_577448_36	uvig_396640_46	S3.0144.01X194	dolphyn	1	1
1659	uvig_577448	uvig_577448_41	uvig_396640_40	S3.0144.01X194	dolphyn	1	1
1660	uvig_577448	uvig_577448_45	uvig_396640_36	S3.0144.01X194	dolphyn	1	1
1661	uvig_577448	uvig_577448_46	uvig_396640_35	S3.0144.01X194	dolphyn	1	1
1662	uvig_577448	uvig_577448_5	uvig_396640_76	S3.0144.01X194	dolphyn	1	1
1663	uvig_577448	uvig_577448_50	uvig_396640_31	S3.0144.01X194	dolphyn	1	1
1664	uvig_577448	uvig_577448_51	uvig_396640_30	S3.0144.01X194	dolphyn	1	1
1665	uvig_577448	uvig_577448_52	uvig_396640_29	S3.0144.01X194	dolphyn	1	1
1666	uvig_577448	uvig_577448_58	uvig_396640_23	S3.0144.01X194	dolphyn	1	1
1667	uvig_577448	uvig_577448_59	uvig_396640_22	S3.0144.01X194	pepsyn	1	1
1668	uvig_577448	uvig_577448_6	uvig_396640_75	S3.0144.01X194	pepsyn	1	1
1669	uvig_577448	uvig_577448_60	uvig_396640_21	S3.0144.01X194	dolphyn	1	1
