# Supplementary material for: Efficient encoding of large antigenic spaces by epitope prioritization with Dolphyn
Source: Nat Commun. 2024 Feb 21;15:1577. doi: 10.1038/s41467-024-45601-8 (PMC10881494; doi:10.1038/s41467-024-45601-8)
Supplement: Supplementary file 4 — Source Data [file 41467_2024_45601_MOESM4_ESM.zip › SourceData/Fig4A.csv]

	taxon_id	pro_id	lfc	pep_no	triplet_id	sample
1	uvig_355148	uvig_355148_12	5.00367781352876	pep1	dolphyn_2203748326393026056	S3.0693.01X195
2	uvig_428798	uvig_428798_34	4.69756703525406	pep2	dolphyn_1594882241569229004	S3.0693.01X195
3	ivig_4176	ivig_4176_34	4.55366634312098	pep1	dolphyn_3680617549645844911	S3.0693.01X195
4	uvig_356033	uvig_356033_47	4.49513208077915	triplet	dolphyn_7131015221084664662	S3.0693.01X195
5	uvig_357328	uvig_357328_48	4.4884116253779	triplet	dolphyn_1038317668394306519	S3.0153.01X194
6	uvig_356226	uvig_356226_4	4.4398237334001	pep1	dolphyn_729306016209239860	S3.0693.01X195
7	uvig_357441	uvig_357441_65	4.40317639339662	pep3	dolphyn_4483851363714024365	S3.0693.01X195
8	ivig_1427	ivig_1427_23	4.26479032453586	triplet	dolphyn_3003663365585265854	S3.0153.01X194
9	ivig_464	ivig_464_35	4.22038966907276	pep2	dolphyn_4864816401500577584	S3.0153.01X194
10	uvig_354750	uvig_354750_35	4.21286806440621	triplet	dolphyn_6372511819274151411	S3.0153.01X194
11	uvig_428798	uvig_428798_34	4.20020495292158	pep2	dolphyn_1594882241569229004	S3.0693.01.2X194
12	uvig_356955	uvig_356955_79	4.18342324530564	pep1	dolphyn_8331793465879437190	S3.0693.01X195
13	uvig_395437	uvig_395437_62	4.15088241318236	pep2	dolphyn_2961925849529746357	S3.0693.01X195
14	uvig_356226	uvig_356226_50	4.1026433650368	pep2	dolphyn_1824731955653888444	S3.0153.01X194
15	uvig_356033	uvig_356033_47	4.07346135130568	triplet	dolphyn_7131015221084664662	S3.0693.01.2X194
16	uvig_356033	uvig_356033_37	4.03335529059567	triplet	dolphyn_8631679163584139442	S3.0693.01X195
17	uvig_29025	uvig_29025_6	3.96934807204742	triplet	dolphyn_4141211376878297225	S3.0153.01X194
18	uvig_354826	uvig_354826_17	3.9500892062346	triplet	dolphyn_2208394949229713291	S3.0153.01X194
19	uvig_354750	uvig_354750_35	3.92632031012897	pep1	dolphyn_6372511819274151411	S3.0153.01X194
20	uvig_354753	uvig_354753_28	3.91302250576123	pep1	dolphyn_108369641839263133	S3.0153.01X194
21	uvig_356526	uvig_356526_32	3.88998187455127	triplet	dolphyn_51845799048653238	S3.0153.01X194
22	ivig_896	ivig_896_200	3.84288726659328	pep2	dolphyn_6773283416387970158	S3.0153.01X194
23	uvig_357441	uvig_357441_102	3.83902211254366	triplet	dolphyn_8570093932859673780	S3.0153.01X194
24	uvig_357441	uvig_357441_102	3.81903013857898	pep3	dolphyn_8570093932859673780	S3.0153.01X194
25	uvig_355854	uvig_355854_40	3.77184097482828	triplet	dolphyn_7452648165798672700	SO.0491.01X194
26	uvig_295951	uvig_295951_10	3.77045944110636	triplet	dolphyn_6650999518034660200	S3.0693.01X195
27	uvig_355854	uvig_355854_17	3.75630443042873	triplet	dolphyn_1063219132920881784	S3.0693.01X195
28	uvig_315082	uvig_315082_18	3.75091484503339	pep2	dolphyn_3338085207032094404	S3.0153.01X194
29	uvig_355854	uvig_355854_17	3.7473841834865	pep2	dolphyn_1063219132920881784	S3.0693.01X195
30	uvig_396640	uvig_396640_60	3.73909717027455	triplet	dolphyn_8680768673135162522	S3.0693.01X195
31	uvig_356955	uvig_356955_79	3.73647843291322	triplet	dolphyn_8331793465879437190	S3.0693.01X195
32	uvig_357645	uvig_357645_56	3.72545243434478	pep3	dolphyn_7010757486289993497	S3.0153.01X194
33	uvig_356955	uvig_356955_79	3.71746691096585	pep1	dolphyn_8331793465879437190	S3.0693.01.2X194
34	uvig_356226	uvig_356226_51	3.71381593940397	triplet	dolphyn_8836702854329654015	S3.0693.01X195
35	uvig_354790	uvig_354790_34	3.69386699562498	pep2	dolphyn_2577765430477663703	SO.0491.01X194
36	uvig_395437	uvig_395437_62	3.6609942506244	triplet	dolphyn_2961925849529746357	S3.0693.01X195
37	uvig_356226	uvig_356226_64	3.58379667766078	triplet	dolphyn_763083883244085660	S3.0153.01X194
38	ivig_464	ivig_464_35	3.57402961243499	triplet	dolphyn_4864816401500577584	S3.0153.01X194
39	uvig_356226	uvig_356226_51	3.57402961243499	pep2	dolphyn_8836702854329654015	S3.0693.01X195
40	uvig_429694	uvig_429694_2	3.55791618959512	pep3	dolphyn_2281760847860363755	S3.0153.01X194
41	uvig_356033	uvig_356033_10	3.55248682920838	triplet	dolphyn_2834890559616835757	SO.0491.01X194
42	uvig_354790	uvig_354790_109	3.53281026846405	triplet	dolphyn_2045099095359151811	SO.0491.01X194
43	uvig_355854	uvig_355854_40	3.52311998561896	pep3	dolphyn_7452648165798672700	SO.0491.01X194
44	uvig_357441	uvig_357441_65	3.48829208851309	pep3	dolphyn_4483851363714024365	S3.0693.01.2X194
45	ivig_2475	ivig_2475_18	3.48124008933569	triplet	dolphyn_7948471697271432929	S3.0693.01X195
46	uvig_395437	uvig_395437_62	3.47258737774883	pep2	dolphyn_2961925849529746357	S3.0693.01.2X194
47	uvig_356033	uvig_356033_37	3.47010136030937	triplet	dolphyn_8631679163584139442	S3.0693.01.2X194
48	uvig_357441	uvig_357441_55	3.45157358898722	pep3	dolphyn_6382814638260822359	S3.0693.01X195
49	uvig_357441	uvig_357441_55	3.44393753533831	triplet	dolphyn_6382814638260822359	S3.0693.01X195
50	uvig_357645	uvig_357645_56	3.41510028683115	triplet	dolphyn_7010757486289993497	S3.0153.01X194
51	uvig_356226	uvig_356226_64	3.38912480042789	pep2	dolphyn_763083883244085660	S3.0153.01X194
52	ivig_1427	ivig_1427_23	3.38844980883965	pep2	dolphyn_3003663365585265854	S3.0153.01X194
53	uvig_358797	uvig_358797_3	3.36314931402463	pep1	dolphyn_8887811207448440133	S3.0693.01X195
54	uvig_356033	uvig_356033_37	3.35863776724336	pep2	dolphyn_8631679163584139442	S3.0693.01X195
55	uvig_357441	uvig_357441_65	3.35759374418002	triplet	dolphyn_4483851363714024365	S3.0693.01X195
56	uvig_355854	uvig_355854_17	3.35270717250172	triplet	dolphyn_1063219132920881784	S3.0693.01.2X194
57	uvig_356226	uvig_356226_51	3.30284925864438	triplet	dolphyn_8836702854329654015	S3.0693.01.2X194
58	uvig_356033	uvig_356033_47	3.2577118486534	pep2	dolphyn_7131015221084664662	S3.0693.01X195
59	uvig_356226	uvig_356226_4	3.2468800212778	triplet	dolphyn_729306016209239860	S3.0693.01X195
60	uvig_356226	uvig_356226_4	3.24493335918749	pep1	dolphyn_729306016209239860	S3.0693.01.2X194
61	uvig_356792	uvig_356792_5	3.2240623515555	pep1	dolphyn_1261210396967700004	S3.0693.01X195
62	uvig_354826	uvig_354826_17	3.2188758248682	pep3	dolphyn_2208394949229713291	S3.0153.01X194
63	uvig_356792	uvig_356792_73	3.21486780347066	pep1	dolphyn_8388696955533151027	S3.0153.01X194
64	uvig_356955	uvig_356955_79	3.20801708153332	triplet	dolphyn_8331793465879437190	S3.0693.01.2X194
65	uvig_356792	uvig_356792_27	3.1998968582704	pep2	dolphyn_1221643508740902921	S3.0153.01X194
66	uvig_357534	uvig_357534_66	3.19499288440487	pep1	dolphyn_5409891537156302619	SO.0491.01X194
67	uvig_356792	uvig_356792_31	3.18304137185898	triplet	dolphyn_4159811842572103144	SO.0491.01X194
68	uvig_356033	uvig_356033_52	3.18096625179498	pep3	dolphyn_943715704055308272	SO.0491.01X194
69	uvig_428798	uvig_428798_57	3.16039889510922	pep1	dolphyn_2341917171310324702	S3.0153.01X194
70	uvig_396758	uvig_396758_31	3.15316328150282	pep2	dolphyn_2671384754746761599	S3.0153.01X194
71	uvig_356526	uvig_356526_32	3.1389664416399	pep3	dolphyn_51845799048653238	S3.0153.01X194
72	uvig_396758	uvig_396758_31	3.10906095886099	triplet	dolphyn_2671384754746761599	S3.0153.01X194
73	uvig_354753	uvig_354753_28	3.09557760852371	triplet	dolphyn_108369641839263133	S3.0153.01X194
74	uvig_396640	uvig_396640_60	3.09376601382536	triplet	dolphyn_8680768673135162522	S3.0693.01.2X194
75	uvig_357864	uvig_357864_91	3.08602991153477	triplet	dolphyn_2132185943774532562	S3.0153.01X194
76	uvig_428798	uvig_428798_34	3.07915388169306	triplet	dolphyn_1594882241569229004	S3.0693.01X195
77	uvig_356226	uvig_356226_38	3.07315617051879	pep1	dolphyn_386700858133017322	S3.0693.01X195
78	uvig_355148	uvig_355148_12	3.07176695982999	triplet	dolphyn_2203748326393026056	S3.0693.01X195
79	uvig_315082	uvig_315082_21	3.07130346040107	pep2	dolphyn_6873698798253845018	S3.0153.01X194
80	uvig_357441	uvig_357441_11	3.06712226964066	triplet	dolphyn_7507328556264675464	S3.0693.01X195
81	uvig_315082	uvig_315082_70	3.05022045883806	triplet	dolphyn_859668682252019432	S3.0153.01X194
82	uvig_357534	uvig_357534_66	3.0478502278161	pep1	dolphyn_5409891537156302619	S3.0693.01X195
83	uvig_315372	uvig_315372_8	3.03013370027132	triplet	dolphyn_8440031369417246092	S3.0693.01X195
84	uvig_372157	uvig_372157_1	3.02577639490237	triplet	dolphyn_4152408593971051818	S3.0693.01X195
85	ivig_601	ivig_601_125	3.01455402779458	pep1	dolphyn_3423128321780478719	S3.0153.01X194
86	ivig_601	ivig_601_100	3.01062088604774	pep3	dolphyn_8238297043422265535	S3.0153.01X194
87	ivig_4176	ivig_4176_34	3.00071981506503	triplet	dolphyn_3680617549645844911	S3.0693.01X195
88	uvig_29025	uvig_29025_6	2.96681826338935	pep3	dolphyn_4141211376878297225	S3.0153.01X194
89	uvig_315082	uvig_315082_21	2.9637254774189	triplet	dolphyn_6873698798253845018	S3.0153.01X194
90	uvig_295951	uvig_295951_10	2.9637254774189	pep3	dolphyn_6650999518034660200	S3.0693.01X195
91	uvig_354750	uvig_354750_3	2.93757335938046	pep1	dolphyn_5405373092314075256	S3.0693.01X195
92	uvig_357441	uvig_357441_55	2.92691795755363	triplet	dolphyn_6382814638260822359	S3.0693.01.2X194
93	uvig_356033	uvig_356033_10	2.91831112658541	pep3	dolphyn_2834890559616835757	SO.0491.01X194
94	ivig_601	ivig_601_53	2.91777073208428	triplet	dolphyn_9184838285516146761	S3.0153.01X194
95	uvig_354750	uvig_354750_19	2.89646427189532	pep1	dolphyn_770861247827165669	S3.0693.01X195
96	uvig_357441	uvig_357441_65	2.87807423008576	triplet	dolphyn_4483851363714024365	S3.0693.01.2X194
97	uvig_356226	uvig_356226_51	2.87582197688143	pep2	dolphyn_8836702854329654015	S3.0693.01.2X194
98	uvig_354750	uvig_354750_19	2.87016905057865	triplet	dolphyn_770861247827165669	S3.0693.01X195
99	uvig_356033	uvig_356033_37	2.86846692250811	pep2	dolphyn_8631679163584139442	S3.0693.01.2X194
100	uvig_375837	uvig_375837_48	2.85647020622048	pep3	dolphyn_3549646940544030343	S3.0693.01X195
101	uvig_355478	uvig_355478_35	2.84839168565528	pep3	dolphyn_8806861764269342187	S3.0693.01X195
102	uvig_355478	uvig_355478_23	2.84549061022345	pep1	dolphyn_3484863774746375660	S3.0693.01X195
103	uvig_357534	uvig_357534_61	2.78870810411966	triplet	dolphyn_5836260539352785505	SO.0491.01X194
104	uvig_396640	uvig_396640_60	2.77258872223978	pep3	dolphyn_8680768673135162522	S3.0693.01X195
105	uvig_356955	uvig_356955_69	2.77008559202166	pep1	dolphyn_5668493644923424079	S3.0693.01X195
106	uvig_418132	uvig_418132_24	2.7638002162067	triplet	dolphyn_79877748651475231	S3.0153.01X194
107	uvig_315372	uvig_315372_8	2.75937682826755	triplet	dolphyn_8440031369417246092	S3.0693.01.2X194
108	ivig_4424	ivig_4424_11	2.75620524298926	pep1	dolphyn_5688086125013948095	SO.0491.01X194
109	uvig_295951	uvig_295951_21	2.74919214443339	pep1	dolphyn_6598573648173312698	S3.0693.01X195
110	uvig_395437	uvig_395437_62	2.74212951475507	triplet	dolphyn_2961925849529746357	S3.0693.01.2X194
111	ivig_601	ivig_601_136	2.74148497718845	pep1	dolphyn_8279259417365039821	SO.0491.01X194
112	uvig_358797	uvig_358797_9	2.73631366637507	triplet	dolphyn_4897757316586798869	S3.0693.01X195
113	uvig_358797	uvig_358797_3	2.7330679640775	pep1	dolphyn_8887811207448440133	S3.0693.01.2X194
114	uvig_357441	uvig_357441_55	2.71800053195538	pep3	dolphyn_6382814638260822359	S3.0693.01.2X194
115	uvig_357534	uvig_357534_66	2.67621547758219	pep1	dolphyn_1450008797244235210	SO.0491.01X194
116	ivig_2475	ivig_2475_18	2.66792241001143	pep3	dolphyn_7948471697271432929	S3.0693.01X195
117	uvig_357328	uvig_357328_48	2.64617479738412	pep1	dolphyn_1038317668394306519	S3.0153.01X194
118	uvig_315082	uvig_315082_70	2.6447553507299	pep3	dolphyn_859668682252019432	S3.0153.01X194
119	uvig_355478	uvig_355478_35	2.64119789411437	triplet	dolphyn_8806861764269342187	S3.0693.01X195
120	uvig_357534	uvig_357534_61	2.64119789411437	pep1	dolphyn_5836260539352785505	SO.0491.01X194
121	uvig_356955	uvig_356955_84	2.63691217326887	pep2	dolphyn_9015307227903015062	S3.0153.01X194
122	uvig_356955	uvig_356955_8	2.61373952163097	triplet	dolphyn_5681335419240110696	S3.0153.01X194
123	uvig_354753	uvig_354753_28	2.61373952163097	pep3	dolphyn_1132008678214778391	S3.0153.01X194
124	uvig_428798	uvig_428798_62	2.60786147384678	pep3	dolphyn_2543304260786156781	S3.0693.01X195
125	ivig_3353	ivig_3353_162	2.59450815970308	pep1	dolphyn_5079017064715994587	S3.0153.01X194
126	uvig_354790	uvig_354790_17	2.59001713419062	pep2	dolphyn_8030648762919969048	SO.0491.01X194
127	uvig_428798	uvig_428798_104	2.58399755243223	triplet	dolphyn_1641026356165042594	SO.0491.01X194
128	uvig_372157	uvig_372157_1	2.58248697812686	pep1	dolphyn_4152408593971051818	S3.0693.01X195
129	uvig_428798	uvig_428798_79	2.57031952763613	triplet	dolphyn_1702644010114408456	S3.0153.01X194
130	uvig_356792	uvig_356792_31	2.5687881337687	pep1	dolphyn_4159811842572103144	SO.0491.01X194
131	uvig_80910	uvig_80910_3	2.55955019278377	triplet	dolphyn_1331713022849572150	S3.0153.01X194
132	uvig_356226	uvig_356226_50	2.55489902160804	triplet	dolphyn_1824731955653888444	S3.0153.01X194
133	uvig_356033	uvig_356033_47	2.55022611590864	pep2	dolphyn_7131015221084664662	S3.0693.01.2X194
134	ivig_896	ivig_896_200	2.54866361559075	triplet	dolphyn_6773283416387970158	S3.0153.01X194
135	uvig_354790	uvig_354790_83	2.53923699433305	pep1	dolphyn_7920268146096793101	S3.0693.01X195
136	uvig_356526	uvig_356526_44	2.53210825127229	pep3	dolphyn_2401386090760231348	SO.0491.01X194
137	uvig_358682	uvig_358682_22	2.52091708731103	triplet	dolphyn_3559398535225935904	S3.0153.01X194
138	uvig_355854	uvig_355854_17	2.51365606307399	pep2	dolphyn_1063219132920881784	S3.0693.01.2X194
139	uvig_354790	uvig_354790_72	2.50878592357794	pep2	dolphyn_5295948793162370148	SO.0491.01X194
140	uvig_315082	uvig_315082_18	2.50634193050807	triplet	dolphyn_3338085207032094404	S3.0153.01X194
141	uvig_418132	uvig_418132_24	2.50225528812261	pep1	dolphyn_79877748651475231	S3.0153.01X194
142	ivig_2475	ivig_2475_57	2.484906649788	pep2	dolphyn_8894783013327269485	SO.0491.01X194
143	uvig_428798	uvig_428798_62	2.48073127837752	triplet	dolphyn_2543304260786156781	S3.0693.01X195
144	uvig_385029	uvig_385029_26	2.47653840011748	triplet	dolphyn_3624229544839031532	SO.0491.01X194
145	uvig_358797	uvig_358797_9	2.4748563139345	pep1	dolphyn_4897757316586798869	S3.0693.01X195
146	uvig_358682	uvig_358682_46	2.47317139356958	pep1	dolphyn_1234010551816071292	S3.0693.01X195
147	uvig_358682	uvig_358682_46	2.46044317760963	triplet	dolphyn_1234010551816071292	S3.0693.01.2X194
148	uvig_356526	uvig_356526_44	2.45702144629846	triplet	dolphyn_2401386090760231348	SO.0491.01X194
149	uvig_396758	uvig_396758_8	2.45616418092235	pep1	dolphyn_8435111112702069454	S3.0693.01X195
150	uvig_396640	uvig_396640_60	2.45100509811232	pep3	dolphyn_8680768673135162522	S3.0693.01.2X194
151	uvig_355478	uvig_355478_35	2.44927947214485	pep1	dolphyn_1715485758086800406	SO.0491.01X194
152	ivig_3679	ivig_3679_56	2.44841554120559	triplet	dolphyn_3065440054305836257	S3.0153.01X194
153	ivig_601	ivig_601_100	2.44408465526775	triplet	dolphyn_8238297043422265535	S3.0153.01X194
154	uvig_428798	uvig_428798_34	2.43973493114128	triplet	dolphyn_1594882241569229004	S3.0693.01.2X194
155	uvig_356955	uvig_356955_80	2.43798973000025	triplet	dolphyn_7779600899652262199	S3.0153.01X194
156	uvig_354753	uvig_354753_28	2.43273577745909	triplet	dolphyn_1132008678214778391	S3.0153.01X194
157	uvig_396640	uvig_396640_3	2.43273577745909	triplet	dolphyn_2625918564940660169	SO.0491.01X194
158	uvig_354750	uvig_354750_19	2.43273577745909	pep1	dolphyn_770861247827165669	S3.0693.01.2X194
159	uvig_355478	uvig_355478_35	2.43273577745909	pep3	dolphyn_8806861764269342187	S3.0693.01.2X194
160	uvig_356792	uvig_356792_5	2.42214432805168	triplet	dolphyn_1261210396967700004	S3.0693.01X195
161	uvig_385029	uvig_385029_26	2.41858876875035	pep1	dolphyn_3624229544839031532	SO.0491.01X194
162	uvig_357534	uvig_357534_66	2.41323161308111	triplet	dolphyn_1450008797244235210	SO.0491.01X194
163	uvig_357534	uvig_357534_66	2.40964416528745	triplet	dolphyn_39840900880083072	SO.0491.01X194
164	ivig_601	ivig_601_53	2.39425228151987	pep1	dolphyn_9184838285516146761	S3.0153.01X194
165	uvig_356226	uvig_356226_4	2.39059597031676	triplet	dolphyn_729306016209239860	S3.0693.01.2X194
166	uvig_315082	uvig_315082_86	2.3832429960115	triplet	dolphyn_2556759923678754406	S3.0153.01X194
167	uvig_356955	uvig_356955_69	2.36930872503695	triplet	dolphyn_5668493644923424079	S3.0693.01.2X194
168	uvig_418132	uvig_418132_7	2.35801979988215	triplet	dolphyn_6896850464376645727	S3.0693.01X195
169	uvig_357534	uvig_357534_55	2.35327820730956	pep1	dolphyn_7016140561040284100	S3.0693.01X195
170	uvig_428798	uvig_428798_79	2.35042242240821	pep3	dolphyn_1702644010114408456	S3.0153.01X194
171	uvig_372157	uvig_372157_1	2.34468626901268	triplet	dolphyn_4152408593971051818	S3.0693.01.2X194
172	uvig_358682	uvig_358682_48	2.33795223683134	pep1	dolphyn_6739862506011577052	S3.0153.01X194
173	uvig_375837	uvig_375837_48	2.33505228313155	triplet	dolphyn_3549646940544030343	S3.0693.01X195
174	uvig_358797	uvig_358797_75	2.33214389523559	triplet	dolphyn_2778950575130695705	S3.0693.01X195
175	uvig_354750	uvig_354750_3	2.32727770558442	triplet	dolphyn_5405373092314075256	S3.0693.01X195
176	uvig_357534	uvig_357534_66	2.32532457996354	triplet	dolphyn_5409891537156302619	SO.0491.01X194
177	uvig_428798	uvig_428798_62	2.32238772029023	triplet	dolphyn_2543304260786156781	S3.0693.01.2X194
178	uvig_356500	uvig_356500_46	2.30558060197384	triplet	dolphyn_5528338047860422414	S3.0693.01X195
179	uvig_356500	uvig_356500_46	2.30158459266046	pep1	dolphyn_5528338047860422414	S3.0693.01X195
180	uvig_356792	uvig_356792_32	2.29556047805708	pep3	dolphyn_8310211704858527742	SO.0491.01X194
181	uvig_356033	uvig_356033_5	2.29051251175978	pep3	dolphyn_9140674006957255348	S3.0693.01X195
182	uvig_355478	uvig_355478_23	2.28136145654242	triplet	dolphyn_3484863774746375660	S3.0693.01X195
183	uvig_375837	uvig_375837_43	2.27624111765444	triplet	dolphyn_5285026894547867112	S3.0153.01X194
184	ivig_601	ivig_601_71	2.26592110862245	pep1	dolphyn_7811565622150842473	S3.0693.01X195
185	uvig_428798	uvig_428798_57	2.24918431626693	triplet	dolphyn_2341917171310324702	S3.0153.01X194
186	uvig_355854	uvig_355854_16	2.24918431626693	triplet	dolphyn_8583984308040125131	S3.0693.01X195
187	uvig_375837	uvig_375837_43	2.24601474150565	pep1	dolphyn_5285026894547867112	S3.0153.01X194
188	uvig_357441	uvig_357441_11	2.24495598015741	triplet	dolphyn_7507328556264675464	S3.0693.01.2X194
189	uvig_358797	uvig_358797_56	2.24177295359729	triplet	dolphyn_3138049032560161484	S3.0153.01X194
190	ivig_3875	ivig_3875_34	2.2364452904895	pep1	dolphyn_4703832270730379698	S3.0693.01.2X194
191	uvig_354753	uvig_354753_27	2.23323501485925	pep2	dolphyn_5219674062898066593	SO.0491.01X194
192	uvig_357864	uvig_357864_16	2.23108909128898	triplet	dolphyn_5786593082153716518	S3.0153.01X194
193	uvig_354790	uvig_354790_54	2.22678337957776	triplet	dolphyn_3743867440028981080	S3.0153.01X194
194	uvig_315372	uvig_315372_8	2.22678337957776	pep1	dolphyn_8440031369417246092	S3.0693.01X195
195	uvig_356955	uvig_356955_80	2.22245904851476	pep3	dolphyn_7779600899652262199	S3.0153.01X194
196	uvig_354790	uvig_354790_34	2.22028985026722	triplet	dolphyn_2577765430477663703	SO.0491.01X194
197	uvig_356750	uvig_356750_40	2.2181159363676	pep2	dolphyn_6764904223878988167	S3.0153.01X194
198	uvig_372157	uvig_372157_1	2.20165917440409	pep1	dolphyn_4152408593971051818	S3.0693.01.2X194
199	uvig_372157	uvig_372157_1	2.19944433407453	pep3	dolphyn_4152408593971051818	S3.0693.01X195
200	uvig_355478	uvig_355478_35	2.19277022698684	triplet	dolphyn_1715485758086800406	SO.0491.01X194
201	uvig_428798	uvig_428798_62	2.19277022698684	pep3	dolphyn_2543304260786156781	S3.0693.01.2X194
202	uvig_359660	uvig_359660_12	2.18717424148272	triplet	dolphyn_854502898817831996	S3.0693.01X195
203	uvig_354790	uvig_354790_83	2.18267479632149	pep1	dolphyn_7920268146096793101	S3.0693.01.2X194
204	ivig_3875	ivig_3875_34	2.17928687664955	triplet	dolphyn_4703832270730379698	S3.0693.01.2X194
205	uvig_295951	uvig_295951_21	2.17928687664955	pep1	dolphyn_6598573648173312698	S3.0693.01.2X194
206	uvig_354826	uvig_354826_19	2.17361471169709	triplet	dolphyn_6107801498606912680	S3.0693.01X195
207	uvig_357534	uvig_357534_55	2.17133680638409	triplet	dolphyn_7016140561040284100	S3.0693.01X195
208	uvig_354716	uvig_354716_54	2.17133680638409	pep1	dolphyn_720756587382959805	S3.0693.01X195
209	ivig_2475	ivig_2475_57	2.16561923792089	triplet	dolphyn_8894783013327269485	SO.0491.01X194
210	ivig_2749	ivig_2749_23	2.15871472257434	pep3	dolphyn_3710793979599028942	SO.0491.01X194
211	uvig_356792	uvig_356792_32	2.14943391349987	triplet	dolphyn_8310211704858527742	SO.0491.01X194
212	uvig_356792	uvig_356792_86	2.14943391349987	pep1	dolphyn_3451104416790836987	S3.0693.01X195
213	ivig_4427	ivig_4427_28	2.14593128294867	triplet	dolphyn_4349790213967476616	S3.0153.01X194
214	uvig_356792	uvig_356792_73	2.14358936150359	triplet	dolphyn_8388696955533151027	S3.0153.01X194
215	uvig_429694	uvig_429694_2	2.14241634084122	triplet	dolphyn_2281760847860363755	S3.0153.01X194
216	uvig_358797	uvig_358797_3	2.13653050866396	triplet	dolphyn_8887811207448440133	S3.0693.01.2X194
217	uvig_354750	uvig_354750_19	2.12584791449399	triplet	dolphyn_770861247827165669	S3.0693.01.2X194
218	uvig_356955	uvig_356955_69	2.11866225483312	triplet	dolphyn_5668493644923424079	S3.0693.01X195
219	uvig_358682	uvig_358682_46	2.1150499691472	triplet	dolphyn_1234010551816071292	S3.0693.01X195
220	uvig_354790	uvig_354790_17	2.1126345090356	triplet	dolphyn_8030648762919969048	SO.0491.01X194
221	uvig_358797	uvig_358797_75	2.11021320034659	pep3	dolphyn_2778950575130695705	S3.0693.01.2X194
222	ivig_464	ivig_464_10	2.10046890887191	triplet	dolphyn_1022123155601217464	S3.0693.01X195
223	uvig_354790	uvig_354790_17	2.09186406167839	triplet	dolphyn_8020399200923968824	S3.0153.01X194
224	uvig_354753	uvig_354753_25	2.09186406167839	pep3	dolphyn_3318523360688550007	S3.0693.01X195
225	ivig_601	ivig_601_125	2.089391872533	triplet	dolphyn_3423128321780478719	S3.0153.01X194
226	ivig_896	ivig_896_213	2.07317192866624	pep1	dolphyn_5182676363054091960	SO.0491.01X194
227	uvig_449019	uvig_449019_2	2.07317192866624	pep1	dolphyn_5526531722062021210	S3.0153.01X194
228	uvig_357534	uvig_357534_55	2.07317192866624	pep1	dolphyn_7016140561040284100	S3.0693.01.2X194
229	uvig_356955	uvig_356955_69	2.07191327525904	pep1	dolphyn_5668493644923424079	S3.0693.01.2X194
230	uvig_358682	uvig_358682_48	2.07065303564676	triplet	dolphyn_6739862506011577052	S3.0153.01X194
231	uvig_356792	uvig_356792_86	2.06939120582633	triplet	dolphyn_3451104416790836987	S3.0693.01.2X194
232	uvig_578696	uvig_578696_34	2.06939120582633	triplet	dolphyn_6864121023573623946	S3.0693.01X195
233	uvig_356033	uvig_356033_52	2.06559613485778	triplet	dolphyn_943715704055308272	SO.0491.01X194
234	uvig_357328	uvig_357328_30	2.06559613485778	pep1	dolphyn_6302988325230880598	S3.0693.01X195
235	uvig_385029	uvig_385029_48	2.05796251000271	triplet	dolphyn_7651246186150382957	S3.0153.01X194
236	uvig_357864	uvig_357864_16	2.05796251000271	pep1	dolphyn_5786593082153716518	S3.0153.01X194
237	uvig_358797	uvig_358797_3	2.05412373369555	triplet	dolphyn_8887811207448440133	S3.0693.01X195
238	uvig_357328	uvig_357328_37	2.05412373369555	pep2	dolphyn_8074362613255034008	S3.0693.01X195
239	uvig_354790	uvig_354790_17	2.04769284336526	pep1	dolphyn_8020399200923968824	S3.0153.01X194
240	uvig_354826	uvig_354826_19	2.04381436403668	pep1	dolphyn_6107801498606912680	S3.0693.01X195
241	uvig_358797	uvig_358797_75	2.04122032885964	pep3	dolphyn_2778950575130695705	S3.0693.01X195
242	ivig_601	ivig_601_71	2.03208784529637	triplet	dolphyn_7811565622150842473	S3.0693.01X195
243	uvig_315082	uvig_315082_86	2.03077636969855	pep2	dolphyn_2556759923678754406	S3.0153.01X194
244	uvig_396640	uvig_396640_3	2.02551319965428	pep3	dolphyn_2625918564940660169	SO.0491.01X194
245	uvig_359660	uvig_359660_12	2.02419306744936	pep3	dolphyn_854502898817831996	S3.0693.01X195
246	uvig_355286	uvig_355286_60	2.02154756326093	pep3	dolphyn_4403652552875385949	SO.0491.01X194
247	uvig_357441	uvig_357441_27	2.02022218201986	pep3	dolphyn_7699732162377460195	SO.0491.01X194
248	uvig_428798	uvig_428798_104	2.01490302054226	pep1	dolphyn_1641026356165042594	SO.0491.01X194
249	uvig_357534	uvig_357534_66	2.01356879752913	pep2	dolphyn_8853661438500247982	S3.0693.01X195
250	uvig_359660	uvig_359660_14	2.002830439308	pep3	dolphyn_1105480526397061877	S3.0693.01X195
251	uvig_357864	uvig_357864_73	2.00148000021012	triplet	dolphyn_1022216491584300793	S3.0153.01X194
252	uvig_356955	uvig_356955_84	1.99605993274078	pep3	dolphyn_9015307227903015062	S3.0153.01X194
253	ivig_4176	ivig_4176_42	1.99197551589856	triplet	dolphyn_3598399336653360325	S3.0693.01X195
254	uvig_357864	uvig_357864_53	1.99197551589856	pep2	dolphyn_60913799087811566	S3.0693.01X195
255	uvig_358797	uvig_358797_75	1.98513086220859	triplet	dolphyn_2778950575130695705	S3.0693.01.2X194
256	uvig_354826	uvig_354826_51	1.98513086220859	pep3	dolphyn_186389931387680890	S3.0153.01X194
257	ivig_601	ivig_601_71	1.97546895129686	triplet	dolphyn_5699751047647857678	S3.0153.01X194
258	uvig_396758	uvig_396758_8	1.97269117173296	triplet	dolphyn_8435111112702069454	S3.0693.01X195
259	uvig_357441	uvig_357441_11	1.96850998097255	pep3	dolphyn_7507328556264675464	S3.0693.01X195
260	uvig_385029	uvig_385029_48	1.96850998097255	pep1	dolphyn_7651246186150382957	S3.0153.01X194
261	ivig_896	ivig_896_99	1.9643112344262	pep2	dolphyn_7009820169839275791	S3.0153.01X194
262	ivig_4424	ivig_4424_28	1.96009478404727	triplet	dolphyn_2174331121997402307	S3.0153.01X194
263	uvig_356792	uvig_356792_86	1.95302761682418	pep1	dolphyn_3451104416790836987	S3.0693.01.2X194
264	uvig_315082	uvig_315082_21	1.95160817016995	triplet	dolphyn_6873698798253845018	SO.0491.01X194
265	ivig_464	ivig_464_10	1.9473377010465	pep1	dolphyn_1022123155601217464	S3.0693.01X195
266	uvig_357534	uvig_357534_66	1.9387416595767	triplet	dolphyn_5409891537156302619	S3.0693.01X195
267	uvig_357864	uvig_357864_91	1.9387416595767	pep1	dolphyn_2132185943774532562	S3.0153.01X194
268	ivig_3353	ivig_3353_162	1.9387416595767	pep3	dolphyn_5079017064715994587	S3.0153.01X194
269	uvig_355286	uvig_355286_105	1.9387416595767	pep3	dolphyn_8062508387013727832	S3.0693.01X195
270	uvig_295951	uvig_295951_21	1.93296963777958	triplet	dolphyn_6598573648173312698	S3.0693.01X195
271	ivig_4176	ivig_4176_42	1.93007108502557	pep1	dolphyn_3598399336653360325	S3.0693.01X195
272	uvig_355854	uvig_355854_16	1.92716410623426	pep2	dolphyn_8583984308040125131	S3.0693.01X195
273	uvig_315372	uvig_315372_8	1.92424865227413	pep1	dolphyn_8440031369417246092	S3.0693.01.2X194
274	uvig_355947	uvig_355947_47	1.91985947185537	triplet	dolphyn_7385846629258124154	S3.0693.01X195
275	uvig_354753	uvig_354753_25	1.91985947185537	pep1	dolphyn_3318523360688550007	S3.0693.01X195
276	ivig_4424	ivig_4424_28	1.90359895098359	pep1	dolphyn_2174331121997402307	S3.0153.01X194
277	uvig_428798	uvig_428798_120	1.89009536994892	pep3	dolphyn_3654116643004035473	S3.0693.01X195
278	uvig_428798	uvig_428798_100	1.89009536994892	pep2	dolphyn_1252579743364456718	S3.0153.01X194
279	ivig_896	ivig_896_99	1.88403474533723	triplet	dolphyn_7009820169839275791	S3.0153.01X194
280	uvig_354790	uvig_354790_60	1.88403474533723	pep1	dolphyn_2408941275062933039	S3.0153.01X194
281	uvig_428798	uvig_428798_5	1.880990602956	pep1	dolphyn_2047838254304498571	S3.0153.01X194
282	ivig_3875	ivig_3875_12	1.87640694328834	triplet	dolphyn_1453739001129547693	S3.0153.01X194
283	uvig_354790	uvig_354790_109	1.87640694328834	pep1	dolphyn_2045099095359151811	SO.0491.01X194
284	uvig_428798	uvig_428798_11	1.87487437593856	triplet	dolphyn_1009814533447099731	S3.0693.01X195
285	uvig_355478	uvig_355478_35	1.87487437593856	triplet	dolphyn_8806861764269342187	S3.0693.01.2X194
286	uvig_354790	uvig_354790_72	1.86872051036418	triplet	dolphyn_5295948793162370148	SO.0491.01X194
287	uvig_428798	uvig_428798_99	1.86408013080768	pep1	dolphyn_928185215397604021	S3.0693.01X195
288	uvig_449019	uvig_449019_2	1.86097453824953	triplet	dolphyn_5526531722062021210	S3.0153.01X194
289	uvig_359660	uvig_359660_61	1.86097453824953	pep2	dolphyn_5435310460156539778	S3.0153.01X194
290	uvig_295951	uvig_295951_21	1.85473426838944	triplet	dolphyn_6598573648173312698	S3.0693.01.2X194
291	uvig_428798	uvig_428798_99	1.8531680973567	triplet	dolphyn_928185215397604021	S3.0693.01X195
292	uvig_358682	uvig_358682_46	1.85159946958407	pep1	dolphyn_1234010551816071292	S3.0693.01.2X194
293	uvig_357441	uvig_357441_11	1.8484548129046	pep3	dolphyn_7507328556264675464	S3.0693.01.2X194
294	uvig_271818	uvig_271818_80	1.84687876844913	pep1	dolphyn_3098727688719572720	S3.0153.01X194
295	uvig_355286	uvig_355286_60	1.84371920815877	triplet	dolphyn_4403652552875385949	SO.0491.01X194
296	uvig_357328	uvig_357328_30	1.84213567655312	triplet	dolphyn_6302988325230880598	SO.0491.01X194
297	uvig_315082	uvig_315082_20	1.83736998048011	pep3	dolphyn_368075727765277874	S3.0153.01X194
298	ivig_896	ivig_896_173	1.83736998048011	pep1	dolphyn_9160780225642987009	S3.0153.01X194
299	uvig_354753	uvig_354753_35	1.83577635464483	triplet	dolphyn_2717842823504231136	S3.0693.01X195
300	uvig_356792	uvig_356792_86	1.83577635464483	triplet	dolphyn_3451104416790836987	S3.0693.01X195
301	uvig_356792	uvig_356792_98	1.83577635464483	triplet	dolphyn_4294818356788390484	S3.0693.01X195
302	uvig_428798	uvig_428798_63	1.83418018511201	triplet	dolphyn_5515750459486934947	S3.0153.01X194
303	uvig_379414	uvig_379414_3	1.83418018511201	pep2	dolphyn_892604953543163762	S3.0153.01X194
304	uvig_357328	uvig_357328_30	1.83258146374831	triplet	dolphyn_6302988325230880598	S3.0693.01X195
305	ivig_4424	ivig_4424_67	1.83258146374831	pep3	dolphyn_4974580062123850975	S3.0693.01X195
306	uvig_385029	uvig_385029_44	1.83258146374831	pep1	dolphyn_7460487519894408954	S3.0693.01X195
307	ivig_896	ivig_896_213	1.83098018238134	triplet	dolphyn_5182676363054091960	SO.0491.01X194
308	uvig_428798	uvig_428798_63	1.82616089594539	pep3	dolphyn_5515750459486934947	S3.0153.01X194
309	uvig_354826	uvig_354826_51	1.8229350866965	pep1	dolphyn_186389931387680890	S3.0153.01X194
310	uvig_356750	uvig_356750_40	1.8213182714696	triplet	dolphyn_6764904223878988167	S3.0153.01X194
311	uvig_428798	uvig_428798_79	1.81807677754543	pep1	dolphyn_1702644010114408456	S3.0153.01X194
312	uvig_356792	uvig_356792_104	1.81645208181843	pep1	dolphyn_4808483692116431512	S3.0693.01.2X194
313	ivig_1427	ivig_1427_33	1.81156209652423	pep3	dolphyn_7073228470815807673	S3.0153.01X194
314	uvig_385029	uvig_385029_39	1.81156209652423	pep3	dolphyn_175463952917582722	S3.0153.01X194
315	ivig_4427	ivig_4427_28	1.80828877117927	pep2	dolphyn_4349790213967476616	S3.0153.01X194
316	uvig_80910	uvig_80910_6	1.80170980008122	triplet	dolphyn_8989362103097529054	S3.0153.01X194
317	uvig_356226	uvig_356226_50	1.80170980008122	triplet	dolphyn_9032049106755881724	S3.0153.01X194
318	uvig_356792	uvig_356792_98	1.80170980008122	pep1	dolphyn_4294818356788390484	S3.0693.01X195
319	uvig_359660	uvig_359660_14	1.80005827204275	triplet	dolphyn_1105480526397061877	S3.0693.01X195
320	uvig_354790	uvig_354790_54	1.79840401194672	pep1	dolphyn_3743867440028981080	S3.0153.01X194
321	uvig_396640	uvig_396640_25	1.79674701073909	triplet	dolphyn_3501396119228495295	S3.0693.01X195
322	uvig_354790	uvig_354790_60	1.79508725932073	triplet	dolphyn_2408941275062933039	S3.0153.01X194
323	uvig_396640	uvig_396640_25	1.79508725932073	pep1	dolphyn_3501396119228495295	S3.0693.01X195
324	uvig_385029	uvig_385029_44	1.78507048107726	pep3	dolphyn_7460487519894408954	S3.0693.01X195
325	uvig_356955	uvig_356955_86	1.78170913337455	pep3	dolphyn_6289604364671408435	S3.0693.01X195
326	uvig_358797	uvig_358797_56	1.78170913337455	pep1	dolphyn_3138049032560161484	S3.0153.01X194
327	uvig_418132	uvig_418132_52	1.78002421300963	pep1	dolphyn_5960197278370579886	S3.0693.01X195
328	uvig_271818	uvig_271818_80	1.77833644889591	triplet	dolphyn_3098727688719572720	S3.0153.01X194
329	ivig_601	ivig_601_71	1.77833644889591	pep3	dolphyn_5699751047647857678	S3.0153.01X194
330	uvig_354790	uvig_354790_61	1.77664583141801	pep3	dolphyn_524054228212868017	S3.0693.01X195
331	uvig_385029	uvig_385029_52	1.7732559976635	pep3	dolphyn_4786623748761711736	S3.0693.01X195
332	uvig_385029	uvig_385029_132	1.76985463384001	pep3	dolphyn_2564611118874624972	S3.0693.01X195
333	uvig_356033	uvig_356033_5	1.76473079684014	triplet	dolphyn_9140674006957255348	S3.0693.01X195
334	uvig_355286	uvig_355286_105	1.76473079684014	pep1	dolphyn_8062508387013727832	S3.0693.01X195
335	ivig_2749	ivig_2749_23	1.76130026174335	triplet	dolphyn_3710793979599028942	SO.0491.01X194
336	ivig_4424	ivig_4424_51	1.76130026174335	pep1	dolphyn_5867200969279154094	S3.0693.01.2X194
337	uvig_358682	uvig_358682_22	1.7561322915849	pep2	dolphyn_3559398535225935904	S3.0153.01X194
338	uvig_379414	uvig_379414_3	1.7509374747078	triplet	dolphyn_892604953543163762	S3.0153.01X194
339	uvig_315082	uvig_315082_21	1.7509374747078	pep2	dolphyn_6873698798253845018	SO.0491.01X194
340	uvig_379414	uvig_379414_3	1.7509374747078	pep1	dolphyn_892604953543163762	S3.0153.01X194
341	uvig_385029	uvig_385029_132	1.74919985480926	triplet	dolphyn_2564611118874624972	S3.0693.01X195
342	ivig_4424	ivig_4424_67	1.74919985480926	triplet	dolphyn_4974580062123850975	S3.0693.01X195
343	uvig_356955	uvig_356955_82	1.74919985480926	pep3	dolphyn_1099074316398906168	S3.0693.01X195
344	uvig_315082	uvig_315082_60	1.7404661748405	pep1	dolphyn_2679185654020177539	S3.0153.01X194
345	uvig_354790	uvig_354790_83	1.73342389221509	triplet	dolphyn_7920268146096793101	S3.0693.01X195
346	ivig_4176	ivig_4176_40	1.72988406550997	triplet	dolphyn_4068435768287974432	S3.0693.01X195
347	uvig_418132	uvig_418132_7	1.72988406550997	pep1	dolphyn_6896850464376645727	S3.0693.01X195
348	uvig_359660	uvig_359660_12	1.7281094421516	pep1	dolphyn_7414084585888096695	S3.0693.01X195
349	uvig_385029	uvig_385029_39	1.7245507195346	triplet	dolphyn_175463952917582722	S3.0153.01X194
350	ivig_896	ivig_896_198	1.7245507195346	triplet	dolphyn_3044157423050121916	S3.0153.01X194
351	ivig_3875	ivig_3875_12	1.7245507195346	pep1	dolphyn_1453739001129547693	S3.0153.01X194
352	ivig_3679	ivig_3679_56	1.7227665977411	pep2	dolphyn_3065440054305836257	S3.0153.01X194
353	uvig_356792	uvig_356792_27	1.72097928716701	triplet	dolphyn_1221643508740902921	S3.0153.01X194
354	ivig_3353	ivig_3353_60	1.72097928716701	triplet	dolphyn_9141487855017976800	S3.0153.01X194
355	uvig_354753	uvig_354753_35	1.71918877639322	pep1	dolphyn_2717842823504231136	S3.0693.01X195
356	uvig_357328	uvig_357328_30	1.71918877639322	pep1	dolphyn_6302988325230880598	SO.0491.01X194
357	uvig_357864	uvig_357864_73	1.71559810826249	pep3	dolphyn_1022216491584300793	S3.0153.01X194
358	uvig_315082	uvig_315082_59	1.71379792775834	pep3	dolphyn_1859139536493128781	S3.0153.01X194
359	ivig_896	ivig_896_198	1.71379792775834	pep1	dolphyn_3044157423050121916	S3.0153.01X194
360	uvig_428798	uvig_428798_11	1.71018781553424	pep2	dolphyn_1009814533447099731	S3.0693.01X195
361	uvig_357328	uvig_357328_34	1.708377860289	triplet	dolphyn_1872014364428739536	S3.0693.01X195
362	uvig_354790	uvig_354790_35	1.708377860289	pep2	dolphyn_1930627560858108675	S3.0153.01X194
363	uvig_315082	uvig_315082_18	1.708377860289	pep1	dolphyn_3338085207032094404	S3.0693.01X195
364	uvig_356792	uvig_356792_104	1.70474809223843	triplet	dolphyn_4808483692116431512	S3.0693.01.2X194
365	ivig_601	ivig_601_136	1.70474809223843	triplet	dolphyn_8279259417365039821	SO.0491.01X194
366	uvig_356955	uvig_356955_8	1.70110510095992	pep3	dolphyn_5681335419240110696	S3.0153.01X194
367	uvig_385029	uvig_385029_52	1.69927861643389	triplet	dolphyn_4786623748761711736	S3.0693.01X195
368	ivig_4424	ivig_4424_11	1.69744878975681	triplet	dolphyn_5688086125013948095	SO.0491.01X194
369	uvig_357328	uvig_357328_34	1.69561560867515	pep2	dolphyn_1872014364428739536	S3.0693.01X195
370	uvig_357328	uvig_357328_36	1.69561560867515	pep3	dolphyn_5927611401092579355	S3.0153.01X194
371	uvig_315082	uvig_315082_59	1.69193913394584	triplet	dolphyn_1859139536493128781	S3.0153.01X194
372	ivig_2475	ivig_2475_40	1.69009581545155	triplet	dolphyn_1264323816676822068	S3.0693.01X195
373	uvig_354716	uvig_354716_54	1.68639895357023	triplet	dolphyn_720756587382959805	S3.0693.01X195
374	uvig_315082	uvig_315082_18	1.68454538492091	triplet	dolphyn_3338085207032094404	S3.0693.01X195
375	uvig_355947	uvig_355947_47	1.68268837417369	pep3	dolphyn_7385846629258124154	S3.0693.01X195
376	uvig_359660	uvig_359660_10	1.68082790852077	triplet	dolphyn_4808440455956128424	S3.0153.01X194
377	ivig_3353	ivig_3353_162	1.67709656090792	triplet	dolphyn_5079017064715994587	S3.0153.01X194
378	uvig_357328	uvig_357328_36	1.67709656090792	pep2	dolphyn_5927611401092579355	S3.0153.01X194
379	uvig_358797	uvig_358797_56	1.67709656090792	pep3	dolphyn_3138049032560161484	S3.0153.01X194
380	ivig_4176	ivig_4176_40	1.6752256529721	pep2	dolphyn_4068435768287974432	S3.0693.01X195
381	uvig_428798	uvig_428798_5	1.6752256529721	pep2	dolphyn_2047838254304498571	S3.0153.01X194
382	uvig_358682	uvig_358682_22	1.67335123817775	triplet	dolphyn_3559398535225935904	SO.0491.01X194
383	uvig_354753	uvig_354753_27	1.67335123817775	triplet	dolphyn_5219674062898066593	SO.0491.01X194
384	uvig_356226	uvig_356226_38	1.67147330335355	triplet	dolphyn_386700858133017322	S3.0693.01X195
385	uvig_355854	uvig_355854_54	1.66959183525385	pep2	dolphyn_5552664566303726527	S3.0693.01X195
386	uvig_428798	uvig_428798_120	1.66770682055808	pep1	dolphyn_3654116643004035473	S3.0693.01X195
387	uvig_356955	uvig_356955_84	1.66770682055808	pep1	dolphyn_9015307227903015062	S3.0153.01X194
388	uvig_357441	uvig_357441_52	1.66581824587021	pep2	dolphyn_8683759630732447324	S3.0693.01X195
389	ivig_1427	ivig_1427_33	1.66392609771817	triplet	dolphyn_7073228470815807673	S3.0153.01X194
390	uvig_356033	uvig_356033_10	1.66392609771817	pep2	dolphyn_2834890559616835757	SO.0491.01X194
391	ivig_896	ivig_896_173	1.66392609771817	pep2	dolphyn_9160780225642987009	S3.0153.01X194
392	uvig_354790	uvig_354790_35	1.66203036255327	triplet	dolphyn_1930627560858108675	S3.0153.01X194
393	uvig_357328	uvig_357328_37	1.66203036255327	triplet	dolphyn_8074362613255034008	S3.0693.01X195
394	uvig_396640	uvig_396640_60	1.66203036255327	triplet	dolphyn_8680768673135162522	S3.0153.01X194
395	uvig_358797	uvig_358797_9	1.66203036255327	pep3	dolphyn_4897757316586798869	S3.0693.01X195
396	uvig_358682	uvig_358682_22	1.66013102674962	pep3	dolphyn_3559398535225935904	SO.0491.01X194
397	uvig_356955	uvig_356955_82	1.65822807660353	triplet	dolphyn_1099074316398906168	S3.0693.01X195
398	uvig_357441	uvig_357441_52	1.65822807660353	triplet	dolphyn_8683759630732447324	S3.0693.01X195
399	uvig_355854	uvig_355854_54	1.65632149833295	pep1	dolphyn_5552664566303726527	S3.0693.01X195
400	uvig_357864	uvig_357864_3	1.65441127807683	pep2	dolphyn_3321272549414817449	S3.0693.01X195
401	uvig_356955	uvig_356955_86	1.65441127807683	pep2	dolphyn_6289604364671408435	S3.0693.01X195
402	uvig_428798	uvig_428798_31	1.65441127807683	pep2	dolphyn_1654009062247297533	S3.0693.01X195
403	uvig_315082	uvig_315082_20	1.65249740189455	pep2	dolphyn_368075727765277874	S3.0153.01X194
404	uvig_315082	uvig_315082_21	1.65249740189455	pep1	dolphyn_6873698798253845018	S3.0693.01X195
405	uvig_418132	uvig_418132_52	1.65057985576528	triplet	dolphyn_5960197278370579886	S3.0693.01X195
406	uvig_354790	uvig_354790_61	1.6467336971778	triplet	dolphyn_524054228212868017	S3.0693.01X195
407	ivig_3679	ivig_3679_56	1.6467336971778	pep1	dolphyn_3065440054305836257	S3.0153.01X194
408	uvig_428798	uvig_428798_31	1.64480505627139	triplet	dolphyn_1654009062247297533	S3.0693.01X195
409	uvig_354790	uvig_354790_83	1.64287268852034	triplet	dolphyn_7920268146096793101	S3.0693.01.2X194
410	uvig_357864	uvig_357864_3	1.64093657949347	triplet	dolphyn_3321272549414817449	S3.0693.01X195
411	uvig_315082	uvig_315082_21	1.64093657949347	pep2	dolphyn_6873698798253845018	S3.0693.01X195
412	uvig_428798	uvig_428798_100	1.63899671467564	triplet	dolphyn_1252579743364456718	S3.0153.01X194
413	uvig_357534	uvig_357534_55	1.63899671467564	triplet	dolphyn_7016140561040284100	S3.0693.01.2X194
414	uvig_359660	uvig_359660_61	1.63705307946707	triplet	dolphyn_5435310460156539778	S3.0153.01X194
415	uvig_357864	uvig_357864_53	1.63705307946707	pep3	dolphyn_60913799087811566	S3.0693.01X195
416	uvig_396640	uvig_396640_60	1.63510565918268	pep3	dolphyn_8680768673135162522	S3.0153.01X194
417	ivig_4424	ivig_4424_51	1.63315443905142	triplet	dolphyn_5867200969279154094	S3.0693.01.2X194
418	uvig_359660	uvig_359660_10	1.63315443905142	pep3	dolphyn_4808440455956128424	S3.0153.01X194
419	uvig_356226	uvig_356226_50	1.62531126159039	pep1	dolphyn_9032049106755881724	S3.0153.01X194
420	uvig_315082	uvig_315082_60	1.62334081760309	pep2	dolphyn_2679185654020177539	S3.0153.01X194
421	uvig_80910	uvig_80910_6	1.62334081760309	pep1	dolphyn_8989362103097529054	S3.0153.01X194
422	uvig_80910	uvig_80910_3	1.62334081760309	pep1	dolphyn_1331713022849572150	S3.0153.01X194
423	uvig_356526	uvig_356526_15	1.62334081760309	pep2	dolphyn_2629419548962437142	S3.0693.01X195
424	ivig_2475	ivig_2475_40	1.62334081760309	pep1	dolphyn_1264323816676822068	S3.0693.01X195
425	uvig_578696	uvig_578696_34	1.62136648329937	pep2	dolphyn_6864121023573623946	S3.0693.01X195
426	uvig_359660	uvig_359660_12	1.61938824328727	triplet	dolphyn_7414084585888096695	S3.0693.01X195
427	uvig_357441	uvig_357441_27	1.61938824328727	triplet	dolphyn_7699732162377460195	SO.0491.01X194
428	uvig_357534	uvig_357534_66	1.61740608208328	pep3	dolphyn_39840900880083072	SO.0491.01X194
429	uvig_315082	uvig_315082_18	1.61740608208328	pep1	dolphyn_3338085207032094404	S3.0153.01X194
430	ivig_3353	ivig_3353_60	1.61541998411165	pep1	dolphyn_9141487855017976800	S3.0153.01X194
431	uvig_354790	uvig_354790_109	1.61143591509677	pep2	dolphyn_2045099095359151811	S3.0153.01X194
432	uvig_354790	uvig_354790_109	1.6094379124341	triplet	dolphyn_2045099095359151811	S3.0153.01X194
433	uvig_356526	uvig_356526_15	1.6094379124341	triplet	dolphyn_2629419548962437142	S3.0693.01X195
434	uvig_357534	uvig_357534_66	1.6094379124341	pep3	dolphyn_8853661438500247982	S3.0693.01X195
435	uvig_354826	uvig_354826_51	0	triplet	dolphyn_186389931387680890	S3.0153.01X194
436	uvig_428798	uvig_428798_5	0	triplet	dolphyn_2047838254304498571	S3.0153.01X194
437	uvig_315082	uvig_315082_60	0	triplet	dolphyn_2679185654020177539	S3.0153.01X194
438	uvig_354753	uvig_354753_25	0	triplet	dolphyn_3318523360688550007	S3.0693.01X195
439	uvig_428798	uvig_428798_120	0	triplet	dolphyn_3654116643004035473	S3.0693.01X195
440	uvig_315082	uvig_315082_20	0	triplet	dolphyn_368075727765277874	S3.0153.01X194
441	uvig_355854	uvig_355854_54	0	triplet	dolphyn_5552664566303726527	S3.0693.01X195
442	uvig_357328	uvig_357328_36	0	triplet	dolphyn_5927611401092579355	S3.0153.01X194
443	uvig_357864	uvig_357864_53	0	triplet	dolphyn_60913799087811566	S3.0693.01X195
444	uvig_356955	uvig_356955_86	0	triplet	dolphyn_6289604364671408435	S3.0693.01X195
445	uvig_315082	uvig_315082_21	0	triplet	dolphyn_6873698798253845018	S3.0693.01X195
446	uvig_385029	uvig_385029_44	0	triplet	dolphyn_7460487519894408954	S3.0693.01X195
447	uvig_355286	uvig_355286_105	0	triplet	dolphyn_8062508387013727832	S3.0693.01X195
448	uvig_357534	uvig_357534_66	0	triplet	dolphyn_8853661438500247982	S3.0693.01X195
449	uvig_356955	uvig_356955_84	0	triplet	dolphyn_9015307227903015062	S3.0153.01X194
450	ivig_896	ivig_896_173	0	triplet	dolphyn_9160780225642987009	S3.0153.01X194
451	uvig_372157	uvig_372157_1	0	pep2	dolphyn_4152408593971051818	S3.0693.01X195
452	uvig_372157	uvig_372157_1	0	pep2	dolphyn_4152408593971051818	S3.0693.01.2X194
453	uvig_354750	uvig_354750_35	0	pep3	dolphyn_6372511819274151411	S3.0153.01X194
454	uvig_295951	uvig_295951_21	0	pep3	dolphyn_6598573648173312698	S3.0693.01.2X194
455	uvig_295951	uvig_295951_21	0	pep3	dolphyn_6598573648173312698	S3.0693.01X195
456	uvig_357441	uvig_357441_55	0	pep1	dolphyn_6382814638260822359	S3.0693.01.2X194
457	uvig_357441	uvig_357441_55	0	pep1	dolphyn_6382814638260822359	S3.0693.01X195
458	uvig_355854	uvig_355854_40	0	pep2	dolphyn_7452648165798672700	SO.0491.01X194
459	uvig_354790	uvig_354790_83	0	pep2	dolphyn_7920268146096793101	S3.0693.01X195
460	uvig_354790	uvig_354790_83	0	pep2	dolphyn_7920268146096793101	S3.0693.01.2X194
461	uvig_357864	uvig_357864_16	0	pep3	dolphyn_5786593082153716518	S3.0153.01X194
462	uvig_315082	uvig_315082_86	0	pep1	dolphyn_2556759923678754406	S3.0153.01X194
463	uvig_358682	uvig_358682_22	0	pep3	dolphyn_3559398535225935904	S3.0153.01X194
464	ivig_464	ivig_464_35	0	pep1	dolphyn_4864816401500577584	S3.0153.01X194
465	ivig_4176	ivig_4176_40	0	pep1	dolphyn_4068435768287974432	S3.0693.01X195
466	ivig_601	ivig_601_125	0	pep2	dolphyn_3423128321780478719	S3.0153.01X194
467	uvig_356955	uvig_356955_82	0	pep2	dolphyn_1099074316398906168	S3.0693.01X195
468	uvig_315082	uvig_315082_20	0	pep1	dolphyn_368075727765277874	S3.0153.01X194
469	uvig_356526	uvig_356526_44	0	pep2	dolphyn_2401386090760231348	SO.0491.01X194
470	ivig_2475	ivig_2475_40	0	pep2	dolphyn_1264323816676822068	S3.0693.01X195
471	uvig_358797	uvig_358797_3	0	pep3	dolphyn_8887811207448440133	S3.0693.01X195
472	uvig_358797	uvig_358797_3	0	pep3	dolphyn_8887811207448440133	S3.0693.01.2X194
473	uvig_355286	uvig_355286_60	0	pep1	dolphyn_4403652552875385949	SO.0491.01X194
474	uvig_354790	uvig_354790_60	0	pep2	dolphyn_2408941275062933039	S3.0153.01X194
475	ivig_2475	ivig_2475_40	0	pep3	dolphyn_1264323816676822068	S3.0693.01X195
476	uvig_356526	uvig_356526_32	0	pep2	dolphyn_51845799048653238	S3.0153.01X194
477	uvig_356955	uvig_356955_8	0	pep2	dolphyn_5681335419240110696	S3.0153.01X194
478	ivig_601	ivig_601_136	0	pep2	dolphyn_8279259417365039821	SO.0491.01X194
479	ivig_601	ivig_601_71	0	pep3	dolphyn_7811565622150842473	S3.0693.01X195
480	uvig_357441	uvig_357441_52	0	pep1	dolphyn_8683759630732447324	S3.0693.01X195
481	uvig_357328	uvig_357328_48	0	pep3	dolphyn_1038317668394306519	S3.0153.01X194
482	uvig_355478	uvig_355478_23	0	pep2	dolphyn_3484863774746375660	S3.0693.01X195
483	uvig_356500	uvig_356500_46	0	pep2	dolphyn_5528338047860422414	S3.0693.01X195
484	uvig_355854	uvig_355854_16	0	pep3	dolphyn_8583984308040125131	S3.0693.01X195
485	uvig_357328	uvig_357328_37	0	pep3	dolphyn_8074362613255034008	S3.0693.01X195
486	uvig_356033	uvig_356033_37	0	pep3	dolphyn_8631679163584139442	S3.0693.01.2X194
487	uvig_356033	uvig_356033_37	0	pep3	dolphyn_8631679163584139442	S3.0693.01X195
488	ivig_3353	ivig_3353_60	0	pep3	dolphyn_9141487855017976800	S3.0153.01X194
489	uvig_375837	uvig_375837_43	0	pep3	dolphyn_5285026894547867112	S3.0153.01X194
490	uvig_358682	uvig_358682_22	0	pep1	dolphyn_3559398535225935904	SO.0491.01X194
491	uvig_358682	uvig_358682_22	0	pep1	dolphyn_3559398535225935904	S3.0153.01X194
492	ivig_1427	ivig_1427_23	0	pep3	dolphyn_3003663365585265854	S3.0153.01X194
493	ivig_4424	ivig_4424_11	0	pep3	dolphyn_5688086125013948095	SO.0491.01X194
494	ivig_2475	ivig_2475_57	0	pep1	dolphyn_8894783013327269485	SO.0491.01X194
495	uvig_428798	uvig_428798_34	0	pep3	dolphyn_1594882241569229004	S3.0693.01X195
496	uvig_428798	uvig_428798_34	0	pep3	dolphyn_1594882241569229004	S3.0693.01.2X194
497	ivig_2475	ivig_2475_57	0	pep3	dolphyn_8894783013327269485	SO.0491.01X194
498	uvig_428798	uvig_428798_104	0	pep3	dolphyn_1641026356165042594	SO.0491.01X194
499	uvig_428798	uvig_428798_99	0	pep3	dolphyn_928185215397604021	S3.0693.01X195
500	uvig_356226	uvig_356226_50	0	pep3	dolphyn_9032049106755881724	S3.0153.01X194
501	ivig_3875	ivig_3875_12	0	pep2	dolphyn_1453739001129547693	S3.0153.01X194
502	uvig_354790	uvig_354790_60	0	pep3	dolphyn_2408941275062933039	S3.0153.01X194
503	uvig_356500	uvig_356500_46	0	pep3	dolphyn_5528338047860422414	S3.0693.01X195
504	uvig_354753	uvig_354753_35	0	pep2	dolphyn_2717842823504231136	S3.0693.01X195
505	uvig_357441	uvig_357441_102	0	pep1	dolphyn_8570093932859673780	S3.0153.01X194
506	ivig_896	ivig_896_99	0	pep1	dolphyn_7009820169839275791	S3.0153.01X194
507	uvig_385029	uvig_385029_132	0	pep2	dolphyn_2564611118874624972	S3.0693.01X195
508	uvig_358797	uvig_358797_3	0	pep2	dolphyn_8887811207448440133	S3.0693.01X195
509	uvig_358797	uvig_358797_3	0	pep2	dolphyn_8887811207448440133	S3.0693.01.2X194
510	uvig_315082	uvig_315082_60	0	pep3	dolphyn_2679185654020177539	S3.0153.01X194
511	uvig_449019	uvig_449019_2	0	pep3	dolphyn_5526531722062021210	S3.0153.01X194
512	uvig_357441	uvig_357441_102	0	pep2	dolphyn_8570093932859673780	S3.0153.01X194
513	uvig_385029	uvig_385029_39	0	pep1	dolphyn_175463952917582722	S3.0153.01X194
514	uvig_80910	uvig_80910_6	0	pep2	dolphyn_8989362103097529054	S3.0153.01X194
515	ivig_4427	ivig_4427_28	0	pep1	dolphyn_4349790213967476616	S3.0153.01X194
516	uvig_354826	uvig_354826_19	0	pep3	dolphyn_6107801498606912680	S3.0693.01X195
517	uvig_357328	uvig_357328_30	0	pep2	dolphyn_6302988325230880598	SO.0491.01X194
518	uvig_357328	uvig_357328_30	0	pep2	dolphyn_6302988325230880598	S3.0693.01X195
519	uvig_375837	uvig_375837_48	0	pep1	dolphyn_3549646940544030343	S3.0693.01X195
520	uvig_385029	uvig_385029_52	0	pep2	dolphyn_4786623748761711736	S3.0693.01X195
521	uvig_315082	uvig_315082_59	0	pep1	dolphyn_1859139536493128781	S3.0153.01X194
522	uvig_80910	uvig_80910_3	0	pep3	dolphyn_1331713022849572150	S3.0153.01X194
523	ivig_601	ivig_601_71	0	pep1	dolphyn_5699751047647857678	S3.0153.01X194
524	uvig_355478	uvig_355478_35	0	pep3	dolphyn_1715485758086800406	SO.0491.01X194
525	uvig_358797	uvig_358797_75	0	pep1	dolphyn_2778950575130695705	S3.0693.01X195
526	uvig_358797	uvig_358797_75	0	pep1	dolphyn_2778950575130695705	S3.0693.01.2X194
527	uvig_356750	uvig_356750_40	0	pep1	dolphyn_6764904223878988167	S3.0153.01X194
528	uvig_356226	uvig_356226_64	0	pep3	dolphyn_763083883244085660	S3.0153.01X194
529	uvig_355478	uvig_355478_35	0	pep1	dolphyn_8806861764269342187	S3.0693.01.2X194
530	uvig_355478	uvig_355478_35	0	pep1	dolphyn_8806861764269342187	S3.0693.01X195
531	uvig_428798	uvig_428798_104	0	pep2	dolphyn_1641026356165042594	SO.0491.01X194
532	uvig_428798	uvig_428798_62	0	pep2	dolphyn_2543304260786156781	S3.0693.01X195
533	uvig_428798	uvig_428798_62	0	pep2	dolphyn_2543304260786156781	S3.0693.01.2X194
534	uvig_359660	uvig_359660_61	0	pep3	dolphyn_5435310460156539778	S3.0153.01X194
535	uvig_357534	uvig_357534_66	0	pep3	dolphyn_1450008797244235210	SO.0491.01X194
536	ivig_896	ivig_896_198	0	pep2	dolphyn_3044157423050121916	S3.0153.01X194
537	uvig_359660	uvig_359660_10	0	pep2	dolphyn_4808440455956128424	S3.0153.01X194
538	ivig_4424	ivig_4424_51	0	pep3	dolphyn_5867200969279154094	S3.0693.01.2X194
539	uvig_356792	uvig_356792_32	0	pep1	dolphyn_8310211704858527742	SO.0491.01X194
540	uvig_354716	uvig_354716_54	0	pep2	dolphyn_720756587382959805	S3.0693.01X195
541	uvig_355947	uvig_355947_47	0	pep2	dolphyn_7385846629258124154	S3.0693.01X195
542	uvig_395437	uvig_395437_62	0	pep3	dolphyn_2961925849529746357	S3.0693.01.2X194
543	uvig_395437	uvig_395437_62	0	pep3	dolphyn_2961925849529746357	S3.0693.01X195
544	uvig_356033	uvig_356033_5	0	pep2	dolphyn_9140674006957255348	S3.0693.01X195
545	uvig_396640	uvig_396640_60	0	pep2	dolphyn_8680768673135162522	S3.0153.01X194
546	uvig_396640	uvig_396640_60	0	pep2	dolphyn_8680768673135162522	S3.0693.01.2X194
547	uvig_396640	uvig_396640_60	0	pep2	dolphyn_8680768673135162522	S3.0693.01X195
548	uvig_356033	uvig_356033_5	0	pep1	dolphyn_9140674006957255348	S3.0693.01X195
549	uvig_295951	uvig_295951_10	0	pep2	dolphyn_6650999518034660200	S3.0693.01X195
550	uvig_357328	uvig_357328_30	0	pep3	dolphyn_6302988325230880598	S3.0693.01X195
551	uvig_357328	uvig_357328_30	0	pep3	dolphyn_6302988325230880598	SO.0491.01X194
552	uvig_418132	uvig_418132_52	0	pep2	dolphyn_5960197278370579886	S3.0693.01X195
553	ivig_464	ivig_464_10	0	pep2	dolphyn_1022123155601217464	S3.0693.01X195
554	uvig_354753	uvig_354753_27	0	pep3	dolphyn_5219674062898066593	SO.0491.01X194
555	uvig_356792	uvig_356792_104	0	pep2	dolphyn_4808483692116431512	S3.0693.01.2X194
556	uvig_449019	uvig_449019_2	0	pep2	dolphyn_5526531722062021210	S3.0153.01X194
557	uvig_354826	uvig_354826_17	0	pep1	dolphyn_2208394949229713291	S3.0153.01X194
558	uvig_358682	uvig_358682_46	0	pep3	dolphyn_1234010551816071292	S3.0693.01X195
559	uvig_358682	uvig_358682_46	0	pep3	dolphyn_1234010551816071292	S3.0693.01.2X194
560	uvig_80910	uvig_80910_6	0	pep3	dolphyn_8989362103097529054	S3.0153.01X194
561	uvig_29025	uvig_29025_6	0	pep1	dolphyn_4141211376878297225	S3.0153.01X194
562	uvig_428798	uvig_428798_34	0	pep1	dolphyn_1594882241569229004	S3.0693.01.2X194
563	uvig_428798	uvig_428798_34	0	pep1	dolphyn_1594882241569229004	S3.0693.01X195
564	uvig_357534	uvig_357534_66	0	pep3	dolphyn_5409891537156302619	SO.0491.01X194
565	uvig_357534	uvig_357534_66	0	pep3	dolphyn_5409891537156302619	S3.0693.01X195
566	ivig_3875	ivig_3875_34	0	pep2	dolphyn_4703832270730379698	S3.0693.01.2X194
567	uvig_356033	uvig_356033_52	0	pep2	dolphyn_943715704055308272	SO.0491.01X194
568	uvig_379414	uvig_379414_3	0	pep3	dolphyn_892604953543163762	S3.0153.01X194
569	uvig_396758	uvig_396758_8	0	pep3	dolphyn_8435111112702069454	S3.0693.01X195
570	uvig_359660	uvig_359660_14	0	pep1	dolphyn_1105480526397061877	S3.0693.01X195
571	uvig_354750	uvig_354750_19	0	pep3	dolphyn_770861247827165669	S3.0693.01.2X194
572	uvig_354750	uvig_354750_19	0	pep3	dolphyn_770861247827165669	S3.0693.01X195
573	uvig_354753	uvig_354753_28	0	pep3	dolphyn_108369641839263133	S3.0153.01X194
574	uvig_354753	uvig_354753_28	0	pep2	dolphyn_1132008678214778391	S3.0153.01X194
575	uvig_355854	uvig_355854_40	0	pep1	dolphyn_7452648165798672700	SO.0491.01X194
576	uvig_354753	uvig_354753_27	0	pep1	dolphyn_5219674062898066593	SO.0491.01X194
577	uvig_428798	uvig_428798_100	0	pep3	dolphyn_1252579743364456718	S3.0153.01X194
578	uvig_356955	uvig_356955_82	0	pep1	dolphyn_1099074316398906168	S3.0693.01X195
579	uvig_356750	uvig_356750_40	0	pep3	dolphyn_6764904223878988167	S3.0153.01X194
580	uvig_359660	uvig_359660_12	0	pep2	dolphyn_854502898817831996	S3.0693.01X195
581	ivig_2475	ivig_2475_18	0	pep2	dolphyn_7948471697271432929	S3.0693.01X195
582	ivig_896	ivig_896_213	0	pep3	dolphyn_5182676363054091960	SO.0491.01X194
583	uvig_355854	uvig_355854_17	0	pep3	dolphyn_1063219132920881784	S3.0693.01.2X194
584	uvig_355854	uvig_355854_17	0	pep3	dolphyn_1063219132920881784	S3.0693.01X195
585	uvig_357441	uvig_357441_65	0	pep1	dolphyn_4483851363714024365	S3.0693.01X195
586	uvig_357441	uvig_357441_65	0	pep1	dolphyn_4483851363714024365	S3.0693.01.2X194
587	uvig_354826	uvig_354826_19	0	pep2	dolphyn_6107801498606912680	S3.0693.01X195
588	uvig_357328	uvig_357328_37	0	pep1	dolphyn_8074362613255034008	S3.0693.01X195
589	uvig_356226	uvig_356226_50	0	pep1	dolphyn_1824731955653888444	S3.0153.01X194
590	ivig_2475	ivig_2475_18	0	pep1	dolphyn_7948471697271432929	S3.0693.01X195
591	uvig_354790	uvig_354790_109	0	pep2	dolphyn_2045099095359151811	SO.0491.01X194
592	uvig_355478	uvig_355478_35	0	pep2	dolphyn_8806861764269342187	S3.0693.01X195
593	uvig_355478	uvig_355478_35	0	pep2	dolphyn_8806861764269342187	S3.0693.01.2X194
594	uvig_357441	uvig_357441_27	0	pep2	dolphyn_7699732162377460195	SO.0491.01X194
595	uvig_355148	uvig_355148_12	0	pep3	dolphyn_2203748326393026056	S3.0693.01X195
596	uvig_356226	uvig_356226_38	0	pep2	dolphyn_386700858133017322	S3.0693.01X195
597	uvig_359660	uvig_359660_12	0	pep1	dolphyn_854502898817831996	S3.0693.01X195
598	uvig_356792	uvig_356792_5	0	pep2	dolphyn_1261210396967700004	S3.0693.01X195
599	uvig_356033	uvig_356033_47	0	pep1	dolphyn_7131015221084664662	S3.0693.01X195
600	uvig_356033	uvig_356033_47	0	pep1	dolphyn_7131015221084664662	S3.0693.01.2X194
601	uvig_358682	uvig_358682_48	0	pep3	dolphyn_6739862506011577052	S3.0153.01X194
602	uvig_356792	uvig_356792_32	0	pep2	dolphyn_8310211704858527742	SO.0491.01X194
603	uvig_357534	uvig_357534_55	0	pep2	dolphyn_7016140561040284100	S3.0693.01X195
604	uvig_357534	uvig_357534_55	0	pep2	dolphyn_7016140561040284100	S3.0693.01.2X194
605	ivig_4427	ivig_4427_28	0	pep3	dolphyn_4349790213967476616	S3.0153.01X194
606	uvig_418132	uvig_418132_7	0	pep2	dolphyn_6896850464376645727	S3.0693.01X195
607	uvig_271818	uvig_271818_80	0	pep2	dolphyn_3098727688719572720	S3.0153.01X194
608	ivig_4176	ivig_4176_34	0	pep3	dolphyn_3680617549645844911	S3.0693.01X195
609	uvig_357534	uvig_357534_66	0	pep1	dolphyn_8853661438500247982	S3.0693.01X195
610	uvig_354790	uvig_354790_34	0	pep3	dolphyn_2577765430477663703	SO.0491.01X194
611	uvig_385029	uvig_385029_44	0	pep2	dolphyn_7460487519894408954	S3.0693.01X195
612	ivig_601	ivig_601_53	0	pep3	dolphyn_9184838285516146761	S3.0153.01X194
613	ivig_896	ivig_896_200	0	pep3	dolphyn_6773283416387970158	S3.0153.01X194
614	uvig_354826	uvig_354826_51	0	pep2	dolphyn_186389931387680890	S3.0153.01X194
615	uvig_359660	uvig_359660_12	0	pep2	dolphyn_7414084585888096695	S3.0693.01X195
616	uvig_385029	uvig_385029_26	0	pep3	dolphyn_3624229544839031532	SO.0491.01X194
617	uvig_354790	uvig_354790_35	0	pep3	dolphyn_1930627560858108675	S3.0153.01X194
618	ivig_4424	ivig_4424_11	0	pep2	dolphyn_5688086125013948095	SO.0491.01X194
619	uvig_354790	uvig_354790_34	0	pep1	dolphyn_2577765430477663703	SO.0491.01X194
620	ivig_601	ivig_601_136	0	pep3	dolphyn_8279259417365039821	SO.0491.01X194
621	uvig_354790	uvig_354790_54	0	pep2	dolphyn_3743867440028981080	S3.0153.01X194
622	ivig_601	ivig_601_71	0	pep2	dolphyn_5699751047647857678	S3.0153.01X194
623	uvig_355286	uvig_355286_105	0	pep2	dolphyn_8062508387013727832	S3.0693.01X195
624	uvig_375837	uvig_375837_43	0	pep2	dolphyn_5285026894547867112	S3.0153.01X194
625	uvig_355854	uvig_355854_17	0	pep1	dolphyn_1063219132920881784	S3.0693.01.2X194
626	uvig_355854	uvig_355854_17	0	pep1	dolphyn_1063219132920881784	S3.0693.01X195
627	uvig_357864	uvig_357864_3	0	pep3	dolphyn_3321272549414817449	S3.0693.01X195
628	uvig_357534	uvig_357534_61	0	pep3	dolphyn_5836260539352785505	SO.0491.01X194
629	uvig_354790	uvig_354790_17	0	pep3	dolphyn_8020399200923968824	S3.0153.01X194
630	uvig_354753	uvig_354753_25	0	pep2	dolphyn_3318523360688550007	S3.0693.01X195
631	ivig_896	ivig_896_213	0	pep2	dolphyn_5182676363054091960	SO.0491.01X194
632	uvig_357534	uvig_357534_66	0	pep2	dolphyn_39840900880083072	SO.0491.01X194
633	uvig_428798	uvig_428798_100	0	pep1	dolphyn_1252579743364456718	S3.0153.01X194
634	uvig_385029	uvig_385029_52	0	pep1	dolphyn_4786623748761711736	S3.0693.01X195
635	uvig_29025	uvig_29025_6	0	pep2	dolphyn_4141211376878297225	S3.0153.01X194
636	ivig_896	ivig_896_200	0	pep1	dolphyn_6773283416387970158	S3.0153.01X194
637	uvig_355478	uvig_355478_35	0	pep2	dolphyn_1715485758086800406	SO.0491.01X194
638	uvig_354790	uvig_354790_35	0	pep1	dolphyn_1930627560858108675	S3.0153.01X194
639	ivig_601	ivig_601_53	0	pep2	dolphyn_9184838285516146761	S3.0153.01X194
640	uvig_356226	uvig_356226_50	0	pep2	dolphyn_9032049106755881724	S3.0153.01X194
641	uvig_354790	uvig_354790_83	0	pep3	dolphyn_7920268146096793101	S3.0693.01X195
642	uvig_354790	uvig_354790_83	0	pep3	dolphyn_7920268146096793101	S3.0693.01.2X194
643	uvig_356955	uvig_356955_8	0	pep1	dolphyn_5681335419240110696	S3.0153.01X194
644	uvig_356792	uvig_356792_31	0	pep3	dolphyn_4159811842572103144	SO.0491.01X194
645	uvig_428798	uvig_428798_5	0	pep3	dolphyn_2047838254304498571	S3.0153.01X194
646	uvig_356526	uvig_356526_32	0	pep1	dolphyn_51845799048653238	S3.0153.01X194
647	uvig_372157	uvig_372157_1	0	pep3	dolphyn_4152408593971051818	S3.0693.01.2X194
648	ivig_3353	ivig_3353_162	0	pep2	dolphyn_5079017064715994587	S3.0153.01X194
649	ivig_896	ivig_896_173	0	pep3	dolphyn_9160780225642987009	S3.0153.01X194
650	uvig_354790	uvig_354790_61	0	pep1	dolphyn_524054228212868017	S3.0693.01X195
651	uvig_354753	uvig_354753_35	0	pep3	dolphyn_2717842823504231136	S3.0693.01X195
652	uvig_357534	uvig_357534_66	0	pep2	dolphyn_5409891537156302619	SO.0491.01X194
653	uvig_357534	uvig_357534_66	0	pep2	dolphyn_5409891537156302619	S3.0693.01X195
654	uvig_418132	uvig_418132_24	0	pep2	dolphyn_79877748651475231	S3.0153.01X194
655	uvig_356955	uvig_356955_79	0	pep3	dolphyn_8331793465879437190	S3.0693.01.2X194
656	uvig_356955	uvig_356955_79	0	pep3	dolphyn_8331793465879437190	S3.0693.01X195
657	uvig_354790	uvig_354790_54	0	pep3	dolphyn_3743867440028981080	S3.0153.01X194
658	uvig_356526	uvig_356526_44	0	pep1	dolphyn_2401386090760231348	SO.0491.01X194
659	uvig_356033	uvig_356033_37	0	pep1	dolphyn_8631679163584139442	S3.0693.01X195
660	uvig_356033	uvig_356033_37	0	pep1	dolphyn_8631679163584139442	S3.0693.01.2X194
661	ivig_2749	ivig_2749_23	0	pep1	dolphyn_3710793979599028942	SO.0491.01X194
662	uvig_358682	uvig_358682_22	0	pep2	dolphyn_3559398535225935904	SO.0491.01X194
663	uvig_315372	uvig_315372_8	0	pep2	dolphyn_8440031369417246092	S3.0693.01.2X194
664	uvig_315372	uvig_315372_8	0	pep2	dolphyn_8440031369417246092	S3.0693.01X195
665	ivig_464	ivig_464_35	0	pep3	dolphyn_4864816401500577584	S3.0153.01X194
666	uvig_315082	uvig_315082_70	0	pep1	dolphyn_859668682252019432	S3.0153.01X194
667	uvig_357441	uvig_357441_55	0	pep2	dolphyn_6382814638260822359	S3.0693.01.2X194
668	uvig_357441	uvig_357441_55	0	pep2	dolphyn_6382814638260822359	S3.0693.01X195
669	uvig_357534	uvig_357534_55	0	pep3	dolphyn_7016140561040284100	S3.0693.01.2X194
670	uvig_357534	uvig_357534_55	0	pep3	dolphyn_7016140561040284100	S3.0693.01X195
671	uvig_359660	uvig_359660_12	0	pep3	dolphyn_7414084585888096695	S3.0693.01X195
672	uvig_578696	uvig_578696_34	0	pep3	dolphyn_6864121023573623946	S3.0693.01X195
673	uvig_396758	uvig_396758_31	0	pep1	dolphyn_2671384754746761599	S3.0153.01X194
674	ivig_601	ivig_601_71	0	pep2	dolphyn_7811565622150842473	S3.0693.01X195
675	ivig_3679	ivig_3679_56	0	pep3	dolphyn_3065440054305836257	S3.0153.01X194
676	uvig_354790	uvig_354790_61	0	pep2	dolphyn_524054228212868017	S3.0693.01X195
677	uvig_355148	uvig_355148_12	0	pep2	dolphyn_2203748326393026056	S3.0693.01X195
678	uvig_356792	uvig_356792_86	0	pep3	dolphyn_3451104416790836987	S3.0693.01.2X194
679	uvig_356792	uvig_356792_86	0	pep3	dolphyn_3451104416790836987	S3.0693.01X195
680	uvig_354750	uvig_354750_3	0	pep3	dolphyn_5405373092314075256	S3.0693.01X195
681	uvig_359660	uvig_359660_61	0	pep1	dolphyn_5435310460156539778	S3.0153.01X194
682	uvig_354750	uvig_354750_19	0	pep2	dolphyn_770861247827165669	S3.0693.01X195
683	uvig_354750	uvig_354750_19	0	pep2	dolphyn_770861247827165669	S3.0693.01.2X194
684	uvig_418132	uvig_418132_7	0	pep3	dolphyn_6896850464376645727	S3.0693.01X195
685	uvig_354790	uvig_354790_109	0	pep3	dolphyn_2045099095359151811	SO.0491.01X194
686	uvig_354790	uvig_354790_109	0	pep3	dolphyn_2045099095359151811	S3.0153.01X194
687	uvig_354790	uvig_354790_17	0	pep3	dolphyn_8030648762919969048	SO.0491.01X194
688	uvig_357534	uvig_357534_61	0	pep2	dolphyn_5836260539352785505	SO.0491.01X194
689	uvig_356955	uvig_356955_80	0	pep1	dolphyn_7779600899652262199	S3.0153.01X194
690	uvig_355478	uvig_355478_23	0	pep3	dolphyn_3484863774746375660	S3.0693.01X195
691	uvig_354790	uvig_354790_72	0	pep1	dolphyn_5295948793162370148	SO.0491.01X194
692	ivig_3353	ivig_3353_60	0	pep2	dolphyn_9141487855017976800	S3.0153.01X194
693	uvig_357864	uvig_357864_73	0	pep1	dolphyn_1022216491584300793	S3.0153.01X194
694	uvig_315082	uvig_315082_21	0	pep1	dolphyn_6873698798253845018	SO.0491.01X194
695	uvig_315082	uvig_315082_21	0	pep1	dolphyn_6873698798253845018	S3.0153.01X194
696	ivig_896	ivig_896_198	0	pep3	dolphyn_3044157423050121916	S3.0153.01X194
697	ivig_1427	ivig_1427_33	0	pep2	dolphyn_7073228470815807673	S3.0153.01X194
698	uvig_396758	uvig_396758_31	0	pep3	dolphyn_2671384754746761599	S3.0153.01X194
699	uvig_354753	uvig_354753_28	0	pep2	dolphyn_108369641839263133	S3.0153.01X194
700	uvig_315372	uvig_315372_8	0	pep3	dolphyn_8440031369417246092	S3.0693.01.2X194
701	uvig_315372	uvig_315372_8	0	pep3	dolphyn_8440031369417246092	S3.0693.01X195
702	uvig_315082	uvig_315082_70	0	pep2	dolphyn_859668682252019432	S3.0153.01X194
703	uvig_396640	uvig_396640_3	0	pep1	dolphyn_2625918564940660169	SO.0491.01X194
704	uvig_428798	uvig_428798_31	0	pep3	dolphyn_1654009062247297533	S3.0693.01X195
705	uvig_357328	uvig_357328_34	0	pep1	dolphyn_1872014364428739536	S3.0693.01X195
706	uvig_395437	uvig_395437_62	0	pep1	dolphyn_2961925849529746357	S3.0693.01X195
707	uvig_395437	uvig_395437_62	0	pep1	dolphyn_2961925849529746357	S3.0693.01.2X194
708	uvig_295951	uvig_295951_21	0	pep2	dolphyn_6598573648173312698	S3.0693.01X195
709	uvig_295951	uvig_295951_21	0	pep2	dolphyn_6598573648173312698	S3.0693.01.2X194
710	uvig_295951	uvig_295951_10	0	pep1	dolphyn_6650999518034660200	S3.0693.01X195
711	uvig_315082	uvig_315082_18	0	pep2	dolphyn_3338085207032094404	S3.0693.01X195
712	uvig_356955	uvig_356955_80	0	pep2	dolphyn_7779600899652262199	S3.0153.01X194
713	ivig_601	ivig_601_125	0	pep3	dolphyn_3423128321780478719	S3.0153.01X194
714	uvig_356226	uvig_356226_64	0	pep1	dolphyn_763083883244085660	S3.0153.01X194
715	uvig_356033	uvig_356033_52	0	pep1	dolphyn_943715704055308272	SO.0491.01X194
716	ivig_1427	ivig_1427_23	0	pep1	dolphyn_3003663365585265854	S3.0153.01X194
717	uvig_356226	uvig_356226_51	0	pep3	dolphyn_8836702854329654015	S3.0693.01.2X194
718	uvig_356226	uvig_356226_51	0	pep3	dolphyn_8836702854329654015	S3.0693.01X195
719	uvig_428798	uvig_428798_11	0	pep1	dolphyn_1009814533447099731	S3.0693.01X195
720	uvig_356792	uvig_356792_104	0	pep3	dolphyn_4808483692116431512	S3.0693.01.2X194
721	uvig_354750	uvig_354750_35	0	pep2	dolphyn_6372511819274151411	S3.0153.01X194
722	uvig_355286	uvig_355286_60	0	pep2	dolphyn_4403652552875385949	SO.0491.01X194
723	uvig_354790	uvig_354790_17	0	pep1	dolphyn_8030648762919969048	SO.0491.01X194
724	uvig_358797	uvig_358797_9	0	pep2	dolphyn_4897757316586798869	S3.0693.01X195
725	uvig_356792	uvig_356792_73	0	pep3	dolphyn_8388696955533151027	S3.0153.01X194
726	ivig_4176	ivig_4176_34	0	pep2	dolphyn_3680617549645844911	S3.0693.01X195
727	uvig_385029	uvig_385029_132	0	pep1	dolphyn_2564611118874624972	S3.0693.01X195
728	uvig_385029	uvig_385029_48	0	pep3	dolphyn_7651246186150382957	S3.0153.01X194
729	uvig_354826	uvig_354826_17	0	pep2	dolphyn_2208394949229713291	S3.0153.01X194
730	uvig_355854	uvig_355854_16	0	pep1	dolphyn_8583984308040125131	S3.0693.01X195
731	ivig_601	ivig_601_100	0	pep2	dolphyn_8238297043422265535	S3.0153.01X194
732	uvig_357645	uvig_357645_56	0	pep1	dolphyn_7010757486289993497	S3.0153.01X194
733	uvig_357864	uvig_357864_73	0	pep2	dolphyn_1022216491584300793	S3.0153.01X194
734	uvig_375837	uvig_375837_48	0	pep2	dolphyn_3549646940544030343	S3.0693.01X195
735	uvig_354753	uvig_354753_28	0	pep1	dolphyn_1132008678214778391	S3.0153.01X194
736	uvig_358682	uvig_358682_48	0	pep2	dolphyn_6739862506011577052	S3.0153.01X194
737	ivig_3875	ivig_3875_34	0	pep3	dolphyn_4703832270730379698	S3.0693.01.2X194
738	uvig_359660	uvig_359660_14	0	pep2	dolphyn_1105480526397061877	S3.0693.01X195
739	uvig_354716	uvig_354716_54	0	pep3	dolphyn_720756587382959805	S3.0693.01X195
740	uvig_385029	uvig_385029_26	0	pep2	dolphyn_3624229544839031532	SO.0491.01X194
741	uvig_357645	uvig_357645_56	0	pep2	dolphyn_7010757486289993497	S3.0153.01X194
742	ivig_4424	ivig_4424_67	0	pep1	dolphyn_4974580062123850975	S3.0693.01X195
743	uvig_357864	uvig_357864_91	0	pep2	dolphyn_2132185943774532562	S3.0153.01X194
744	uvig_418132	uvig_418132_24	0	pep3	dolphyn_79877748651475231	S3.0153.01X194
745	uvig_428798	uvig_428798_63	0	pep1	dolphyn_5515750459486934947	S3.0153.01X194
746	ivig_4424	ivig_4424_28	0	pep2	dolphyn_2174331121997402307	S3.0153.01X194
747	uvig_428798	uvig_428798_62	0	pep1	dolphyn_2543304260786156781	S3.0693.01X195
748	uvig_428798	uvig_428798_62	0	pep1	dolphyn_2543304260786156781	S3.0693.01.2X194
749	uvig_357441	uvig_357441_65	0	pep2	dolphyn_4483851363714024365	S3.0693.01.2X194
750	uvig_357441	uvig_357441_65	0	pep2	dolphyn_4483851363714024365	S3.0693.01X195
751	uvig_356792	uvig_356792_73	0	pep2	dolphyn_8388696955533151027	S3.0153.01X194
752	ivig_2749	ivig_2749_23	0	pep2	dolphyn_3710793979599028942	SO.0491.01X194
753	uvig_428798	uvig_428798_11	0	pep3	dolphyn_1009814533447099731	S3.0693.01X195
754	uvig_356226	uvig_356226_4	0	pep2	dolphyn_729306016209239860	S3.0693.01X195
755	uvig_356226	uvig_356226_4	0	pep2	dolphyn_729306016209239860	S3.0693.01.2X194
756	uvig_385029	uvig_385029_48	0	pep2	dolphyn_7651246186150382957	S3.0153.01X194
757	uvig_354790	uvig_354790_109	0	pep1	dolphyn_2045099095359151811	S3.0153.01X194
758	uvig_429694	uvig_429694_2	0	pep2	dolphyn_2281760847860363755	S3.0153.01X194
759	uvig_271818	uvig_271818_80	0	pep3	dolphyn_3098727688719572720	S3.0153.01X194
760	uvig_80910	uvig_80910_3	0	pep2	dolphyn_1331713022849572150	S3.0153.01X194
761	uvig_356955	uvig_356955_69	0	pep3	dolphyn_5668493644923424079	S3.0693.01X195
762	uvig_356955	uvig_356955_69	0	pep3	dolphyn_5668493644923424079	S3.0693.01.2X194
763	uvig_356226	uvig_356226_50	0	pep3	dolphyn_1824731955653888444	S3.0153.01X194
764	uvig_359660	uvig_359660_10	0	pep1	dolphyn_4808440455956128424	S3.0153.01X194
765	uvig_396758	uvig_396758_8	0	pep2	dolphyn_8435111112702069454	S3.0693.01X195
766	uvig_357864	uvig_357864_53	0	pep1	dolphyn_60913799087811566	S3.0693.01X195
767	uvig_358797	uvig_358797_56	0	pep2	dolphyn_3138049032560161484	S3.0153.01X194
768	uvig_428798	uvig_428798_57	0	pep2	dolphyn_2341917171310324702	S3.0153.01X194
769	uvig_355854	uvig_355854_54	0	pep3	dolphyn_5552664566303726527	S3.0693.01X195
770	uvig_315082	uvig_315082_59	0	pep2	dolphyn_1859139536493128781	S3.0153.01X194
771	ivig_3875	ivig_3875_12	0	pep3	dolphyn_1453739001129547693	S3.0153.01X194
772	uvig_357534	uvig_357534_66	0	pep2	dolphyn_1450008797244235210	SO.0491.01X194
773	uvig_357328	uvig_357328_48	0	pep2	dolphyn_1038317668394306519	S3.0153.01X194
774	ivig_4176	ivig_4176_40	0	pep3	dolphyn_4068435768287974432	S3.0693.01X195
775	uvig_428798	uvig_428798_99	0	pep2	dolphyn_928185215397604021	S3.0693.01X195
776	uvig_356792	uvig_356792_5	0	pep3	dolphyn_1261210396967700004	S3.0693.01X195
777	uvig_356526	uvig_356526_15	0	pep1	dolphyn_2629419548962437142	S3.0693.01X195
778	uvig_578696	uvig_578696_34	0	pep1	dolphyn_6864121023573623946	S3.0693.01X195
779	uvig_315082	uvig_315082_86	0	pep3	dolphyn_2556759923678754406	S3.0153.01X194
780	uvig_356792	uvig_356792_98	0	pep2	dolphyn_4294818356788390484	S3.0693.01X195
781	uvig_357441	uvig_357441_11	0	pep1	dolphyn_7507328556264675464	S3.0693.01X195
782	uvig_357441	uvig_357441_11	0	pep1	dolphyn_7507328556264675464	S3.0693.01.2X194
783	uvig_356792	uvig_356792_31	0	pep2	dolphyn_4159811842572103144	SO.0491.01X194
784	uvig_357534	uvig_357534_66	0	pep1	dolphyn_39840900880083072	SO.0491.01X194
785	ivig_601	ivig_601_100	0	pep1	dolphyn_8238297043422265535	S3.0153.01X194
786	uvig_356526	uvig_356526_15	0	pep3	dolphyn_2629419548962437142	S3.0693.01X195
787	ivig_4424	ivig_4424_28	0	pep3	dolphyn_2174331121997402307	S3.0153.01X194
788	uvig_356792	uvig_356792_86	0	pep2	dolphyn_3451104416790836987	S3.0693.01X195
789	uvig_356792	uvig_356792_86	0	pep2	dolphyn_3451104416790836987	S3.0693.01.2X194
790	uvig_396640	uvig_396640_25	0	pep2	dolphyn_3501396119228495295	S3.0693.01X195
791	uvig_428798	uvig_428798_79	0	pep2	dolphyn_1702644010114408456	S3.0153.01X194
792	uvig_428798	uvig_428798_63	0	pep2	dolphyn_5515750459486934947	S3.0153.01X194
793	uvig_396640	uvig_396640_25	0	pep3	dolphyn_3501396119228495295	S3.0693.01X195
794	uvig_356792	uvig_356792_27	0	pep3	dolphyn_1221643508740902921	S3.0153.01X194
795	uvig_355947	uvig_355947_47	0	pep1	dolphyn_7385846629258124154	S3.0693.01X195
796	ivig_4176	ivig_4176_42	0	pep2	dolphyn_3598399336653360325	S3.0693.01X195
797	uvig_357864	uvig_357864_16	0	pep2	dolphyn_5786593082153716518	S3.0153.01X194
798	uvig_315082	uvig_315082_18	0	pep3	dolphyn_3338085207032094404	S3.0153.01X194
799	uvig_315082	uvig_315082_18	0	pep3	dolphyn_3338085207032094404	S3.0693.01X195
800	uvig_356792	uvig_356792_98	0	pep3	dolphyn_4294818356788390484	S3.0693.01X195
801	uvig_357328	uvig_357328_36	0	pep1	dolphyn_5927611401092579355	S3.0153.01X194
802	uvig_396640	uvig_396640_60	0	pep1	dolphyn_8680768673135162522	S3.0693.01X195
803	uvig_396640	uvig_396640_60	0	pep1	dolphyn_8680768673135162522	S3.0693.01.2X194
804	uvig_396640	uvig_396640_60	0	pep1	dolphyn_8680768673135162522	S3.0153.01X194
805	uvig_354790	uvig_354790_17	0	pep2	dolphyn_8020399200923968824	S3.0153.01X194
806	ivig_4424	ivig_4424_67	0	pep2	dolphyn_4974580062123850975	S3.0693.01X195
807	uvig_356226	uvig_356226_38	0	pep3	dolphyn_386700858133017322	S3.0693.01X195
808	uvig_356792	uvig_356792_27	0	pep1	dolphyn_1221643508740902921	S3.0153.01X194
809	uvig_354750	uvig_354750_3	0	pep2	dolphyn_5405373092314075256	S3.0693.01X195
810	uvig_356033	uvig_356033_47	0	pep3	dolphyn_7131015221084664662	S3.0693.01.2X194
811	uvig_356033	uvig_356033_47	0	pep3	dolphyn_7131015221084664662	S3.0693.01X195
812	uvig_418132	uvig_418132_52	0	pep3	dolphyn_5960197278370579886	S3.0693.01X195
813	uvig_315082	uvig_315082_21	0	pep3	dolphyn_6873698798253845018	S3.0153.01X194
814	uvig_315082	uvig_315082_21	0	pep3	dolphyn_6873698798253845018	S3.0693.01X195
815	uvig_315082	uvig_315082_21	0	pep3	dolphyn_6873698798253845018	SO.0491.01X194
816	uvig_358797	uvig_358797_75	0	pep2	dolphyn_2778950575130695705	S3.0693.01X195
817	uvig_358797	uvig_358797_75	0	pep2	dolphyn_2778950575130695705	S3.0693.01.2X194
818	uvig_356226	uvig_356226_51	0	pep1	dolphyn_8836702854329654015	S3.0693.01X195
819	uvig_356226	uvig_356226_51	0	pep1	dolphyn_8836702854329654015	S3.0693.01.2X194
820	uvig_357864	uvig_357864_3	0	pep1	dolphyn_3321272549414817449	S3.0693.01X195
821	ivig_4176	ivig_4176_42	0	pep3	dolphyn_3598399336653360325	S3.0693.01X195
822	uvig_357328	uvig_357328_34	0	pep3	dolphyn_1872014364428739536	S3.0693.01X195
823	ivig_464	ivig_464_10	0	pep3	dolphyn_1022123155601217464	S3.0693.01X195
824	uvig_428798	uvig_428798_31	0	pep1	dolphyn_1654009062247297533	S3.0693.01X195
825	uvig_356955	uvig_356955_86	0	pep1	dolphyn_6289604364671408435	S3.0693.01X195
826	uvig_357441	uvig_357441_11	0	pep2	dolphyn_7507328556264675464	S3.0693.01.2X194
827	uvig_357441	uvig_357441_11	0	pep2	dolphyn_7507328556264675464	S3.0693.01X195
828	uvig_356033	uvig_356033_10	0	pep1	dolphyn_2834890559616835757	SO.0491.01X194
829	uvig_356955	uvig_356955_79	0	pep2	dolphyn_8331793465879437190	S3.0693.01X195
830	uvig_356955	uvig_356955_79	0	pep2	dolphyn_8331793465879437190	S3.0693.01.2X194
831	ivig_4424	ivig_4424_51	0	pep2	dolphyn_5867200969279154094	S3.0693.01.2X194
832	uvig_396640	uvig_396640_3	0	pep2	dolphyn_2625918564940660169	SO.0491.01X194
833	uvig_357864	uvig_357864_91	0	pep3	dolphyn_2132185943774532562	S3.0153.01X194
834	uvig_428798	uvig_428798_57	0	pep3	dolphyn_2341917171310324702	S3.0153.01X194
835	uvig_385029	uvig_385029_39	0	pep2	dolphyn_175463952917582722	S3.0153.01X194
836	ivig_896	ivig_896_99	0	pep3	dolphyn_7009820169839275791	S3.0153.01X194
837	uvig_428798	uvig_428798_120	0	pep2	dolphyn_3654116643004035473	S3.0693.01X195
838	uvig_356226	uvig_356226_4	0	pep3	dolphyn_729306016209239860	S3.0693.01X195
839	uvig_356226	uvig_356226_4	0	pep3	dolphyn_729306016209239860	S3.0693.01.2X194
840	uvig_429694	uvig_429694_2	0	pep1	dolphyn_2281760847860363755	S3.0153.01X194
841	ivig_1427	ivig_1427_33	0	pep1	dolphyn_7073228470815807673	S3.0153.01X194
842	uvig_356955	uvig_356955_69	0	pep2	dolphyn_5668493644923424079	S3.0693.01X195
843	uvig_356955	uvig_356955_69	0	pep2	dolphyn_5668493644923424079	S3.0693.01.2X194
844	uvig_354790	uvig_354790_72	0	pep3	dolphyn_5295948793162370148	SO.0491.01X194
845	uvig_357441	uvig_357441_27	0	pep1	dolphyn_7699732162377460195	SO.0491.01X194
846	uvig_357441	uvig_357441_52	0	pep3	dolphyn_8683759630732447324	S3.0693.01X195
847	uvig_358682	uvig_358682_46	0	pep2	dolphyn_1234010551816071292	S3.0693.01.2X194
848	uvig_358682	uvig_358682_46	0	pep2	dolphyn_1234010551816071292	S3.0693.01X195
