# Supplementary material for: Efficient encoding of large antigenic spaces by epitope prioritization with Dolphyn
Source: Nat Commun. 2024 Feb 21;15:1577. doi: 10.1038/s41467-024-45601-8 (PMC10881494; doi:10.1038/s41467-024-45601-8)
Supplement: Supplementary file 4 — Source Data [file 41467_2024_45601_MOESM4_ESM.zip › SourceData/Fig4B.csv]

	sublibrary	pro_id	pep_id	triplet_id	pep_no	sample	lfc	order
1	dolphyn	uvig_396640_19	dolphyn_2402926069490044258	dolphyn_2402926069490044258	triplet	S3.0698.01X194	5.86912740724304	1
2	dolphynepitopes	uvig_396640_19	dolphynepitopes_3711916154060206647	dolphyn_2402926069490044258	pep2	S3.0698.01X194	5.30415032174048	1
3	dolphyn	uvig_396640_65	dolphyn_450402805633684819	dolphyn_450402805633684819	triplet	S3.0500.01X195	5.26035586026092	2
4	dolphyn	uvig_205260_84	dolphyn_8993896019020410818	dolphyn_8993896019020410818	triplet	S3.0153.01X194	5.12229592230256	3
5	dolphynepitopes	uvig_355148_12	dolphynepitopes_397336729777242801	dolphyn_2203748326393026056	pep1	S3.0693.01X195	5.00367781352876	1
6	dolphyn	uvig_396640_65	dolphyn_450402805633684819	dolphyn_450402805633684819	triplet	S3.0701.01.2X194	4.98086313576259	4
7	dolphyn	uvig_358797_13	dolphyn_6788536032974837977	dolphyn_6788536032974837977	triplet	S3.0693.01X195	4.75333153696861	5
8	dolphynepitopes	ivig_402_16	dolphynepitopes_5849121673755755440	dolphyn_7386623113227363338	pep1	S3.0736.01X195	4.72889111297785	2
9	dolphynepitopes	uvig_428798_34	dolphynepitopes_370204542820684505	dolphyn_1594882241569229004	pep2	S3.0693.01X195	4.69756703525406	2
10	dolphyn	uvig_354790_5	dolphyn_7967398395752863583	dolphyn_7967398395752863583	triplet	S3.0153.01X194	4.65233999046448	6
11	dolphyn	uvig_396640_19	dolphyn_2402926069490044258	dolphyn_2402926069490044258	triplet	SO.0665.01X194	4.6423696269772	7
12	dolphyn	uvig_356955_79	dolphyn_1616393233233379400	dolphyn_1616393233233379400	triplet	S3.0153.01X194	4.60457000591606	8
13	dolphyn	uvig_356792_86	dolphyn_3451104416790836987	dolphyn_3451104416790836987	triplet	S3.0736.01X195	4.56288879373149	9
14	dolphynepitopes	ivig_4176_34	dolphynepitopes_4046981022124244975	dolphyn_3680617549645844911	pep1	S3.0693.01X195	4.55366634312098	3
15	dolphyn	uvig_295951_42	dolphyn_2335480517617068146	dolphyn_2335480517617068146	triplet	S3.0662.01X195	4.54542018158232	10
16	dolphyn	uvig_385029_25	dolphyn_8371535870673957111	dolphyn_8371535870673957111	triplet	S3.0736.01X195	4.54382655574704	11
17	dolphyn	uvig_295951_42	dolphyn_2335480517617068146	dolphyn_2335480517617068146	triplet	S3.0693.01X195	4.53539129138017	12
18	dolphyn	uvig_356033_47	dolphyn_7131015221084664662	dolphyn_7131015221084664662	triplet	S3.0693.01X195	4.49513208077915	13
19	dolphyn	uvig_355286_130	dolphyn_4156975899022893309	dolphyn_4156975899022893309	triplet	S3.0736.01X195	4.48931029989356	14
20	dolphyn	uvig_357328_48	dolphyn_1038317668394306519	dolphyn_1038317668394306519	triplet	S3.0153.01X194	4.4884116253779	15
21	dolphyn	uvig_357441_95	dolphyn_4497435217338911094	dolphyn_4497435217338911094	triplet	S3.0662.01X195	4.45759782152096	16
22	dolphynepitopes	ivig_4176_34	dolphynepitopes_4046981022124244975	dolphyn_3680617549645844911	pep1	S3.0586.01X195	4.4491010003382	4
23	dolphynepitopes	uvig_356226_4	dolphynepitopes_7270430412189667748	dolphyn_729306016209239860	pep1	S3.0693.01X195	4.4398237334001	5
24	dolphynepitopes	uvig_355286_9	dolphynepitopes_1090545007786312882	dolphyn_3513029870244332083	pep1	S3.0662.01X195	4.42914874174262	6
25	dolphynepitopes	uvig_357441_65	dolphynepitopes_7100167397424341666	dolphyn_4483851363714024365	pep3	S3.0693.01X195	4.40317639339662	1
26	dolphyn	ivig_464_1	dolphyn_1384584180745415191	dolphyn_1384584180745415191	triplet	S3.0153.01X194	4.40280917385641	17
27	dolphyn	ivig_601_29	dolphyn_7370362223818496384	dolphyn_7370362223818496384	triplet	S3.0153.01X194	4.35990882942026	18
28	dolphynepitopes	uvig_355148_12	dolphynepitopes_397336729777242801	dolphyn_2203748326393026056	pep1	S3.0693.01.2X194	4.31802130469797	7
29	dolphyn	uvig_396640_65	dolphyn_450402805633684819	dolphyn_450402805633684819	triplet	S3.0701.01X194	4.30635975574847	19
30	dolphynepitopes	uvig_356792_86	dolphynepitopes_5399317526459554975	dolphyn_3451104416790836987	pep1	S3.0736.01X195	4.30108769216853	8
31	dolphynepitopes	ivig_3679_12	dolphynepitopes_5988224733941117505	dolphyn_4459341664983388546	pep2	S3.0693.01X195	4.29278550089594	3
32	dolphyn	ivig_4424_13	dolphyn_5433314270733245275	dolphyn_5433314270733245275	triplet	SO.0491.01X194	4.28110071608392	20
33	dolphynepitopes	uvig_418132_5	dolphynepitopes_6994358757919398526	dolphyn_5989743254402284506	pep2	S3.0693.01X195	4.26801771806201	4
34	dolphyn	ivig_1427_23	dolphyn_3003663365585265854	dolphyn_3003663365585265854	triplet	S3.0153.01X194	4.26479032453586	21
35	dolphyn	uvig_418132_36	dolphyn_4099339083801450366	dolphyn_4099339083801450366	triplet	S3.0153.01X194	4.25575454373095	22
36	dolphyn	uvig_357328_48	dolphyn_1038317668394306519	dolphyn_1038317668394306519	triplet	S3.0500.01X195	4.25049324471203	23
37	dolphyn	ivig_4424_17	dolphyn_7188873966128460258	dolphyn_7188873966128460258	triplet	S3.0662.01X195	4.24362626493785	24
38	dolphyn	uvig_356526_44	dolphyn_6211253226605007399	dolphyn_6211253226605007399	triplet	S3.0736.01X195	4.24276456734037	25
39	dolphynepitopes	ivig_464_35	dolphynepitopes_3136047749312159910	dolphyn_4864816401500577584	pep2	S3.0153.01X194	4.22038966907276	5
40	dolphyn	uvig_354750_35	dolphyn_6372511819274151411	dolphyn_6372511819274151411	triplet	S3.0153.01X194	4.21286806440621	26
41	dolphynepitopes	uvig_428798_34	dolphynepitopes_370204542820684505	dolphyn_1594882241569229004	pep2	S3.0693.01.2X194	4.20020495292158	6
42	dolphynepitopes	uvig_356955_79	dolphynepitopes_8789603853973339065	dolphyn_8331793465879437190	pep1	S3.0693.01X195	4.18342324530564	9
43	dolphyn	uvig_396640_29	dolphyn_7839227594892615987	dolphyn_7839227594892615987	triplet	S3.0662.01X195	4.18052225846315	27
44	dolphynepitopes	uvig_355854_16	dolphynepitopes_6819456451952492927	dolphyn_3712890873539106333	pep2	S3.0153.01X194	4.18006343762464	7
45	dolphynepitopes	uvig_395437_62	dolphynepitopes_8286354904466656364	dolphyn_2961925849529746357	pep2	S3.0693.01X195	4.15088241318236	8
46	dolphynepitopes	uvig_267525_12	dolphynepitopes_8357790132375909318	dolphyn_2486868751822537031	pep3	S3.0613.01X195	4.13644573824074	2
47	dolphynepitopes	uvig_396640_19	dolphynepitopes_3711916154060206647	dolphyn_2402926069490044258	pep2	SO.0665.01X194	4.13356527537538	9
48	dolphynepitopes	uvig_356033_39	dolphynepitopes_5845916101258742124	dolphyn_4151929194333180806	pep1	SO.0491.01X194	4.12049951969895	10
49	dolphyn	uvig_385029_132	dolphyn_2564611118874624972	dolphyn_2564611118874624972	triplet	S3.0153.01X194	4.11692111640101	28
50	dolphynepitopes	uvig_354790_20	dolphynepitopes_3301478710515895060	dolphyn_4845955962646543737	pep1	S3.0586.01X195	4.10726078748865	11
51	dolphynepitopes	ivig_3679_12	dolphynepitopes_5988224733941117505	dolphyn_4459341664983388546	pep2	S3.0662.01X195	4.10495474133412	10
52	dolphynepitopes	uvig_356226_50	dolphynepitopes_6381841520546404169	dolphyn_1824731955653888444	pep2	S3.0153.01X194	4.1026433650368	11
53	dolphynepitopes	uvig_354790_34	dolphynepitopes_3956831521414620905	dolphyn_3065952161914036567	pep1	S3.0500.01X195	4.08933202039856	12
54	dolphynepitopes	uvig_354790_17	dolphynepitopes_7827483099495336524	dolphyn_7256497568456611884	pep1	SO.0491.01X194	4.07719840338713	13
55	dolphyn	uvig_357534_66	dolphyn_8889774585789740856	dolphyn_8889774585789740856	triplet	S3.0693.01X195	4.07651997730955	29
56	dolphyn	uvig_356033_47	dolphyn_7131015221084664662	dolphyn_7131015221084664662	triplet	S3.0693.01.2X194	4.07346135130568	30
57	dolphyn	uvig_358682_39	dolphyn_415136439783357073	dolphyn_415136439783357073	triplet	S3.0586.01X195	4.07243972683405	31
58	dolphynepitopes	uvig_428798_71	dolphynepitopes_2007063287037573474	dolphyn_590079698506221745	pep2	S3.0736.01X195	4.06147695859648	12
59	dolphynepitopes	uvig_418132_7	dolphynepitopes_907179922005879815	dolphyn_1023765807099665290	pep1	S3.0662.01X195	4.05750767217013	14
60	dolphyn	uvig_357328_16	dolphyn_5629684189787334310	dolphyn_5629684189787334310	triplet	S3.0693.01X195	4.04707823642101	32
61	dolphyn	uvig_358797_37	dolphyn_7736239637275738808	dolphyn_7736239637275738808	triplet	S3.0153.01X194	4.0347714706872	33
62	dolphyn	uvig_356033_37	dolphyn_8631679163584139442	dolphyn_8631679163584139442	triplet	S3.0693.01X195	4.03335529059567	34
63	dolphyn	uvig_354790_34	dolphyn_3065952161914036567	dolphyn_3065952161914036567	triplet	S3.0500.01X195	4.03087213926653	35
64	dolphynepitopes	uvig_80910_10	dolphynepitopes_7485074876404838869	dolphyn_3954258958303815968	pep1	S3.0153.01X194	4.01728351608564	15
65	dolphyn	uvig_356792_41	dolphyn_362180758767367399	dolphyn_362180758767367399	triplet	S3.0693.01X195	3.99618031343487	36
66	dolphyn	uvig_356526_48	dolphyn_2665042029900956309	dolphyn_2665042029900956309	triplet	S3.0701.01.2X194	3.98210861299483	37
67	dolphyn	uvig_356226_1	dolphyn_2457194048162425657	dolphyn_2457194048162425657	triplet	S3.0153.01X194	3.9759363311718	38
68	dolphyn	uvig_29025_6	dolphyn_4141211376878297225	dolphyn_4141211376878297225	triplet	S3.0153.01X194	3.96934807204742	39
69	dolphyn	uvig_428798_71	dolphyn_590079698506221745	dolphyn_590079698506221745	triplet	S3.0736.01X195	3.96594284741758	40
70	dolphyn	uvig_428798_42	dolphyn_5038033678231238343	dolphyn_5038033678231238343	triplet	S3.0736.01X195	3.96024157769862	41
71	dolphynepitopes	uvig_429694_28	dolphynepitopes_3488015811694305420	dolphyn_5086884242523738616	pep3	S3.0586.01X195	3.95316494875932	3
72	dolphynepitopes	ivig_2749_1	dolphynepitopes_4391593627476768843	dolphyn_3629829766960749974	pep2	S3.0698.01X194	3.95258896717481	13
73	dolphyn	uvig_354826_17	dolphyn_2208394949229713291	dolphyn_2208394949229713291	triplet	S3.0153.01X194	3.9500892062346	42
74	dolphynepitopes	uvig_267525_39	dolphynepitopes_2765426185752679615	dolphyn_7612270254574051314	pep3	S3.0500.01X195	3.93417581006928	4
75	dolphynepitopes	uvig_356526_8	dolphynepitopes_66237184166826246	dolphyn_1291972484810151517	pep2	S3.0698.01X194	3.92888012249457	14
76	dolphynepitopes	uvig_354750_35	dolphynepitopes_5414074127099024541	dolphyn_6372511819274151411	pep1	S3.0153.01X194	3.92632031012897	16
77	dolphyn	uvig_396640_19	dolphyn_2402926069490044258	dolphyn_2402926069490044258	triplet	S3.0701.01.2X194	3.91959427092446	43
78	dolphyn	uvig_385029_23	dolphyn_7630796034262190957	dolphyn_7630796034262190957	triplet	SO.0491.01X194	3.91621421004661	44
79	dolphynepitopes	uvig_354753_28	dolphynepitopes_8092421652935596888	dolphyn_108369641839263133	pep1	S3.0153.01X194	3.91302250576123	17
80	dolphyn	uvig_418132_7	dolphyn_1023765807099665290	dolphyn_1023765807099665290	triplet	S3.0662.01X195	3.90156854752429	45
81	dolphynepitopes	ivig_1427_48	dolphynepitopes_2204046235468188673	dolphyn_7656578561901938057	pep1	S3.0736.01X195	3.89589362349826	18
82	dolphynepitopes	uvig_205260_55	dolphynepitopes_7293113170266469097	dolphyn_2267366795996393529	pep2	S3.0662.01X195	3.89365534806996	15
83	dolphynepitopes	ivig_4176_34	dolphynepitopes_4046981022124244975	dolphyn_3680617549645844911	pep1	S3.0693.01.2X194	3.89182029811063	19
84	dolphynepitopes	uvig_418132_20	dolphynepitopes_3304937790252817682	dolphyn_2349559706397586636	pep1	S3.0693.01X195	3.89120786571423	20
85	dolphyn	uvig_356526_32	dolphyn_51845799048653238	dolphyn_51845799048653238	triplet	S3.0153.01X194	3.88998187455127	46
86	dolphyn	uvig_315082_40	dolphyn_7069056093680009453	dolphyn_7069056093680009453	triplet	S3.0586.01X195	3.87411343235493	47
87	dolphynepitopes	uvig_357328_48	dolphynepitopes_352736689471381042	dolphyn_1038317668394306519	pep1	S3.0500.01X195	3.87099265587015	21
88	dolphynepitopes	uvig_354790_17	dolphynepitopes_7827483099495336524	dolphyn_7256497568456611884	pep1	S3.0500.01X195	3.85587584480515	22
89	dolphynepitopes	uvig_356226_26	dolphynepitopes_7571170521218737180	dolphyn_3893332741082489729	pep2	S3.0662.01X195	3.85566427175876	16
90	dolphyn	uvig_357534_66	dolphyn_39840900880083072	dolphyn_39840900880083072	triplet	S3.0586.01X195	3.85481753165737	48
91	dolphyn	uvig_395307_10	dolphyn_8937292299081382152	dolphyn_8937292299081382152	triplet	S3.0693.01X195	3.84929617551984	49
92	dolphynepitopes	ivig_896_200	dolphynepitopes_2963671597715205690	dolphyn_6773283416387970158	pep2	S3.0153.01X194	3.84288726659328	17
93	dolphyn	uvig_357441_102	dolphyn_8570093932859673780	dolphyn_8570093932859673780	triplet	S3.0153.01X194	3.83902211254366	50
94	dolphynepitopes	uvig_357441_37	dolphynepitopes_5720122661167953910	dolphyn_7527741853487479135	pep1	S3.0153.01X194	3.83427765680329	23
95	dolphyn	uvig_358797_13	dolphyn_6788536032974837977	dolphyn_6788536032974837977	triplet	S3.0693.01.2X194	3.82994489439254	51
96	dolphynepitopes	uvig_533353_2	dolphynepitopes_7271297843122812534	dolphyn_893369275317421358	pep2	S3.0698.01X194	3.82798900981814	18
97	dolphynepitopes	uvig_357534_66	dolphynepitopes_8854502706442437063	dolphyn_5409891537156302619	pep1	S3.0662.01X195	3.82428409112014	24
98	dolphynepitopes	uvig_357441_102	dolphynepitopes_2591554610267818316	dolphyn_8570093932859673780	pep3	S3.0153.01X194	3.81903013857898	5
99	dolphyn	uvig_409788_118	dolphyn_7685238628169735862	dolphyn_7685238628169735862	triplet	S3.0195.01X194	3.81485109367587	52
100	dolphyn	uvig_357328_16	dolphyn_5629684189787334310	dolphyn_5629684189787334310	triplet	SO.0491.01X194	3.81043314966651	53
101	dolphyn	uvig_356259_24	dolphyn_9058190924904401353	dolphyn_9058190924904401353	triplet	S3.0662.01X195	3.8093256071898	54
102	dolphynepitopes	uvig_385029_48	dolphynepitopes_7240588830461469951	dolphyn_7651246186150382957	pep2	S3.0631.01X195	3.80866049243299	19
103	dolphyn	uvig_205260_84	dolphyn_8993896019020410818	dolphyn_8993896019020410818	triplet	SO.0491.01X194	3.8079949350041	55
104	dolphynepitopes	uvig_429694_27	dolphynepitopes_4086758268058193375	dolphyn_4328801325543321052	pep2	S3.0171.01X194	3.80488312987024	20
105	dolphyn	ivig_1427_5	dolphyn_6829417553906106497	dolphyn_6829417553906106497	triplet	S3.0701.01.2X194	3.80243132879805	56
106	dolphyn	uvig_357441_49	dolphyn_4778611966623260765	dolphyn_4778611966623260765	triplet	S3.0598.01X195	3.79368981846628	57
107	dolphynepitopes	uvig_356792_87	dolphynepitopes_7357851099014656745	dolphyn_6777797288376563132	pep1	S3.0586.01X195	3.78509831185448	25
108	dolphynepitopes	uvig_428798_26	dolphynepitopes_4147474300187456076	dolphyn_4741223365757554536	pep1	SO.0491.01X194	3.78487121976766	26
109	dolphyn	ivig_2749_1	dolphyn_3629829766960749974	dolphyn_3629829766960749974	triplet	S3.0698.01X194	3.784416880823	58
110	dolphyn	uvig_354750_7	dolphyn_5313662487585925632	dolphyn_5313662487585925632	triplet	SO.0479.01X195	3.78100274298974	59
111	dolphyn	uvig_356792_41	dolphyn_6209596992709964591	dolphyn_6209596992709964591	triplet	S3.0153.01X194	3.77505715035499	60
112	dolphyn	uvig_355854_40	dolphyn_7452648165798672700	dolphyn_7452648165798672700	triplet	SO.0491.01X194	3.77184097482828	61
113	dolphyn	uvig_295951_10	dolphyn_6650999518034660200	dolphyn_6650999518034660200	triplet	S3.0693.01X195	3.77045944110636	62
114	dolphyn	uvig_357534_48	dolphyn_1261495490219004025	dolphyn_1261495490219004025	triplet	S3.0693.01X195	3.76445064096101	63
115	dolphyn	uvig_355854_17	dolphyn_1063219132920881784	dolphyn_1063219132920881784	triplet	S3.0693.01X195	3.75630443042873	64
116	dolphyn	uvig_355286_8	dolphyn_7157785508580075188	dolphyn_7157785508580075188	triplet	S3.0662.01X195	3.75349609719991	65
117	dolphynepitopes	uvig_429694_33	dolphynepitopes_1233799106455639294	dolphyn_8132792012406049377	pep3	S3.0662.01X195	3.75349609719991	6
118	dolphynepitopes	uvig_315082_18	dolphynepitopes_6342084099229594667	dolphyn_3338085207032094404	pep2	S3.0153.01X194	3.75091484503339	21
119	dolphynepitopes	uvig_355854_17	dolphynepitopes_243227590809795261	dolphyn_1063219132920881784	pep2	S3.0693.01X195	3.7473841834865	22
120	dolphyn	uvig_356259_101	dolphyn_7459503555956739931	dolphyn_7459503555956739931	triplet	S3.0153.01X194	3.74384101218791	66
121	dolphyn	uvig_396640_60	dolphyn_8680768673135162522	dolphyn_8680768673135162522	triplet	S3.0693.01X195	3.73909717027455	67
122	dolphynepitopes	uvig_355286_113	dolphynepitopes_6964356238147350734	dolphyn_2141189744550138411	pep1	S3.0153.01X194	3.7367167835281	27
123	dolphyn	uvig_356955_79	dolphyn_8331793465879437190	dolphyn_8331793465879437190	triplet	S3.0693.01X195	3.73647843291322	68
124	dolphyn	uvig_356259_1	dolphyn_8101970055996781290	dolphyn_8101970055996781290	triplet	S3.0586.01X195	3.73313554536847	69
125	dolphynepitopes	uvig_355286_9	dolphynepitopes_1090545007786312882	dolphyn_3513029870244332083	pep1	S3.0500.01X195	3.73193894357438	28
126	dolphynepitopes	uvig_357645_56	dolphynepitopes_6725170656886230003	dolphyn_7010757486289993497	pep3	S3.0153.01X194	3.72545243434478	7
127	dolphynepitopes	uvig_577424_47	dolphynepitopes_2289874119145909744	dolphyn_4709394076991364988	pep3	S3.0500.01X195	3.72376385596744	8
128	dolphyn	uvig_354750_7	dolphyn_5313662487585925632	dolphyn_5313662487585925632	triplet	S3.0662.01X195	3.72231423020017	70
129	dolphynepitopes	uvig_356955_79	dolphynepitopes_8789603853973339065	dolphyn_8331793465879437190	pep1	S3.0693.01.2X194	3.71746691096585	29
130	dolphyn	uvig_356226_51	dolphyn_8836702854329654015	dolphyn_8836702854329654015	triplet	S3.0693.01X195	3.71381593940397	71
131	dolphyn	uvig_267525_2	dolphyn_4090956177793304624	dolphyn_4090956177793304624	triplet	S3.0662.01X195	3.70475280327023	72
132	dolphyn	uvig_295951_42	dolphyn_2335480517617068146	dolphyn_2335480517617068146	triplet	S3.0693.01.2X194	3.70302887721836	73
133	dolphynepitopes	uvig_354790_34	dolphynepitopes_5397374836467373866	dolphyn_2577765430477663703	pep2	SO.0491.01X194	3.69386699562498	23
134	dolphynepitopes	uvig_356226_56	dolphynepitopes_3540173614321017972	dolphyn_8681579637475890300	pep1	S3.0662.01X195	3.69386699562498	30
135	dolphyn	uvig_354753_27	dolphyn_675015575913395279	dolphyn_675015575913395279	triplet	S3.0153.01X194	3.68787895378035	74
136	dolphyn	uvig_272223_74	dolphyn_2450503941594583659	dolphyn_2450503941594583659	triplet	S3.0701.01.2X194	3.68612566591732	75
137	dolphyn	uvig_356792_46	dolphyn_7518585698617704701	dolphyn_7518585698617704701	triplet	S3.0662.01X195	3.68135118769314	76
138	dolphyn	uvig_205260_52	dolphyn_8275063294314641071	dolphyn_8275063294314641071	triplet	S3.0662.01X195	3.67832394017442	77
139	dolphyn	uvig_356792_45	dolphyn_4261430924160415746	dolphyn_4261430924160415746	triplet	S3.0662.01X195	3.67478052973443	78
140	dolphyn	uvig_356792_6	dolphyn_163571970156491735	dolphyn_163571970156491735	triplet	S3.0153.01X194	3.66969663469716	79
141	dolphynepitopes	uvig_267525_2	dolphynepitopes_1358288906752871321	dolphyn_4090956177793304624	pep2	S3.0693.01X195	3.66202199994405	24
142	dolphyn	uvig_395437_62	dolphyn_2961925849529746357	dolphyn_2961925849529746357	triplet	S3.0693.01X195	3.6609942506244	80
143	dolphyn	uvig_359660_23	dolphyn_3482066737249690157	dolphyn_3482066737249690157	triplet	S3.0662.01X195	3.65143715863807	81
144	dolphyn	uvig_356500_2	dolphyn_2207480955606203544	dolphyn_2207480955606203544	triplet	S3.0662.01X195	3.64779700901271	82
145	dolphynepitopes	uvig_418132_20	dolphynepitopes_3304937790252817682	dolphyn_2349559706397586636	pep1	S3.0693.01.2X194	3.63442326831788	31
146	dolphynepitopes	uvig_205260_45	dolphynepitopes_592042952360844607	dolphyn_6649626631814236565	pep1	S3.0153.01X194	3.62886402170395	32
147	dolphynepitopes	uvig_272223_2	dolphynepitopes_867154497777679835	dolphyn_2939372774881625788	pep2	S3.0701.01.2X194	3.62886402170395	25
148	dolphyn	uvig_357328_16	dolphyn_5629684189787334310	dolphyn_5629684189787334310	triplet	S3.0693.01.2X194	3.62113580202742	83
149	dolphyn	uvig_357328_47	dolphyn_9022134873372853430	dolphyn_9022134873372853430	triplet	S3.0701.01.2X194	3.61872519419073	84
150	dolphyn	uvig_357441_57	dolphyn_5579525831784477361	dolphyn_5579525831784477361	triplet	S3.0698.01X194	3.61442526818899	85
151	dolphynepitopes	uvig_372157_1	dolphynepitopes_5559603443844180875	dolphyn_7635332956996455104	pep3	S3.0153.01X194	3.61199840977798	9
152	dolphyn	uvig_396640_65	dolphyn_450402805633684819	dolphyn_450402805633684819	triplet	S3.0657.01X194	3.61010677294854	86
153	dolphynepitopes	ivig_4176_34	dolphynepitopes_4046981022124244975	dolphyn_3680617549645844911	pep1	S3.0748.01X194	3.60794051160858	33
154	dolphynepitopes	uvig_357864_36	dolphynepitopes_5729269554338126205	dolphyn_7684287034100261993	pep2	SO.0761.01X194	3.60250423836719	26
155	dolphynepitopes	uvig_358797_69	dolphynepitopes_1094865041008345683	dolphyn_1990499138865659263	pep1	S3.0701.01.2X194	3.60223164738826	34
156	dolphynepitopes	uvig_357441_42	dolphynepitopes_3122004323402115675	dolphyn_313959074396055205	pep1	S3.0153.01X194	3.59731226058845	35
157	dolphynepitopes	ivig_2475_40	dolphynepitopes_3996576895808525152	dolphyn_5955808102533608812	pep1	SO.0491.01X194	3.59676416520613	36
158	dolphynepitopes	uvig_158613_19	dolphynepitopes_1642084122008775668	dolphyn_8949433139840056409	pep1	S3.0698.01X194	3.58988750490699	37
159	dolphynepitopes	uvig_357864_79	dolphynepitopes_2629246218076379081	dolphyn_1672337733154407273	pep2	S3.0613.01X195	3.58961145245527	27
160	dolphyn	uvig_356033_62	dolphyn_5342158456031165506	dolphyn_5342158456031165506	triplet	S3.0613.01X195	3.58712354515955	87
161	dolphynepitopes	ivig_4176_34	dolphynepitopes_4046981022124244975	dolphyn_3680617549645844911	pep1	S3.0698.01X194	3.58629286533884	38
162	dolphynepitopes	uvig_355286_113	dolphynepitopes_6964356238147350734	dolphyn_2141189744550138411	pep1	SO.0491.01X194	3.58490686373096	39
163	dolphyn	uvig_356226_64	dolphyn_763083883244085660	dolphyn_763083883244085660	triplet	S3.0153.01X194	3.58379667766078	88
164	dolphyn	uvig_355286_130	dolphyn_4156975899022893309	dolphyn_4156975899022893309	triplet	S3.0665.01X194	3.58240720960342	89
165	dolphynepitopes	ivig_1427_35	dolphynepitopes_755044249766683508	dolphyn_8145445428937723336	pep3	S3.0701.01.2X194	3.58212908416706	10
166	dolphynepitopes	uvig_578788_17	dolphynepitopes_3675528929360986060	dolphyn_5843046950678509343	pep1	S3.0662.01X195	3.581294243434	40
167	dolphynepitopes	uvig_418132_5	dolphynepitopes_6994358757919398526	dolphyn_5989743254402284506	pep2	S3.0693.01.2X194	3.57990129154419	28
168	dolphynepitopes	uvig_357864_18	dolphynepitopes_3268544309422447599	dolphyn_3247257242059607194	pep1	S3.0631.01X195	3.57710955327093	41
169	dolphyn	ivig_464_35	dolphyn_4864816401500577584	dolphyn_4864816401500577584	triplet	S3.0153.01X194	3.57402961243499	90
170	dolphynepitopes	uvig_356226_51	dolphynepitopes_6083921641496242592	dolphyn_8836702854329654015	pep2	S3.0693.01X195	3.57402961243499	29
171	dolphyn	ivig_4424_65	dolphyn_1759800548442333793	dolphyn_1759800548442333793	triplet	S3.0710.01X194	3.56331623113859	91
172	dolphyn	ivig_2475_18	dolphyn_7948471697271432929	dolphyn_7948471697271432929	triplet	S3.0693.01.2X194	3.56076195133349	92
173	dolphynepitopes	uvig_429694_2	dolphynepitopes_4060142740176041806	dolphyn_2281760847860363755	pep3	S3.0153.01X194	3.55791618959512	11
174	dolphyn	uvig_356259_102	dolphyn_6984739401752596150	dolphyn_6984739401752596150	triplet	S3.0662.01X195	3.55477646959046	93
175	dolphynepitopes	uvig_354790_4	dolphynepitopes_5806341896891879416	dolphyn_7837560275017098878	pep2	S3.0153.01X194	3.55391846867982	30
176	dolphyn	uvig_356033_10	dolphyn_2834890559616835757	dolphyn_2834890559616835757	triplet	SO.0491.01X194	3.55248682920838	94
177	dolphynepitopes	uvig_354826_27	dolphynepitopes_6175416666887110414	dolphyn_3477572645629820311	pep3	S3.0153.01X194	3.54904250892614	12
178	dolphynepitopes	uvig_267525_19	dolphynepitopes_5606437846838927108	dolphyn_2755110684352085060	pep2	S3.0631.01X195	3.53892827735043	31
179	dolphynepitopes	ivig_4424_17	dolphynepitopes_4007473729111169812	dolphyn_7188873966128460258	pep1	S3.0662.01X195	3.53397849289597	42
180	dolphyn	uvig_354790_109	dolphyn_2045099095359151811	dolphyn_2045099095359151811	triplet	SO.0491.01X194	3.53281026846405	95
181	dolphyn	uvig_396640_13	dolphyn_9101059866838860225	dolphyn_9101059866838860225	triplet	S3.0153.01X194	3.53105536892037	96
182	dolphynepitopes	uvig_356750_19	dolphynepitopes_9016511533018922236	dolphyn_7654725948928466254	pep2	S3.0153.01X194	3.5307625860168	32
183	dolphyn	ivig_601_142	dolphyn_6291827379910922431	dolphyn_6291827379910922431	triplet	S3.0701.01.2X194	3.52518336144315	97
184	dolphynepitopes	uvig_355854_40	dolphynepitopes_209514691293989994	dolphyn_7452648165798672700	pep3	SO.0491.01X194	3.52311998561896	13
185	dolphynepitopes	uvig_315372_40	dolphynepitopes_3443716895496073872	dolphyn_142838454190412659	pep3	S3.0736.01X195	3.51720105741846	14
186	dolphyn	uvig_357534_14	dolphyn_7030318478078911224	dolphyn_7030318478078911224	triplet	S3.0153.01X194	3.51690418937413	98
187	dolphyn	uvig_356955_64	dolphyn_5370571362966151908	dolphyn_5370571362966151908	triplet	S3.0701.01.2X194	3.51303686341769	99
188	dolphyn	uvig_395307_76	dolphyn_925483731960134127	dolphyn_925483731960134127	triplet	S3.0662.01X195	3.51214227561388	100
189	dolphyn	uvig_354716_24	dolphyn_3786105494765063937	dolphyn_3786105494765063937	triplet	S3.0153.01X194	3.51094824562127	101
190	dolphynepitopes	ivig_601_149	dolphynepitopes_9003495425175113589	dolphyn_6888658894098349395	pep3	S3.0736.01X195	3.50945370043201	15
191	dolphynepitopes	uvig_315082_18	dolphynepitopes_8397585028886649908	dolphyn_3338085207032094404	pep1	S3.0720.01X195	3.50164585295896	43
192	dolphyn	uvig_295951_42	dolphyn_2335480517617068146	dolphyn_2335480517617068146	triplet	S3.0710.01X194	3.50134433026709	102
193	dolphyn	uvig_295951_42	dolphyn_2335480517617068146	dolphyn_2335480517617068146	triplet	S3.0195.01X194	3.4980215662977	103
194	dolphyn	uvig_359660_4	dolphyn_835374939329795560	dolphyn_835374939329795560	triplet	S3.0586.01X195	3.49438409638827	104
195	dolphynepitopes	ivig_2643_45	dolphynepitopes_4660905025736416512	dolphyn_6184179956522013065	pep1	S3.0153.01X194	3.49012359085656	44
196	dolphynepitopes	uvig_357441_65	dolphynepitopes_7100167397424341666	dolphyn_4483851363714024365	pep3	S3.0693.01.2X194	3.48829208851309	16
197	dolphyn	uvig_80910_3	dolphyn_1331713022849572150	dolphyn_1331713022849572150	triplet	S3.0662.01X195	3.48768084155029	105
198	dolphynepitopes	uvig_356792_87	dolphynepitopes_5100549125958382248	dolphyn_2700703724617051085	pep2	S3.0736.01X195	3.48737507790321	33
199	dolphyn	uvig_356955_3	dolphyn_7481427568033931748	dolphyn_7481427568033931748	triplet	SO.0491.01X194	3.48706922073612	106
200	dolphyn	uvig_267525_17	dolphyn_96572173651742011	dolphyn_96572173651742011	triplet	S3.0586.01X195	3.48216274048526	107
201	dolphyn	ivig_2475_18	dolphyn_7948471697271432929	dolphyn_7948471697271432929	triplet	S3.0693.01X195	3.48124008933569	108
202	dolphyn	uvig_355286_66	dolphyn_1562474370903212746	dolphyn_1562474370903212746	triplet	S3.0662.01X195	3.48000856208645	109
203	dolphyn	uvig_356526_31	dolphyn_827871279016812855	dolphyn_827871279016812855	triplet	S3.0662.01X195	3.47784973318324	110
204	dolphynepitopes	uvig_354790_17	dolphynepitopes_7827483099495336524	dolphyn_7256497568456611884	pep1	S3.0736.01X195	3.47506723022861	45
205	dolphynepitopes	uvig_395437_62	dolphynepitopes_8286354904466656364	dolphyn_2961925849529746357	pep2	S3.0693.01.2X194	3.47258737774883	34
206	dolphynepitopes	uvig_578788_17	dolphynepitopes_3675528929360986060	dolphyn_5843046950678509343	pep1	S3.0748.01X194	3.47072344431077	46
207	dolphyn	uvig_356033_37	dolphyn_8631679163584139442	dolphyn_8631679163584139442	triplet	S3.0693.01.2X194	3.47010136030937	111
208	dolphyn	uvig_577424_47	dolphyn_4709394076991364988	dolphyn_4709394076991364988	triplet	S3.0500.01X195	3.46979017312777	112
209	dolphynepitopes	uvig_315082_58	dolphynepitopes_6329195995593999462	dolphyn_8456915705103946039	pep2	S3.0153.01X194	3.46667296362107	35
210	dolphyn	uvig_356792_105	dolphyn_6639622112799226699	dolphyn_6639622112799226699	triplet	S3.0736.01X195	3.45883716110857	113
211	dolphyn	uvig_395437_68	dolphyn_5292408141888473355	dolphyn_5292408141888473355	triplet	S3.0586.01X195	3.45852244828142	114
212	dolphynepitopes	uvig_354790_17	dolphynepitopes_7827483099495336524	dolphyn_7256497568456611884	pep1	SO.0479.01X195	3.45442214289945	47
213	dolphyn	ivig_1427_5	dolphyn_6829417553906106497	dolphyn_6829417553906106497	triplet	S3.0701.01X194	3.45284061481399	115
214	dolphynepitopes	ivig_601_148	dolphynepitopes_2384857657304986349	dolphyn_7526160980831114385	pep2	S3.0662.01X195	3.4522073025699	36
215	dolphynepitopes	uvig_357441_55	dolphynepitopes_1415660505068903144	dolphyn_6382814638260822359	pep3	S3.0693.01X195	3.45157358898722	17
216	dolphynepitopes	uvig_354790_17	dolphynepitopes_7827483099495336524	dolphyn_7256497568456611884	pep1	S3.0748.01X194	3.45030495576918	48
217	dolphynepitopes	uvig_354716_36	dolphynepitopes_4069657806817728781	dolphyn_2051786139248154440	pep2	SO.0491.01X194	3.44839898314645	37
218	dolphyn	uvig_354750_35	dolphyn_6372511819274151411	dolphyn_6372511819274151411	triplet	S3.0598.01X195	3.44617074730489	116
219	dolphynepitopes	ivig_601_45	dolphynepitopes_5393918441939964085	dolphyn_7062118447534218380	pep2	S3.0153.01X194	3.44489523692787	38
220	dolphyn	uvig_428798_76	dolphyn_6590412934121857744	dolphyn_6590412934121857744	triplet	S3.0693.01X195	3.4442568711226	117
221	dolphyn	uvig_357441_55	dolphyn_6382814638260822359	dolphyn_6382814638260822359	triplet	S3.0693.01X195	3.44393753533831	118
222	dolphyn	uvig_356500_48	dolphyn_4142934024039189929	dolphyn_4142934024039189929	triplet	S3.0631.01X195	3.44361809754611	119
223	dolphynepitopes	uvig_418132_8	dolphynepitopes_4973917879501090393	dolphyn_3565040523075300498	pep1	S3.0662.01X195	3.44361809754611	49
224	dolphynepitopes	uvig_354716_40	dolphynepitopes_1186519629868162338	dolphyn_845240741137561135	pep1	S3.0698.01X194	3.44201937618241	50
225	dolphynepitopes	ivig_4176_34	dolphynepitopes_4046981022124244975	dolphyn_3680617549645844911	pep1	S3.0613.01X195	3.44169932497149	51
226	dolphyn	ivig_4424_22	dolphyn_1024613007069095101	dolphyn_1024613007069095101	triplet	S3.0613.01X195	3.43785069931019	120
227	dolphynepitopes	uvig_355286_138	dolphynepitopes_7860765410327198362	dolphyn_3608753923611404341	pep1	SO.0665.01X194	3.43140322371922	52
228	dolphynepitopes	uvig_359660_15	dolphynepitopes_5449792527670603092	dolphyn_3579491749755026990	pep1	S3.0613.01X195	3.42816382989197	53
229	dolphynepitopes	ivig_4176_10	dolphynepitopes_8007725098269975769	dolphyn_7621381492338757777	pep3	S3.0662.01X195	3.42783931260858	18
230	dolphyn	uvig_272223_74	dolphyn_2450503941594583659	dolphyn_2450503941594583659	triplet	S3.0586.01X195	3.42654018933395	121
231	dolphyn	uvig_356750_44	dolphyn_7529182554949365301	dolphyn_7529182554949365301	triplet	S3.0710.01X194	3.42588999425253	122
232	dolphynepitopes	ivig_3679_12	dolphynepitopes_5988224733941117505	dolphyn_4459341664983388546	pep2	S3.0195.01X194	3.42458833445273	39
233	dolphynepitopes	uvig_357441_83	dolphynepitopes_295560574432465600	dolphyn_1270254408561841803	pep1	SO.0491.01X194	3.42034620050092	54
234	dolphynepitopes	uvig_355286_113	dolphynepitopes_6964356238147350734	dolphyn_2141189744550138411	pep1	S3.0736.01X195	3.4193646856176	55
235	dolphynepitopes	uvig_354790_34	dolphynepitopes_3956831521414620905	dolphyn_3065952161914036567	pep1	S3.0078.01X194	3.41805449872858	56
236	dolphyn	uvig_357645_56	dolphyn_7010757486289993497	dolphyn_7010757486289993497	triplet	S3.0153.01X194	3.41510028683115	123
237	dolphynepitopes	uvig_295951_21	dolphynepitopes_5036073836394858789	dolphyn_2270918343137378550	pep1	S3.0701.01.2X194	3.41378449716763	57
238	dolphyn	uvig_395437_62	dolphyn_2258211909844851483	dolphyn_2258211909844851483	triplet	SO.0491.01X194	3.41378449716763	124
239	dolphynepitopes	uvig_355286_100	dolphynepitopes_494279154018167312	dolphyn_996866191385502126	pep1	S3.0662.01X195	3.41312595252743	58
240	dolphynepitopes	ivig_464_29	dolphynepitopes_8762777625696592098	dolphyn_6422094738610197429	pep1	S3.0153.01X194	3.41015712303363	59
241	dolphyn	uvig_375837_18	dolphyn_1824436171898955633	dolphyn_1824436171898955633	triplet	S3.0693.01X195	3.41015712303363	125
242	dolphyn	uvig_315082_91	dolphyn_7635263371293632725	dolphyn_7635263371293632725	triplet	S3.0631.01X195	3.4071794533397	126
243	dolphyn	ivig_4176_45	dolphyn_7085763365642151686	dolphyn_7085763365642151686	triplet	S3.0613.01X195	3.40684805317097	127
244	dolphyn	uvig_354750_37	dolphyn_7366733357100187214	dolphyn_7366733357100187214	triplet	S3.0153.01X194	3.40585319319835	128
245	dolphyn	uvig_357534_66	dolphyn_8889774585789740856	dolphyn_8889774585789740856	triplet	S3.0586.01X195	3.40419289064195	129
246	dolphyn	uvig_357441_27	dolphyn_3505800822596845129	dolphyn_3505800822596845129	triplet	S3.0613.01X195	3.40352799700044	130
247	dolphynepitopes	uvig_385029_53	dolphynepitopes_7989505884899724448	dolphyn_6637114551863633728	pep1	S3.0720.01X195	3.39886132186461	60
248	dolphyn	uvig_357328_47	dolphyn_9022134873372853430	dolphyn_9022134873372853430	triplet	S3.0698.01X194	3.39752397629585	131
249	dolphyn	ivig_4424_15	dolphyn_1923441953505987762	dolphyn_1923441953505987762	triplet	S3.0613.01X195	3.39450839351136	132
250	dolphyn	uvig_357328_48	dolphyn_1038317668394306519	dolphyn_1038317668394306519	triplet	S3.0700.01X194	3.39316520996489	133
251	dolphyn	uvig_354790_34	dolphyn_3065952161914036567	dolphyn_3065952161914036567	triplet	S3.0078.01X194	3.39249294103201	134
252	dolphyn	uvig_354750_19	dolphyn_1770158651051178904	dolphyn_1770158651051178904	triplet	S3.0662.01X195	3.39249294103201	135
253	dolphyn	ivig_601_71	dolphyn_5699751047647857678	dolphyn_5699751047647857678	triplet	S3.0736.01X195	3.39114704580865	136
254	dolphyn	uvig_355286_40	dolphyn_8063664764086495396	dolphyn_8063664764086495396	triplet	S3.0500.01X195	3.39047341829918	137
255	dolphynepitopes	uvig_356226_64	dolphynepitopes_9160627522049090225	dolphyn_763083883244085660	pep2	S3.0153.01X194	3.38912480042789	40
256	dolphynepitopes	ivig_1427_23	dolphynepitopes_8090460623275693942	dolphyn_3003663365585265854	pep2	S3.0153.01X194	3.38844980883965	41
257	dolphynepitopes	uvig_205260_68	dolphynepitopes_6177694129713631030	dolphyn_1682564714290252972	pep2	S3.0586.01X195	3.3881121421135	42
258	dolphyn	uvig_396640_65	dolphyn_450402805633684819	dolphyn_450402805633684819	triplet	S3.0586.01X195	3.38540669575583	138
259	dolphynepitopes	uvig_354790_17	dolphynepitopes_7827483099495336524	dolphyn_7256497568456611884	pep1	S3.0630.01X195	3.38506799973227	61
260	dolphyn	uvig_385029_130	dolphyn_1673669308620629464	dolphyn_1673669308620629464	triplet	SO.0665.01X194	3.37587957367787	139
261	dolphyn	uvig_357534_66	dolphyn_5729597431014911921	dolphyn_5729597431014911921	triplet	S3.0701.01.2X194	3.37416870927424	140
262	dolphyn	uvig_356526_34	dolphyn_3165594631596084184	dolphyn_3165594631596084184	triplet	S3.0586.01X195	3.3724549127965	141
263	dolphynepitopes	uvig_356955_84	dolphynepitopes_2682071816704588999	dolphyn_2258324123074708	pep3	S3.0662.01X195	3.37211180076706	19
264	dolphyn	uvig_375837_3	dolphyn_5156463068948345761	dolphyn_5156463068948345761	triplet	S3.0662.01X195	3.37073817417745	142
265	dolphyn	uvig_356955_82	dolphyn_7128575431635118462	dolphyn_7128575431635118462	triplet	S3.0736.01X195	3.36729582998647	143
266	dolphynepitopes	uvig_428798_26	dolphynepitopes_4147474300187456076	dolphyn_4741223365757554536	pep1	S3.0662.01X195	3.36487911898804	62
267	dolphynepitopes	uvig_358797_3	dolphynepitopes_159696038768524506	dolphyn_8887811207448440133	pep1	S3.0693.01X195	3.36314931402463	63
268	dolphynepitopes	uvig_267525_39	dolphynepitopes_2765426185752679615	dolphyn_7612270254574051314	pep3	SO.0749.01X194	3.36072254909644	20
269	dolphynepitopes	uvig_356955_51	dolphynepitopes_1023961300867780923	dolphyn_8502535570257123143	pep1	S3.0736.01X195	3.3603753871419	64
270	dolphynepitopes	uvig_429694_2	dolphynepitopes_4060142740176041806	dolphyn_2281760847860363755	pep3	S3.0662.01X195	3.35968070145922	21
271	dolphyn	uvig_356955_18	dolphyn_4610942546836271082	dolphyn_4610942546836271082	triplet	S3.0701.01X194	3.35863776724336	144
272	dolphynepitopes	uvig_356033_37	dolphynepitopes_5409413523461004091	dolphyn_8631679163584139442	pep2	S3.0693.01X195	3.35863776724336	43
273	dolphyn	uvig_357328_48	dolphyn_1038317668394306519	dolphyn_1038317668394306519	triplet	SO.0749.01X194	3.3579418729912	145
274	dolphyn	uvig_357441_65	dolphyn_4483851363714024365	dolphyn_4483851363714024365	triplet	S3.0693.01X195	3.35759374418002	146
275	dolphynepitopes	ivig_1427_7	dolphynepitopes_321371537401938573	dolphyn_3954960047992295627	pep3	S3.0153.01X194	3.35654862999327	22
276	dolphyn	uvig_533353_2	dolphyn_3706093237122999747	dolphyn_3706093237122999747	triplet	S3.0701.01.2X194	3.35515344316075	147
277	dolphyn	uvig_356526_31	dolphyn_8964034851030865528	dolphyn_8964034851030865528	triplet	S3.0701.01.2X194	3.35480434209244	148
278	dolphynepitopes	uvig_356259_104	dolphynepitopes_1630754859857647595	dolphyn_1988204671126867271	pep1	S3.0662.01X195	3.35375630706202	65
279	dolphyn	uvig_355854_17	dolphyn_1063219132920881784	dolphyn_1063219132920881784	triplet	S3.0693.01.2X194	3.35270717250172	149
280	dolphyn	uvig_357328_16	dolphyn_5629684189787334310	dolphyn_5629684189787334310	triplet	SO.0665.01X194	3.35165693610202	150
281	dolphynepitopes	uvig_356526_34	dolphynepitopes_4270884771256231986	dolphyn_3165594631596084184	pep2	S3.0169.01X194	3.35130661204869	44
282	dolphynepitopes	uvig_357441_103	dolphynepitopes_3762410784673363804	dolphyn_1156450715091573531	pep3	S3.0613.01X195	3.34779660493504	23
283	dolphynepitopes	uvig_356750_19	dolphynepitopes_9016511533018922236	dolphyn_7654725948928466254	pep2	SO.0749.01X194	3.34533224882076	45
284	dolphyn	uvig_295951_21	dolphyn_2441272475173056646	dolphyn_2441272475173056646	triplet	S3.0698.01X194	3.34427423426253	151
285	dolphynepitopes	uvig_357864_24	dolphynepitopes_3234859294259544725	dolphyn_7306360744799692889	pep1	S3.0613.01X195	3.34321509912381	66
286	dolphynepitopes	ivig_896_170	dolphynepitopes_8322709335371717090	dolphyn_5007093191885377525	pep1	S3.0586.01X195	3.33505757915761	67
287	dolphynepitopes	uvig_356259_74	dolphynepitopes_7767541391476645011	dolphyn_2816654720197185998	pep1	S3.0500.01X195	3.33291854090886	68
288	dolphynepitopes	uvig_428798_34	dolphynepitopes_370204542820684505	dolphyn_1594882241569229004	pep2	S3.0736.01X195	3.33291854090886	46
289	dolphynepitopes	ivig_601_78	dolphynepitopes_646516088726625741	dolphyn_3124416799141263016	pep1	SO.0491.01X194	3.33041719960111	69
290	dolphynepitopes	uvig_356750_10	dolphynepitopes_6416799801438906943	dolphyn_7575379089160811439	pep2	S3.0662.01X195	3.32934327789417	47
291	dolphyn	uvig_295951_21	dolphyn_2270918343137378550	dolphyn_2270918343137378550	triplet	S3.0701.01.2X194	3.3261145755378	152
292	dolphyn	uvig_295951_42	dolphyn_2335480517617068146	dolphyn_2335480517617068146	triplet	S3.0169.01X194	3.3221541743217	153
293	dolphyn	uvig_356792_41	dolphyn_362180758767367399	dolphyn_362180758767367399	triplet	S3.0500.01X195	3.32179335887489	154
294	dolphyn	uvig_429694_29	dolphyn_3916982387051877604	dolphyn_3916982387051877604	triplet	S3.0662.01X195	3.32034879379883	155
295	dolphynepitopes	ivig_3679_12	dolphynepitopes_5988224733941117505	dolphyn_4459341664983388546	pep2	S3.0693.01.2X194	3.31998732623661	48
296	dolphynepitopes	uvig_355286_9	dolphynepitopes_1090545007786312882	dolphyn_3513029870244332083	pep1	S3.0701.01.2X194	3.31890213893533	70
297	dolphyn	uvig_356500_65	dolphyn_1103132793595326460	dolphyn_1103132793595326460	triplet	S3.0701.01.2X194	3.31817802594206	156
298	dolphyn	uvig_396640_28	dolphyn_761345966502957775	dolphyn_761345966502957775	triplet	S3.0586.01X195	3.31054301339402	157
299	dolphyn	uvig_428798_62	dolphyn_2543304260786156781	dolphyn_2543304260786156781	triplet	S3.0662.01X195	3.3098128198603	158
300	dolphyn	uvig_356750_44	dolphyn_7529182554949365301	dolphyn_7529182554949365301	triplet	S3.0736.01X195	3.30871652886799	159
301	dolphyn	uvig_428798_120	dolphyn_8430302710715262984	dolphyn_8430302710715262984	triplet	S3.0698.01X194	3.30725293548561	160
302	dolphyn	ivig_4424_13	dolphyn_5433314270733245275	dolphyn_5433314270733245275	triplet	S3.0613.01X195	3.30652033472025	161
303	dolphynepitopes	uvig_396640_19	dolphynepitopes_3711916154060206647	dolphyn_2402926069490044258	pep2	S3.0701.01.2X194	3.30615383297526	49
304	dolphyn	uvig_358797_9	dolphyn_1779379837927801742	dolphyn_1779379837927801742	triplet	S3.0736.01X195	3.30615383297526	162
305	dolphyn	uvig_356226_51	dolphyn_8836702854329654015	dolphyn_8836702854329654015	triplet	S3.0693.01.2X194	3.30284925864438	163
306	dolphynepitopes	ivig_601_142	dolphynepitopes_6819100523991583333	dolphyn_6291827379910922431	pep2	S3.0701.01.2X194	3.29694736028836	50
307	dolphyn	uvig_357328_48	dolphyn_1038317668394306519	dolphyn_1038317668394306519	triplet	SO.0665.01X194	3.29657733253205	164
308	dolphynepitopes	uvig_356526_48	dolphynepitopes_8124999548893250582	dolphyn_2665042029900956309	pep3	S3.0701.01.2X194	3.29620716780452	24
309	dolphynepitopes	uvig_267525_49	dolphynepitopes_8298918764014165304	dolphyn_2254220754611356134	pep2	S3.0153.01X194	3.29583686600433	51
310	dolphyn	ivig_3679_37	dolphyn_6082422700966650045	dolphyn_6082422700966650045	triplet	SO.0479.01X195	3.29286950477653	165
311	dolphynepitopes	ivig_4427_29	dolphynepitopes_4707755497741911773	dolphyn_3488500727536632926	pep2	S3.0693.01X195	3.29175447028077	52
312	dolphyn	uvig_396758_19	dolphyn_3821333694885761320	dolphyn_3821333694885761320	triplet	S3.0153.01X194	3.2910104226274	166
313	dolphynepitopes	ivig_3679_12	dolphynepitopes_5988224733941117505	dolphyn_4459341664983388546	pep2	S3.0710.01X194	3.29063819109509	53
314	dolphynepitopes	uvig_357441_57	dolphynepitopes_2180861201360407423	dolphyn_5579525831784477361	pep1	S3.0698.01X194	3.2861605716738	71
315	dolphyn	uvig_357441_95	dolphyn_4497435217338911094	dolphyn_4497435217338911094	triplet	SO.0761.01X194	3.2846635654062	167
316	dolphyn	ivig_402_16	dolphyn_7386623113227363338	dolphyn_7386623113227363338	triplet	S3.0736.01X195	3.28241384567219	168
317	dolphyn	uvig_358682_28	dolphyn_4248177092857949787	dolphyn_4248177092857949787	triplet	S3.0495.01X194	3.28166281296697	169
318	dolphyn	uvig_356526_48	dolphyn_2665042029900956309	dolphyn_2665042029900956309	triplet	S3.0701.01X194	3.27638973106881	170
319	dolphynepitopes	ivig_601_78	dolphynepitopes_7242637469581839461	dolphyn_8124680200939053916	pep2	S3.0662.01X195	3.27638973106881	54
320	dolphynepitopes	uvig_357328_5	dolphynepitopes_7071874387792377655	dolphyn_5066783866217675922	pep2	S3.0631.01X195	3.2744997286162	55
321	dolphyn	uvig_356955_3	dolphyn_7481427568033931748	dolphyn_7481427568033931748	triplet	S3.0736.01X195	3.27412129909418	171
322	dolphynepitopes	ivig_4424_73	dolphynepitopes_8984189863263685946	dolphyn_2247226315746829229	pep2	S3.0665.01X194	3.26880819361641	56
323	dolphyn	ivig_464_23	dolphyn_4211532804653638055	dolphyn_4211532804653638055	triplet	SO.0491.01X194	3.26804686887465	172
324	dolphynepitopes	ivig_2475_58	dolphynepitopes_6979944178180073855	dolphyn_1483705152574057608	pep1	S3.0710.01X194	3.26614101733532	72
325	dolphynepitopes	uvig_355286_138	dolphynepitopes_7860765410327198362	dolphyn_3608753923611404341	pep1	S3.0662.01X195	3.26614101733532	73
326	dolphynepitopes	uvig_578788_17	dolphynepitopes_3675528929360986060	dolphyn_5843046950678509343	pep1	S3.0720.01X195	3.26346670819608	74
327	dolphyn	uvig_271818_82	dolphyn_6289432078517141957	dolphyn_6289432078517141957	triplet	S3.0701.01.2X194	3.26078522794541	173
328	dolphynepitopes	uvig_357534_45	dolphynepitopes_6749294074835824380	dolphyn_3895527507767267071	pep2	S3.0701.01.2X194	3.25963381734037	57
329	dolphyn	uvig_356792_83	dolphyn_4777971976375403065	dolphyn_4777971976375403065	triplet	S3.0153.01X194	3.25809653802148	174
330	dolphynepitopes	uvig_356033_47	dolphynepitopes_227550523013099211	dolphyn_7131015221084664662	pep2	S3.0693.01X195	3.2577118486534	58
331	dolphynepitopes	ivig_4424_22	dolphynepitopes_3599338538861733816	dolphyn_1421574090014360551	pep3	S3.0736.01X195	3.2557861788883	25
332	dolphyn	uvig_315082_13	dolphyn_1485862947796464827	dolphyn_1485862947796464827	triplet	S3.0153.01X194	3.25308399619794	175
333	dolphyn	uvig_271818_3	dolphyn_8347312779945054420	dolphyn_8347312779945054420	triplet	SO.0491.01X194	3.24843462710975	176
334	dolphyn	uvig_271818_79	dolphyn_1114809549519777414	dolphyn_1114809549519777414	triplet	S3.0736.01X195	3.24843462710975	177
335	dolphyn	uvig_356955_38	dolphyn_4208469879264156976	dolphyn_4208469879264156976	triplet	S3.0665.01X194	3.24726889936942	178
336	dolphyn	uvig_356226_4	dolphyn_729306016209239860	dolphyn_729306016209239860	triplet	S3.0693.01X195	3.2468800212778	179
337	dolphynepitopes	uvig_356226_4	dolphynepitopes_7270430412189667748	dolphyn_729306016209239860	pep1	S3.0693.01.2X194	3.24493335918749	75
338	dolphynepitopes	uvig_356750_10	dolphynepitopes_6416799801438906943	dolphyn_7575379089160811439	pep2	S3.0153.01X194	3.23985423125339	59
339	dolphynepitopes	ivig_1166_16	dolphynepitopes_6098319504899466092	dolphyn_7766352281971485814	pep2	SO.0491.01X194	3.23553626576131	60
340	dolphynepitopes	ivig_1427_35	dolphynepitopes_5435525982985687392	dolphyn_8652531888677888832	pep2	S3.0701.01.2X194	3.23474917402449	61
341	dolphynepitopes	ivig_4424_9	dolphynepitopes_5073372723477628434	dolphyn_2281819817056381201	pep1	S3.0748.01X194	3.23435539571659	76
342	dolphyn	uvig_357328_54	dolphyn_9159941097901400538	dolphyn_9159941097901400538	triplet	SO.0491.01X194	3.2240623515555	180
343	dolphynepitopes	uvig_356792_5	dolphynepitopes_5934451688115583907	dolphyn_1261210396967700004	pep1	S3.0693.01X195	3.2240623515555	77
344	dolphynepitopes	uvig_428798_81	dolphynepitopes_3101360145757924231	dolphyn_5090236805419810818	pep2	SO.0749.01X194	3.2236643416	62
345	dolphynepitopes	uvig_355286_113	dolphynepitopes_6964356238147350734	dolphyn_2141189744550138411	pep1	S3.0613.01X195	3.22286784613774	78
346	dolphyn	uvig_356033_35	dolphyn_2862880576557778573	dolphyn_2862880576557778573	triplet	S3.0153.01X194	3.22246936037833	181
347	dolphynepitopes	ivig_4424_28	dolphynepitopes_7765791397821705258	dolphyn_2174331121997402307	pep1	S3.0710.01X194	3.22207071576472	79
348	dolphynepitopes	uvig_358797_22	dolphynepitopes_5419028038787981165	dolphyn_12727470334977605	pep1	S3.0153.01X194	3.22087382753087	80
349	dolphyn	uvig_453409_76	dolphyn_4310347509273790599	dolphyn_4310347509273790599	triplet	S3.0662.01X195	3.22007510544368	182
350	dolphynepitopes	uvig_354826_17	dolphynepitopes_7922172934517884146	dolphyn_2208394949229713291	pep3	S3.0153.01X194	3.2188758248682	26
351	dolphynepitopes	uvig_428798_67	dolphynepitopes_5530398806792012983	dolphyn_2214465524176981050	pep3	S3.0613.01X195	3.21847574484686	27
352	dolphyn	uvig_356792_41	dolphyn_362180758767367399	dolphyn_362180758767367399	triplet	S3.0693.01.2X194	3.21807550469743	183
353	dolphyn	uvig_355286_54	dolphyn_4777272053598160192	dolphyn_4777272053598160192	triplet	S3.0662.01X195	3.21567069391925	184
354	dolphynepitopes	uvig_356792_73	dolphynepitopes_2068877576630557846	dolphyn_8388696955533151027	pep1	S3.0153.01X194	3.21486780347066	81
355	dolphyn	uvig_355286_27	dolphyn_6281263074232908494	dolphyn_6281263074232908494	triplet	S3.0613.01X195	3.21366225781531	185
356	dolphynepitopes	uvig_355286_19	dolphynepitopes_2441315912171382725	dolphyn_6397708930295129693	pep3	S3.0169.01X194	3.2104403460471	28
357	dolphynepitopes	uvig_295951_21	dolphynepitopes_5036073836394858789	dolphyn_2270918343137378550	pep1	S3.0701.01X194	3.2104403460471	82
358	dolphynepitopes	uvig_356259_102	dolphynepitopes_7049553253654468097	dolphyn_6984739401752596150	pep3	S3.0662.01X195	3.2088254890147	29
359	dolphyn	uvig_356955_79	dolphyn_8331793465879437190	dolphyn_8331793465879437190	triplet	S3.0693.01.2X194	3.20801708153332	186
360	dolphyn	uvig_357534_45	dolphyn_2941644728887636182	dolphyn_2941644728887636182	triplet	S3.0586.01X195	3.20396521213245	187
361	dolphyn	uvig_356526_34	dolphyn_3165594631596084184	dolphyn_3165594631596084184	triplet	S3.0710.01X194	3.20274644293832	188
362	dolphynepitopes	uvig_354790_76	dolphynepitopes_7582864740509028575	dolphyn_3481184496412382664	pep1	S3.0613.01X195	3.2023398562281	83
363	dolphynepitopes	uvig_356792_27	dolphynepitopes_2711462448265988579	dolphyn_1221643508740902921	pep2	S3.0153.01X194	3.1998968582704	63
364	dolphynepitopes	uvig_357534_66	dolphynepitopes_8854502706442437063	dolphyn_5409891537156302619	pep1	SO.0491.01X194	3.19499288440487	84
365	dolphynepitopes	uvig_418132_20	dolphynepitopes_7074555376032366239	dolphyn_3738893097288734942	pep2	SO.0491.01X194	3.19212108755938	64
366	dolphynepitopes	uvig_356226_73	dolphynepitopes_5534290949199245211	dolphyn_2859158160045361912	pep1	S3.0698.01X194	3.19129905709797	85
367	dolphyn	uvig_354716_26	dolphyn_3238807138710012312	dolphyn_3238807138710012312	triplet	SO.0491.01X194	3.19129905709797	189
368	dolphyn	uvig_356792_31	dolphyn_4159811842572103144	dolphyn_4159811842572103144	triplet	SO.0491.01X194	3.18304137185898	190
369	dolphynepitopes	uvig_356033_52	dolphynepitopes_8233429274863633392	dolphyn_943715704055308272	pep3	SO.0491.01X194	3.18096625179498	30
370	dolphynepitopes	uvig_356500_61	dolphynepitopes_7825388651554119919	dolphyn_1015734080081038096	pep2	SO.0749.01X194	3.18013499655177	65
371	dolphyn	uvig_357328_48	dolphyn_1038317668394306519	dolphyn_1038317668394306519	triplet	S3.0736.01X195	3.18013499655177	191
372	dolphynepitopes	uvig_578788_17	dolphynepitopes_3675528929360986060	dolphyn_5843046950678509343	pep1	S3.0698.01X194	3.17722014959937	86
373	dolphyn	uvig_358797_69	dolphyn_1990499138865659263	dolphyn_1990499138865659263	triplet	S3.0701.01.2X194	3.17722014959937	192
374	dolphyn	ivig_601_28	dolphyn_7685033764635264724	dolphyn_7685033764635264724	triplet	S3.0500.01X195	3.17638577324725	193
375	dolphynepitopes	uvig_372157_2	dolphynepitopes_7325652498322492928	dolphyn_1269437060169704274	pep2	S3.0693.01X195	3.17178421733435	66
376	dolphynepitopes	uvig_359155_3	dolphynepitopes_2236241512684070335	dolphyn_1243440302239091616	pep1	S3.0586.01X195	3.17136484219715	87
377	dolphynepitopes	uvig_354790_34	dolphynepitopes_5397374836467373866	dolphyn_2577765430477663703	pep2	SO.0749.01X194	3.17094529111065	67
378	dolphyn	ivig_601_71	dolphyn_5699751047647857678	dolphyn_5699751047647857678	triplet	S3.0701.01.2X194	3.16631857412952	194
379	dolphynepitopes	uvig_395307_76	dolphynepitopes_4271299032248528378	dolphyn_925483731960134127	pep1	S3.0662.01X195	3.1646308100158	88
380	dolphyn	uvig_357864_120	dolphyn_7377627978514583086	dolphyn_7377627978514583086	triplet	S3.0662.01X195	3.16124671203156	195
381	dolphynepitopes	uvig_428798_57	dolphynepitopes_8989710713409326530	dolphyn_2341917171310324702	pep1	S3.0153.01X194	3.16039889510922	89
382	dolphyn	uvig_356526_31	dolphyn_2082248253893628585	dolphyn_2082248253893628585	triplet	S3.0736.01X195	3.15827620273927	196
383	dolphynepitopes	uvig_356259_76	dolphynepitopes_2703251383339474635	dolphyn_206901204259057383	pep2	S3.0662.01X195	3.15785112303043	68
384	dolphyn	uvig_356792_46	dolphyn_7518585698617704701	dolphyn_7518585698617704701	triplet	S3.0153.01X194	3.15742586255198	197
385	dolphynepitopes	uvig_356792_102	dolphynepitopes_5820053840294873676	dolphyn_6866353126920203956	pep2	S3.0736.01X195	3.15700042115011	69
386	dolphyn	uvig_357328_16	dolphyn_5629684189787334310	dolphyn_5629684189787334310	triplet	S3.0631.01X195	3.1561489949599	198
387	dolphynepitopes	uvig_396758_31	dolphynepitopes_2684723685246613227	dolphyn_2671384754746761599	pep2	S3.0153.01X194	3.15316328150282	70
388	dolphyn	uvig_356526_34	dolphyn_3165594631596084184	dolphyn_3165594631596084184	triplet	S3.0736.01X195	3.15145314855077	199
389	dolphyn	uvig_354790_88	dolphyn_6613250370298004409	dolphyn_6613250370298004409	triplet	S3.0586.01X195	3.15016862685841	200
390	dolphynepitopes	uvig_356226_38	dolphynepitopes_6036649667953205666	dolphyn_386700858133017322	pep1	S3.0693.01.2X194	3.14845336057165	90
391	dolphyn	uvig_396640_65	dolphyn_450402805633684819	dolphyn_450402805633684819	triplet	S3.0698.01X194	3.14285833844428	201
392	dolphyn	uvig_356526_34	dolphyn_3165594631596084184	dolphyn_3165594631596084184	triplet	S3.0153.01X194	3.14199478053224	202
393	dolphyn	uvig_356500_48	dolphyn_2147465437733886792	dolphyn_2147465437733886792	triplet	S3.0586.01X195	3.14156272176553	203
394	dolphynepitopes	uvig_578788_17	dolphynepitopes_3675528929360986060	dolphyn_5843046950678509343	pep1	S3.0586.01X195	3.14069804380418	91
395	dolphyn	uvig_356259_131	dolphyn_2743532481210929782	dolphyn_2743532481210929782	triplet	S3.0153.01X194	3.14026542428629	204
396	dolphynepitopes	uvig_295951_34	dolphynepitopes_3183343079638498151	dolphyn_6080032714726771079	pep1	S3.0613.01X195	3.14026542428629	92
397	dolphynepitopes	uvig_356526_32	dolphynepitopes_3760077000057409929	dolphyn_51845799048653238	pep3	S3.0153.01X194	3.1389664416399	31
398	dolphynepitopes	uvig_205260_52	dolphynepitopes_6133026149547976526	dolphyn_8275063294314641071	pep2	S3.0662.01X195	3.1389664416399	71
399	dolphyn	uvig_315082_1	dolphyn_6641115261326539081	dolphyn_6641115261326539081	triplet	S3.0693.01X195	3.13853307218566	205
400	dolphyn	uvig_357534_24	dolphyn_2634666412505003457	dolphyn_2634666412505003457	triplet	S3.0586.01X195	3.13636340329374	206
401	dolphynepitopes	ivig_601_136	dolphynepitopes_4526724559343938824	dolphyn_8279259417365039821	pep3	S3.0613.01X195	3.13636340329374	32
402	dolphyn	uvig_429694_15	dolphyn_8409889578073957805	dolphyn_8409889578073957805	triplet	SO.0491.01X194	3.13549421592915	207
403	dolphynepitopes	uvig_356955_14	dolphynepitopes_7713560188997035826	dolphyn_5408488990370796872	pep1	S3.0652.01X195	3.13549421592915	93
404	dolphynepitopes	uvig_315082_86	dolphynepitopes_8702499365598804426	dolphyn_4894109232328210874	pep1	S3.0701.01.2X194	3.13070013396448	94
405	dolphynepitopes	uvig_205260_45	dolphynepitopes_592042952360844607	dolphyn_6649626631814236565	pep1	SO.0749.01X194	3.12938865836666	95
406	dolphynepitopes	uvig_272223_2	dolphynepitopes_867154497777679835	dolphyn_2939372774881625788	pep2	S3.0701.01X194	3.12895111734021	72
407	dolphynepitopes	uvig_355286_113	dolphynepitopes_6964356238147350734	dolphyn_2141189744550138411	pep1	S3.0586.01X195	3.12895111734021	96
408	dolphyn	uvig_356259_82	dolphyn_5939272850997915241	dolphyn_5939272850997915241	triplet	S3.0736.01X195	3.12895111734021	208
409	dolphynepitopes	uvig_356750_15	dolphynepitopes_5986770798423276254	dolphyn_6906819499680233470	pep2	SO.0491.01X194	3.1271990362963	73
410	dolphyn	uvig_356526_34	dolphyn_5943962717519903800	dolphyn_5943962717519903800	triplet	S3.0701.01.2X194	3.1267605359604	209
411	dolphyn	uvig_355286_104	dolphyn_36897599426886603	dolphyn_36897599426886603	triplet	S3.0693.01X195	3.12588295801904	210
412	dolphyn	uvig_358797_28	dolphyn_2732556170367546468	dolphyn_2732556170367546468	triplet	S3.0586.01X195	3.12280535611747	211
413	dolphyn	uvig_295951_42	dolphyn_2335480517617068146	dolphyn_2335480517617068146	triplet	S3.0748.01X194	3.12192429879175	212
414	dolphynepitopes	uvig_429694_27	dolphynepitopes_4086758268058193375	dolphyn_4328801325543321052	pep2	S3.0657.01X194	3.12148347885955	74
415	dolphynepitopes	uvig_357864_46	dolphynepitopes_3278966817179866679	dolphyn_8594549338730636755	pep1	S3.0500.01X195	3.12148347885955	97
416	dolphyn	ivig_2475_39	dolphyn_8745119308079110283	dolphyn_8745119308079110283	triplet	SO.0491.01X194	3.12015985192904	213
417	dolphyn	uvig_356955_81	dolphyn_2229820832989580476	dolphyn_2229820832989580476	triplet	S3.0662.01X195	3.12015985192904	214
418	dolphyn	uvig_396640_19	dolphyn_2402926069490044258	dolphyn_2402926069490044258	triplet	S3.0701.01X194	3.11883447068797	215
419	dolphynepitopes	uvig_356259_79	dolphynepitopes_2316205086033942655	dolphyn_8343024465760278549	pep1	S3.0698.01X194	3.11706455872152	98
420	dolphyn	uvig_354826_56	dolphyn_5221816092169508293	dolphyn_5221816092169508293	triplet	S3.0698.01X194	3.11484775444415	216
421	dolphyn	uvig_354790_92	dolphyn_6039833034610946643	dolphyn_6039833034610946643	triplet	S3.0153.01X194	3.11440380327149	217
422	dolphynepitopes	uvig_395437_63	dolphynepitopes_8321231031048125953	dolphyn_2359955880628694359	pep1	S3.0153.01X194	3.11440380327149	99
423	dolphyn	ivig_601_110	dolphyn_3388497439228989429	dolphyn_3388497439228989429	triplet	S3.0153.01X194	3.11351530921037	218
424	dolphynepitopes	uvig_357645_40	dolphynepitopes_4856660171375888	dolphyn_8308796690070182306	pep2	S3.0693.01X195	3.11351530921037	75
425	dolphyn	uvig_429694_33	dolphyn_8132792012406049377	dolphyn_8132792012406049377	triplet	S3.0662.01X195	3.11218108619724	219
426	dolphyn	uvig_396758_31	dolphyn_2671384754746761599	dolphyn_2671384754746761599	triplet	S3.0153.01X194	3.10906095886099	220
427	dolphynepitopes	ivig_3679_12	dolphynepitopes_5988224733941117505	dolphyn_4459341664983388546	pep2	S3.0169.01X194	3.10368941505908	76
428	dolphynepitopes	ivig_4427_29	dolphynepitopes_4707755497741911773	dolphyn_3488500727536632926	pep2	S3.0701.01.2X194	3.09919098192222	77
429	dolphyn	uvig_295951_21	dolphyn_2441272475173056646	dolphyn_2441272475173056646	triplet	S3.0153.01X194	3.09783749649114	221
430	dolphyn	uvig_354750_35	dolphyn_6372511819274151411	dolphyn_6372511819274151411	triplet	S3.0698.01X194	3.09738592728049	222
431	dolphyn	uvig_356500_2	dolphyn_3656395762594089056	dolphyn_3656395762594089056	triplet	S3.0586.01X195	3.09738592728049	223
432	dolphyn	ivig_1427_35	dolphyn_8652531888677888832	dolphyn_8652531888677888832	triplet	S3.0701.01.2X194	3.09602999486936	224
433	dolphyn	uvig_429694_28	dolphyn_5086884242523738616	dolphyn_5086884242523738616	triplet	S3.0586.01X195	3.09602999486936	225
434	dolphyn	uvig_354753_28	dolphyn_108369641839263133	dolphyn_108369641839263133	triplet	S3.0153.01X194	3.09557760852371	226
435	dolphynepitopes	uvig_358682_23	dolphynepitopes_8247827328524716678	dolphyn_7026492315559917230	pep1	SO.0749.01X194	3.09512501743203	100
436	dolphyn	uvig_396640_60	dolphyn_8680768673135162522	dolphyn_8680768673135162522	triplet	S3.0693.01.2X194	3.09376601382536	227
437	dolphynepitopes	uvig_357864_34	dolphynepitopes_1599428794585049956	dolphyn_1496542252667558878	pep3	S3.0195.01X194	3.09331260189286	33
438	dolphynepitopes	uvig_355478_23	dolphynepitopes_3340400007175145583	dolphyn_3484863774746375660	pep1	SO.0491.01X194	3.09331260189286	101
439	dolphyn	uvig_205260_52	dolphyn_8275063294314641071	dolphyn_8275063294314641071	triplet	S3.0701.01.2X194	3.09195113129453	228
440	dolphyn	uvig_295951_10	dolphyn_3026362632702540674	dolphyn_3026362632702540674	triplet	S3.0613.01X195	3.08922261664133	229
441	dolphyn	uvig_355854_37	dolphyn_766510934253208018	dolphyn_766510934253208018	triplet	S3.0701.01.2X194	3.08739946207981	230
442	dolphyn	uvig_357864_91	dolphyn_2132185943774532562	dolphyn_2132185943774532562	triplet	S3.0153.01X194	3.08602991153477	231
443	dolphynepitopes	uvig_359660_18	dolphynepitopes_4576920868739825195	dolphyn_3237307777739427441	pep2	SO.0749.01X194	3.08602991153477	78
444	dolphyn	uvig_356526_34	dolphyn_7423248512226918122	dolphyn_7423248512226918122	triplet	S3.0153.01X194	3.08557297755378	232
445	dolphynepitopes	uvig_358797_69	dolphynepitopes_1094865041008345683	dolphyn_1990499138865659263	pep1	S3.0701.01X194	3.08145114895653	102
446	dolphynepitopes	uvig_356033_37	dolphynepitopes_5474559689967612620	dolphyn_8153273702986482670	pep1	S3.0701.01.2X194	3.08053287524646	103
447	dolphyn	uvig_357534_48	dolphyn_1261495490219004025	dolphyn_1261495490219004025	triplet	S3.0693.01.2X194	3.08007342198774	233
448	dolphyn	uvig_396758_31	dolphyn_732448273071406788	dolphyn_732448273071406788	triplet	S3.0586.01X195	3.07961375753469	234
449	dolphynepitopes	uvig_356750_28	dolphynepitopes_8328729122436108082	dolphyn_303827424946488114	pep2	S3.0598.01X195	3.07961375753469	79
450	dolphynepitopes	uvig_418132_5	dolphynepitopes_4222123201243520192	dolphyn_2497137683107074653	pep1	S3.0662.01X195	3.07961375753469	104
451	dolphyn	uvig_428798_34	dolphyn_1594882241569229004	dolphyn_1594882241569229004	triplet	S3.0693.01X195	3.07915388169306	235
452	dolphynepitopes	uvig_418132_8	dolphynepitopes_4973917879501090393	dolphyn_3565040523075300498	pep1	S3.0701.01.2X194	3.07731226054641	105
453	dolphyn	uvig_295951_10	dolphyn_6650999518034660200	dolphyn_6650999518034660200	triplet	S3.0701.01.2X194	3.07639017657145	236
454	dolphynepitopes	uvig_354790_20	dolphynepitopes_3301478710515895060	dolphyn_4845955962646543737	pep1	S3.0495.01X194	3.07546724157284	106
455	dolphyn	uvig_359660_14	dolphyn_709538768896078651	dolphyn_709538768896078651	triplet	S3.0710.01X194	3.07546724157284	237
456	dolphyn	uvig_357534_66	dolphyn_8889774585789740856	dolphyn_8889774585789740856	triplet	S3.0693.01.2X194	3.07315617051879	238
457	dolphynepitopes	uvig_356226_38	dolphynepitopes_6036649667953205666	dolphyn_386700858133017322	pep1	S3.0693.01X195	3.07315617051879	107
458	dolphyn	ivig_2475_14	dolphyn_2068999768108728997	dolphyn_2068999768108728997	triplet	S3.0169.01X194	3.07176695982999	239
459	dolphyn	uvig_355148_12	dolphyn_2203748326393026056	dolphyn_2203748326393026056	triplet	S3.0693.01X195	3.07176695982999	240
460	dolphynepitopes	uvig_315082_21	dolphynepitopes_3161718913448384560	dolphyn_6873698798253845018	pep2	S3.0153.01X194	3.07130346040107	80
461	dolphynepitopes	ivig_4424_57	dolphynepitopes_456401847973657071	dolphyn_3719441444676534623	pep2	S3.0613.01X195	3.06758771065442	81
462	dolphyn	uvig_357441_11	dolphyn_7507328556264675464	dolphyn_7507328556264675464	triplet	S3.0693.01X195	3.06712226964066	241
463	dolphynepitopes	uvig_385029_26	dolphynepitopes_8691916392287330839	dolphyn_3624229544839031532	pep1	SO.0479.01X195	3.0652583362026	108
464	dolphynepitopes	uvig_357441_83	dolphynepitopes_295560574432465600	dolphyn_1270254408561841803	pep1	S3.0598.01X195	3.0643250650196	109
465	dolphynepitopes	uvig_355286_45	dolphynepitopes_7715387932206458039	dolphyn_7676313633645386542	pep3	SO.0491.01X194	3.0624559055969	34
466	dolphynepitopes	uvig_295951_16	dolphynepitopes_284998041789370741	dolphyn_7160906292229204438	pep3	S3.0169.01X194	3.05870707271538	35
467	dolphynepitopes	uvig_354790_17	dolphynepitopes_7827483099495336524	dolphyn_7256497568456611884	pep1	S3.0586.01X195	3.05823747890539	110
468	dolphynepitopes	uvig_355286_60	dolphynepitopes_3699016201281512356	dolphyn_2946434022557187014	pep1	S3.0613.01X195	3.05400118167797	111
469	dolphyn	ivig_3679_53	dolphyn_3196608118070369995	dolphyn_3196608118070369995	triplet	S3.0153.01X194	3.05116698044209	242
470	dolphyn	uvig_315082_70	dolphyn_859668682252019432	dolphyn_859668682252019432	triplet	S3.0153.01X194	3.05022045883806	243
471	dolphynepitopes	uvig_359660_14	dolphynepitopes_8247492563869243784	dolphyn_709538768896078651	pep1	S3.0710.01X194	3.04879899449068	112
472	dolphyn	uvig_356259_136	dolphyn_8666939273842715853	dolphyn_8666939273842715853	triplet	S3.0662.01X195	3.04832472367316	244
473	dolphynepitopes	uvig_357534_66	dolphynepitopes_8854502706442437063	dolphyn_5409891537156302619	pep1	S3.0693.01X195	3.0478502278161	113
474	dolphynepitopes	uvig_355286_113	dolphynepitopes_6964356238147350734	dolphyn_2141189744550138411	pep1	SO.0665.01X194	3.04404613383254	114
475	dolphyn	uvig_428798_84	dolphyn_342163681486588207	dolphyn_342163681486588207	triplet	S3.0613.01X195	3.04118353645791	245
476	dolphynepitopes	ivig_2749_62	dolphynepitopes_5197433087958588252	dolphyn_2954858299959228897	pep2	S3.0153.01X194	3.04022751344054	82
477	dolphynepitopes	uvig_295951_21	dolphynepitopes_3541902005559321184	dolphyn_6598573648173312698	pep1	S3.0701.01.2X194	3.03974915897077	115
478	dolphynepitopes	uvig_428798_26	dolphynepitopes_4147474300187456076	dolphyn_4741223365757554536	pep1	SO.0761.01X194	3.03831272108911	116
479	dolphyn	uvig_356955_18	dolphyn_4610942546836271082	dolphyn_4610942546836271082	triplet	S3.0701.01.2X194	3.03783344957263	246
480	dolphynepitopes	uvig_205260_42	dolphynepitopes_1754794359607269097	dolphyn_7155585338477359229	pep1	S3.0078.01X194	3.03687421688517	117
481	dolphyn	uvig_354716_29	dolphyn_8892414826970714996	dolphyn_8892414826970714996	triplet	S3.0613.01X195	3.03639425527288	247
482	dolphyn	uvig_354716_24	dolphyn_2343686712921300574	dolphyn_2343686712921300574	triplet	S3.0153.01X194	3.03447210186992	248
483	dolphyn	uvig_355286_60	dolphyn_2946434022557187014	dolphyn_2946434022557187014	triplet	S3.0613.01X195	3.03350963788802	249
484	dolphynepitopes	uvig_315082_40	dolphynepitopes_5121037288151873411	dolphyn_7069056093680009453	pep3	S3.0586.01X195	3.03206420280138	36
485	dolphyn	uvig_315372_8	dolphyn_8440031369417246092	dolphyn_8440031369417246092	triplet	S3.0693.01X195	3.03013370027132	250
486	dolphyn	uvig_356792_31	dolphyn_4159811842572103144	dolphyn_4159811842572103144	triplet	S3.0500.01X195	3.02819946369149	251
487	dolphyn	uvig_356750_12	dolphyn_7741911028705779168	dolphyn_7741911028705779168	triplet	S3.0652.01X195	3.02771531940704	252
488	dolphyn	ivig_4176_10	dolphyn_7621381492338757777	dolphyn_7621381492338757777	triplet	S3.0662.01X195	3.02771531940704	253
489	dolphyn	uvig_429694_15	dolphyn_8409889578073957805	dolphyn_8409889578073957805	triplet	S3.0153.01X194	3.02626147858881	254
490	dolphynepitopes	uvig_357441_55	dolphynepitopes_7759750724987006527	dolphyn_633248840574306387	pep1	S3.0720.01X195	3.02626147858881	118
491	dolphyn	uvig_372157_1	dolphyn_4152408593971051818	dolphyn_4152408593971051818	triplet	S3.0693.01X195	3.02577639490237	255
492	dolphynepitopes	ivig_601_28	dolphynepitopes_557165403348790667	dolphyn_6753108587202639630	pep1	SO.0491.01X194	3.0243197304059	119
493	dolphyn	uvig_295951_10	dolphyn_6650999518034660200	dolphyn_6650999518034660200	triplet	S3.0195.01X194	3.02334744058696	256
494	dolphyn	uvig_396640_8	dolphyn_8687574365877090461	dolphyn_8687574365877090461	triplet	S3.0586.01X195	3.02334744058696	257
495	dolphynepitopes	uvig_396772_2	dolphynepitopes_9180470958170816623	dolphyn_4721311047429670252	pep2	S3.0586.01X195	3.02188723103084	83
496	dolphyn	uvig_29025_2	dolphyn_5262217000041576996	dolphyn_5262217000041576996	triplet	S3.0630.01X195	3.02188723103084	258
497	dolphyn	uvig_356750_28	dolphyn_4491449615227649441	dolphyn_4491449615227649441	triplet	S3.0598.01X195	3.02140002030257	259
498	dolphynepitopes	uvig_357864_91	dolphynepitopes_6590294241777229134	dolphyn_2132185943774532562	pep1	S3.0078.01X194	3.01993696225081	120
499	dolphyn	uvig_357534_66	dolphyn_8889774585789740856	dolphyn_8889774585789740856	triplet	S3.0698.01X194	3.0189603996732	260
500	dolphyn	uvig_358682_26	dolphyn_8957438570695047865	dolphyn_8957438570695047865	triplet	S3.0662.01X195	3.0189603996732	261
501	dolphynepitopes	uvig_356226_64	dolphynepitopes_9160627522049090225	dolphyn_763083883244085660	pep2	S3.0613.01X195	3.0174937653355	84
502	dolphynepitopes	uvig_356750_19	dolphynepitopes_9016511533018922236	dolphyn_7654725948928466254	pep2	S3.0195.01X194	3.01700440882953	85
503	dolphyn	uvig_385029_26	dolphyn_3624229544839031532	dolphyn_3624229544839031532	triplet	SO.0479.01X195	3.01602497682175	262
504	dolphynepitopes	ivig_601_125	dolphynepitopes_5936670567863725136	dolphyn_3423128321780478719	pep1	S3.0153.01X194	3.01455402779458	121
505	dolphyn	uvig_358682_44	dolphyn_2145418576444478781	dolphyn_2145418576444478781	triplet	SO.0491.01X194	3.01455402779458	263
506	dolphynepitopes	uvig_428798_120	dolphynepitopes_5477950734693814847	dolphyn_3807471359161222335	pep1	S3.0693.01X195	3.01406323023871	122
507	dolphyn	uvig_356033_10	dolphyn_2834890559616835757	dolphyn_2834890559616835757	triplet	S3.0710.01X194	3.01209762764026	264
508	dolphynepitopes	ivig_601_100	dolphynepitopes_2434137833293251416	dolphyn_8238297043422265535	pep3	S3.0153.01X194	3.01062088604774	37
509	dolphyn	uvig_356750_44	dolphyn_7529182554949365301	dolphyn_7529182554949365301	triplet	S3.0586.01X195	3.01012815383772	265
510	dolphynepitopes	uvig_355286_113	dolphynepitopes_6964356238147350734	dolphyn_2141189744550138411	pep1	SO.0761.01X194	3.00963517872298	123
511	dolphynepitopes	ivig_601_73	dolphynepitopes_7758658233570059714	dolphyn_862980721965418944	pep3	S3.0710.01X194	3.00766084441926	38
512	dolphyn	uvig_385029_130	dolphyn_1673669308620629464	dolphyn_1673669308620629464	triplet	SO.0749.01X194	3.00766084441926	266
513	dolphyn	ivig_4424_60	dolphyn_3885373464816695677	dolphyn_3885373464816695677	triplet	S3.0586.01X195	3.00617753141553	267
514	dolphyn	uvig_356259_76	dolphyn_206901204259057383	dolphyn_206901204259057383	triplet	S3.0662.01X195	3.00617753141553	268
515	dolphyn	uvig_295951_44	dolphyn_8172771247711489008	dolphyn_8172771247711489008	triplet	S3.0693.01X195	3.00617753141553	269
516	dolphyn	uvig_357864_32	dolphyn_2269189935462903207	dolphyn_2269189935462903207	triplet	S3.0693.01.2X194	3.00568260440716	270
517	dolphyn	uvig_357534_66	dolphyn_8889774585789740856	dolphyn_8889774585789740856	triplet	S3.0631.01X195	3.00568260440716	271
518	dolphyn	uvig_357534_89	dolphyn_2802804690387380299	dolphyn_2802804690387380299	triplet	S3.0701.01.2X194	3.00419635196612	272
519	dolphynepitopes	uvig_357441_100	dolphynepitopes_3849773283869342428	dolphyn_4615892735448979760	pep2	S3.0698.01X194	3.00320428839269	86
520	dolphynepitopes	uvig_357534_46	dolphynepitopes_3813690200047768063	dolphyn_3544974547879619961	pep1	S3.0736.01X195	3.0022112396517	124
521	dolphyn	uvig_395307_10	dolphyn_8937292299081382152	dolphyn_8937292299081382152	triplet	S3.0693.01.2X194	3.00121720378456	273
522	dolphynepitopes	uvig_357645_56	dolphynepitopes_6725170656886230003	dolphyn_7010757486289993497	pep3	SO.0761.01X194	3.00121720378456	39
523	dolphyn	ivig_4176_34	dolphyn_3680617549645844911	dolphyn_3680617549645844911	triplet	S3.0693.01X195	3.00071981506503	274
524	dolphyn	uvig_385029_55	dolphyn_7019636666754972257	dolphyn_7019636666754972257	triplet	S3.0586.01X195	3.00022217882684	275
525	dolphynepitopes	uvig_354790_20	dolphynepitopes_3301478710515895060	dolphyn_4845955962646543737	pep1	S3.0652.01X195	2.99872778253379	125
526	dolphyn	uvig_356259_75	dolphyn_896847739549762186	dolphyn_896847739549762186	triplet	S3.0153.01X194	2.99673177388707	276
527	dolphyn	uvig_355286_97	dolphyn_6053556872895687043	dolphyn_6053556872895687043	triplet	S3.0736.01X195	2.99623214859564	277
528	dolphynepitopes	uvig_429694_29	dolphynepitopes_737001429360069008	dolphyn_3916982387051877604	pep1	S3.0662.01X195	2.99523214851231	126
529	dolphynepitopes	uvig_578788_17	dolphynepitopes_3675528929360986060	dolphyn_5843046950678509343	pep1	S3.0631.01X195	2.99373027088332	127
530	dolphyn	uvig_356500_2	dolphyn_1852731785057514761	dolphyn_1852731785057514761	triplet	SO.0749.01X194	2.99322914333587	278
531	dolphynepitopes	ivig_896_181	dolphynepitopes_7802629532291435169	dolphyn_362841798727169080	pep1	SO.0491.01X194	2.9922261342247	128
532	dolphynepitopes	uvig_355286_113	dolphynepitopes_6964356238147350734	dolphyn_2141189744550138411	pep1	S3.0500.01X195	2.9922261342247	129
533	dolphyn	ivig_464_12	dolphyn_433806449174373741	dolphyn_433806449174373741	triplet	S3.0153.01X194	2.99172425215645	279
534	dolphyn	uvig_355854_8	dolphyn_7541838832840510358	dolphyn_7541838832840510358	triplet	S3.0586.01X195	2.9912221180761	280
535	dolphyn	ivig_601_84	dolphyn_6674903555748750867	dolphyn_6674903555748750867	triplet	S3.0693.01X195	2.9912221180761	281
536	dolphyn	uvig_29025_6	dolphyn_7479735070596738493	dolphyn_7479735070596738493	triplet	S3.0693.01X195	2.99071973173045	282
537	dolphyn	uvig_356259_17	dolphyn_5671948859154768874	dolphyn_5671948859154768874	triplet	S3.0500.01X195	2.98921105656373	283
538	dolphyn	ivig_896_170	dolphyn_5225486119016524563	dolphyn_5225486119016524563	triplet	S3.0195.01X194	2.98770010185673	284
539	dolphyn	uvig_315082_84	dolphyn_3353277225483617088	dolphyn_3353277225483617088	triplet	SO.0761.01X194	2.98770010185673	285
540	dolphyn	ivig_601_83	dolphyn_4854545541675872572	dolphyn_4854545541675872572	triplet	S3.0693.01.2X194	2.98618686071046	286
541	dolphynepitopes	uvig_272223_1	dolphynepitopes_6738421850374228479	dolphyn_6043936979274468232	pep3	S3.0586.01X195	2.98517675961447	40
542	dolphyn	uvig_358797_9	dolphyn_1779379837927801742	dolphyn_1779379837927801742	triplet	S3.0748.01X194	2.98416563718253	287
543	dolphynepitopes	uvig_356226_55	dolphynepitopes_8525454540324435698	dolphyn_988241452691155176	pep1	S3.0701.01.2X194	2.98214032003452	130
544	dolphynepitopes	uvig_357864_36	dolphynepitopes_5729269554338126205	dolphyn_7684287034100261993	pep2	S3.0137.01X195	2.98112612116463	87
545	dolphyn	uvig_355854_40	dolphyn_7452648165798672700	dolphyn_7452648165798672700	triplet	S3.0598.01X195	2.98061863574394	288
546	dolphyn	uvig_358797_49	dolphyn_522922915697538674	dolphyn_522922915697538674	triplet	S3.0736.01X195	2.97960289162411	289
547	dolphynepitopes	uvig_355286_113	dolphynepitopes_6964356238147350734	dolphyn_2141189744550138411	pep1	S3.0693.01X195	2.97807733831527	131
548	dolphyn	uvig_356259_82	dolphyn_7030110379471660873	dolphyn_7030110379471660873	triplet	SO.0749.01X194	2.97501923195645	290
549	dolphyn	uvig_267525_34	dolphyn_8727858172606039378	dolphyn_8727858172606039378	triplet	S3.0586.01X195	2.97501923195645	291
550	dolphyn	uvig_355286_104	dolphyn_36897599426886603	dolphyn_36897599426886603	triplet	S3.0693.01.2X194	2.97348666460667	292
551	dolphyn	uvig_354750_15	dolphyn_5864194641700737120	dolphyn_5864194641700737120	triplet	S3.0701.01.2X194	2.97297528643137	293
552	dolphyn	ivig_4176_40	dolphyn_4068435768287974432	dolphyn_4068435768287974432	triplet	S3.0657.01X194	2.97092715463502	294
553	dolphyn	uvig_354790_16	dolphyn_493912072381080423	dolphyn_493912072381080423	triplet	SO.0491.01X194	2.96733279903229	295
554	dolphyn	uvig_396640_3	dolphyn_2625918564940660169	dolphyn_2625918564940660169	triplet	S3.0613.01X195	2.96733279903229	296
555	dolphynepitopes	uvig_29025_6	dolphynepitopes_5487735374378985280	dolphyn_4141211376878297225	pep3	S3.0153.01X194	2.96681826338935	41
556	dolphyn	uvig_315082_21	dolphyn_6873698798253845018	dolphyn_6873698798253845018	triplet	S3.0153.01X194	2.9637254774189	297
557	dolphynepitopes	uvig_295951_10	dolphynepitopes_4133359922852319986	dolphyn_6650999518034660200	pep3	S3.0693.01X195	2.9637254774189	42
558	dolphynepitopes	uvig_355286_19	dolphynepitopes_2441315912171382725	dolphyn_6397708930295129693	pep3	S3.0613.01X195	2.96320908184843	43
559	dolphyn	uvig_295951_10	dolphyn_6650999518034660200	dolphyn_6650999518034660200	triplet	S3.0693.01.2X194	2.96269241947579	298
560	dolphynepitopes	uvig_357864_5	dolphynepitopes_3862837926418960651	dolphyn_3986982345574399226	pep1	SO.0761.01X194	2.96217549002515	132
561	dolphyn	uvig_357864_38	dolphyn_865127416396544285	dolphyn_865127416396544285	triplet	S3.0153.01X194	2.9590682891824	299
562	dolphyn	uvig_395437_64	dolphyn_9105311393358571943	dolphyn_9105311393358571943	triplet	S3.0701.01.2X194	2.95751106073379	300
563	dolphynepitopes	ivig_601_46	dolphynepitopes_5120391209779227854	dolphyn_3027662289124165179	pep2	S3.0701.01.2X194	2.95647155960069	88
564	dolphynepitopes	uvig_359213_3	dolphynepitopes_771335480110080928	dolphyn_3163098663942933385	pep3	S3.0613.01X195	2.95647155960069	44
565	dolphynepitopes	ivig_2475_58	dolphynepitopes_8866838727626187674	dolphyn_8900202247800439182	pep1	S3.0613.01X195	2.95595140354215	133
566	dolphynepitopes	uvig_354753_9	dolphynepitopes_5496411215102361968	dolphyn_7973233446159537816	pep3	S3.0652.01X195	2.95386806945529	45
567	dolphyn	uvig_295951_21	dolphyn_2270918343137378550	dolphyn_2270918343137378550	triplet	S3.0701.01X194	2.95282477254271	301
568	dolphyn	uvig_356259_16	dolphyn_8222825852671659964	dolphyn_8222825852671659964	triplet	S3.0662.01X195	2.95282477254271	302
569	dolphynepitopes	uvig_357864_36	dolphynepitopes_5729269554338126205	dolphyn_7684287034100261993	pep2	S3.0078.01X194	2.95073490762326	89
570	dolphyn	uvig_533353_2	dolphyn_3706093237122999747	dolphyn_3706093237122999747	triplet	S3.0701.01X194	2.94916463773766	303
571	dolphyn	uvig_205260_42	dolphyn_7155585338477359229	dolphyn_7155585338477359229	triplet	S3.0078.01X194	2.94706710157271	304
572	dolphynepitopes	uvig_357328_39	dolphynepitopes_5752829732563740269	dolphyn_3685482457323677312	pep1	S3.0153.01X194	2.94601668130806	134
573	dolphyn	uvig_356259_102	dolphyn_6984739401752596150	dolphyn_6984739401752596150	triplet	S3.0698.01X194	2.94391252482419	305
574	dolphyn	ivig_4176_42	dolphyn_9155514243428417717	dolphyn_9155514243428417717	triplet	S3.0586.01X195	2.94338579318178	306
575	dolphynepitopes	uvig_385029_55	dolphynepitopes_2835457283097082362	dolphyn_7019636666754972257	pep1	S3.0586.01X195	2.94233149682688	135
576	dolphyn	uvig_356792_13	dolphyn_3820025047872348739	dolphyn_3820025047872348739	triplet	S3.0153.01X194	2.94021956362373	307
577	dolphynepitopes	uvig_356500_36	dolphynepitopes_7801425890258915183	dolphyn_8729374937149189938	pep3	S3.0153.01X194	2.94021956362373	46
578	dolphyn	ivig_4176_61	dolphyn_7550811556129008872	dolphyn_7550811556129008872	triplet	S3.0906.01X194	2.94021956362373	308
579	dolphynepitopes	ivig_2475_58	dolphynepitopes_7468501737993498282	dolphyn_8482870464912269567	pep2	SO.0479.01X195	2.93969088267037	90
580	dolphyn	ivig_3875_7	dolphyn_5792612106767852728	dolphyn_5792612106767852728	triplet	S3.0586.01X195	2.9391619220656	309
581	dolphyn	ivig_4424_22	dolphyn_1421574090014360551	dolphyn_1421574090014360551	triplet	S3.0736.01X195	2.93863268151342	310
582	dolphyn	uvig_418132_20	dolphyn_5239761897937684710	dolphyn_5239761897937684710	triplet	S3.0662.01X195	2.93757335938046	311
583	dolphynepitopes	uvig_354750_3	dolphynepitopes_7792803414443425386	dolphyn_5405373092314075256	pep1	S3.0693.01X195	2.93757335938046	136
584	dolphyn	uvig_453409_79	dolphyn_681835308293208047	dolphyn_681835308293208047	triplet	S3.0153.01X194	2.93704327720531	312
585	dolphynepitopes	uvig_267525_2	dolphynepitopes_1358288906752871321	dolphyn_4090956177793304624	pep2	S3.0693.01.2X194	2.93704327720531	91
586	dolphyn	uvig_578696_32	dolphyn_3887704683663377201	dolphyn_3887704683663377201	triplet	S3.0598.01X195	2.93651291389402	313
587	dolphyn	uvig_395437_64	dolphyn_2070806784690394780	dolphyn_2070806784690394780	triplet	S3.0613.01X195	2.93651291389402	314
588	dolphyn	uvig_267525_34	dolphyn_2125365695811995915	dolphyn_2125365695811995915	triplet	S3.0662.01X195	2.93545134266906	315
589	dolphynepitopes	uvig_578788_17	dolphynepitopes_3675528929360986060	dolphyn_5843046950678509343	pep1	SO.0665.01X194	2.93492013415723	137
590	dolphyn	uvig_358797_69	dolphyn_1990499138865659263	dolphyn_1990499138865659263	triplet	S3.0701.01X194	2.93332481342537	316
591	dolphynepitopes	ivig_601_71	dolphynepitopes_8723573920302330406	dolphyn_5699751047647857678	pep3	S3.0500.01X195	2.93332481342537	47
592	dolphyn	uvig_356259_16	dolphyn_8222825852671659964	dolphyn_8222825852671659964	triplet	S3.0693.01X195	2.93279247378012	317
593	dolphyn	uvig_357441_95	dolphyn_4497435217338911094	dolphyn_4497435217338911094	triplet	S3.0598.01X195	2.93225985059842	318
594	dolphynepitopes	ivig_896_207	dolphynepitopes_3434750158789120465	dolphyn_2575158720000042323	pep2	S3.0701.01.2X194	2.930126516456	92
595	dolphyn	uvig_357534_63	dolphyn_636567665709812466	dolphyn_636567665709812466	triplet	S3.0698.01X194	2.92852352386054	319
596	dolphynepitopes	uvig_358682_26	dolphynepitopes_7034325916531042690	dolphyn_210132244607048857	pep2	S3.0631.01X195	2.92852352386054	93
597	dolphynepitopes	uvig_355286_9	dolphynepitopes_1090545007786312882	dolphyn_3513029870244332083	pep1	S3.0701.01X194	2.92798862146747	138
598	dolphyn	uvig_357441_55	dolphyn_6382814638260822359	dolphyn_6382814638260822359	triplet	S3.0693.01.2X194	2.92691795755363	320
599	dolphynepitopes	uvig_578788_17	dolphynepitopes_3675528929360986060	dolphyn_5843046950678509343	pep1	SO.0479.01X195	2.92691795755363	139
600	dolphyn	uvig_356500_6	dolphyn_1963217855656763968	dolphyn_1963217855656763968	triplet	S3.0736.01X195	2.9263821954192	321
601	dolphyn	uvig_429694_30	dolphyn_9065079102350899733	dolphyn_9065079102350899733	triplet	S3.0693.01X195	2.92584614608982	322
602	dolphynepitopes	ivig_896_169	dolphynepitopes_8667794810189999642	dolphyn_1927085899319446451	pep2	SO.0491.01X194	2.92369907065416	94
603	dolphyn	uvig_375837_18	dolphyn_1824436171898955633	dolphyn_1824436171898955633	triplet	S3.0693.01.2X194	2.92100872735805	323
604	dolphynepitopes	uvig_355478_21	dolphynepitopes_889081104187114268	dolphyn_3794516227002633396	pep2	S3.0613.01X195	2.91993056013771	95
605	dolphyn	ivig_601_71	dolphyn_5699751047647857678	dolphyn_5699751047647857678	triplet	S3.0698.01X194	2.91885122921803	324
606	dolphynepitopes	uvig_354750_35	dolphynepitopes_5414074127099024541	dolphyn_6372511819274151411	pep1	S3.0698.01X194	2.91831112658541	140
607	dolphynepitopes	uvig_356033_10	dolphynepitopes_3201359493691508683	dolphyn_2834890559616835757	pep3	SO.0491.01X194	2.91831112658541	48
608	dolphyn	ivig_601_53	dolphyn_9184838285516146761	dolphyn_9184838285516146761	triplet	S3.0153.01X194	2.91777073208428	325
609	dolphyn	uvig_354790_92	dolphyn_4933853200299838092	dolphyn_4933853200299838092	triplet	S3.0195.01X194	2.91397977168173	326
610	dolphynepitopes	uvig_428798_120	dolphynepitopes_5477950734693814847	dolphyn_3807471359161222335	pep1	S3.0693.01.2X194	2.91343703082716	141
611	dolphyn	uvig_357864_38	dolphyn_865127416396544285	dolphyn_865127416396544285	triplet	S3.0736.01X195	2.91289399524499	327
612	dolphynepitopes	uvig_578788_17	dolphynepitopes_3675528929360986060	dolphyn_5843046950678509343	pep1	S3.0613.01X195	2.91071889922703	142
613	dolphyn	uvig_375837_18	dolphyn_2908801502654811881	dolphyn_2908801502654811881	triplet	S3.0662.01X195	2.90962957450058	328
614	dolphyn	uvig_358797_35	dolphyn_1413432432659917071	dolphyn_1413432432659917071	triplet	S3.0153.01X194	2.90690105984738	329
615	dolphynepitopes	uvig_354750_35	dolphynepitopes_5414074127099024541	dolphyn_6372511819274151411	pep1	S3.0598.01X195	2.905807566026	143
616	dolphynepitopes	uvig_205260_84	dolphynepitopes_4785933481200819353	dolphyn_4168143633574707069	pep1	S3.0662.01X195	2.905807566026	144
617	dolphyn	uvig_356526_32	dolphyn_1785161002638299691	dolphyn_1785161002638299691	triplet	S3.0710.01X194	2.90526037038992	330
618	dolphyn	uvig_356526_24	dolphyn_4673592419374464356	dolphyn_4673592419374464356	triplet	S3.0701.01.2X194	2.90471287516682	331
619	dolphynepitopes	uvig_357441_102	dolphynepitopes_5151301783399423049	dolphyn_1012389140325360633	pep1	S3.0613.01X195	2.90471287516682	145
620	dolphyn	uvig_428798_8	dolphyn_7754349052456788979	dolphyn_7754349052456788979	triplet	S3.0195.01X194	2.90361698464619	332
621	dolphyn	uvig_356526_32	dolphyn_51845799048653238	dolphyn_51845799048653238	triplet	SO.0749.01X194	2.90361698464619	333
622	dolphyn	uvig_357534_66	dolphyn_1450008797244235210	dolphyn_1450008797244235210	triplet	S3.0631.01X195	2.90197089373952	334
623	dolphyn	uvig_315082_46	dolphyn_8869910591554128971	dolphyn_8869910591554128971	triplet	S3.0613.01X195	2.90032208874933	335
624	dolphynepitopes	uvig_453526_7	dolphynepitopes_1645847259368985455	dolphyn_6398027676130612388	pep2	S3.0631.01X195	2.89977188240808	96
625	dolphynepitopes	uvig_356226_24	dolphynepitopes_6050243930758691865	dolphyn_5931912549915469537	pep3	S3.0153.01X194	2.89922137317315	49
626	dolphynepitopes	uvig_304445_5	dolphynepitopes_2942382286102715791	dolphyn_7678663417742790471	pep1	S3.0500.01X195	2.89756802476676	146
627	dolphynepitopes	uvig_354750_19	dolphynepitopes_1501899097381280755	dolphyn_770861247827165669	pep1	S3.0693.01X195	2.89646427189532	147
628	dolphynepitopes	uvig_267525_39	dolphynepitopes_2765426185752679615	dolphyn_7612270254574051314	pep3	S3.0710.01X194	2.89591193827178	50
629	dolphyn	uvig_357645_4	dolphyn_4359337018909216738	dolphyn_4359337018909216738	triplet	S3.0586.01X195	2.8953592994072	336
630	dolphynepitopes	uvig_355286_113	dolphynepitopes_6964356238147350734	dolphyn_2141189744550138411	pep1	S3.0169.01X194	2.89480635496403	148
631	dolphyn	uvig_354826_18	dolphyn_2021333504554438958	dolphyn_2021333504554438958	triplet	S3.0693.01X195	2.89369954798884	337
632	dolphynepitopes	uvig_356259_133	dolphynepitopes_1955277450280674050	dolphyn_7110818552038951254	pep3	S3.0521.01X195	2.89259151463448	51
633	dolphynepitopes	uvig_357441_37	dolphynepitopes_5720122661167953910	dolphyn_7527741853487479135	pep1	S3.0613.01X195	2.89037175789616	149
634	dolphynepitopes	uvig_578788_17	dolphynepitopes_3675528929360986060	dolphyn_5843046950678509343	pep1	S3.0598.01X195	2.88981604796244	150
635	dolphynepitopes	uvig_355286_97	dolphynepitopes_1781941441287491222	dolphyn_6553518046381091429	pep3	SO.0749.01X194	2.88926002904347	52
636	dolphyn	uvig_356033_37	dolphyn_8153273702986482670	dolphyn_8153273702986482670	triplet	S3.0701.01.2X194	2.88814706287405	338
637	dolphynepitopes	uvig_428798_81	dolphynepitopes_4945891546507842388	dolphyn_5090236805419810818	pep1	S3.0652.01X195	2.88814706287405	151
638	dolphyn	uvig_356792_33	dolphyn_5243253659831707959	dolphyn_5243253659831707959	triplet	S3.0662.01X195	2.88814706287405	339
639	dolphyn	uvig_357864_32	dolphyn_2269189935462903207	dolphyn_2269189935462903207	triplet	S3.0693.01X195	2.88814706287405	340
640	dolphyn	uvig_429694_46	dolphyn_8919634520841874345	dolphyn_8919634520841874345	triplet	SO.0749.01X194	2.88647528761704	341
641	dolphynepitopes	uvig_354790_4	dolphynepitopes_5806341896891879416	dolphyn_7837560275017098878	pep2	S3.0693.01X195	2.88424189752063	97
642	dolphynepitopes	uvig_354716_24	dolphynepitopes_4911392509241934187	dolphyn_6606347680941913992	pep3	S3.0598.01X195	2.88312332917134	53
643	dolphynepitopes	uvig_357864_79	dolphynepitopes_2093874200172118996	dolphyn_1672337733154407273	pep1	S3.0736.01X195	2.88312332917134	152
644	dolphyn	uvig_354753_2	dolphyn_1542341868187452974	dolphyn_1542341868187452974	triplet	S3.0586.01X195	2.88200350822565	342
645	dolphyn	ivig_4176_34	dolphyn_3680617549645844911	dolphyn_3680617549645844911	triplet	S3.0748.01X194	2.88144312715186	343
646	dolphynepitopes	uvig_272223_1	dolphynepitopes_6738421850374228479	dolphyn_6043936979274468232	pep3	S3.0662.01X195	2.88144312715186	54
647	dolphyn	uvig_418132_1	dolphyn_408031411054925657	dolphyn_408031411054925657	triplet	S3.0693.01X195	2.88144312715186	344
648	dolphyn	uvig_271818_82	dolphyn_6289432078517141957	dolphyn_6289432078517141957	triplet	S3.0613.01X195	2.88088243187505	345
649	dolphyn	uvig_354753_24	dolphyn_4388611849082850892	dolphyn_4388611849082850892	triplet	S3.0698.01X194	2.87976009730157	346
650	dolphynepitopes	uvig_356792_102	dolphynepitopes_8020316416583559720	dolphyn_5673068864637310991	pep1	S3.0701.01.2X194	2.87976009730157	153
651	dolphyn	uvig_385029_26	dolphyn_3624229544839031532	dolphyn_3624229544839031532	triplet	S3.0631.01X195	2.87976009730157	347
652	dolphynepitopes	uvig_315082_86	dolphynepitopes_8702499365598804426	dolphyn_4894109232328210874	pep1	S3.0701.01X194	2.87863650167774	154
653	dolphyn	uvig_356955_51	dolphyn_8502535570257123143	dolphyn_8502535570257123143	triplet	S3.0736.01X195	2.87863650167774	348
654	dolphyn	uvig_357441_65	dolphyn_4483851363714024365	dolphyn_4483851363714024365	triplet	S3.0693.01.2X194	2.87807423008576	349
655	dolphynepitopes	uvig_358797_9	dolphynepitopes_7620841859391177814	dolphyn_8901085071751429109	pep3	S3.0662.01X195	2.87807423008576	55
656	dolphyn	ivig_4176_34	dolphyn_3680617549645844911	dolphyn_3680617549645844911	triplet	S3.0586.01X195	2.87638551592142	350
657	dolphynepitopes	uvig_354790_17	dolphynepitopes_7827483099495336524	dolphyn_7256497568456611884	pep1	S3.0662.01X195	2.87638551592142	155
658	dolphynepitopes	uvig_356226_51	dolphynepitopes_6083921641496242592	dolphyn_8836702854329654015	pep2	S3.0693.01.2X194	2.87582197688143	98
659	dolphyn	uvig_205260_52	dolphyn_1317453245961861316	dolphyn_1317453245961861316	triplet	S3.0698.01X194	2.87582197688143	351
660	dolphyn	uvig_385029_48	dolphyn_7651246186150382957	dolphyn_7651246186150382957	triplet	S3.0631.01X195	2.87582197688143	352
661	dolphyn	uvig_356750_44	dolphyn_7529182554949365301	dolphyn_7529182554949365301	triplet	SO.0665.01X194	2.87469394517693	353
662	dolphynepitopes	uvig_395437_63	dolphynepitopes_8321231031048125953	dolphyn_2359955880628694359	pep1	S3.0630.01X195	2.87469394517693	156
663	dolphynepitopes	ivig_2475_58	dolphynepitopes_8866838727626187674	dolphyn_8900202247800439182	pep1	SO.0665.01X194	2.87412945179474	157
664	dolphyn	uvig_385029_130	dolphyn_1673669308620629464	dolphyn_1673669308620629464	triplet	S3.0153.01X194	2.87356463957978	354
665	dolphyn	uvig_358797_9	dolphyn_2607844807324830090	dolphyn_2607844807324830090	triplet	S3.0195.01X194	2.87299950817169	355
666	dolphynepitopes	uvig_357864_79	dolphynepitopes_2629246218076379081	dolphyn_1672337733154407273	pep2	S3.0598.01X195	2.8724340572095	99
667	dolphyn	uvig_428798_28	dolphyn_105691927055339604	dolphyn_105691927055339604	triplet	S3.0598.01X195	2.87130219517581	356
668	dolphynepitopes	uvig_428798_105	dolphynepitopes_5944124486274070367	dolphyn_5370890774072892114	pep1	S3.0662.01X195	2.87130219517581	158
669	dolphyn	uvig_354750_19	dolphyn_770861247827165669	dolphyn_770861247827165669	triplet	S3.0693.01X195	2.87016905057865	357
670	dolphynepitopes	ivig_601_69	dolphynepitopes_3972797054597396626	dolphyn_4877491250003226085	pep3	SO.0749.01X194	2.86960199640978	56
671	dolphyn	uvig_357328_16	dolphyn_5629684189787334310	dolphyn_5629684189787334310	triplet	S3.0613.01X195	2.86960199640978	358
672	dolphynepitopes	uvig_356033_37	dolphynepitopes_5409413523461004091	dolphyn_8631679163584139442	pep2	S3.0693.01.2X194	2.86846692250811	100
673	dolphyn	uvig_355286_21	dolphyn_6432869568178377924	dolphyn_6432869568178377924	triplet	S3.0153.01X194	2.86676189225703	359
674	dolphyn	uvig_357328_8	dolphyn_3737785024979004340	dolphyn_3737785024979004340	triplet	SO.0491.01X194	2.86676189225703	360
675	dolphyn	uvig_354790_111	dolphyn_5993132783424120260	dolphyn_5993132783424120260	triplet	S3.0586.01X195	2.86676189225703	361
676	dolphynepitopes	uvig_356226_4	dolphynepitopes_7270430412189667748	dolphyn_729306016209239860	pep1	S3.0521.01X195	2.86391369893314	159
677	dolphynepitopes	ivig_1166_16	dolphynepitopes_6098319504899466092	dolphyn_7766352281971485814	pep2	S3.0521.01X195	2.86334308550825	101
678	dolphynepitopes	uvig_356750_10	dolphynepitopes_2003438071251308664	dolphyn_2913192035742439709	pep1	S3.0078.01X194	2.86277214629776	160
679	dolphyn	uvig_356955_12	dolphyn_7666979671464266458	dolphyn_7666979671464266458	triplet	S3.0662.01X195	2.86220088092947	362
680	dolphyn	uvig_428798_55	dolphyn_672378773804131123	dolphyn_672378773804131123	triplet	S3.0586.01X195	2.86105737022739	363
681	dolphyn	uvig_428798_2	dolphyn_4010905755668587879	dolphyn_4010905755668587879	triplet	SO.0491.01X194	2.86048512414597	364
682	dolphyn	ivig_1166_16	dolphyn_2049452414180504593	dolphyn_2049452414180504593	triplet	S3.0153.01X194	2.85933964864844	365
683	dolphynepitopes	uvig_375837_48	dolphynepitopes_9101741806598610759	dolphyn_3549646940544030343	pep3	S3.0693.01X195	2.85647020622048	57
684	dolphynepitopes	uvig_354790_34	dolphynepitopes_3956831521414620905	dolphyn_3065952161914036567	pep1	SO.0739.01X194	2.85532011983725	161
685	dolphyn	ivig_4176_10	dolphyn_6803258574586204351	dolphyn_6803258574586204351	triplet	S3.0693.01X195	2.85532011983725	366
686	dolphyn	uvig_355854_16	dolphyn_8583984308040125131	dolphyn_8583984308040125131	triplet	S3.0698.01X194	2.8541687092322	367
687	dolphynepitopes	ivig_896_169	dolphynepitopes_8667794810189999642	dolphyn_1927085899319446451	pep2	S3.0662.01X195	2.8541687092322	102
688	dolphyn	uvig_354790_32	dolphyn_3993768835235298759	dolphyn_3993768835235298759	triplet	S3.0701.01.2X194	2.8530159713524	368
689	dolphyn	uvig_356792_41	dolphyn_362180758767367399	dolphyn_362180758767367399	triplet	SO.0491.01X194	2.8501282996952	369
690	dolphyn	uvig_418132_1	dolphyn_408031411054925657	dolphyn_408031411054925657	triplet	S3.0693.01.2X194	2.84954976337591	370
691	dolphyn	ivig_1427_12	dolphyn_9203171345594367371	dolphyn_9203171345594367371	triplet	S3.0598.01X195	2.84897089215859	371
692	dolphynepitopes	uvig_355478_35	dolphynepitopes_4883159782361908641	dolphyn_8806861764269342187	pep3	S3.0693.01X195	2.84839168565528	58
693	dolphyn	uvig_354753_40	dolphyn_7238579346079380770	dolphyn_7238579346079380770	triplet	S3.0748.01X194	2.84781214347737	372
694	dolphynepitopes	ivig_3875_35	dolphynepitopes_3266195823192105655	dolphyn_687326170294156610	pep2	S3.0693.01X195	2.84781214347737	103
695	dolphyn	uvig_354826_5	dolphyn_8589009225330338952	dolphyn_8589009225330338952	triplet	S3.0153.01X194	2.84723226523555	373
696	dolphyn	uvig_80910_3	dolphyn_1331713022849572150	dolphyn_1331713022849572150	triplet	S3.0736.01X195	2.84723226523555	374
697	dolphyn	uvig_418132_24	dolphyn_79877748651475231	dolphyn_79877748651475231	triplet	S3.0631.01X195	2.84665205053984	375
698	dolphyn	uvig_355286_82	dolphyn_5234572920931517928	dolphyn_5234572920931517928	triplet	S3.0153.01X194	2.84549061022345	376
699	dolphyn	uvig_354790_88	dolphyn_7092870986396687115	dolphyn_7092870986396687115	triplet	S3.0701.01.2X194	2.84549061022345	377
700	dolphynepitopes	uvig_355478_23	dolphynepitopes_3340400007175145583	dolphyn_3484863774746375660	pep1	S3.0693.01X195	2.84549061022345	162
701	dolphynepitopes	uvig_354753_15	dolphynepitopes_2136461112361583682	dolphyn_1571348165158193112	pep1	S3.0613.01X195	2.84432781939476	163
702	dolphynepitopes	uvig_354790_34	dolphynepitopes_6729004534027212654	dolphyn_4127813585534162151	pep3	SO.0491.01X194	2.84374591655611	59
703	dolphynepitopes	uvig_357864_91	dolphynepitopes_4255905523074157861	dolphyn_4185433502839915497	pep2	S3.0736.01X195	2.84374591655611	104
704	dolphynepitopes	uvig_396640_60	dolphynepitopes_4123896859509631752	dolphyn_3475882686695881758	pep1	S3.0662.01X195	2.84316367490938	164
705	dolphyn	uvig_315082_1	dolphyn_6641115261326539081	dolphyn_6641115261326539081	triplet	S3.0693.01.2X194	2.84199817361195	378
706	dolphyn	uvig_357328_34	dolphyn_1872014364428739536	dolphyn_1872014364428739536	triplet	SO.0749.01X194	2.84199817361195	379
707	dolphynepitopes	uvig_356033_69	dolphynepitopes_150687166118126829	dolphyn_6068118488755896892	pep3	S3.0586.01X195	2.84199817361195	60
708	dolphyn	uvig_357441_83	dolphyn_8621851113065815855	dolphyn_8621851113065815855	triplet	S3.0736.01X195	2.8402473707136	380
709	dolphynepitopes	uvig_356792_95	dolphynepitopes_2282406518714397612	dolphyn_586743426854751769	pep2	S3.0153.01X194	2.83907846350861	105
710	dolphynepitopes	uvig_357534_31	dolphynepitopes_1671270797039523330	dolphyn_1043309044330132738	pep1	S3.0500.01X195	2.8384934971275	165
711	dolphynepitopes	uvig_354790_105	dolphynepitopes_6727990974699712935	dolphyn_3851306576078908573	pep2	S3.0736.01X195	2.8384934971275	106
712	dolphyn	uvig_205260_84	dolphyn_8993896019020410818	dolphyn_8993896019020410818	triplet	S3.0169.01X194	2.83673654206353	381
713	dolphyn	ivig_4424_28	dolphyn_2174331121997402307	dolphyn_2174331121997402307	triplet	S3.0710.01X194	2.83615020372953	382
714	dolphyn	uvig_355286_98	dolphyn_940362470119259067	dolphyn_940362470119259067	triplet	S3.0153.01X194	2.83556352140117	383
715	dolphynepitopes	ivig_1427_37	dolphynepitopes_7977204750838909437	dolphyn_4900294422560141492	pep2	S3.0723.01X195	2.8349764946746	107
716	dolphyn	uvig_354826_28	dolphyn_5545381101256046749	dolphyn_5545381101256046749	triplet	S3.0586.01X195	2.83438912314523	384
717	dolphyn	ivig_601_78	dolphyn_8124680200939053916	dolphyn_8124680200939053916	triplet	S3.0662.01X195	2.83321334405622	385
718	dolphyn	uvig_396640_11	dolphyn_7095379452461940114	dolphyn_7095379452461940114	triplet	S3.0736.01X195	2.83321334405622	386
719	dolphyn	uvig_354753_31	dolphyn_6224141092232440987	dolphyn_6224141092232440987	triplet	S3.0153.01X194	2.8320361808832	387
720	dolphyn	ivig_3679_56	dolphyn_6313218111049549480	dolphyn_6313218111049549480	triplet	S3.0586.01X195	2.83144707924613	388
721	dolphynepitopes	ivig_4427_29	dolphynepitopes_4707755497741911773	dolphyn_3488500727536632926	pep2	S3.0701.01X194	2.83085763036376	108
722	dolphyn	uvig_395437_62	dolphyn_6014990004027982420	dolphyn_6014990004027982420	triplet	S3.0169.01X194	2.82967768922391	389
723	dolphyn	uvig_356033_26	dolphyn_8210394914003474007	dolphyn_8210394914003474007	triplet	S3.0586.01X195	2.82967768922391	390
724	dolphyn	uvig_357441_55	dolphyn_633248840574306387	dolphyn_633248840574306387	triplet	S3.0698.01X194	2.82849635417808	391
725	dolphyn	uvig_356750_12	dolphyn_7741911028705779168	dolphyn_7741911028705779168	triplet	SO.0491.01X194	2.82849635417808	392
726	dolphyn	ivig_4427_11	dolphyn_4172381522657884473	dolphyn_4172381522657884473	triplet	S3.0693.01X195	2.82849635417808	393
727	dolphynepitopes	uvig_80910_6	dolphynepitopes_2977698513919639148	dolphyn_8989362103097529054	pep1	S3.0736.01X195	2.82790516291049	166
728	dolphynepitopes	ivig_3875_7	dolphynepitopes_2907357928450986811	dolphyn_5792612106767852728	pep1	S3.0598.01X195	2.82731362192903	167
729	dolphyn	uvig_357534_66	dolphyn_5729597431014911921	dolphyn_5729597431014911921	triplet	S3.0701.01X194	2.82672173081971	394
730	dolphyn	ivig_4424_73	dolphyn_2247226315746829229	dolphyn_2247226315746829229	triplet	S3.0665.01X194	2.82612948916781	395
731	dolphynepitopes	uvig_359213_43	dolphynepitopes_6715535535040470604	dolphyn_8125153171652519067	pep3	S3.0736.01X195	2.82494395257371	61
732	dolphyn	uvig_357864_91	dolphyn_2132185943774532562	dolphyn_2132185943774532562	triplet	S3.0078.01X194	2.82316300820271	396
733	dolphyn	uvig_357441_27	dolphyn_3505800822596845129	dolphyn_3505800822596845129	triplet	S3.0078.01X194	2.82197394742052	397
734	dolphynepitopes	uvig_357441_37	dolphynepitopes_5720122661167953910	dolphyn_7527741853487479135	pep1	S3.0500.01X195	2.82197394742052	168
735	dolphyn	uvig_357534_66	dolphyn_8889774585789740856	dolphyn_8889774585789740856	triplet	S3.0613.01X195	2.82197394742052	398
736	dolphynepitopes	uvig_356792_104	dolphynepitopes_8300612593300647054	dolphyn_3171851164129430840	pep3	S3.0586.01X195	2.82078347108945	62
737	dolphynepitopes	uvig_396640_28	dolphynepitopes_4972170376197408979	dolphyn_3583501838868126624	pep2	SO.0491.01X194	2.82018770103906	109
738	dolphynepitopes	uvig_356955_38	dolphynepitopes_5228683901978066140	dolphyn_4208469879264156976	pep2	S3.0665.01X194	2.81959157583512	110
739	dolphyn	uvig_354753_28	dolphyn_9168774279316971704	dolphyn_9168774279316971704	triplet	S3.0137.01X195	2.81899509505394	399
740	dolphyn	ivig_896_192	dolphyn_5343955855258328852	dolphyn_5343955855258328852	triplet	S3.0169.01X194	2.81720351499873	400
741	dolphyn	uvig_357328_47	dolphyn_9022134873372853430	dolphyn_9022134873372853430	triplet	S3.0701.01X194	2.8160073426073	401
742	dolphynepitopes	uvig_357645_12	dolphynepitopes_4651065932902242776	dolphyn_3223389183107769664	pep3	S3.0586.01X195	2.8160073426073	63
743	dolphyn	uvig_355286_47	dolphyn_8360669546891714252	dolphyn_8360669546891714252	triplet	S3.0736.01X195	2.81540871942271	402
744	dolphyn	ivig_896_194	dolphyn_8938368644171574957	dolphyn_8938368644171574957	triplet	S3.0153.01X194	2.8142103969306	403
745	dolphynepitopes	uvig_357864_75	dolphynepitopes_4226712708728873614	dolphyn_24984300336160132	pep2	SO.0665.01X194	2.8136106967627	111
746	dolphynepitopes	uvig_315082_28	dolphynepitopes_265970143494345038	dolphyn_1982721613735671528	pep2	SO.0749.01X194	2.8130106367387	112
747	dolphyn	uvig_357534_48	dolphyn_3227805104903790847	dolphyn_3227805104903790847	triplet	S3.0662.01X195	2.81241021642645	404
748	dolphyn	uvig_357441_24	dolphyn_8305849932682816813	dolphyn_8305849932682816813	triplet	S3.0701.01.2X194	2.81180943539306	405
749	dolphyn	uvig_271818_5	dolphyn_8966448982595408574	dolphyn_8966448982595408574	triplet	S3.0598.01X195	2.81180943539306	406
750	dolphynepitopes	uvig_357864_91	dolphynepitopes_4255905523074157861	dolphyn_4185433502839915497	pep2	S3.0701.01.2X194	2.8106067894273	113
751	dolphynepitopes	ivig_3679_62	dolphynepitopes_886571437436095593	dolphyn_4125550305701737129	pep1	S3.0586.01X195	2.8106067894273	169
752	dolphyn	ivig_601_122	dolphyn_632599749780193266	dolphyn_632599749780193266	triplet	S3.0598.01X195	2.8100049236252	407
753	dolphyn	uvig_429694_42	dolphyn_1539591849505554107	dolphyn_1539591849505554107	triplet	SO.0749.01X194	2.80214752448133	408
754	dolphynepitopes	uvig_205260_84	dolphynepitopes_4338362225711743433	dolphyn_4586640235018155314	pep3	SO.0456.01X195	2.80214752448133	64
755	dolphyn	uvig_357534_55	dolphyn_2648489589653185976	dolphyn_2648489589653185976	triplet	S3.0586.01X195	2.80093319524892	409
756	dolphyn	uvig_356792_71	dolphyn_133003791856455156	dolphyn_133003791856455156	triplet	S3.0586.01X195	2.80032547721138	410
757	dolphynepitopes	uvig_429694_29	dolphynepitopes_5399753000011237419	dolphyn_3916982387051877604	pep3	S3.0153.01X194	2.79910893204918	65
758	dolphyn	uvig_272223_74	dolphyn_2450503941594583659	dolphyn_2450503941594583659	triplet	S3.0701.01X194	2.797890905102	411
759	dolphyn	uvig_357328_25	dolphyn_783402702157221215	dolphyn_783402702157221215	triplet	S3.0701.01.2X194	2.797890905102	412
760	dolphynepitopes	ivig_4176_22	dolphynepitopes_4118354629062280636	dolphyn_7501924242841816711	pep1	S3.0586.01X195	2.79728133483015	170
761	dolphyn	uvig_396640_65	dolphyn_450402805633684819	dolphyn_450402805633684819	triplet	S3.0137.01X195	2.79545039138304	413
762	dolphyn	ivig_2475_39	dolphyn_413750518781009160	dolphyn_413750518781009160	triplet	S3.0693.01X195	2.79545039138304	414
763	dolphynepitopes	uvig_267525_48	dolphynepitopes_6772727130142903061	dolphyn_7508467072911557448	pep2	SO.0749.01X194	2.79361608943186	114
764	dolphynepitopes	ivig_601_71	dolphynepitopes_2555534824295631737	dolphyn_5699751047647857678	pep1	S3.0701.01.2X194	2.79239134953596	171
765	dolphyn	uvig_429042_54	dolphyn_8905564871078660264	dolphyn_8905564871078660264	triplet	S3.0662.01X195	2.79239134953596	415
766	dolphynepitopes	uvig_357534_46	dolphynepitopes_3813690200047768063	dolphyn_3544974547879619961	pep1	S3.0662.01X195	2.79055142261395	172
767	dolphyn	uvig_357534_61	dolphyn_5836260539352785505	dolphyn_5836260539352785505	triplet	SO.0491.01X194	2.78870810411966	416
768	dolphyn	uvig_354826_18	dolphyn_2021333504554438958	dolphyn_2021333504554438958	triplet	S3.0586.01X195	2.78870810411966	417
769	dolphyn	uvig_428798_67	dolphyn_2214465524176981050	dolphyn_2214465524176981050	triplet	S3.0613.01X195	2.78809290877575	418
770	dolphynepitopes	uvig_356955_81	dolphynepitopes_5056975439336538177	dolphyn_6091797426028302908	pep1	S3.0662.01X195	2.78809290877575	173
771	dolphynepitopes	ivig_601_48	dolphynepitopes_5818184838392565826	dolphyn_2861010619519821933	pep1	S3.0662.01X195	2.78809290877575	174
772	dolphynepitopes	uvig_356526_48	dolphynepitopes_8124999548893250582	dolphyn_2665042029900956309	pep3	S3.0701.01X194	2.78747733473353	66
773	dolphynepitopes	ivig_1427_35	dolphynepitopes_755044249766683508	dolphyn_8145445428937723336	pep3	S3.0701.01X194	2.7868613815265	67
774	dolphyn	uvig_205260_84	dolphyn_8993896019020410818	dolphyn_8993896019020410818	triplet	S3.0701.01.2X194	2.7868613815265	419
775	dolphyn	uvig_357534_66	dolphyn_8853661438500247982	dolphyn_8853661438500247982	triplet	S3.0701.01.2X194	2.78624504868727	420
776	dolphynepitopes	uvig_356259_95	dolphynepitopes_4840861876096940342	dolphyn_3105167604440747452	pep1	S3.0153.01X194	2.78562833574758	175
777	dolphynepitopes	uvig_357441_102	dolphynepitopes_6458872090163889691	dolphyn_200909141681864232	pep2	S3.0613.01X195	2.78562833574758	115
778	dolphyn	uvig_357864_119	dolphyn_1920729346573109666	dolphyn_1920729346573109666	triplet	SO.0761.01X194	2.78377591163035	421
779	dolphyn	uvig_355854_41	dolphyn_1749749267038098344	dolphyn_1749749267038098344	triplet	S3.0613.01X195	2.78315767358902	422
780	dolphyn	uvig_315082_4	dolphyn_6005318166950721390	dolphyn_6005318166950721390	triplet	S3.0169.01X194	2.78253905309295	423
781	dolphyn	uvig_357534_66	dolphyn_2620815279850970979	dolphyn_2620815279850970979	triplet	S3.0586.01X195	2.7813006628418	424
782	dolphynepitopes	uvig_355286_69	dolphynepitopes_2226482715163689151	dolphyn_4385106977906672416	pep2	S3.0153.01X194	2.77881927199042	116
783	dolphyn	uvig_354790_34	dolphyn_3065952161914036567	dolphyn_3065952161914036567	triplet	SO.0739.01X194	2.77881927199042	425
784	dolphyn	uvig_356259_7	dolphyn_5988461750570838590	dolphyn_5988461750570838590	triplet	S3.0662.01X195	2.77757626375082	426
785	dolphyn	uvig_375837_8	dolphyn_870584009551573541	dolphyn_870584009551573541	triplet	S3.0698.01X194	2.77633170851862	427
786	dolphyn	uvig_358797_49	dolphyn_522922915697538674	dolphyn_522922915697538674	triplet	S3.0613.01X195	2.77633170851862	428
787	dolphynepitopes	uvig_356955_84	dolphynepitopes_2682071816704588999	dolphyn_2258324123074708	pep3	S3.0631.01X195	2.77570884957602	68
788	dolphynepitopes	uvig_267525_45	dolphynepitopes_8529699953865630375	dolphyn_2889374250016171399	pep2	S3.0736.01X195	2.77570884957602	117
789	dolphynepitopes	uvig_357534_45	dolphynepitopes_2344112601373637488	dolphyn_2941644728887636182	pep1	S3.0586.01X195	2.77508560243837	176
790	dolphyn	ivig_601_84	dolphyn_6674903555748750867	dolphyn_6674903555748750867	triplet	S3.0693.01.2X194	2.77383794164021	429
791	dolphyn	uvig_356500_65	dolphyn_1103132793595326460	dolphyn_1103132793595326460	triplet	S3.0701.01X194	2.77321352700862	430
792	dolphyn	ivig_601_71	dolphyn_5699751047647857678	dolphyn_5699751047647857678	triplet	S3.0701.01X194	2.77321352700862	431
793	dolphynepitopes	uvig_396640_60	dolphynepitopes_8010423109563819452	dolphyn_8680768673135162522	pep3	S3.0693.01X195	2.77258872223978	69
794	dolphyn	uvig_315082_4	dolphyn_6005318166950721390	dolphyn_6005318166950721390	triplet	S3.0195.01X194	2.77133794033813	432
795	dolphyn	uvig_385029_37	dolphyn_1196310896789573973	dolphyn_1196310896789573973	triplet	S3.0631.01X195	2.77071196222692	433
796	dolphynepitopes	ivig_464_14	dolphynepitopes_3035103882131176560	dolphyn_6643639880301202529	pep3	SO.0491.01X194	2.77008559202166	70
797	dolphyn	uvig_356226_57	dolphyn_8933304560454564521	dolphyn_8933304560454564521	triplet	SO.0749.01X194	2.77008559202166	434
798	dolphynepitopes	uvig_356955_69	dolphynepitopes_8881181856552590685	dolphyn_5668493644923424079	pep1	S3.0693.01X195	2.77008559202166	177
799	dolphynepitopes	uvig_271818_6	dolphynepitopes_4271544334381184922	dolphyn_5009069417682015618	pep1	S3.0078.01X194	2.76945882923085	178
800	dolphynepitopes	ivig_4176_34	dolphynepitopes_4046981022124244975	dolphyn_3680617549645844911	pep1	S3.0137.01X195	2.76883167336207	179
801	dolphynepitopes	uvig_357864_79	dolphynepitopes_2732828675073280634	dolphyn_2739560216259570543	pep3	S3.0153.01X194	2.76820412392196	71
802	dolphyn	uvig_358682_53	dolphyn_1320977402472330590	dolphyn_1320977402472330590	triplet	S3.0698.01X194	2.76820412392196	435
803	dolphyn	uvig_356033_19	dolphyn_6806214657695124184	dolphyn_6806214657695124184	triplet	S3.0153.01X194	2.76631910922619	436
804	dolphynepitopes	uvig_354790_6	dolphynepitopes_5632259020801017376	dolphyn_460640622186821006	pep2	S3.0693.01X195	2.76631910922619	118
805	dolphyn	uvig_356750_44	dolphyn_7529182554949365301	dolphyn_7529182554949365301	triplet	S3.0613.01X195	2.76568998054862	437
806	dolphynepitopes	uvig_356500_46	dolphynepitopes_1261902807702007670	dolphyn_5528338047860422414	pep1	S3.0662.01X195	2.76568998054862	180
807	dolphynepitopes	ivig_601_4	dolphynepitopes_7100248342621114585	dolphyn_8979248625079265465	pep1	S3.0613.01X195	2.76506045581899	181
808	dolphyn	ivig_601_140	dolphyn_6100890597330762880	dolphyn_6100890597330762880	triplet	S3.0693.01X195	2.76443053453832	438
809	dolphyn	uvig_418132_24	dolphyn_79877748651475231	dolphyn_79877748651475231	triplet	S3.0153.01X194	2.7638002162067	439
810	dolphynepitopes	uvig_354753_22	dolphynepitopes_8707960770155858095	dolphyn_2021681543552470229	pep3	SO.0761.01X194	2.7638002162067	72
811	dolphyn	ivig_601_36	dolphyn_2469025682935092501	dolphyn_2469025682935092501	triplet	SO.0749.01X194	2.76253838638628	440
812	dolphynepitopes	uvig_357534_66	dolphynepitopes_4005163278237501353	dolphyn_8889774585789740856	pep2	S3.0631.01X195	2.76253838638628	119
813	dolphyn	uvig_354790_35	dolphyn_1930627560858108675	dolphyn_1930627560858108675	triplet	S3.0662.01X195	2.76253838638628	441
814	dolphyn	uvig_356955_186	dolphyn_7219989535261864225	dolphyn_7219989535261864225	triplet	SO.0479.01X195	2.76190687389292	442
815	dolphynepitopes	uvig_429694_58	dolphynepitopes_4029226375419958637	dolphyn_1306927329524161828	pep3	S3.0720.01X195	2.76127496233951	73
816	dolphynepitopes	uvig_357441_100	dolphynepitopes_3849773283869342428	dolphyn_4615892735448979760	pep2	S3.0613.01X195	2.76064265122138	120
817	dolphyn	uvig_315372_8	dolphyn_8440031369417246092	dolphyn_8440031369417246092	triplet	S3.0693.01.2X194	2.75937682826755	443
818	dolphynepitopes	uvig_418132_8	dolphynepitopes_4973917879501090393	dolphyn_3565040523075300498	pep1	S3.0720.01X195	2.75747508442973	182
819	dolphynepitopes	uvig_359660_15	dolphynepitopes_5449792527670603092	dolphyn_3579491749755026990	pep1	SO.0665.01X194	2.75684036527164	183
820	dolphyn	uvig_354790_105	dolphyn_3851306576078908573	dolphyn_3851306576078908573	triplet	S3.0736.01X195	2.75684036527164	444
821	dolphynepitopes	ivig_4424_11	dolphynepitopes_7998064064693859684	dolphyn_5688086125013948095	pep1	SO.0491.01X194	2.75620524298926	184
822	dolphyn	uvig_354790_35	dolphyn_1930627560858108675	dolphyn_1930627560858108675	triplet	SO.0665.01X194	2.75620524298926	445
823	dolphynepitopes	uvig_453409_76	dolphynepitopes_1274297996830080650	dolphyn_4310347509273790599	pep3	S3.0662.01X195	2.75620524298926	74
824	dolphynepitopes	uvig_205260_46	dolphynepitopes_1926664465301111295	dolphyn_7498031022365731970	pep3	S3.0662.01X195	2.75620524298926	75
825	dolphynepitopes	ivig_896_173	dolphynepitopes_5140679371332988975	dolphyn_9160780225642987009	pep2	S3.0171.01X194	2.75556971707019	121
826	dolphynepitopes	uvig_315082_56	dolphynepitopes_1589063475825404274	dolphyn_1466343816025090558	pep3	S3.0662.01X195	2.75493378700106	76
827	dolphyn	uvig_356033_37	dolphyn_8631679163584139442	dolphyn_8631679163584139442	triplet	S3.0195.01X194	2.75429745226753	446
828	dolphyn	uvig_356259_101	dolphyn_7459503555956739931	dolphyn_7459503555956739931	triplet	SO.0749.01X194	2.75366071235426	447
829	dolphynepitopes	uvig_356033_52	dolphynepitopes_8233429274863633392	dolphyn_943715704055308272	pep3	S3.0500.01X195	2.75366071235426	77
830	dolphynepitopes	uvig_354826_28	dolphynepitopes_3106887732134715077	dolphyn_5545381101256046749	pep2	S3.0586.01X195	2.75366071235426	122
831	dolphynepitopes	uvig_357864_110	dolphynepitopes_6513019498196852936	dolphyn_8337359389502314624	pep1	S3.0153.01X194	2.75302356674494	185
832	dolphyn	uvig_315082_91	dolphyn_7635263371293632725	dolphyn_7635263371293632725	triplet	S3.0723.01X195	2.75302356674494	448
833	dolphyn	uvig_355854_9	dolphyn_4759720107123537686	dolphyn_4759720107123537686	triplet	S3.0153.01X194	2.75174805636793	449
834	dolphynepitopes	uvig_359660_18	dolphynepitopes_4576920868739825195	dolphyn_3237307777739427441	pep2	S3.0736.01X195	2.75110969056266	123
835	dolphyn	uvig_396758_17	dolphyn_7331102058188023296	dolphyn_7331102058188023296	triplet	SO.0749.01X194	2.75047091698616	450
836	dolphyn	uvig_354750_15	dolphyn_5864194641700737120	dolphyn_5864194641700737120	triplet	S3.0736.01X195	2.75047091698616	451
837	dolphynepitopes	ivig_601_71	dolphynepitopes_2555534824295631737	dolphyn_5699751047647857678	pep1	S3.0736.01X195	2.74983173511717	186
838	dolphynepitopes	uvig_295951_21	dolphynepitopes_3541902005559321184	dolphyn_6598573648173312698	pep1	S3.0693.01X195	2.74919214443339	187
839	dolphyn	uvig_205260_46	dolphyn_6049553515402107438	dolphyn_6049553515402107438	triplet	S3.0736.01X195	2.74919214443339	452
840	dolphyn	uvig_355478_6	dolphyn_3128747368947492877	dolphyn_3128747368947492877	triplet	S3.0693.01X195	2.74855214441154	453
841	dolphyn	uvig_354790_94	dolphyn_8378691783450533179	dolphyn_8378691783450533179	triplet	S3.0153.01X194	2.74727091425549	454
842	dolphynepitopes	uvig_354790_6	dolphynepitopes_5632259020801017376	dolphyn_460640622186821006	pep2	S3.0698.01X194	2.74662968306969	124
843	dolphyn	uvig_385029_45	dolphyn_1353266419351132997	dolphyn_1353266419351132997	triplet	S3.0693.01X195	2.74662968306969	455
844	dolphynepitopes	uvig_356526_34	dolphynepitopes_8186208679344380767	dolphyn_5943962717519903800	pep1	S3.0701.01.2X194	2.74534598584591	188
845	dolphyn	uvig_355478_35	dolphyn_1715485758086800406	dolphyn_1715485758086800406	triplet	S3.0500.01X195	2.74534598584591	456
846	dolphyn	uvig_357441_102	dolphyn_200909141681864232	dolphyn_200909141681864232	triplet	S3.0613.01X195	2.74534598584591	457
847	dolphynepitopes	uvig_578788_17	dolphynepitopes_3675528929360986060	dolphyn_5843046950678509343	pep1	S3.0652.01X195	2.74534598584591	189
848	dolphyn	uvig_356955_64	dolphyn_5370571362966151908	dolphyn_5370571362966151908	triplet	S3.0701.01X194	2.74406063862524	458
849	dolphynepitopes	ivig_601_142	dolphynepitopes_6819100523991583333	dolphyn_6291827379910922431	pep2	S3.0701.01X194	2.74406063862524	125
850	dolphyn	uvig_356526_32	dolphyn_1785161002638299691	dolphyn_1785161002638299691	triplet	S3.0586.01X195	2.74406063862524	459
851	dolphyn	uvig_396640_13	dolphyn_4825904934812753198	dolphyn_4825904934812753198	triplet	S3.0586.01X195	2.74406063862524	460
852	dolphynepitopes	ivig_601_24	dolphynepitopes_2659540960576511472	dolphyn_22724157694121560	pep2	S3.0693.01X195	2.74406063862524	126
853	dolphynepitopes	uvig_358682_27	dolphynepitopes_3538003079175023954	dolphyn_8731490502393461955	pep2	S3.0698.01X194	2.7434173449395	127
854	dolphynepitopes	uvig_356259_1	dolphynepitopes_4611056242373316150	dolphyn_1754319772781249012	pep1	S3.0701.01.2X194	2.7434173449395	190
855	dolphynepitopes	uvig_356792_104	dolphynepitopes_8300612593300647054	dolphyn_3171851164129430840	pep3	S3.0153.01X194	2.74212951475507	78
856	dolphyn	uvig_395437_62	dolphyn_2961925849529746357	dolphyn_2961925849529746357	triplet	S3.0693.01.2X194	2.74212951475507	461
857	dolphyn	uvig_315082_7	dolphyn_4845839737803433958	dolphyn_4845839737803433958	triplet	S3.0662.01X195	2.74212951475507	462
858	dolphynepitopes	uvig_267525_45	dolphynepitopes_8529699953865630375	dolphyn_2889374250016171399	pep2	S3.0698.01X194	2.74148497718845	128
859	dolphynepitopes	ivig_601_136	dolphynepitopes_442790973901721483	dolphyn_8279259417365039821	pep1	SO.0491.01X194	2.74148497718845	191
860	dolphyn	uvig_356526_31	dolphyn_827871279016812855	dolphyn_827871279016812855	triplet	S3.0736.01X195	2.74148497718845	463
861	dolphyn	ivig_1427_5	dolphyn_6829417553906106497	dolphyn_6829417553906106497	triplet	S3.0144.01X194	2.74019465442878	464
862	dolphynepitopes	uvig_358797_29	dolphynepitopes_2189023302408844247	dolphyn_8434211545735836911	pep2	S3.0693.01X195	2.74019465442878	129
863	dolphyn	uvig_357534_55	dolphyn_2648489589653185976	dolphyn_2648489589653185976	triplet	S3.0748.01X194	2.73696154459663	465
864	dolphyn	uvig_356259_77	dolphyn_6107211567765912222	dolphyn_6107211567765912222	triplet	SO.0491.01X194	2.73696154459663	466
865	dolphyn	uvig_358797_9	dolphyn_4897757316586798869	dolphyn_4897757316586798869	triplet	S3.0693.01X195	2.73631366637507	467
866	dolphyn	uvig_428798_70	dolphyn_6627858448451794465	dolphyn_6627858448451794465	triplet	S3.0169.01X194	2.73566536813518	468
867	dolphyn	uvig_359660_30	dolphyn_3258940961846679137	dolphyn_3258940961846679137	triplet	S3.0153.01X194	2.73501664933202	469
868	dolphyn	uvig_356526_34	dolphyn_3165594631596084184	dolphyn_3165594631596084184	triplet	S3.0169.01X194	2.73371794785079	470
869	dolphynepitopes	uvig_205260_55	dolphynepitopes_1803208000365500251	dolphyn_2267366795996393529	pep1	S3.0701.01.2X194	2.73371794785079	192
870	dolphynepitopes	uvig_358797_3	dolphynepitopes_159696038768524506	dolphyn_8887811207448440133	pep1	S3.0693.01.2X194	2.7330679640775	193
871	dolphynepitopes	uvig_356259_96	dolphynepitopes_2730973018227689737	dolphyn_1647483540636253464	pep2	S3.0153.01X194	2.7324175575505	130
872	dolphyn	ivig_2475_49	dolphyn_4039744097608051223	dolphyn_4039744097608051223	triplet	S3.0153.01X194	2.73111547403321	471
873	dolphynepitopes	uvig_355854_16	dolphynepitopes_6819456451952492927	dolphyn_3712890873539106333	pep2	S3.0701.01.2X194	2.73111547403321	131
874	dolphyn	ivig_601_110	dolphyn_4915683062940622594	dolphyn_4915683062940622594	triplet	S3.0586.01X195	2.73111547403321	472
875	dolphyn	uvig_355854_33	dolphyn_1226449916657089732	dolphyn_1226449916657089732	triplet	S3.0662.01X195	2.73111547403321	473
876	dolphynepitopes	ivig_1427_19	dolphynepitopes_1572920131891676310	dolphyn_4627733510438936500	pep2	SO.0437.01X194	2.73046379593911	132
877	dolphyn	uvig_357864_20	dolphyn_123404577649588853	dolphyn_123404577649588853	triplet	S3.0153.01X194	2.72785282839839	474
878	dolphyn	ivig_601_41	dolphyn_8542348503201911080	dolphyn_8542348503201911080	triplet	SO.0479.01X195	2.72719901994097	475
879	dolphyn	uvig_395307_47	dolphyn_7291921205871437646	dolphyn_7291921205871437646	triplet	S3.0701.01.2X194	2.7239235502585	476
880	dolphynepitopes	uvig_357864_36	dolphynepitopes_5729269554338126205	dolphyn_7684287034100261993	pep2	SO.0746.01X194	2.72326716690707	133
881	dolphynepitopes	uvig_315082_91	dolphynepitopes_3508167725871089519	dolphyn_7635263371293632725	pep3	S3.0631.01X195	2.72326716690707	79
882	dolphyn	uvig_428798_57	dolphyn_2341917171310324702	dolphyn_2341917171310324702	triplet	S3.0693.01X195	2.72326716690707	477
883	dolphynepitopes	uvig_355286_138	dolphynepitopes_7860765410327198362	dolphyn_3608753923611404341	pep1	S3.0195.01X194	2.72129542785223	194
884	dolphynepitopes	ivig_4424_28	dolphynepitopes_7765791397821705258	dolphyn_2174331121997402307	pep1	S3.0613.01X195	2.71931979336044	195
885	dolphyn	uvig_356226_64	dolphyn_763083883244085660	dolphyn_763083883244085660	triplet	SO.0665.01X194	2.71866038021423	478
886	dolphynepitopes	uvig_357441_55	dolphynepitopes_1415660505068903144	dolphyn_6382814638260822359	pep3	S3.0693.01.2X194	2.71800053195538	80
887	dolphyn	uvig_356526_32	dolphyn_7586148581179927369	dolphyn_7586148581179927369	triplet	S3.0662.01X195	2.71800053195538	479
888	dolphyn	uvig_356226_66	dolphyn_7641601157375962481	dolphyn_7641601157375962481	triplet	S3.0662.01X195	2.7173402480093	480
889	dolphynepitopes	uvig_354790_34	dolphynepitopes_4127545675358244470	dolphyn_3065952161914036567	pep2	S3.0701.01.2X194	2.71667952780026	134
890	dolphyn	uvig_357328_5	dolphyn_7355625681944674266	dolphyn_7355625681944674266	triplet	S3.0693.01X195	2.71667952780026	481
891	dolphynepitopes	uvig_357864_78	dolphynepitopes_8413120866109166955	dolphyn_6814507457309759441	pep3	S3.0586.01X195	2.71403227277976	81
892	dolphyn	ivig_601_83	dolphyn_4854545541675872572	dolphyn_4854545541675872572	triplet	S3.0693.01X195	2.71403227277976	482
893	dolphynepitopes	uvig_428798_59	dolphynepitopes_6963583019731308880	dolphyn_4513482649796340665	pep3	S3.0662.01X195	2.71336936257981	82
894	dolphynepitopes	uvig_356792_104	dolphynepitopes_8300612593300647054	dolphyn_3171851164129430840	pep3	S3.0662.01X195	2.71336936257981	83
895	dolphynepitopes	uvig_358797_3	dolphynepitopes_962448844365993839	dolphyn_1912437125223662155	pep1	SO.0437.01X194	2.7127060126384	196
896	dolphyn	ivig_601_142	dolphyn_6291827379910922431	dolphyn_6291827379910922431	triplet	S3.0701.01X194	2.71137799119488	483
897	dolphyn	uvig_357864_68	dolphyn_5772998884094666225	dolphyn_5772998884094666225	triplet	S3.0701.01.2X194	2.71071331852169	484
898	dolphynepitopes	uvig_354716_30	dolphynepitopes_2535171660021203073	dolphyn_5722898430244782147	pep1	S3.0598.01X195	2.71071331852169	197
899	dolphyn	uvig_356259_104	dolphyn_1988204671126867271	dolphyn_1988204671126867271	triplet	S3.0078.01X194	2.71004820376488	485
900	dolphyn	uvig_315082_47	dolphyn_3439702016177547259	dolphyn_3439702016177547259	triplet	S3.0613.01X195	2.71004820376488	486
901	dolphyn	uvig_428798_8	dolphyn_4157519277644114171	dolphyn_4157519277644114171	triplet	S3.0693.01X195	2.71004820376488	487
902	dolphynepitopes	ivig_2475_47	dolphynepitopes_1251742832090345247	dolphyn_4493594223413208048	pep1	S3.0586.01X195	2.70938264633599	198
903	dolphyn	uvig_356955_49	dolphyn_4415377560837678479	dolphyn_4415377560837678479	triplet	S3.0701.01.2X194	2.70871664564537	488
904	dolphyn	uvig_358682_44	dolphyn_1731217962413605778	dolphyn_1731217962413605778	triplet	S3.0701.01.2X194	2.70805020110221	489
905	dolphyn	ivig_4424_13	dolphyn_5433314270733245275	dolphyn_5433314270733245275	triplet	S3.0701.01.2X194	2.70671597808907	490
906	dolphyn	uvig_357534_55	dolphyn_2648489589653185976	dolphyn_2648489589653185976	triplet	S3.0698.01X194	2.70604819843154	491
907	dolphyn	uvig_375837_44	dolphyn_296359918217043399	dolphyn_296359918217043399	triplet	S3.0153.01X194	2.70537997254633	492
908	dolphynepitopes	uvig_295951_10	dolphynepitopes_4133359922852319986	dolphyn_6650999518034660200	pep3	S3.0701.01.2X194	2.7047112998367	84
909	dolphynepitopes	uvig_357864_91	dolphynepitopes_6830488936653650210	dolphyn_7993508386080285132	pep3	S3.0665.01X194	2.70404217970467	85
910	dolphyn	uvig_356792_33	dolphyn_5243253659831707959	dolphyn_5243253659831707959	triplet	S3.0500.01X195	2.70404217970467	493
911	dolphyn	uvig_354716_15	dolphyn_6130475637255325583	dolphyn_6130475637255325583	triplet	S3.0586.01X195	2.70270259477561	494
912	dolphynepitopes	uvig_357441_26	dolphynepitopes_1583149957861828689	dolphyn_7965541188084723795	pep1	S3.0698.01X194	2.69934576047206	199
913	dolphynepitopes	uvig_205260_40	dolphynepitopes_1860034890428735700	dolphyn_7955202828436430845	pep1	S3.0153.01X194	2.69799986524871	200
914	dolphynepitopes	uvig_355854_8	dolphynepitopes_4125698807860980014	dolphyn_7541838832840510358	pep2	SO.0761.01X194	2.69799986524871	135
915	dolphynepitopes	uvig_356226_56	dolphynepitopes_3540173614321017972	dolphyn_8681579637475890300	pep1	SO.0491.01X194	2.69665215614984	201
916	dolphynepitopes	uvig_359213_17	dolphynepitopes_802892529157718684	dolphyn_3348848767750772770	pep3	S3.0736.01X195	2.69665215614984	86
917	dolphyn	uvig_356526_34	dolphyn_3165594631596084184	dolphyn_3165594631596084184	triplet	S3.0154.01X195	2.69597761986794	495
918	dolphyn	ivig_601_124	dolphyn_5355427472575862401	dolphyn_5355427472575862401	triplet	S3.0521.01X195	2.69597761986794	496
919	dolphyn	uvig_267525_12	dolphyn_2332676357333308929	dolphyn_2332676357333308929	triplet	S3.0613.01X195	2.69395127672271	497
920	dolphynepitopes	uvig_354790_4	dolphynepitopes_5806341896891879416	dolphyn_7837560275017098878	pep2	S3.0613.01X195	2.69395127672271	136
921	dolphyn	uvig_354753_27	dolphyn_7658513003791517541	dolphyn_7658513003791517541	triplet	S3.0662.01X195	2.69395127672271	498
922	dolphyn	uvig_395307_76	dolphyn_4856126133515947355	dolphyn_4856126133515947355	triplet	SO.0665.01X194	2.69259809654329	499
923	dolphynepitopes	ivig_4176_34	dolphynepitopes_4046981022124244975	dolphyn_3680617549645844911	pep1	S3.0500.01X195	2.69259809654329	202
924	dolphynepitopes	uvig_355286_9	dolphynepitopes_1090545007786312882	dolphyn_3513029870244332083	pep1	S3.0700.01X194	2.69192081917233	203
925	dolphyn	uvig_357441_95	dolphyn_4497435217338911094	dolphyn_4497435217338911094	triplet	S3.0693.01X195	2.69124308278583	500
926	dolphynepitopes	uvig_356792_104	dolphynepitopes_8300612593300647054	dolphyn_3171851164129430840	pep3	S3.0736.01X195	2.68920711330073	87
927	dolphyn	uvig_429694_39	dolphyn_5126337811319233337	dolphyn_5126337811319233337	triplet	S3.0698.01X194	2.68784749378469	501
928	dolphynepitopes	ivig_2475_58	dolphynepitopes_8866838727626187674	dolphyn_8900202247800439182	pep1	SO.0739.01X194	2.68784749378469	204
929	dolphyn	uvig_395437_64	dolphyn_9105311393358571943	dolphyn_9105311393358571943	triplet	S3.0701.01X194	2.68716699018579	502
930	dolphynepitopes	ivig_601_132	dolphynepitopes_5702487126631677564	dolphyn_1280741699354482311	pep2	S3.0736.01X195	2.68716699018579	137
931	dolphyn	uvig_356033_43	dolphyn_2717050762699238172	dolphyn_2717050762699238172	triplet	SO.0665.01X194	2.68648602318637	503
932	dolphyn	uvig_354716_53	dolphyn_5432335358112339620	dolphyn_5432335358112339620	triplet	S3.0698.01X194	2.68580459215489	504
933	dolphyn	uvig_354826_17	dolphyn_2003261357618974043	dolphyn_2003261357618974043	triplet	S3.0500.01X195	2.68580459215489	505
934	dolphyn	uvig_356955_79	dolphyn_6974443019675700735	dolphyn_6974443019675700735	triplet	S3.0495.01X194	2.68444033546308	506
935	dolphyn	uvig_267525_2	dolphyn_8007230167427901245	dolphyn_8007230167427901245	triplet	SO.0491.01X194	2.68307421503203	507
936	dolphyn	uvig_359660_17	dolphyn_3212255327255414290	dolphyn_3212255327255414290	triplet	S3.0613.01X195	2.68307421503203	508
937	dolphyn	uvig_355286_130	dolphyn_4156975899022893309	dolphyn_4156975899022893309	triplet	S3.0652.01X195	2.68239045432163	509
938	dolphyn	uvig_356259_29	dolphyn_880946064276017932	dolphyn_880946064276017932	triplet	S3.0736.01X195	2.68239045432163	510
939	dolphyn	uvig_356226_64	dolphyn_763083883244085660	dolphyn_763083883244085660	triplet	S3.0613.01X195	2.68170622576261	511
940	dolphyn	uvig_429694_2	dolphyn_2281760847860363755	dolphyn_2281760847860363755	triplet	S3.0662.01X195	2.68102152871429	512
941	dolphyn	ivig_3679_50	dolphyn_4386544157647234772	dolphyn_4386544157647234772	triplet	S3.0657.01X194	2.68033636253469	513
942	dolphynepitopes	uvig_355478_35	dolphynepitopes_4883159782361908641	dolphyn_8806861764269342187	pep3	S3.0701.01.2X194	2.68033636253469	88
943	dolphyn	uvig_356033_64	dolphyn_6577098516607867456	dolphyn_6577098516607867456	triplet	S3.0500.01X195	2.67896462020711	514
944	dolphynepitopes	ivig_4176_49	dolphynepitopes_621226631837672875	dolphyn_6215549910668987502	pep3	S3.0613.01X195	2.67827804276854	89
945	dolphyn	ivig_3679_63	dolphyn_7216845658918276930	dolphyn_7216845658918276930	triplet	SO.0665.01X194	2.6775909936175	515
946	dolphyn	uvig_354790_91	dolphyn_8867553436917839354	dolphyn_8867553436917839354	triplet	S3.0736.01X195	2.6775909936175	516
947	dolphynepitopes	uvig_357534_66	dolphynepitopes_323921569532150685	dolphyn_1450008797244235210	pep1	SO.0491.01X194	2.67621547758219	205
948	dolphyn	uvig_354790_76	dolphyn_1960469156725727618	dolphyn_1960469156725727618	triplet	SO.0749.01X194	2.6748380668961	517
949	dolphynepitopes	uvig_354750_37	dolphynepitopes_4774084804400367425	dolphyn_2187855057238884732	pep1	S3.0586.01X195	2.67414864942653	206
950	dolphynepitopes	uvig_315082_58	dolphynepitopes_6329195995593999462	dolphyn_8456915705103946039	pep2	S3.0613.01X195	2.67414864942653	138
951	dolphyn	uvig_355478_35	dolphyn_4345368589903268296	dolphyn_4345368589903268296	triplet	S3.0616.01X194	2.67345875633259	518
952	dolphyn	uvig_396640_43	dolphyn_8883982012374302048	dolphyn_8883982012374302048	triplet	SO.0491.01X194	2.67276838695757	519
953	dolphyn	uvig_356526_34	dolphyn_5943962717519903800	dolphyn_5943962717519903800	triplet	S3.0701.01X194	2.67207754064339	520
954	dolphyn	ivig_601_29	dolphyn_7370362223818496384	dolphyn_7370362223818496384	triplet	S3.0586.01X195	2.67207754064339	521
955	dolphyn	uvig_356955_64	dolphyn_5370571362966151908	dolphyn_5370571362966151908	triplet	S3.0078.01X194	2.67000213346468	522
956	dolphyn	uvig_356033_62	dolphyn_5342158456031165506	dolphyn_5342158456031165506	triplet	S3.0171.01X194	2.67000213346468	523
957	dolphyn	uvig_356955_38	dolphyn_4208469879264156976	dolphyn_4208469879264156976	triplet	S3.0195.01X194	2.66930937278578	524
958	dolphyn	uvig_315372_8	dolphyn_8440031369417246092	dolphyn_8440031369417246092	triplet	SO.0739.01X194	2.6686161318568	525
959	dolphynepitopes	ivig_2475_18	dolphynepitopes_5421314381977819625	dolphyn_7948471697271432929	pep3	S3.0693.01X195	2.66792241001143	90
960	dolphynepitopes	uvig_315082_91	dolphynepitopes_8849670989594061912	dolphyn_7635263371293632725	pep2	S3.0723.01X195	2.66514270009093	139
961	dolphyn	uvig_354790_88	dolphyn_7092870986396687115	dolphyn_7092870986396687115	triplet	S3.0701.01X194	2.66235524184008	526
962	dolphyn	uvig_356526_32	dolphyn_7586148581179927369	dolphyn_7586148581179927369	triplet	S3.0586.01X195	2.66235524184008	527
963	dolphyn	ivig_2475_58	dolphyn_8482870464912269567	dolphyn_8482870464912269567	triplet	SO.0479.01X195	2.66235524184008	528
964	dolphyn	uvig_354753_31	dolphyn_435441550984976105	dolphyn_435441550984976105	triplet	S3.0736.01X195	2.6616571615325	529
965	dolphyn	uvig_354790_34	dolphyn_2577765430477663703	dolphyn_2577765430477663703	triplet	S3.0153.01X194	2.66025953726586	530
966	dolphynepitopes	ivig_601_84	dolphynepitopes_1784663683312714650	dolphyn_6674903555748750867	pep2	SO.0491.01X194	2.66025953726586	140
967	dolphyn	uvig_357534_48	dolphyn_3227805104903790847	dolphyn_3227805104903790847	triplet	SO.0491.01X194	2.65955999194178	531
968	dolphyn	uvig_355286_60	dolphyn_1093994621413763968	dolphyn_1093994621413763968	triplet	S3.0598.01X195	2.65815943148875	532
969	dolphyn	uvig_379414_10	dolphyn_834991819668167637	dolphyn_834991819668167637	triplet	S3.0613.01X195	2.65815943148875	533
970	dolphyn	uvig_396640_65	dolphyn_450402805633684819	dolphyn_450402805633684819	triplet	S3.0693.01X195	2.65815943148875	534
971	dolphynepitopes	uvig_375837_18	dolphynepitopes_8411090134762860344	dolphyn_2908801502654811881	pep1	S3.0748.01X194	2.65745841498615	207
972	dolphyn	uvig_354826_39	dolphyn_6347732696813299841	dolphyn_6347732696813299841	triplet	S3.0586.01X195	2.65745841498615	535
973	dolphyn	uvig_271818_82	dolphyn_6289432078517141957	dolphyn_6289432078517141957	triplet	S3.0701.01X194	2.65464942437509	536
974	dolphyn	uvig_533353_2	dolphyn_3706093237122999747	dolphyn_3706093237122999747	triplet	S3.0698.01X194	2.65324196460721	537
975	dolphyn	uvig_428798_2	dolphyn_4010905755668587879	dolphyn_4010905755668587879	triplet	S3.0500.01X195	2.65324196460721	538
976	dolphyn	ivig_3875_36	dolphyn_8456794497442776428	dolphyn_8456794497442776428	triplet	SO.0437.01X194	2.65183252110398	539
977	dolphynepitopes	ivig_896_208	dolphynepitopes_1963451574444393608	dolphyn_7174218989529652502	pep2	S3.0613.01X195	2.65183252110398	141
978	dolphyn	uvig_396772_3	dolphyn_8514050072292939431	dolphyn_8514050072292939431	triplet	S3.0630.01X195	2.65112705370259	540
979	dolphyn	uvig_356577_1	dolphyn_4139057637151823977	dolphyn_4139057637151823977	triplet	S3.0613.01X195	2.65042108826557	541
980	dolphynepitopes	uvig_395307_10	dolphynepitopes_6235808117218578491	dolphyn_7203567905736454868	pep1	S3.0710.01X194	2.64688376586472	208
981	dolphyn	uvig_429694_29	dolphyn_3916982387051877604	dolphyn_3916982387051877604	triplet	S3.0736.01X195	2.64688376586472	542
982	dolphynepitopes	uvig_357328_48	dolphynepitopes_352736689471381042	dolphyn_1038317668394306519	pep1	S3.0153.01X194	2.64617479738412	209
983	dolphyn	uvig_357328_30	dolphyn_6302988325230880598	dolphyn_6302988325230880598	triplet	S3.0736.01X195	2.64617479738412	543
984	dolphynepitopes	uvig_315082_70	dolphynepitopes_970598094482265401	dolphyn_859668682252019432	pep3	S3.0153.01X194	2.6447553507299	91
985	dolphyn	uvig_358797_9	dolphyn_1324792914313353586	dolphyn_1324792914313353586	triplet	S3.0171.01X194	2.64333388638252	544
986	dolphynepitopes	uvig_356955_79	dolphynepitopes_2912131678651425991	dolphyn_9144588547513926456	pep1	S3.0586.01X195	2.64333388638252	210
987	dolphynepitopes	uvig_354790_17	dolphynepitopes_3089992979224563406	dolphyn_2569733433933379770	pep2	S3.0613.01X195	2.64333388638252	142
988	dolphynepitopes	uvig_355286_54	dolphynepitopes_8177449151341660893	dolphyn_4777272053598160192	pep3	S3.0662.01X195	2.64333388638252	92
989	dolphyn	uvig_396640_65	dolphyn_450402805633684819	dolphyn_450402805633684819	triplet	S3.0617.01X194	2.64262239577975	545
990	dolphynepitopes	uvig_372157_2	dolphynepitopes_7325652498322492928	dolphyn_1269437060169704274	pep2	S3.0723.01X195	2.64191039859766	143
991	dolphynepitopes	uvig_357534_61	dolphynepitopes_8844671722494636963	dolphyn_5836260539352785505	pep1	SO.0491.01X194	2.64119789411437	211
992	dolphyn	uvig_355478_35	dolphyn_8806861764269342187	dolphyn_8806861764269342187	triplet	S3.0693.01X195	2.64119789411437	546
993	dolphyn	uvig_354826_62	dolphyn_8352683444793674021	dolphyn_8352683444793674021	triplet	S3.0078.01X194	2.64048488160644	547
994	dolphynepitopes	uvig_429694_24	dolphynepitopes_8244057928392186825	dolphyn_8387717610362621702	pep3	S3.0153.01X194	2.63977136034892	93
995	dolphyn	uvig_354716_14	dolphyn_7279048752046044806	dolphyn_7279048752046044806	triplet	SO.0491.01X194	2.63977136034892	548
996	dolphynepitopes	uvig_359660_4	dolphynepitopes_7900830597680655906	dolphyn_835374939329795560	pep1	S3.0586.01X195	2.63977136034892	212
997	dolphynepitopes	ivig_4176_79	dolphynepitopes_142057637530955071	dolphyn_4760502122305311783	pep1	S3.0500.01X195	2.63834278867739	213
998	dolphyn	ivig_3875_6	dolphyn_507339818816877997	dolphyn_507339818816877997	triplet	S3.0736.01X195	2.63834278867739	549
999	dolphyn	uvig_453409_79	dolphyn_681835308293208047	dolphyn_681835308293208047	triplet	S3.0701.01.2X194	2.63762773680566	550
1000	dolphynepitopes	uvig_356955_84	dolphynepitopes_6578255714260625739	dolphyn_9015307227903015062	pep2	S3.0153.01X194	2.63691217326887	144
1001	dolphynepitopes	uvig_356226_20	dolphynepitopes_2220617809613603428	dolphyn_5409051119283687619	pep3	S3.0613.01X195	2.63619609733423	94
1002	dolphyn	uvig_354790_10	dolphyn_2905279003956206699	dolphyn_2905279003956206699	triplet	S3.0693.01X195	2.63619609733423	551
1003	dolphynepitopes	uvig_354790_17	dolphynepitopes_7827483099495336524	dolphyn_7256497568456611884	pep1	S3.0677.01X194	2.63476240533238	214
1004	dolphyn	uvig_356955_68	dolphyn_3516986113091079466	dolphyn_3516986113091079466	triplet	S3.0701.01.2X194	2.63476240533238	552
1005	dolphyn	uvig_354750_23	dolphyn_49274513809390357	dolphyn_49274513809390357	triplet	S3.0736.01X195	2.63476240533238	553
1006	dolphyn	uvig_354753_28	dolphyn_1132008678214778391	dolphyn_1132008678214778391	triplet	S3.0736.01X195	2.63260800593535	554
1007	dolphynepitopes	uvig_355478_23	dolphynepitopes_3340400007175145583	dolphyn_3484863774746375660	pep1	S3.0698.01X194	2.63188884013665	215
1008	dolphyn	uvig_295951_10	dolphyn_6650999518034660200	dolphyn_6650999518034660200	triplet	S3.0586.01X195	2.62828523263335	555
1009	dolphyn	uvig_356955_14	dolphyn_5408488990370796872	dolphyn_5408488990370796872	triplet	S3.0652.01X195	2.62828523263335	556
1010	dolphynepitopes	uvig_355286_87	dolphynepitopes_3177711864682617323	dolphyn_1451402007352948120	pep2	S3.0662.01X195	2.62828523263335	145
1011	dolphynepitopes	uvig_396640_33	dolphynepitopes_3570742755842557522	dolphyn_6590928323781593740	pep2	S3.0598.01X195	2.62756295018952	146
1012	dolphyn	uvig_355286_98	dolphyn_940362470119259067	dolphyn_940362470119259067	triplet	S3.0662.01X195	2.62684014567667	557
1013	dolphyn	uvig_357534_55	dolphyn_7016140561040284100	dolphyn_7016140561040284100	triplet	S3.0153.01X194	2.62611681833952	558
1014	dolphyn	uvig_358682_28	dolphyn_3081702802347129834	dolphyn_3081702802347129834	triplet	S3.0701.01.2X194	2.62611681833952	559
1015	dolphyn	uvig_356259_37	dolphyn_3625871207593946597	dolphyn_3625871207593946597	triplet	S3.0586.01X195	2.62611681833952	560
1016	dolphynepitopes	uvig_357534_66	dolphynepitopes_638643915692238475	dolphyn_5743939965529299867	pep2	S3.0662.01X195	2.6253929674212	147
1017	dolphyn	uvig_357328_48	dolphyn_1038317668394306519	dolphyn_1038317668394306519	triplet	S3.0693.01X195	2.6253929674212	561
1018	dolphynepitopes	uvig_357864_36	dolphynepitopes_5729269554338126205	dolphyn_7684287034100261993	pep2	SO.0456.01X195	2.6253929674212	148
1019	dolphyn	uvig_357441_95	dolphyn_4497435217338911094	dolphyn_4497435217338911094	triplet	S3.0153.01X194	2.62466859216316	562
1020	dolphyn	uvig_356226_57	dolphyn_8933304560454564521	dolphyn_8933304560454564521	triplet	S3.0153.01X194	2.62394369180521	563
1021	dolphyn	uvig_205260_52	dolphyn_8275063294314641071	dolphyn_8275063294314641071	triplet	S3.0701.01X194	2.62394369180521	564
1022	dolphyn	ivig_1166_16	dolphyn_2049452414180504593	dolphyn_2049452414180504593	triplet	S3.0736.01X195	2.62321826558551	565
1023	dolphynepitopes	ivig_3875_4	dolphynepitopes_6684639880554273440	dolphyn_1507862587032392650	pep1	S3.0153.01X194	2.62249231274056	216
1024	dolphyn	uvig_357441_46	dolphyn_3037635866857877539	dolphyn_3037635866857877539	triplet	S3.0500.01X195	2.62249231274056	566
1025	dolphyn	uvig_356259_133	dolphyn_7110818552038951254	dolphyn_7110818552038951254	triplet	S3.0521.01X195	2.6217658325052	567
1026	dolphyn	uvig_354753_2	dolphyn_1542341868187452974	dolphyn_1542341868187452974	triplet	S3.0662.01X195	2.62103882411258	568
1027	dolphynepitopes	ivig_4424_22	dolphynepitopes_3025634362588930850	dolphyn_5410584836960246252	pep1	S3.0665.01X194	2.6203112867942	217
1028	dolphyn	uvig_356955_24	dolphyn_7441821561553712411	dolphyn_7441821561553712411	triplet	S3.0701.01.2X194	2.6203112867942	569
1029	dolphyn	ivig_896_99	dolphyn_8473384845764600033	dolphyn_8473384845764600033	triplet	SO.0749.01X194	2.6203112867942	570
1030	dolphyn	ivig_4176_22	dolphyn_7501924242841816711	dolphyn_7501924242841816711	triplet	S3.0586.01X195	2.6203112867942	571
1031	dolphyn	uvig_418132_3	dolphyn_7501427637002221555	dolphyn_7501427637002221555	triplet	SO.0761.01X194	2.61958321977988	572
1032	dolphynepitopes	uvig_356792_92	dolphynepitopes_6536550567838222861	dolphyn_5475604368613499652	pep1	S3.0662.01X195	2.61958321977988	218
1033	dolphynepitopes	uvig_356259_74	dolphynepitopes_7767541391476645011	dolphyn_2816654720197185998	pep1	SO.0665.01X194	2.61885462229774	219
1034	dolphyn	uvig_356750_44	dolphyn_7529182554949365301	dolphyn_7529182554949365301	triplet	SO.0749.01X194	2.61885462229774	573
1035	dolphyn	uvig_396640_65	dolphyn_450402805633684819	dolphyn_450402805633684819	triplet	SO.0456.01X195	2.61885462229774	574
1036	dolphynepitopes	uvig_356955_84	dolphynepitopes_6619542193790205005	dolphyn_9057512817724818570	pep2	S3.0500.01X195	2.61812549357422	149
1037	dolphynepitopes	ivig_4424_51	dolphynepitopes_6668610615119295865	dolphyn_5867200969279154094	pep1	S3.0586.01X195	2.61812549357422	220
1038	dolphyn	uvig_356792_41	dolphyn_362180758767367399	dolphyn_362180758767367399	triplet	S3.0521.01X195	2.61520365073586	575
1039	dolphyn	uvig_356955_8	dolphyn_5681335419240110696	dolphyn_5681335419240110696	triplet	S3.0153.01X194	2.61373952163097	576
1040	dolphynepitopes	uvig_354753_28	dolphynepitopes_1180255045165231107	dolphyn_1132008678214778391	pep3	S3.0153.01X194	2.61373952163097	95
1041	dolphyn	uvig_354753_31	dolphyn_6224141092232440987	dolphyn_6224141092232440987	triplet	S3.0500.01X195	2.61300665241532	577
1042	dolphyn	uvig_358682_34	dolphyn_4190918971568086903	dolphyn_4190918971568086903	triplet	S3.0613.01X195	2.61153930072137	578
1043	dolphyn	ivig_896_171	dolphyn_3332638377092823408	dolphyn_3332638377092823408	triplet	S3.0078.01X194	2.61006979274201	579
1044	dolphyn	uvig_356259_77	dolphyn_2782259371745568534	dolphyn_2782259371745568534	triplet	SO.0749.01X194	2.61006979274201	580
1045	dolphyn	ivig_601_71	dolphyn_5699751047647857678	dolphyn_5699751047647857678	triplet	S3.0613.01X195	2.61006979274201	581
1046	dolphyn	uvig_357534_66	dolphyn_5737799496651615038	dolphyn_5737799496651615038	triplet	S3.0613.01X195	2.61006979274201	582
1047	dolphyn	uvig_80910_6	dolphyn_8989362103097529054	dolphyn_8989362103097529054	triplet	S3.0736.01X195	2.61006979274201	583
1048	dolphyn	ivig_464_23	dolphyn_4211532804653638055	dolphyn_4211532804653638055	triplet	S3.0710.01X194	2.60933422816305	584
1049	dolphynepitopes	uvig_354750_15	dolphynepitopes_3153645238429568395	dolphyn_5864194641700737120	pep1	S3.0701.01.2X194	2.60786147384678	221
1050	dolphynepitopes	uvig_428798_62	dolphynepitopes_8310177754772480771	dolphyn_2543304260786156781	pep3	S3.0693.01X195	2.60786147384678	96
1051	dolphyn	uvig_315372_8	dolphyn_5277572959079721391	dolphyn_5277572959079721391	triplet	S3.0613.01X195	2.60712428251225	585
1052	dolphynepitopes	ivig_601_124	dolphynepitopes_6840103881848479793	dolphyn_5355427472575862401	pep3	S3.0521.01X195	2.60638654732571	97
1053	dolphyn	uvig_355478_26	dolphyn_526435988700873910	dolphyn_526435988700873910	triplet	S3.0613.01X195	2.60564826748413	586
1054	dolphyn	ivig_601_25	dolphyn_7879488177436347435	dolphyn_7879488177436347435	triplet	S3.0693.01X195	2.60564826748413	587
1055	dolphyn	uvig_429694_27	dolphyn_4328801325543321052	dolphyn_4328801325543321052	triplet	S3.0171.01X194	2.6049094421827	588
1056	dolphynepitopes	ivig_896_207	dolphynepitopes_3434750158789120465	dolphyn_2575158720000042323	pep2	S3.0701.01X194	2.60417007061482	150
1057	dolphynepitopes	uvig_396640_11	dolphynepitopes_6134512154218430472	dolphyn_7095379452461940114	pep1	SO.0456.01X195	2.60343015197211	222
1058	dolphyn	uvig_357864_16	dolphyn_5786593082153716518	dolphyn_5786593082153716518	triplet	S3.0495.01X194	2.60194867021966	589
1059	dolphyn	uvig_428798_120	dolphyn_3807471359161222335	dolphyn_3807471359161222335	triplet	S3.0701.01.2X194	2.60194867021966	590
1060	dolphyn	uvig_385029_130	dolphyn_1673669308620629464	dolphyn_1673669308620629464	triplet	S3.0613.01X195	2.60194867021966	591
1061	dolphynepitopes	uvig_354826_49	dolphynepitopes_277694883913215731	dolphyn_215488229604753939	pep3	S3.0698.01X194	2.60120710548416	98
1062	dolphyn	uvig_271818_78	dolphyn_6585004454412038555	dolphyn_6585004454412038555	triplet	S3.0736.01X195	2.60120710548416	592
1063	dolphyn	uvig_356226_71	dolphyn_8744843548881654099	dolphyn_8744843548881654099	triplet	S3.0169.01X194	2.60046499042227	593
1064	dolphyn	uvig_354790_34	dolphyn_3065952161914036567	dolphyn_3065952161914036567	triplet	S3.0700.01X194	2.60046499042227	594
1065	dolphyn	ivig_1427_5	dolphyn_6829417553906106497	dolphyn_6829417553906106497	triplet	S3.0137.01X195	2.59972232421658	595
1066	dolphyn	uvig_356750_45	dolphyn_1934444812652249229	dolphyn_1934444812652249229	triplet	S3.0698.01X194	2.598235335095	596
1067	dolphyn	uvig_356500_48	dolphyn_4142934024039189929	dolphyn_4142934024039189929	triplet	S3.0586.01X195	2.598235335095	597
1068	dolphyn	uvig_396772_2	dolphyn_2692519366265088110	dolphyn_2692519366265088110	triplet	S3.0195.01X194	2.59749101053515	598
1069	dolphyn	uvig_354753_40	dolphyn_7238579346079380770	dolphyn_7238579346079380770	triplet	S3.0698.01X194	2.59749101053515	599
1070	dolphynepitopes	ivig_3353_162	dolphynepitopes_1889035774254960275	dolphyn_5079017064715994587	pep1	S3.0153.01X194	2.59450815970308	223
1071	dolphynepitopes	uvig_315082_9	dolphynepitopes_846450508746413194	dolphyn_6673170718480406310	pep3	S3.0169.01X194	2.59450815970308	99
1072	dolphynepitopes	uvig_358797_32	dolphynepitopes_3638896733982047426	dolphyn_3008479685817934067	pep3	S3.0586.01X195	2.59151638484626	100
1073	dolphynepitopes	uvig_356792_104	dolphynepitopes_3599667595719772580	dolphyn_1805305600637005329	pep3	S3.0662.01X195	2.59076704048748	101
1074	dolphynepitopes	uvig_354790_17	dolphynepitopes_284356022608562246	dolphyn_8030648762919969048	pep2	SO.0491.01X194	2.59001713419062	151
1075	dolphynepitopes	uvig_396640_19	dolphynepitopes_3711916154060206647	dolphyn_2402926069490044258	pep2	S3.0701.01X194	2.58851563240702	152
1076	dolphynepitopes	uvig_357864_91	dolphynepitopes_6590294241777229134	dolphyn_2132185943774532562	pep1	S3.0195.01X194	2.58399755243223	224
1077	dolphynepitopes	uvig_356259_78	dolphynepitopes_4514862856546013714	dolphyn_5751077762094205217	pep2	S3.0500.01X195	2.58324255050886	153
1078	dolphynepitopes	uvig_372157_1	dolphynepitopes_8695688295543887499	dolphyn_4152408593971051818	pep1	S3.0693.01X195	2.58248697812686	225
1079	dolphynepitopes	uvig_356955_49	dolphynepitopes_6659586775389457881	dolphyn_4415377560837678479	pep3	S3.0701.01.2X194	2.58097411853423	102
1080	dolphynepitopes	uvig_355854_33	dolphynepitopes_444324453886963520	dolphyn_1226449916657089732	pep3	S3.0665.01X194	2.57945896672922	103
1081	dolphynepitopes	uvig_271818_78	dolphynepitopes_1392466834178660873	dolphyn_6585004454412038555	pep3	S3.0736.01X195	2.57870052907436	104
1082	dolphynepitopes	uvig_355286_162	dolphynepitopes_8750790741774523531	dolphyn_8288404517499087110	pep1	SO.0491.01X194	2.57642175862377	226
1083	dolphynepitopes	ivig_896_170	dolphynepitopes_8927427797388735867	dolphyn_5007093191885377525	pep2	S3.0665.01X194	2.5748996883147	154
1084	dolphynepitopes	uvig_355286_45	dolphynepitopes_7715387932206458039	dolphyn_7676313633645386542	pep3	S3.0748.01X194	2.57413778351594	105
1085	dolphynepitopes	uvig_354790_92	dolphynepitopes_1180495196628984845	dolphyn_6039833034610946643	pep2	S3.0665.01X194	2.57261223020711	155
1086	dolphynepitopes	uvig_385029_26	dolphynepitopes_8691916392287330839	dolphyn_3624229544839031532	pep1	S3.0631.01X195	2.56955412384829	227
1087	dolphynepitopes	uvig_356792_31	dolphynepitopes_9001437096858124714	dolphyn_4159811842572103144	pep1	SO.0491.01X194	2.5687881337687	228
1088	dolphynepitopes	ivig_4427_29	dolphynepitopes_4707755497741911773	dolphyn_3488500727536632926	pep2	S3.0693.01.2X194	2.56802155649851	156
1089	dolphynepitopes	ivig_4424_22	dolphynepitopes_6075501010211145817	dolphyn_7273507719985768397	pep1	SO.0749.01X194	2.56802155649851	229
1090	dolphynepitopes	ivig_1427_35	dolphynepitopes_5435525982985687392	dolphyn_8652531888677888832	pep2	S3.0701.01X194	2.56648663678042	157
1091	dolphynepitopes	ivig_1427_19	dolphynepitopes_1572920131891676310	dolphyn_4627733510438936500	pep2	S3.0701.01.2X194	2.56648663678042	158
1092	dolphynepitopes	uvig_356792_20	dolphynepitopes_6573747098182628691	dolphyn_7364270199115805460	pep1	S3.0153.01X194	2.56417983068251	230
1093	dolphynepitopes	uvig_356750_19	dolphynepitopes_9016511533018922236	dolphyn_7654725948928466254	pep2	SO.0437.01X194	2.56340971127594	159
1094	dolphynepitopes	uvig_428798_62	dolphynepitopes_8310177754772480771	dolphyn_2543304260786156781	pep3	S3.0631.01X195	2.56263899832835	106
1095	dolphynepitopes	uvig_356792_32	dolphynepitopes_5616220446884556768	dolphyn_8310211704858527742	pep3	S3.0631.01X195	2.55955019278377	107
1096	dolphynepitopes	uvig_356033_79	dolphynepitopes_8095110975129343134	dolphyn_3982073609533618515	pep2	SO.0437.01X194	2.55722731136763	160
1097	dolphynepitopes	uvig_357534_43	dolphynepitopes_4266184438754422773	dolphyn_8796779518904874396	pep1	S3.0153.01X194	2.5564518169511	231
1098	dolphynepitopes	uvig_356259_32	dolphynepitopes_2250890612107064265	dolphyn_7969255905411398647	pep1	SO.0665.01X194	2.5564518169511	232
1099	dolphynepitopes	uvig_372157_2	dolphynepitopes_7325652498322492928	dolphyn_1269437060169704274	pep2	S3.0693.01.2X194	2.55567572067621	161
1100	dolphynepitopes	uvig_355854_17	dolphynepitopes_2823093091550577158	dolphyn_9220903546524417849	pep1	SO.0479.01X195	2.55489902160804	233
1101	dolphynepitopes	uvig_357864_6	dolphynepitopes_3681375145472542039	dolphyn_8810102090037278843	pep1	S3.0662.01X195	2.55334381134123	234
1102	dolphynepitopes	uvig_355286_32	dolphynepitopes_1110166987498248013	dolphyn_5336053887805212580	pep2	S3.0500.01X195	2.55256529826182	162
1103	dolphynepitopes	uvig_304445_5	dolphynepitopes_2942382286102715791	dolphyn_7678663417742790471	pep1	S3.0598.01X195	2.55256529826182	235
1104	dolphynepitopes	uvig_356033_47	dolphynepitopes_227550523013099211	dolphyn_7131015221084664662	pep2	S3.0693.01.2X194	2.55022611590864	163
1105	dolphynepitopes	uvig_356226_60	dolphynepitopes_737096820335296221	dolphyn_1905766564652328066	pep1	SO.0665.01X194	2.55022611590864	236
1106	dolphynepitopes	uvig_295951_20	dolphynepitopes_8533546935271802319	dolphyn_6101175757476992457	pep1	SO.0761.01X194	2.54866361559075	237
1107	dolphynepitopes	uvig_418132_8	dolphynepitopes_4973917879501090393	dolphyn_3565040523075300498	pep1	SO.0479.01X195	2.54553127160443	238
1108	dolphynepitopes	uvig_396640_19	dolphynepitopes_6375516250320047215	dolphyn_2287403723226253581	pep2	S3.0748.01X194	2.54474665014402	164
1109	dolphynepitopes	ivig_3679_56	dolphynepitopes_2651362985272900899	dolphyn_5008005438075439593	pep1	S3.0078.01X194	2.54396141256932	239
1110	dolphynepitopes	uvig_354716_55	dolphynepitopes_7213693493732761673	dolphyn_4489675397536610329	pep1	S3.0906.01X194	2.54396141256932	240
1111	dolphynepitopes	uvig_355286_159	dolphynepitopes_2808229265424680379	dolphyn_284808810248651331	pep2	S3.0701.01.2X194	2.54160199346455	165
1112	dolphynepitopes	ivig_1427_44	dolphynepitopes_1057895536247993440	dolphyn_6278953192245236655	pep1	S3.0662.01X195	2.53923699433305	241
1113	dolphynepitopes	uvig_354790_83	dolphynepitopes_4439437355351655173	dolphyn_7920268146096793101	pep1	S3.0693.01X195	2.53923699433305	242
1114	dolphynepitopes	uvig_385029_46	dolphynepitopes_3848101769915719315	dolphyn_6433999341651751996	pep1	S3.0153.01X194	2.53765721517353	243
1115	dolphynepitopes	uvig_357441_79	dolphynepitopes_8123196612276262625	dolphyn_8464309871623788118	pep1	S3.0698.01X194	2.5360749363624	244
1116	dolphynepitopes	uvig_356955_27	dolphynepitopes_7319773872723710135	dolphyn_6372231015704348538	pep3	S3.0153.01X194	2.53449014997683	108
1117	dolphynepitopes	uvig_356526_44	dolphynepitopes_3082342921556559724	dolphyn_2401386090760231348	pep3	SO.0491.01X194	2.53210825127229	109
1118	dolphynepitopes	uvig_295951_41	dolphynepitopes_6868453152913697916	dolphyn_1099562011591813281	pep2	S3.0586.01X195	2.53051716104005	166
1119	dolphynepitopes	uvig_418132_8	dolphynepitopes_4973917879501090393	dolphyn_3565040523075300498	pep1	S3.0701.01X194	2.52972066557779	245
1120	dolphynepitopes	uvig_356500_48	dolphynepitopes_1256277399871713365	dolphyn_1094417114711605012	pep3	SO.0456.01X195	2.52972066557779	110
1121	dolphynepitopes	uvig_356750_19	dolphynepitopes_9016511533018922236	dolphyn_7654725948928466254	pep2	S3.0144.01X194	2.52812576890798	167
1122	dolphynepitopes	uvig_428798_36	dolphynepitopes_7256941361663151727	dolphyn_1621477955510470843	pep1	S3.0171.01X194	2.52812576890798	246
1123	dolphynepitopes	uvig_158613_19	dolphynepitopes_1642084122008775668	dolphyn_8949433139840056409	pep1	S3.0586.01X195	2.52812576890798	247
1124	dolphynepitopes	uvig_356792_2	dolphynepitopes_3340595365735061159	dolphyn_3677470920419158489	pep1	S3.0693.01X195	2.52172062291072	248
1125	dolphynepitopes	uvig_356792_20	dolphynepitopes_6573747098182628691	dolphyn_7364270199115805460	pep1	SO.0491.01X194	2.51850259921652	249
1126	dolphynepitopes	uvig_356750_47	dolphynepitopes_3452322330386122569	dolphyn_8585805232966216803	pep2	S3.0153.01X194	2.51688969564105	168
1127	dolphynepitopes	uvig_357534_49	dolphynepitopes_8922437626697244695	dolphyn_1327636362648573240	pep2	SO.0739.01X194	2.51688969564105	169
1128	dolphynepitopes	uvig_355854_17	dolphynepitopes_243227590809795261	dolphyn_1063219132920881784	pep2	S3.0693.01.2X194	2.51365606307399	170
1129	dolphynepitopes	ivig_896_190	dolphynepitopes_3666610184511656089	dolphyn_8809620655168732776	pep3	S3.0631.01X195	2.51284601847724	111
1130	dolphynepitopes	uvig_356792_33	dolphynepitopes_7782182734953912936	dolphyn_6675597185742127844	pep1	S3.0662.01X195	2.51284601847724	250
1131	dolphynepitopes	uvig_428798_34	dolphynepitopes_370204542820684505	dolphyn_1594882241569229004	pep2	SO.0491.01X194	2.51122395810537	171
1132	dolphynepitopes	ivig_601_36	dolphynepitopes_6571305954918740962	dolphyn_887489966998967666	pep2	S3.0630.01X195	2.51041194019636	172
1133	dolphynepitopes	uvig_357864_28	dolphynepitopes_7156766735356658438	dolphyn_6259505216885270235	pep1	S3.0586.01X195	2.50959926237837	251
1134	dolphynepitopes	uvig_354790_72	dolphynepitopes_664408438154847513	dolphyn_5295948793162370148	pep2	SO.0491.01X194	2.50878592357794	173
1135	dolphynepitopes	uvig_354790_17	dolphynepitopes_7827483099495336524	dolphyn_7256497568456611884	pep1	S3.0521.01X195	2.50878592357794	252
1136	dolphynepitopes	uvig_372157_1	dolphynepitopes_7567750614981234754	dolphyn_3846730145251800724	pep1	S3.0701.01.2X194	2.507971922719	253
1137	dolphynepitopes	uvig_357441_100	dolphynepitopes_3849773283869342428	dolphyn_4615892735448979760	pep2	S3.0701.01.2X194	2.50715725872282	174
1138	dolphynepitopes	uvig_356955_14	dolphynepitopes_2563572550880553616	dolphyn_937682811063071253	pep1	S3.0693.01X195	2.50634193050807	254
1139	dolphynepitopes	uvig_355286_105	dolphynepitopes_8798302830110061461	dolphyn_8062508387013727832	pep3	S3.0736.01X195	2.50307395374345	112
1140	dolphynepitopes	uvig_418132_24	dolphynepitopes_6636680982525896197	dolphyn_79877748651475231	pep1	S3.0153.01X194	2.50225528812261	255
1141	dolphynepitopes	uvig_295951_21	dolphynepitopes_3541902005559321184	dolphyn_6598573648173312698	pep1	S3.0701.01X194	2.50061594349318	256
1142	dolphynepitopes	uvig_355286_18	dolphynepitopes_6302999120136219081	dolphyn_7669748670098355883	pep2	S3.0613.01X195	2.49897390699944	175
1143	dolphynepitopes	uvig_356033_43	dolphynepitopes_3543293355490357359	dolphyn_2717050762699238172	pep2	SO.0665.01X194	2.49732916978656	176
1144	dolphynepitopes	uvig_428798_34	dolphynepitopes_370204542820684505	dolphyn_1594882241569229004	pep2	S3.0662.01X195	2.49485698064117	177
1145	dolphynepitopes	uvig_356500_39	dolphynepitopes_6349255777172607174	dolphyn_4246165084442582534	pep1	S3.0195.01X194	2.494031557565	257
1146	dolphynepitopes	uvig_267525_47	dolphynepitopes_3726634641392567087	dolphyn_7587609390169877559	pep1	S3.0701.01.2X194	2.494031557565	258
1147	dolphynepitopes	uvig_357441_102	dolphynepitopes_2591554610267818316	dolphyn_8570093932859673780	pep3	S3.0500.01X195	2.4932054526027	113
1148	dolphynepitopes	uvig_396640_17	dolphynepitopes_3325530732928780411	dolphyn_470831109940389838	pep2	S3.0171.01X194	2.4923786646267	178
1149	dolphynepitopes	uvig_315082_58	dolphynepitopes_2889691481133653479	dolphyn_1874791766940367087	pep1	S3.0652.01X195	2.49155119250667	259
1150	dolphynepitopes	ivig_896_197	dolphynepitopes_1742045327763185449	dolphyn_7129132421302855953	pep1	S3.0693.01X195	2.49155119250667	260
1151	dolphynepitopes	ivig_601_125	dolphynepitopes_5936670567863725136	dolphyn_3423128321780478719	pep1	SO.0491.01X194	2.48906465993666	261
1152	dolphynepitopes	uvig_578788_18	dolphynepitopes_1341174564591868312	dolphyn_2739280658489057977	pep1	S3.0736.01X195	2.48823443988067	262
1153	dolphynepitopes	uvig_356259_135	dolphynepitopes_3228603703327455734	dolphyn_8807571817381272402	pep3	S3.0698.01X194	2.48573963609189	114
1154	dolphynepitopes	ivig_2475_57	dolphynepitopes_8592240878028988214	dolphyn_8894783013327269485	pep2	SO.0491.01X194	2.484906649788	179
1155	dolphynepitopes	ivig_3679_2	dolphynepitopes_4239492401576229807	dolphyn_6698214217634958352	pep1	S3.0736.01X195	2.48240351956988	263
1156	dolphynepitopes	uvig_418132_33	dolphynepitopes_1861854540609399976	dolphyn_2353883986759972621	pep1	S3.0698.01X194	2.47989410796446	264
1157	dolphynepitopes	uvig_271818_13	dolphynepitopes_300413526621820195	dolphyn_2673164705289973676	pep2	S3.0736.01X195	2.47905623610982	180
1158	dolphynepitopes	uvig_357441_102	dolphynepitopes_2591554610267818316	dolphyn_8570093932859673780	pep3	S3.0613.01X195	2.47653840011748	115
1159	dolphynepitopes	uvig_356259_34	dolphynepitopes_6077330717341702361	dolphyn_1414779286537617408	pep1	S3.0586.01X195	2.47569771070269	265
1160	dolphynepitopes	uvig_358797_9	dolphynepitopes_6706575391664742040	dolphyn_4897757316586798869	pep1	S3.0693.01X195	2.4748563139345	266
1161	dolphynepitopes	uvig_354826_17	dolphynepitopes_5443008002355319107	dolphyn_6521981410883264519	pep1	S3.0153.01X194	2.47401420862158	267
1162	dolphynepitopes	uvig_358682_46	dolphynepitopes_5143666939108316811	dolphyn_1234010551816071292	pep1	S3.0693.01X195	2.47317139356958	268
1163	dolphynepitopes	uvig_354790_17	dolphynepitopes_7827483099495336524	dolphyn_7256497568456611884	pep1	S3.0078.01X194	2.47232786758114	269
1164	dolphynepitopes	uvig_356792_102	dolphynepitopes_5506079858122824303	dolphyn_2780971201939248177	pep2	S3.0710.01X194	2.47232786758114	181
1165	dolphynepitopes	uvig_395437_73	dolphynepitopes_2202684336424800934	dolphyn_4209131358298084256	pep3	S3.0693.01X195	2.47232786758114	116
1166	dolphynepitopes	uvig_357328_48	dolphynepitopes_352736689471381042	dolphyn_1038317668394306519	pep1	S3.0700.01X194	2.47148362945586	270
1167	dolphynepitopes	uvig_272223_5	dolphynepitopes_734241747863026374	dolphyn_349685092338820383	pep2	S3.0748.01X194	2.47148362945586	182
1168	dolphynepitopes	uvig_359213_2	dolphynepitopes_8412328064678623298	dolphyn_6532512057432049525	pep2	S3.0598.01X195	2.4706386779903	183
1169	dolphynepitopes	uvig_354750_15	dolphynepitopes_3153645238429568395	dolphyn_5864194641700737120	pep1	S3.0701.01X194	2.46979301197795	271
1170	dolphynepitopes	uvig_372157_1	dolphynepitopes_5146635586353893785	dolphyn_4152408593971051818	pep3	SO.0739.01X194	2.46979301197795	117
1171	dolphynepitopes	ivig_4176_34	dolphynepitopes_4046981022124244975	dolphyn_3680617549645844911	pep1	S3.0723.01X195	2.46894663020927	272
1172	dolphynepitopes	uvig_357864_86	dolphynepitopes_1119992240885760218	dolphyn_8436719325515745117	pep1	S3.0500.01X195	2.46809953147162	273
1173	dolphynepitopes	uvig_357645_40	dolphynepitopes_4856660171375888	dolphyn_8308796690070182306	pep2	S3.0500.01X195	2.46809953147162	184
1174	dolphynepitopes	uvig_357534_66	dolphynepitopes_3801835576645632731	dolphyn_8896652440669632205	pep2	S3.0613.01X195	2.46725171454928	185
1175	dolphynepitopes	uvig_418132_8	dolphynepitopes_7622886245884754796	dolphyn_3565040523075300498	pep2	S3.0171.01X194	2.46640317822344	186
1176	dolphynepitopes	ivig_4424_28	dolphynepitopes_7765791397821705258	dolphyn_2174331121997402307	pep1	S3.0736.01X195	2.46555392127219	274
1177	dolphynepitopes	uvig_357534_45	dolphynepitopes_6749294074835824380	dolphyn_3895527507767267071	pep2	S3.0701.01X194	2.46129678414887	187
1178	dolphynepitopes	uvig_354790_20	dolphynepitopes_3301478710515895060	dolphyn_4845955962646543737	pep1	S3.0662.01X195	2.46044317760963	275
1179	dolphynepitopes	uvig_359660_10	dolphynepitopes_4232696373706659071	dolphyn_8966485423442596155	pep1	S3.0613.01X195	2.45958884180371	276
1180	dolphynepitopes	uvig_396758_8	dolphynepitopes_3529563132879222725	dolphyn_8435111112702069454	pep1	S3.0693.01X195	2.45616418092235	277
1181	dolphynepitopes	uvig_428798_26	dolphynepitopes_4147474300187456076	dolphyn_4741223365757554536	pep1	S3.0153.01X194	2.45530618001171	278
1182	dolphynepitopes	uvig_354753_24	dolphynepitopes_6186615771924702056	dolphyn_4388611849082850892	pep2	S3.0698.01X194	2.45530618001171	188
1183	dolphynepitopes	uvig_357328_52	dolphynepitopes_8254768950015619194	dolphyn_8688436672551868381	pep2	SO.0749.01X194	2.45530618001171	189
1184	dolphynepitopes	uvig_356792_104	dolphynepitopes_8300612593300647054	dolphyn_3171851164129430840	pep3	SO.0749.01X194	2.45530618001171	118
1185	dolphynepitopes	uvig_578788_2	dolphynepitopes_1057994062507843778	dolphyn_3735827058789312000	pep3	S3.0613.01X195	2.45444744230329	119
1186	dolphynepitopes	uvig_396640_60	dolphynepitopes_8010423109563819452	dolphyn_8680768673135162522	pep3	S3.0693.01.2X194	2.45100509811232	120
1187	dolphynepitopes	uvig_428798_2	dolphynepitopes_7124004142382398586	dolphyn_1933291865205567187	pep2	S3.0736.01X195	2.45100509811232	190
1188	dolphynepitopes	ivig_3353_159	dolphynepitopes_7994093290764239667	dolphyn_8191519275389801772	pep1	S3.0169.01X194	2.44927947214485	279
1189	dolphynepitopes	uvig_355478_35	dolphynepitopes_2137450165336312719	dolphyn_1715485758086800406	pep1	SO.0491.01X194	2.44927947214485	280
1190	dolphynepitopes	ivig_464_7	dolphynepitopes_8414849123116074355	dolphyn_8178362989001084579	pep3	SO.0749.01X194	2.44927947214485	121
1191	dolphynepitopes	uvig_428798_79	dolphynepitopes_3082937226159920635	dolphyn_3119385504537916071	pep3	S3.0495.01X194	2.44841554120559	122
1192	dolphynepitopes	uvig_358682_28	dolphynepitopes_1830106023518173008	dolphyn_4429458120633105060	pep3	SO.0761.01X194	2.44755086324423	123
1193	dolphynepitopes	uvig_429694_28	dolphynepitopes_2349701840470021510	dolphyn_7364948109050576543	pep1	S3.0598.01X195	2.44755086324423	281
1194	dolphynepitopes	ivig_4176_48	dolphynepitopes_5973688810119677757	dolphyn_6584582929000016178	pep2	S3.0736.01X195	2.44755086324423	191
1195	dolphynepitopes	uvig_355854_45	dolphynepitopes_7371525784613572112	dolphyn_6895800259218276503	pep3	S3.0710.01X194	2.44495233428097	124
1196	dolphynepitopes	uvig_418132_8	dolphynepitopes_4973917879501090393	dolphyn_3565040523075300498	pep1	S3.0598.01X195	2.44321622273379	282
1197	dolphynepitopes	uvig_355286_9	dolphynepitopes_1090545007786312882	dolphyn_3513029870244332083	pep1	S3.0195.01X194	2.4423470353692	283
1198	dolphynepitopes	uvig_315082_46	dolphynepitopes_8197398417867598605	dolphyn_8150547657803356460	pep1	S3.0657.01X194	2.4423470353692	284
1199	dolphynepitopes	ivig_896_117	dolphynepitopes_1718955110388171620	dolphyn_4254601861916696308	pep1	S3.0693.01X195	2.44147709186066	285
1200	dolphynepitopes	ivig_402_8	dolphynepitopes_2863132971972235733	dolphyn_1859618608127281386	pep3	S3.0586.01X195	2.43973493114128	125
1201	dolphynepitopes	ivig_3679_56	dolphynepitopes_6548645499375206984	dolphyn_6313218111049549480	pep2	S3.0586.01X195	2.43973493114128	192
1202	dolphynepitopes	uvig_355854_56	dolphynepitopes_4067429356551392493	dolphyn_8706474578245116153	pep3	S3.0153.01X194	2.43886271128659	126
1203	dolphynepitopes	uvig_356526_34	dolphynepitopes_8186208679344380767	dolphyn_5943962717519903800	pep1	S3.0701.01X194	2.43886271128659	286
1204	dolphynepitopes	uvig_354790_6	dolphynepitopes_5632259020801017376	dolphyn_460640622186821006	pep2	S3.0693.01.2X194	2.43711598595165	193
1205	dolphynepitopes	uvig_356750_19	dolphynepitopes_9016511533018922236	dolphyn_7654725948928466254	pep2	S3.0698.01X194	2.43536620422786	194
1206	dolphynepitopes	uvig_354750_19	dolphynepitopes_1501899097381280755	dolphyn_770861247827165669	pep1	S3.0693.01.2X194	2.43273577745909	287
1207	dolphynepitopes	uvig_355478_35	dolphynepitopes_4883159782361908641	dolphyn_8806861764269342187	pep3	S3.0693.01.2X194	2.43273577745909	127
1208	dolphynepitopes	uvig_295951_20	dolphynepitopes_6502940813309933045	dolphyn_8564148341979708666	pep1	S3.0723.01X195	2.43273577745909	288
1209	dolphynepitopes	uvig_356955_7	dolphynepitopes_5616919359329221196	dolphyn_5046871383023080741	pep1	S3.0153.01X194	2.43185742869818	289
1210	dolphynepitopes	uvig_354716_23	dolphynepitopes_3164500236859695042	dolphyn_7772974039891642697	pep1	S3.0195.01X194	2.43185742869818	290
1211	dolphynepitopes	uvig_356955_186	dolphynepitopes_1681723023591779380	dolphyn_7219989535261864225	pep3	SO.0479.01X195	2.43185742869818	128
1212	dolphynepitopes	uvig_356226_24	dolphynepitopes_6050243930758691865	dolphyn_5931912549915469537	pep3	S3.0693.01X195	2.43009841329301	129
1213	dolphynepitopes	uvig_355286_98	dolphynepitopes_2714813695356454905	dolphyn_940362470119259067	pep2	S3.0171.01X194	2.42833629829961	195
1214	dolphynepitopes	uvig_375837_48	dolphynepitopes_9101741806598610759	dolphyn_3549646940544030343	pep3	S3.0693.01.2X194	2.42833629829961	130
1215	dolphynepitopes	uvig_357441_102	dolphynepitopes_2591554610267818316	dolphyn_8570093932859673780	pep3	S3.0720.01X195	2.42833629829961	131
1216	dolphynepitopes	uvig_356526_25	dolphynepitopes_5657788796726402345	dolphyn_4601316484654976650	pep1	S3.0701.01.2X194	2.42657107277504	291
1217	dolphynepitopes	uvig_356792_107	dolphynepitopes_2969761762292381509	dolphyn_3652872815967035251	pep2	S3.0723.01X195	2.42568729012803	196
1218	dolphynepitopes	uvig_356526_32	dolphynepitopes_3760077000057409929	dolphyn_51845799048653238	pep3	SO.0749.01X194	2.4248027257183	132
1219	dolphynepitopes	uvig_357328_48	dolphynepitopes_352736689471381042	dolphyn_1038317668394306519	pep1	SO.0665.01X194	2.42391737816157	292
1220	dolphynepitopes	uvig_429042_54	dolphynepitopes_989862935814027111	dolphyn_8905564871078660264	pep1	S3.0169.01X194	2.42125662271154	293
1221	dolphynepitopes	uvig_359660_15	dolphynepitopes_5449792527670603092	dolphyn_3579491749755026990	pep1	S3.0137.01X195	2.42125662271154	294
1222	dolphynepitopes	uvig_267525_45	dolphynepitopes_8529699953865630375	dolphyn_2889374250016171399	pep2	S3.0665.01X194	2.42036812865043	197
1223	dolphynepitopes	ivig_896_200	dolphynepitopes_7270274108108526340	dolphyn_3488022804235774579	pep3	SO.0761.01X194	2.42036812865043	133
1224	dolphynepitopes	uvig_354790_20	dolphynepitopes_3301478710515895060	dolphyn_4845955962646543737	pep1	S3.0665.01X194	2.41858876875035	295
1225	dolphynepitopes	uvig_354716_36	dolphynepitopes_4069657806817728781	dolphyn_2051786139248154440	pep2	S3.0701.01.2X194	2.41858876875035	198
1226	dolphynepitopes	uvig_205260_41	dolphynepitopes_1707527559245031616	dolphyn_1134705517575032087	pep3	SO.0491.01X194	2.41858876875035	134
1227	dolphynepitopes	uvig_385029_26	dolphynepitopes_8691916392287330839	dolphyn_3624229544839031532	pep1	SO.0491.01X194	2.41858876875035	296
1228	dolphynepitopes	ivig_4176_43	dolphynepitopes_111310295264080854	dolphyn_4209156180507296913	pep1	S3.0652.01X195	2.41680623708407	297
1229	dolphynepitopes	uvig_354790_17	dolphynepitopes_7827483099495336524	dolphyn_7256497568456611884	pep1	S3.0700.01X194	2.41412646772695	298
1230	dolphynepitopes	uvig_356259_77	dolphynepitopes_2892818323672867007	dolphyn_6559058100052646518	pep1	S3.0720.01X195	2.41412646772695	299
1231	dolphynepitopes	uvig_356033_19	dolphynepitopes_2764346759644266658	dolphyn_6806214657695124184	pep3	S3.0598.01X195	2.41233595695316	135
1232	dolphynepitopes	uvig_358682_37	dolphynepitopes_8909590277478518041	dolphyn_2421708890528919347	pep3	S3.0652.01X195	2.41233595695316	136
1233	dolphynepitopes	uvig_355286_82	dolphynepitopes_2264718222621489191	dolphyn_2633358745355188562	pep3	S3.0613.01X195	2.41054223449914	137
1234	dolphynepitopes	ivig_2475_24	dolphynepitopes_6553770580168958118	dolphyn_1463169079228965253	pep3	S3.0662.01X195	2.41054223449914	138
1235	dolphynepitopes	uvig_295951_20	dolphynepitopes_8533546935271802319	dolphyn_6101175757476992457	pep1	S3.0598.01X195	2.40874528882244	300
1236	dolphynepitopes	uvig_356226_2	dolphynepitopes_1232246476091537272	dolphyn_4711598972734457063	pep1	SO.0491.01X194	2.40784560365154	301
1237	dolphynepitopes	uvig_356259_76	dolphynepitopes_2703251383339474635	dolphyn_206901204259057383	pep2	S3.0630.01X195	2.40694510831829	199
1238	dolphynepitopes	uvig_354790_35	dolphynepitopes_4944001332379426991	dolphyn_1930627560858108675	pep2	SO.0665.01X194	2.40604380136228	200
1239	dolphynepitopes	uvig_357864_91	dolphynepitopes_1631251389823958941	dolphyn_4185433502839915497	pep3	S3.0736.01X195	2.40604380136228	139
1240	dolphynepitopes	ivig_896_177	dolphynepitopes_1419888640793327367	dolphyn_6055118756002085825	pep2	S3.0153.01X194	2.40514168131914	201
1241	dolphynepitopes	uvig_354716_23	dolphynepitopes_3164500236859695042	dolphyn_7772974039891642697	pep1	SO.0665.01X194	2.40514168131914	302
1242	dolphynepitopes	ivig_601_106	dolphynepitopes_7441472149797946060	dolphyn_7180966272581006214	pep3	S3.0500.01X195	2.40514168131914	140
1243	dolphynepitopes	uvig_428798_114	dolphynepitopes_1969232057180029792	dolphyn_7551076979159458320	pep1	S3.0662.01X195	2.40423874672055	303
1244	dolphynepitopes	uvig_355286_159	dolphynepitopes_3077598329846015969	dolphyn_284808810248651331	pep1	SO.0665.01X194	2.40243042796376	304
1245	dolphynepitopes	uvig_355478_34	dolphynepitopes_3145191052275951867	dolphyn_4648251253396563317	pep3	S3.0701.01.2X194	2.39971180372477	141
1246	dolphynepitopes	uvig_354716_36	dolphynepitopes_4069657806817728781	dolphyn_2051786139248154440	pep2	SO.0437.01X194	2.39880395073459	202
1247	dolphynepitopes	uvig_355286_129	dolphynepitopes_4993213195680806921	dolphyn_8950212998132146962	pep3	S3.0698.01X194	2.39789527279837	142
1248	dolphynepitopes	uvig_267525_32	dolphynepitopes_2133821500868096533	dolphyn_7877222429099160449	pep1	S3.0521.01X195	2.39698576841553	305
1249	dolphynepitopes	uvig_356526_44	dolphynepitopes_6229523563810632462	dolphyn_671290444105617352	pep1	S3.0723.01X195	2.39698576841553	306
1250	dolphynepitopes	uvig_355286_136	dolphynepitopes_4027912013990350965	dolphyn_8190283629478307957	pep1	SO.0749.01X194	2.39607543608138	307
1251	dolphynepitopes	uvig_354753_15	dolphynepitopes_2136461112361583682	dolphyn_1571348165158193112	pep1	S3.0631.01X195	2.39607543608138	308
1252	dolphynepitopes	ivig_601_53	dolphynepitopes_7288973441324195774	dolphyn_9184838285516146761	pep1	S3.0153.01X194	2.39425228151987	309
1253	dolphynepitopes	ivig_1166_16	dolphynepitopes_6098319504899466092	dolphyn_7766352281971485814	pep2	S3.0495.01X194	2.39242579699384	203
1254	dolphynepitopes	uvig_357328_48	dolphynepitopes_352736689471381042	dolphyn_1038317668394306519	pep1	SO.0749.01X194	2.39242579699384	310
1255	dolphynepitopes	uvig_356792_30	dolphynepitopes_4076866871961410309	dolphyn_6418893461980648847	pep3	S3.0137.01X195	2.39242579699384	143
1256	dolphynepitopes	uvig_356500_46	dolphynepitopes_5488498493504522271	dolphyn_5693993993931766875	pep2	S3.0153.01X194	2.39151130218845	204
1257	dolphynepitopes	uvig_354826_10	dolphynepitopes_3422322349968871926	dolphyn_7531146030149427257	pep3	S3.0723.01X195	2.39151130218845	144
1258	dolphynepitopes	uvig_375837_18	dolphynepitopes_7790420795422118799	dolphyn_1531031403759056477	pep1	S3.0500.01X195	2.39059597031676	311
1259	dolphynepitopes	ivig_3875_35	dolphynepitopes_3266195823192105655	dolphyn_687326170294156610	pep2	S3.0693.01.2X194	2.38967979984498	205
1260	dolphynepitopes	uvig_358797_9	dolphynepitopes_7187076665788780774	dolphyn_5074115191552806070	pep1	S3.0631.01X195	2.38967979984498	312
1261	dolphynepitopes	uvig_358682_28	dolphynepitopes_1830106023518173008	dolphyn_4429458120633105060	pep3	S3.0698.01X194	2.38784493694487	145
1262	dolphynepitopes	uvig_295951_21	dolphynepitopes_4345288645875610573	dolphyn_5965282630669886025	pep2	S3.0701.01.2X194	2.38784493694487	206
1263	dolphynepitopes	ivig_4176_61	dolphynepitopes_1300769364117959182	dolphyn_7550811556129008872	pep1	S3.0906.01X194	2.38784493694487	313
1264	dolphynepitopes	uvig_418132_41	dolphynepitopes_9101723079399480553	dolphyn_3152378913034218777	pep2	S3.0153.01X194	2.3869262414278	207
1265	dolphynepitopes	uvig_354790_17	dolphynepitopes_7639639059519088451	dolphyn_1558948369086360151	pep1	S3.0748.01X194	2.38600670113312	314
1266	dolphynepitopes	uvig_356500_77	dolphynepitopes_5177901370303135439	dolphyn_3820522901665240725	pep3	S3.0171.01X194	2.38416507998647	146
1267	dolphynepitopes	ivig_4176_34	dolphynepitopes_4046981022124244975	dolphyn_3680617549645844911	pep1	SO.0437.01X194	2.38416507998647	315
1268	dolphynepitopes	uvig_385029_44	dolphynepitopes_2714945288042180736	dolphyn_1071418067333642629	pep3	SO.0456.01X195	2.3823200610129	147
1269	dolphynepitopes	uvig_357814_96	dolphynepitopes_3253232873345616562	dolphyn_275567454748828813	pep2	S3.0500.01X195	2.37583555473364	208
1270	dolphynepitopes	ivig_896_169	dolphynepitopes_4358535411050350116	dolphyn_1927085899319446451	pep1	SO.0437.01X194	2.37397508908072	316
1271	dolphynepitopes	ivig_601_46	dolphynepitopes_5120391209779227854	dolphyn_3027662289124165179	pep2	SO.0491.01X194	2.37117788445966	209
1272	dolphynepitopes	ivig_2475_47	dolphynepitopes_1251742832090345247	dolphyn_4493594223413208048	pep1	S3.0613.01X195	2.37117788445966	317
1273	dolphynepitopes	uvig_357534_66	dolphynepitopes_4005163278237501353	dolphyn_8889774585789740856	pep2	S3.0586.01X195	2.37024374146786	210
1274	dolphynepitopes	uvig_354790_4	dolphynepitopes_5806341896891879416	dolphyn_7837560275017098878	pep2	S3.0078.01X194	2.36930872503695	211
1275	dolphynepitopes	ivig_4176_34	dolphynepitopes_4046981022124244975	dolphyn_3680617549645844911	pep1	S3.0078.01X194	2.36837283353205	318
1276	dolphynepitopes	uvig_356259_77	dolphynepitopes_2892818323672867007	dolphyn_6559058100052646518	pep1	S3.0586.01X195	2.3664984187377	319
1277	dolphynepitopes	ivig_3679_63	dolphynepitopes_4565919228112283611	dolphyn_7216845658918276930	pep1	SO.0665.01X194	2.36555989215543	320
1278	dolphynepitopes	uvig_354790_91	dolphynepitopes_2765439649970483798	dolphyn_8867553436917839354	pep1	S3.0736.01X195	2.3646204839135	321
1279	dolphynepitopes	uvig_418132_5	dolphynepitopes_4222123201243520192	dolphyn_2497137683107074653	pep1	S3.0171.01X194	2.36085400111802	322
1280	dolphynepitopes	uvig_385029_2	dolphynepitopes_2168347765195679515	dolphyn_3510705505567187206	pep1	S3.0701.01.2X194	2.35991015961332	323
1281	dolphynepitopes	uvig_355854_16	dolphynepitopes_8253970346695187626	dolphyn_3581627370326580534	pep1	S3.0662.01X195	2.35896542643015	324
1282	dolphynepitopes	ivig_4424_59	dolphynepitopes_4675057275136418905	dolphyn_146354195281230474	pep3	S3.0723.01X195	2.35801979988215	148
1283	dolphynepitopes	uvig_356033_19	dolphynepitopes_2764346759644266658	dolphyn_6806214657695124184	pep3	S3.0171.01X194	2.35707327827812	149
1284	dolphynepitopes	ivig_896_163	dolphynepitopes_3459668303128166119	dolphyn_1010765081777002075	pep1	S3.0748.01X194	2.35707327827812	325
1285	dolphynepitopes	uvig_428798_109	dolphynepitopes_9126053488765270162	dolphyn_1943685761745399652	pep1	S3.0693.01X195	2.35707327827812	326
1286	dolphynepitopes	uvig_354716_23	dolphynepitopes_2484926991444165633	dolphyn_7772974039891642697	pep3	S3.0736.01X195	2.35612585992208	150
1287	dolphynepitopes	uvig_354790_17	dolphynepitopes_7827483099495336524	dolphyn_7256497568456611884	pep1	S3.0195.01X194	2.35327820730956	327
1288	dolphynepitopes	uvig_355854_16	dolphynepitopes_6819456451952492927	dolphyn_3712890873539106333	pep2	S3.0701.01X194	2.35327820730956	212
1289	dolphynepitopes	uvig_357534_55	dolphynepitopes_9060410488653380923	dolphyn_7016140561040284100	pep1	S3.0693.01X195	2.35327820730956	328
1290	dolphynepitopes	uvig_355478_13	dolphynepitopes_3466278439401478485	dolphyn_5089589585458551615	pep2	SO.0746.01X194	2.35232718488886	213
1291	dolphynepitopes	uvig_428798_79	dolphynepitopes_4373270605305768592	dolphyn_1702644010114408456	pep3	S3.0153.01X194	2.35042242240821	151
1292	dolphynepitopes	uvig_358682_56	dolphynepitopes_9067910202521019647	dolphyn_5160196407163167006	pep3	SO.0491.01X194	2.3494686788929	152
1293	dolphynepitopes	uvig_395437_2	dolphynepitopes_3557024441560671726	dolphyn_232676962628800089	pep2	S3.0598.01X195	2.3494686788929	214
1294	dolphynepitopes	uvig_160801_1	dolphynepitopes_1134124630047596147	dolphyn_3727626283989244944	pep1	SO.0761.01X194	2.34851402488245	329
1295	dolphynepitopes	uvig_354790_22	dolphynepitopes_922747428883428028	dolphyn_298851510688030930	pep1	S3.0652.01X195	2.34851402488245	330
1296	dolphynepitopes	uvig_355286_41	dolphynepitopes_4762016641915221095	dolphyn_7088273507716234439	pep2	S3.0195.01X194	2.34468626901268	215
1297	dolphynepitopes	uvig_428798_36	dolphynepitopes_7256941361663151727	dolphyn_1621477955510470843	pep1	SO.0491.01X194	2.34468626901268	331
1298	dolphynepitopes	uvig_355478_23	dolphynepitopes_3340400007175145583	dolphyn_3484863774746375660	pep1	S3.0662.01X195	2.34372703632522	332
1299	dolphynepitopes	ivig_4424_28	dolphynepitopes_7765791397821705258	dolphyn_2174331121997402307	pep1	SO.0665.01X194	2.34276688262688	333
1300	dolphynepitopes	uvig_418132_39	dolphynepitopes_6624334743797321553	dolphyn_2717461276171437660	pep2	S3.0169.01X194	2.34084380511114	216
1301	dolphynepitopes	uvig_271818_79	dolphynepitopes_1179854179065804951	dolphyn_6210349518875096082	pep2	SO.0749.01X194	2.33988087773774	217
1302	dolphynepitopes	uvig_396640_8	dolphynepitopes_2232043956774194378	dolphyn_4096036603189353330	pep2	S3.0665.01X194	2.33891702224144	218
1303	dolphynepitopes	uvig_358682_48	dolphynepitopes_8618564551191856234	dolphyn_6739862506011577052	pep1	S3.0153.01X194	2.33795223683134	334
1304	dolphynepitopes	uvig_418132_1	dolphynepitopes_7187369342910379345	dolphyn_4162704630354950799	pep2	SO.0665.01X194	2.33795223683134	219
1305	dolphynepitopes	uvig_356792_77	dolphynepitopes_7902218837544665790	dolphyn_1289692659138567233	pep1	SO.0749.01X194	2.33698651971138	335
1306	dolphynepitopes	uvig_356033_62	dolphynepitopes_7751467686106153967	dolphyn_5342158456031165506	pep2	S3.0613.01X195	2.33698651971138	220
1307	dolphynepitopes	uvig_385029_59	dolphynepitopes_6084950983204037407	dolphyn_4974459027729694485	pep3	S3.0169.01X194	2.33505228313155	153
1308	dolphynepitopes	uvig_356500_46	dolphynepitopes_1971620243172614311	dolphyn_5693993993931766875	pep1	S3.0631.01X195	2.33408376005342	336
1309	dolphynepitopes	uvig_356792_108	dolphynepitopes_8093888327657470101	dolphyn_7952175058526958252	pep2	S3.0616.01X194	2.33311429802887	221
1310	dolphynepitopes	uvig_428798_116	dolphynepitopes_6972950636510668608	dolphyn_1185241727781046157	pep1	S3.0586.01X195	2.33311429802887	337
1311	dolphynepitopes	ivig_3875_36	dolphynepitopes_4027381531609802416	dolphyn_8456794497442776428	pep3	SO.0437.01X194	2.33117254984596	154
1312	dolphynepitopes	uvig_357534_66	dolphynepitopes_3887507979483026917	dolphyn_7371289631226428689	pep2	SO.0491.01X194	2.33117254984596	222
1313	dolphynepitopes	ivig_601_134	dolphynepitopes_364900134191577733	dolphyn_2657360520726870972	pep2	S3.0586.01X195	2.33117254984596	223
1314	dolphynepitopes	uvig_358797_76	dolphynepitopes_6665459802386939131	dolphyn_4207231751797478963	pep3	S3.0586.01X195	2.32727770558442	155
1315	dolphynepitopes	uvig_418132_41	dolphynepitopes_9101723079399480553	dolphyn_3152378913034218777	pep2	S3.0736.01X195	2.31845844215034	224
1316	dolphynepitopes	ivig_464_14	dolphynepitopes_3035103882131176560	dolphyn_6643639880301202529	pep3	S3.0748.01X194	2.3174737054878	156
1317	dolphynepitopes	uvig_356792_105	dolphynepitopes_732562272710298297	dolphyn_3752873814513078765	pep2	S3.0631.01X195	2.3174737054878	225
1318	dolphynepitopes	ivig_3679_12	dolphynepitopes_1905122607897004825	dolphyn_7541163038635765132	pep2	S3.0662.01X195	2.3174737054878	226
1319	dolphynepitopes	uvig_359660_15	dolphynepitopes_5449792527670603092	dolphyn_3579491749755026990	pep1	S3.0662.01X195	2.31550131826059	338
1320	dolphynepitopes	uvig_354790_20	dolphynepitopes_3301478710515895060	dolphyn_4845955962646543737	pep1	S3.0693.01X195	2.31352503303238	339
1321	dolphynepitopes	uvig_395437_73	dolphynepitopes_2202684336424800934	dolphyn_4209131358298084256	pep3	S3.0693.01.2X194	2.31253542384721	157
1322	dolphynepitopes	uvig_355854_16	dolphynepitopes_4590677900729886986	dolphyn_8583984308040125131	pep2	S3.0698.01X194	2.31253542384721	227
1323	dolphynepitopes	uvig_356792_33	dolphynepitopes_1791042238365918312	dolphyn_5243253659831707959	pep3	S3.0500.01X195	2.31055326264322	158
1324	dolphynepitopes	ivig_464_14	dolphynepitopes_3035103882131176560	dolphyn_6643639880301202529	pep3	S3.0662.01X195	2.31055326264322	159
1325	dolphynepitopes	uvig_429694_52	dolphynepitopes_7023230618702352502	dolphyn_6947421807791297244	pep3	S3.0500.01X195	2.30956070673047	160
1326	dolphynepitopes	uvig_354826_16	dolphynepitopes_4400613124549468943	dolphyn_6950870674586264443	pep1	SO.0491.01X194	2.30757263450508	340
1327	dolphynepitopes	uvig_354790_54	dolphynepitopes_6300573155835627705	dolphyn_3743867440028981080	pep1	S3.0693.01X195	2.30757263450508	341
1328	dolphynepitopes	uvig_160801_1	dolphynepitopes_1134124630047596147	dolphyn_3727626283989244944	pep1	SO.0491.01X194	2.30657711426358	342
1329	dolphynepitopes	uvig_355286_60	dolphynepitopes_3699016201281512356	dolphyn_2946434022557187014	pep1	SO.0665.01X194	2.30657711426358	343
1330	dolphynepitopes	ivig_3875_5	dolphynepitopes_2125874931370100187	dolphyn_9099839283440429201	pep2	S3.0657.01X194	2.30558060197384	228
1331	dolphynepitopes	ivig_4176_47	dolphynepitopes_5151458166691030389	dolphyn_4893689744615680232	pep1	S3.0662.01X195	2.30358459332713	344
1332	dolphynepitopes	uvig_356226_1	dolphynepitopes_47190693389972963	dolphyn_4754359124403912103	pep3	S3.0153.01X194	2.30258509299405	161
1333	dolphynepitopes	uvig_356792_20	dolphynepitopes_6573747098182628691	dolphyn_7364270199115805460	pep1	S3.0586.01X195	2.30258509299405	345
1334	dolphynepitopes	uvig_357328_30	dolphynepitopes_7823160013749014893	dolphyn_6302988325230880598	pep1	S3.0630.01X195	2.30258509299405	346
1335	dolphynepitopes	uvig_356500_46	dolphynepitopes_1261902807702007670	dolphyn_5528338047860422414	pep1	S3.0693.01X195	2.30158459266046	347
1336	dolphynepitopes	uvig_355286_9	dolphynepitopes_5011111953136445631	dolphyn_6436372573634254680	pep1	SO.0665.01X194	2.30058309032337	348
1337	dolphynepitopes	ivig_3875_34	dolphynepitopes_5712402304290553284	dolphyn_4703832270730379698	pep1	S3.0693.01X195	2.29958058397375	349
1338	dolphynepitopes	uvig_356955_79	dolphynepitopes_3032946325548676816	dolphyn_3381296555546026425	pep2	SO.0749.01X194	2.2975725511705	229
1339	dolphynepitopes	uvig_357441_39	dolphynepitopes_6720747907777990830	dolphyn_8601077112438209070	pep2	S3.0613.01X195	2.2975725511705	230
1340	dolphynepitopes	uvig_357328_30	dolphynepitopes_7823160013749014893	dolphyn_6302988325230880598	pep1	S3.0652.01X195	2.2975725511705	350
1341	dolphynepitopes	uvig_356792_32	dolphynepitopes_5616220446884556768	dolphyn_8310211704858527742	pep3	SO.0491.01X194	2.29556047805708	162
1342	dolphynepitopes	ivig_896_169	dolphynepitopes_4358535411050350116	dolphyn_1927085899319446451	pep1	SO.0665.01X194	2.29556047805708	351
1343	dolphynepitopes	uvig_354790_17	dolphynepitopes_5339525414257779352	dolphyn_3838335073139538123	pep3	SO.0665.01X194	2.29556047805708	163
1344	dolphynepitopes	uvig_356226_63	dolphynepitopes_8319067284561237419	dolphyn_6734461012318896926	pep1	S3.0723.01X195	2.29556047805708	352
1345	dolphynepitopes	uvig_355947_23	dolphynepitopes_2041970059459830372	dolphyn_3865831791141569146	pep2	S3.0153.01X194	2.29455292129678	231
1346	dolphynepitopes	uvig_418132_20	dolphynepitopes_4787027433012659880	dolphyn_1672466013786234813	pep2	S3.0078.01X194	2.29253475714054	232
1347	dolphynepitopes	uvig_354790_34	dolphynepitopes_3956831521414620905	dolphyn_3065952161914036567	pep1	S3.0700.01X194	2.29253475714054	353
1348	dolphynepitopes	ivig_3875_25	dolphynepitopes_538856060000186886	dolphyn_5568782225642528424	pep2	S3.0153.01X194	2.29152414563462	233
1349	dolphynepitopes	uvig_396640_10	dolphynepitopes_1218239991919217174	dolphyn_1480340517961506057	pep3	SO.0491.01X194	2.29152414563462	164
1350	dolphynepitopes	uvig_356226_66	dolphynepitopes_3907811429020720091	dolphyn_7641601157375962481	pep3	S3.0693.01X195	2.29152414563462	165
1351	dolphynepitopes	uvig_354750_3	dolphynepitopes_7792803414443425386	dolphyn_5405373092314075256	pep1	S3.0693.01.2X194	2.29051251175978	354
1352	dolphynepitopes	uvig_356033_5	dolphynepitopes_3083501466359766723	dolphyn_9140674006957255348	pep3	S3.0693.01X195	2.29051251175978	166
1353	dolphynepitopes	uvig_272223_74	dolphynepitopes_6427536490296160375	dolphyn_6192019539202890227	pep1	SO.0491.01X194	2.287471455184	355
1354	dolphynepitopes	uvig_354790_20	dolphynepitopes_3301478710515895060	dolphyn_4845955962646543737	pep1	S3.0521.01X195	2.287471455184	356
1355	dolphynepitopes	ivig_4424_60	dolphynepitopes_4677741177345021072	dolphyn_3885373464816695677	pep1	S3.0586.01X195	2.287471455184	357
1356	dolphynepitopes	uvig_356526_44	dolphynepitopes_6837140787827697321	dolphyn_488955708293516906	pep3	S3.0586.01X195	2.287471455184	167
1357	dolphynepitopes	ivig_601_68	dolphynepitopes_7508235087494623429	dolphyn_8661641603379370732	pep2	S3.0700.01X194	2.28645571106416	234
1358	dolphynepitopes	uvig_357534_66	dolphynepitopes_5335021745835915016	dolphyn_5409891537156302619	pep2	SO.0749.01X194	2.28543893415908	235
1359	dolphynepitopes	uvig_354790_34	dolphynepitopes_4127545675358244470	dolphyn_3065952161914036567	pep2	S3.0701.01X194	2.28442112236637	236
1360	dolphynepitopes	uvig_358797_9	dolphynepitopes_6706575391664742040	dolphyn_4897757316586798869	pep1	S3.0662.01X195	2.28340227357727	358
1361	dolphynepitopes	ivig_2643_2	dolphynepitopes_7236003731319614354	dolphyn_5770447897000536895	pep3	S3.0613.01X195	2.28238238567653	168
1362	dolphynepitopes	ivig_4424_32	dolphynepitopes_6345274872895700221	dolphyn_2317672197124887122	pep2	S3.0662.01X195	2.28238238567653	237
1363	dolphynepitopes	uvig_428798_105	dolphynepitopes_5944124486274070367	dolphyn_5370890774072892114	pep1	SO.0761.01X194	2.28136145654242	359
1364	dolphynepitopes	uvig_355286_26	dolphynepitopes_3486494601288029791	dolphyn_5963274132862456047	pep3	S3.0613.01X195	2.28136145654242	169
1365	dolphynepitopes	uvig_358797_76	dolphynepitopes_6576438271433914680	dolphyn_3604904505469935465	pep1	S3.0613.01X195	2.28136145654242	360
1366	dolphynepitopes	uvig_354753_25	dolphynepitopes_7537516037987858447	dolphyn_24284927047548464	pep1	S3.0631.01X195	2.27726728500976	361
1367	dolphynepitopes	uvig_395307_47	dolphynepitopes_1302875949856700941	dolphyn_7291921205871437646	pep2	S3.0701.01.2X194	2.27624111765444	238
1368	dolphynepitopes	uvig_356792_100	dolphynepitopes_1173631476103149883	dolphyn_655145208539723253	pep3	SO.0456.01X195	2.27315628230323	170
1369	dolphynepitopes	ivig_601_125	dolphynepitopes_5936670567863725136	dolphyn_3423128321780478719	pep1	SO.0739.01X194	2.27212588550934	362
1370	dolphynepitopes	uvig_428798_11	dolphynepitopes_6515847822558906039	dolphyn_1009814533447099731	pep1	S3.0586.01X195	2.27109442590267	363
1371	dolphynepitopes	uvig_357645_48	dolphynepitopes_5689523852411382812	dolphyn_1785304158059785561	pep1	S3.0665.01X194	2.2690283094652	364
1372	dolphynepitopes	uvig_357864_24	dolphynepitopes_3234859294259544725	dolphyn_7306360744799692889	pep1	S3.0153.01X194	2.26799364822443	365
1373	dolphynepitopes	uvig_356792_104	dolphynepitopes_8300612593300647054	dolphyn_3171851164129430840	pep3	SO.0665.01X194	2.26799364822443	171
1374	dolphynepitopes	uvig_429694_28	dolphynepitopes_2349701840470021510	dolphyn_7364948109050576543	pep1	S3.0153.01X194	2.26695791535089	366
1375	dolphynepitopes	uvig_267525_47	dolphynepitopes_3726634641392567087	dolphyn_7587609390169877559	pep1	S3.0078.01X194	2.26592110862245	367
1376	dolphynepitopes	ivig_601_71	dolphynepitopes_5096505160825528826	dolphyn_7811565622150842473	pep1	S3.0693.01X195	2.26592110862245	368
1377	dolphynepitopes	uvig_356259_104	dolphynepitopes_4955573665631432241	dolphyn_1988204671126867271	pep2	S3.0078.01X194	2.26384426467762	239
1378	dolphynepitopes	uvig_356955_58	dolphynepitopes_7590158814830104926	dolphyn_5334569771638098099	pep1	S3.0169.01X194	2.26384426467762	369
1379	dolphynepitopes	uvig_418132_39	dolphynepitopes_6624334743797321553	dolphyn_2717461276171437660	pep2	SO.0456.01X195	2.26176309847379	240
1380	dolphynepitopes	uvig_205260_68	dolphynepitopes_4195738506315749447	dolphyn_8512511107374990953	pep3	S3.0153.01X194	2.25967759198277	172
1381	dolphynepitopes	uvig_355286_24	dolphynepitopes_6846159712727558462	dolphyn_1283381749978991329	pep3	S3.0153.01X194	2.25967759198277	173
1382	dolphynepitopes	uvig_355854_54	dolphynepitopes_7357465215628024664	dolphyn_2321654120827393077	pep3	S3.0137.01X195	2.25654115449264	174
1383	dolphynepitopes	uvig_396640_33	dolphynepitopes_3570742755842557522	dolphyn_6590928323781593740	pep2	S3.0736.01X195	2.2554934854602	241
1384	dolphynepitopes	uvig_356750_6	dolphynepitopes_7737929948071825330	dolphyn_3742301013763898051	pep3	SO.0739.01X194	2.25444471766611	175
1385	dolphynepitopes	uvig_267525_39	dolphynepitopes_2765426185752679615	dolphyn_7612270254574051314	pep3	S3.0657.01X194	2.2523438765573	176
1386	dolphynepitopes	ivig_402_16	dolphynepitopes_7769018188702225156	dolphyn_2591964177681299257	pep2	S3.0657.01X194	2.2523438765573	242
1387	dolphynepitopes	uvig_357864_26	dolphynepitopes_1917692180647848404	dolphyn_1728341134047992674	pep2	S3.0701.01.2X194	2.2512917986065	243
1388	dolphynepitopes	uvig_356259_51	dolphynepitopes_4063017941573714482	dolphyn_8738033889412405192	pep1	S3.0723.01X195	2.25023861262184	370
1389	dolphynepitopes	uvig_375837_43	dolphynepitopes_7825143494214502123	dolphyn_5285026894547867112	pep1	S3.0153.01X194	2.24601474150565	371
1390	dolphynepitopes	uvig_356226_4	dolphynepitopes_7270430412189667748	dolphyn_729306016209239860	pep1	S3.0616.01X194	2.24601474150565	372
1391	dolphynepitopes	uvig_359660_26	dolphynepitopes_514165518714781682	dolphyn_33611580721668826	pep1	S3.0598.01X195	2.24601474150565	373
1392	dolphynepitopes	uvig_355286_82	dolphynepitopes_7329461476566389478	dolphyn_522115677983787187	pep3	S3.0521.01X195	2.24495598015741	177
1393	dolphynepitopes	uvig_358682_32	dolphynepitopes_5052626093214961153	dolphyn_4423773740244084002	pep1	S3.0078.01X194	2.24283508858827	374
1394	dolphynepitopes	uvig_267525_17	dolphynepitopes_1223949420652154536	dolphyn_5105572982588094253	pep3	S3.0586.01X195	2.24283508858827	178
1395	dolphynepitopes	uvig_355854_5	dolphynepitopes_8641754109990917886	dolphyn_6424589489766006968	pep3	S3.0613.01X195	2.24177295359729	179
1396	dolphynepitopes	uvig_356955_25	dolphynepitopes_6744294995245446	dolphyn_514439764289319878	pep1	SO.0479.01X195	2.24177295359729	375
1397	dolphynepitopes	uvig_354753_15	dolphynepitopes_2136461112361583682	dolphyn_1571348165158193112	pep1	SO.0491.01X194	2.24070968927596	376
1398	dolphynepitopes	uvig_356259_104	dolphynepitopes_1630754859857647595	dolphyn_1988204671126867271	pep1	S3.0598.01X195	2.23751309625033	377
1399	dolphynepitopes	ivig_3875_34	dolphynepitopes_5712402304290553284	dolphyn_4703832270730379698	pep1	S3.0693.01.2X194	2.2364452904895	378
1400	dolphynepitopes	uvig_357328_1	dolphynepitopes_7604179746633776229	dolphyn_8528022264961206849	pep1	SO.0437.01X194	2.23430625224075	379
1401	dolphynepitopes	uvig_357864_79	dolphynepitopes_2629246218076379081	dolphyn_1672337733154407273	pep2	S3.0662.01X195	2.23430625224075	244
1402	dolphynepitopes	uvig_354753_27	dolphynepitopes_946343144252461115	dolphyn_5219674062898066593	pep2	SO.0491.01X194	2.23323501485925	245
1403	dolphynepitopes	ivig_3679_55	dolphynepitopes_5578296560950446787	dolphyn_5683140097135630499	pep2	S3.0078.01X194	2.2321626286975	246
1404	dolphynepitopes	uvig_356792_20	dolphynepitopes_6573747098182628691	dolphyn_7364270199115805460	pep1	S3.0698.01X194	2.2321626286975	380
1405	dolphynepitopes	uvig_357534_66	dolphynepitopes_8854502706442437063	dolphyn_5409891537156302619	pep1	S3.0154.01X195	2.2321626286975	381
1406	dolphynepitopes	uvig_356033_78	dolphynepitopes_6476174645465862004	dolphyn_8630271114593456936	pep3	S3.0701.01.2X194	2.23108909128898	180
1407	dolphynepitopes	uvig_359660_40	dolphynepitopes_4289317397906693169	dolphyn_7676376534880765752	pep1	S3.0586.01X195	2.23001440015921	382
1408	dolphynepitopes	uvig_355854_54	dolphynepitopes_7060300645930218075	dolphyn_5552664566303726527	pep1	S3.0720.01X195	2.22893855282575	383
1409	dolphynepitopes	uvig_355286_9	dolphynepitopes_5011111953136445631	dolphyn_6436372573634254680	pep1	S3.0693.01.2X194	2.22786154679811	384
1410	dolphynepitopes	uvig_356792_102	dolphynepitopes_8020316416583559720	dolphyn_5673068864637310991	pep1	S3.0701.01X194	2.22786154679811	385
1411	dolphynepitopes	uvig_428798_62	dolphynepitopes_8310177754772480771	dolphyn_2543304260786156781	pep3	S3.0639.01X195	2.22786154679811	181
1412	dolphynepitopes	uvig_315372_8	dolphynepitopes_6442601478604727914	dolphyn_8440031369417246092	pep1	S3.0693.01X195	2.22678337957776	386
1413	dolphynepitopes	ivig_2475_27	dolphynepitopes_6274033963895980009	dolphyn_7643108563800678923	pep2	S3.0665.01X194	2.22462355152433	247
1414	dolphynepitopes	ivig_4424_28	dolphynepitopes_7765791397821705258	dolphyn_2174331121997402307	pep1	S3.0723.01X195	2.22462355152433	387
1415	dolphynepitopes	uvig_356955_80	dolphynepitopes_5332179885243666397	dolphyn_7779600899652262199	pep3	S3.0153.01X194	2.22245904851476	182
1416	dolphynepitopes	uvig_354790_20	dolphynepitopes_3301478710515895060	dolphyn_4845955962646543737	pep1	S3.0701.01.2X194	2.2213750375685	388
1417	dolphynepitopes	uvig_205260_74	dolphynepitopes_2596779701774471385	dolphyn_2828006133820842130	pep2	SO.0749.01X194	2.21920348405499	248
1418	dolphynepitopes	uvig_356750_40	dolphynepitopes_2300185193508135494	dolphyn_6764904223878988167	pep2	S3.0153.01X194	2.2181159363676	249
1419	dolphynepitopes	uvig_356750_10	dolphynepitopes_6416799801438906943	dolphyn_7575379089160811439	pep2	S3.0657.01X194	2.2181159363676	250
1420	dolphynepitopes	uvig_355286_9	dolphynepitopes_1090545007786312882	dolphyn_3513029870244332083	pep1	SO.0386.01X194	2.2170272046324	389
1421	dolphynepitopes	uvig_356259_2	dolphynepitopes_5152677746428882575	dolphyn_6121923289658819804	pep3	S3.0613.01X195	2.21484617868604	183
1422	dolphynepitopes	uvig_355286_19	dolphynepitopes_9150381306362489437	dolphyn_6397708930295129693	pep2	S3.0736.01X195	2.21484617868604	251
1423	dolphynepitopes	uvig_267525_44	dolphynepitopes_2454583391244673947	dolphyn_7397966110513874792	pep3	S3.0171.01X194	2.21266038546606	184
1424	dolphynepitopes	uvig_372157_1	dolphynepitopes_7567750614981234754	dolphyn_3846730145251800724	pep1	S3.0500.01X195	2.21266038546606	390
1425	dolphynepitopes	uvig_428798_51	dolphynepitopes_1420210385382997440	dolphyn_818338959267256597	pep1	S3.0662.01X195	2.21156569460688	391
1426	dolphynepitopes	uvig_355286_105	dolphynepitopes_8798302830110061461	dolphyn_8062508387013727832	pep3	S3.0723.01X195	2.21156569460688	185
1427	dolphynepitopes	ivig_4176_42	dolphynepitopes_7780888890055125305	dolphyn_3598399336653360325	pep1	S3.0153.01X194	2.21046980408624	392
1428	dolphynepitopes	ivig_896_200	dolphynepitopes_2963671597715205690	dolphyn_6773283416387970158	pep2	S3.0613.01X195	2.21046980408624	252
1429	dolphynepitopes	uvig_315082_18	dolphynepitopes_8397585028886649908	dolphyn_3338085207032094404	pep1	S3.0748.01X194	2.2082744135228	393
1430	dolphynepitopes	uvig_356526_50	dolphynepitopes_5869060243087812167	dolphyn_8246122886901716746	pep2	S3.0736.01X195	2.2082744135228	253
1431	dolphynepitopes	uvig_354826_52	dolphynepitopes_8177672080550604292	dolphyn_7481625214176495352	pep1	S3.0631.01X195	2.2060741926132	394
1432	dolphynepitopes	uvig_356526_44	dolphynepitopes_6229523563810632462	dolphyn_671290444105617352	pep1	SO.0491.01X194	2.20497226412705	395
1433	dolphynepitopes	uvig_358797_3	dolphynepitopes_6462915906329464076	dolphyn_3601095620073291678	pep1	SO.0739.01X194	2.20497226412705	396
1434	dolphynepitopes	uvig_356259_133	dolphynepitopes_1955277450280674050	dolphyn_7110818552038951254	pep3	S3.0630.01X195	2.20276475771183	186
1435	dolphynepitopes	uvig_356500_54	dolphynepitopes_9190278245004357962	dolphyn_6465796766720611711	pep1	S3.0630.01X195	2.20276475771183	397
1436	dolphynepitopes	ivig_601_7	dolphynepitopes_2285895008216202786	dolphyn_8669551559545567961	pep1	S3.0662.01X195	2.20276475771183	398
1437	dolphynepitopes	uvig_372157_1	dolphynepitopes_8695688295543887499	dolphyn_4152408593971051818	pep1	S3.0693.01.2X194	2.20165917440409	399
1438	dolphynepitopes	uvig_355286_45	dolphynepitopes_1199520246175482227	dolphyn_7676313633645386542	pep2	S3.0662.01X195	2.19944433407453	254
1439	dolphynepitopes	uvig_372157_1	dolphynepitopes_5146635586353893785	dolphyn_4152408593971051818	pep3	S3.0693.01X195	2.19944433407453	187
1440	dolphynepitopes	uvig_355854_8	dolphynepitopes_8459468452595871637	dolphyn_8682012207596051979	pep3	S3.0616.01X194	2.19833507162025	188
1441	dolphynepitopes	uvig_357645_4	dolphynepitopes_4448263592101487764	dolphyn_4427173907023144284	pep2	S3.0701.01.2X194	2.19833507162025	255
1442	dolphynepitopes	uvig_355286_72	dolphynepitopes_6668474668959980583	dolphyn_4934156030477232635	pep1	S3.0701.01.2X194	2.19833507162025	400
1443	dolphynepitopes	uvig_354790_17	dolphynepitopes_6435912734695328562	dolphyn_3609267487403509540	pep3	S3.0720.01X195	2.19833507162025	189
1444	dolphynepitopes	uvig_385029_4	dolphynepitopes_4076494686769221047	dolphyn_5472498146682427360	pep1	S3.0662.01X195	2.19722457733622	401
1445	dolphynepitopes	uvig_357864_70	dolphynepitopes_4544379046486870427	dolphyn_6568242535415615674	pep1	S3.0153.01X194	2.19611284848353	402
1446	dolphynepitopes	uvig_356259_79	dolphynepitopes_4790125799021615913	dolphyn_3798195535438271766	pep1	S3.0616.01X194	2.19611284848353	403
1447	dolphynepitopes	uvig_354826_39	dolphynepitopes_3856151482865977685	dolphyn_6347732696813299841	pep3	S3.0586.01X195	2.19611284848353	190
1448	dolphynepitopes	ivig_896_156	dolphynepitopes_8641553054622933695	dolphyn_5907965043607630930	pep2	S3.0662.01X195	2.19611284848353	256
1449	dolphynepitopes	uvig_158613_19	dolphynepitopes_1642084122008775668	dolphyn_8949433139840056409	pep1	S3.0171.01X194	2.19499988231411	404
1450	dolphynepitopes	uvig_356792_76	dolphynepitopes_5355509942266960707	dolphyn_1690051546620476931	pep3	S3.0171.01X194	2.19499988231411	191
1451	dolphynepitopes	uvig_429694_42	dolphynepitopes_2703155185528970803	dolphyn_1539591849505554107	pep1	SO.0749.01X194	2.19499988231411	405
1452	dolphynepitopes	uvig_428798_62	dolphynepitopes_8310177754772480771	dolphyn_2543304260786156781	pep3	S3.0693.01.2X194	2.19277022698684	192
1453	dolphynepitopes	uvig_428798_100	dolphynepitopes_8425469898781300594	dolphyn_3730530510832321261	pep1	S3.0613.01X195	2.19277022698684	406
1454	dolphynepitopes	uvig_354790_4	dolphynepitopes_5806341896891879416	dolphyn_7837560275017098878	pep2	S3.0586.01X195	2.19053558918542	257
1455	dolphynepitopes	uvig_359660_22	dolphynepitopes_1601306450036822444	dolphyn_401598189807613169	pep1	S3.0693.01X195	2.19053558918542	407
1456	dolphynepitopes	uvig_357864_87	dolphynepitopes_6787865667508627238	dolphyn_8806838685849275613	pep3	S3.0153.01X194	2.18941639488841	193
1457	dolphynepitopes	uvig_358797_3	dolphynepitopes_2680816431649896314	dolphyn_8964979340696682641	pep2	S3.0693.01X195	2.18941639488841	258
1458	dolphynepitopes	uvig_356033_28	dolphynepitopes_6993673452502050401	dolphyn_6963400751281817218	pep3	S3.0153.01X194	2.18829594659192	194
1459	dolphynepitopes	uvig_578788_17	dolphynepitopes_3675528929360986060	dolphyn_5843046950678509343	pep1	SO.0761.01X194	2.18717424148272	408
1460	dolphynepitopes	uvig_418132_39	dolphynepitopes_6624334743797321553	dolphyn_2717461276171437660	pep2	S3.0500.01X195	2.18717424148272	259
1461	dolphynepitopes	uvig_418132_20	dolphynepitopes_4787027433012659880	dolphyn_1672466013786234813	pep2	S3.0657.01X194	2.18605127673809	260
1462	dolphynepitopes	uvig_354753_34	dolphynepitopes_695560978323921588	dolphyn_6934185953072387596	pep1	SO.0749.01X194	2.18605127673809	409
1463	dolphynepitopes	uvig_356259_135	dolphynepitopes_4864493915074104192	dolphyn_1256575142353976127	pep1	S3.0736.01X195	2.18380155700408	410
1464	dolphynepitopes	uvig_354790_83	dolphynepitopes_4439437355351655173	dolphyn_7920268146096793101	pep1	S3.0693.01.2X194	2.18267479632149	411
1465	dolphynepitopes	uvig_379414_3	dolphynepitopes_7392327968507639639	dolphyn_5614236082932377982	pep3	S3.0723.01X195	2.18267479632149	195
1466	dolphynepitopes	ivig_1427_48	dolphynepitopes_2204046235468188673	dolphyn_7656578561901938057	pep1	SO.0739.01X194	2.18154676461699	412
1467	dolphynepitopes	uvig_354826_17	dolphynepitopes_1358533097073349748	dolphyn_2003261357618974043	pep1	S3.0500.01X195	2.18041745901984	413
1468	dolphynepitopes	uvig_428798_81	dolphynepitopes_4989976372642531509	dolphyn_2282130588755158875	pep1	S3.0500.01X195	2.18041745901984	414
1469	dolphynepitopes	uvig_355286_50	dolphynepitopes_8077579174021008422	dolphyn_2243933146919452368	pep2	S3.0153.01X194	2.17928687664955	261
1470	dolphynepitopes	uvig_295951_21	dolphynepitopes_3541902005559321184	dolphyn_6598573648173312698	pep1	S3.0693.01.2X194	2.17928687664955	415
1471	dolphynepitopes	uvig_271818_5	dolphynepitopes_4389133939698360536	dolphyn_5861810967730677383	pep3	S3.0521.01X195	2.17928687664955	196
1472	dolphynepitopes	uvig_205260_46	dolphynepitopes_18224575834099848	dolphyn_6049553515402107438	pep1	S3.0736.01X195	2.17928687664955	416
1473	dolphynepitopes	uvig_295951_10	dolphynepitopes_4133359922852319986	dolphyn_6650999518034660200	pep3	S3.0195.01X194	2.17815501461587	197
1474	dolphynepitopes	uvig_295951_10	dolphynepitopes_4133359922852319986	dolphyn_6650999518034660200	pep3	S3.0586.01X195	2.17815501461587	198
1475	dolphynepitopes	uvig_354826_52	dolphynepitopes_8177672080550604292	dolphyn_7481625214176495352	pep1	S3.0586.01X195	2.17815501461587	417
1476	dolphynepitopes	uvig_356577_3	dolphynepitopes_6553910946080526872	dolphyn_3788791826145211204	pep2	S3.0495.01X194	2.17475172148416	262
1477	dolphynepitopes	uvig_357864_33	dolphynepitopes_8911383042204940774	dolphyn_1330100897275624814	pep1	S3.0495.01X194	2.17475172148416	418
1478	dolphynepitopes	uvig_315082_20	dolphynepitopes_4132642224302365441	dolphyn_368075727765277874	pep3	S3.0662.01X195	2.17475172148416	199
1479	dolphynepitopes	uvig_355854_17	dolphynepitopes_243227590809795261	dolphyn_1063219132920881784	pep2	S3.0723.01X195	2.17475172148416	263
1480	dolphynepitopes	uvig_271818_12	dolphynepitopes_6474533303642863042	dolphyn_1859555596401584127	pep2	S3.0521.01X195	2.17361471169709	264
1481	dolphynepitopes	ivig_464_29	dolphynepitopes_8762777625696592098	dolphyn_6422094738610197429	pep1	S3.0720.01X195	2.17361471169709	419
1482	dolphynepitopes	uvig_315082_39	dolphynepitopes_8702380448781004141	dolphyn_2472371625274199707	pep1	S3.0736.01X195	2.17361471169709	420
1483	dolphynepitopes	uvig_354790_4	dolphynepitopes_5806341896891879416	dolphyn_7837560275017098878	pep2	S3.0693.01.2X194	2.17133680638409	265
1484	dolphynepitopes	uvig_354826_19	dolphynepitopes_172642195375776000	dolphyn_7724161586217619288	pep1	S3.0586.01X195	2.17133680638409	421
1485	dolphynepitopes	uvig_315082_9	dolphynepitopes_846450508746413194	dolphyn_6673170718480406310	pep3	S3.0631.01X195	2.17133680638409	200
1486	dolphynepitopes	uvig_354716_54	dolphynepitopes_5667744701043709978	dolphyn_720756587382959805	pep1	S3.0693.01X195	2.17133680638409	422
1487	dolphynepitopes	uvig_428798_67	dolphynepitopes_5530398806792012983	dolphyn_2214465524176981050	pep3	SO.0665.01X194	2.1701959049483	201
1488	dolphynepitopes	uvig_375837_3	dolphynepitopes_1481463238461422256	dolphyn_5344701530550516136	pep1	S3.0723.01X195	2.16905370036952	423
1489	dolphynepitopes	uvig_428798_79	dolphynepitopes_1936439821402164887	dolphyn_3119385504537916071	pep1	SO.0749.01X194	2.16791018966744	424
1490	dolphynepitopes	uvig_354790_17	dolphynepitopes_7827483099495336524	dolphyn_7256497568456611884	pep1	S3.0137.01X195	2.16791018966744	425
1491	dolphynepitopes	uvig_355286_62	dolphynepitopes_4775012376928271452	dolphyn_8671610212792207401	pep2	S3.0169.01X194	2.16561923792089	266
1492	dolphynepitopes	uvig_356500_54	dolphynepitopes_7655933272957805786	dolphyn_8535146474976807894	pep2	S3.0171.01X194	2.1621729392773	267
1493	dolphynepitopes	uvig_529959_4	dolphynepitopes_7908402598616276128	dolphyn_6942696657265016473	pep1	SO.0479.01X195	2.1621729392773	426
1494	dolphynepitopes	ivig_3875_5	dolphynepitopes_2125874931370100187	dolphyn_9099839283440429201	pep2	S3.0662.01X195	2.16102152867226	268
1495	dolphynepitopes	uvig_271818_13	dolphynepitopes_300413526621820195	dolphyn_2673164705289973676	pep2	S3.0693.01X195	2.16102152867226	269
1496	dolphynepitopes	uvig_354790_20	dolphynepitopes_3301478710515895060	dolphyn_4845955962646543737	pep1	S3.0078.01X194	2.15986879079245	427
1497	dolphynepitopes	uvig_356750_28	dolphynepitopes_8328729122436108082	dolphyn_303827424946488114	pep2	SO.0665.01X194	2.15986879079245	270
1498	dolphynepitopes	uvig_357534_46	dolphynepitopes_3813690200047768063	dolphyn_3544974547879619961	pep1	S3.0153.01X194	2.15871472257434	428
1499	dolphynepitopes	ivig_2749_23	dolphynepitopes_7855135709788316498	dolphyn_3710793979599028942	pep3	SO.0491.01X194	2.15871472257434	202
1500	dolphynepitopes	uvig_375837_44	dolphynepitopes_610907136723865598	dolphyn_1143454956198941272	pep2	S3.0586.01X195	2.15871472257434	271
1501	dolphynepitopes	ivig_3679_21	dolphynepitopes_8982355797534819244	dolphyn_6232317941541042345	pep1	S3.0613.01X195	2.15871472257434	429
1502	dolphynepitopes	uvig_385029_48	dolphynepitopes_7240588830461469951	dolphyn_7651246186150382957	pep2	S3.0662.01X195	2.15871472257434	272
1503	dolphynepitopes	uvig_356226_50	dolphynepitopes_6381841520546404169	dolphyn_1824731955653888444	pep2	S3.0500.01X195	2.15755932094379	273
1504	dolphynepitopes	uvig_359213_18	dolphynepitopes_1531275937082414235	dolphyn_6189967022914946882	pep3	SO.0749.01X194	2.15524450509534	203
1505	dolphynepitopes	uvig_356226_20	dolphynepitopes_7132680958770928356	dolphyn_5403018047725322389	pep3	S3.0662.01X195	2.15524450509534	204
1506	dolphynepitopes	uvig_358682_27	dolphynepitopes_5649024207924020029	dolphyn_449421882496753817	pep3	S3.0662.01X195	2.1540850846756	205
1507	dolphynepitopes	uvig_356259_78	dolphynepitopes_4514862856546013714	dolphyn_5751077762094205217	pep2	S3.0693.01X195	2.1540850846756	274
1508	dolphynepitopes	uvig_355286_63	dolphynepitopes_3997168273190133899	dolphyn_7102420165411582994	pep1	S3.0631.01X195	2.15292431843964	430
1509	dolphynepitopes	uvig_359213_2	dolphynepitopes_8412328064678623298	dolphyn_6532512057432049525	pep2	S3.0500.01X195	2.15176220325946	275
1510	dolphynepitopes	uvig_271818_78	dolphynepitopes_1006168513265608849	dolphyn_6995626202565564879	pep3	S3.0698.01X194	2.14943391349987	206
1511	dolphynepitopes	uvig_356226_51	dolphynepitopes_6083921641496242592	dolphyn_8836702854329654015	pep2	S3.0701.01.2X194	2.14943391349987	276
1512	dolphynepitopes	uvig_356792_86	dolphynepitopes_5399317526459554975	dolphyn_3451104416790836987	pep1	S3.0693.01X195	2.14943391349987	431
1513	dolphynepitopes	uvig_358797_19	dolphynepitopes_1606408825207353244	dolphyn_5033024785763481957	pep3	S3.0153.01X194	2.14710019015365	207
1514	dolphynepitopes	ivig_896_117	dolphynepitopes_1718955110388171620	dolphyn_4254601861916696308	pep1	S3.0693.01.2X194	2.14710019015365	432
1515	dolphynepitopes	uvig_158613_2	dolphynepitopes_557494243470567984	dolphyn_6797619528211089842	pep1	S3.0137.01X195	2.14710019015365	433
1516	dolphynepitopes	uvig_355286_40	dolphynepitopes_1359582281868000223	dolphyn_7044564566733640754	pep2	S3.0153.01X194	2.14476100780048	277
1517	dolphynepitopes	uvig_372157_1	dolphynepitopes_5559603443844180875	dolphyn_7635332956996455104	pep3	SO.0491.01X194	2.14476100780048	208
1518	dolphynepitopes	uvig_428798_62	dolphynepitopes_8310177754772480771	dolphyn_2543304260786156781	pep3	S3.0613.01X195	2.14476100780048	209
1519	dolphynepitopes	uvig_358797_64	dolphynepitopes_8624689626658805515	dolphyn_6208990849284704726	pep2	S3.0631.01X195	2.14476100780048	278
1520	dolphynepitopes	uvig_354716_54	dolphynepitopes_5667744701043709978	dolphyn_720756587382959805	pep1	S3.0723.01X195	2.14476100780048	434
1521	dolphynepitopes	uvig_358797_76	dolphynepitopes_6576438271433914680	dolphyn_3604904505469935465	pep1	S3.0153.01X194	2.14358936150359	435
1522	dolphynepitopes	uvig_356526_31	dolphynepitopes_7915356601952259007	dolphyn_8964034851030865528	pep1	S3.0153.01X194	2.14358936150359	436
1523	dolphynepitopes	uvig_356750_10	dolphynepitopes_6416799801438906943	dolphyn_7575379089160811439	pep2	SO.0761.01X194	2.14358936150359	279
1524	dolphynepitopes	uvig_355148_12	dolphynepitopes_397336729777242801	dolphyn_2203748326393026056	pep1	S3.0586.01X195	2.14358936150359	437
1525	dolphynepitopes	uvig_355478_35	dolphynepitopes_2520604935196161199	dolphyn_7801983163370488161	pep2	S3.0495.01X194	2.14241634084122	280
1526	dolphynepitopes	uvig_354826_17	dolphynepitopes_4338230692373081067	dolphyn_2003261357618974043	pep3	S3.0701.01.2X194	2.14124194258528	210
1527	dolphynepitopes	uvig_315082_13	dolphynepitopes_2432007156794456319	dolphyn_1485862947796464827	pep1	S3.0137.01X195	2.13888900032326	438
1528	dolphynepitopes	uvig_356577_1	dolphynepitopes_5997590020852427558	dolphyn_3993128150117907644	pep1	SO.0491.01X194	2.13771044980381	439
1529	dolphynepitopes	uvig_354750_24	dolphynepitopes_6854223681543920178	dolphyn_159766861537660694	pep2	S3.0598.01X195	2.13534917361813	281
1530	dolphynepitopes	uvig_356226_55	dolphynepitopes_8525454540324435698	dolphyn_988241452691155176	pep1	S3.0701.01X194	2.13416644136908	440
1531	dolphynepitopes	uvig_395437_77	dolphynepitopes_3951960255150290542	dolphyn_4690244394431406700	pep3	SO.0491.01X194	2.13298230860787	211
1532	dolphynepitopes	uvig_356750_19	dolphynepitopes_9016511533018922236	dolphyn_7654725948928466254	pep2	S3.0710.01X194	2.13060982825424	282
1533	dolphynepitopes	ivig_896_170	dolphynepitopes_8322709335371717090	dolphyn_5007093191885377525	pep1	S3.0662.01X195	2.13060982825424	441
1534	dolphynepitopes	uvig_428798_26	dolphynepitopes_4147474300187456076	dolphyn_4741223365757554536	pep1	S3.0665.01X194	2.12823170584927	442
1535	dolphynepitopes	uvig_354826_39	dolphynepitopes_3856151482865977685	dolphyn_6347732696813299841	pep3	S3.0500.01X195	2.12823170584927	212
1536	dolphynepitopes	uvig_395437_61	dolphynepitopes_2434895917531693837	dolphyn_3602584373710337028	pep3	SO.0491.01X194	2.12465388450138	213
1537	dolphynepitopes	uvig_295951_21	dolphynepitopes_3541902005559321184	dolphyn_6598573648173312698	pep1	SO.0491.01X194	2.12465388450138	443
1538	dolphynepitopes	uvig_354716_45	dolphynepitopes_8021731707726303226	dolphyn_838874230409245433	pep3	S3.0500.01X195	2.12345842709661	214
1539	dolphynepitopes	uvig_315082_21	dolphynepitopes_3161718913448384560	dolphyn_6873698798253845018	pep2	SO.0749.01X194	2.12226153886276	283
1540	dolphynepitopes	uvig_354790_8	dolphynepitopes_4279629213119873509	dolphyn_5809763453116838493	pep1	SO.0761.01X194	2.12106321637066	444
1541	dolphynepitopes	uvig_428798_67	dolphynepitopes_5530398806792012983	dolphyn_2214465524176981050	pep3	S3.0521.01X195	2.12106321637066	215
1542	dolphynepitopes	uvig_418132_18	dolphynepitopes_8569869578911909102	dolphyn_2089846535974589248	pep2	S3.0693.01X195	2.11866225483312	284
1543	dolphynepitopes	uvig_428798_105	dolphynepitopes_5944124486274070367	dolphyn_5370890774072892114	pep1	S3.0665.01X194	2.11745960886736	445
1544	dolphynepitopes	uvig_357864_18	dolphynepitopes_144820937906420495	dolphyn_3664107154837099328	pep2	S3.0665.01X194	2.11625551480255	285
1545	dolphynepitopes	uvig_356750_19	dolphynepitopes_9016511533018922236	dolphyn_7654725948928466254	pep2	S3.0665.01X194	2.1150499691472	286
1546	dolphynepitopes	uvig_295951_34	dolphynepitopes_3183343079638498151	dolphyn_6080032714726771079	pep1	S3.0701.01.2X194	2.1150499691472	446
1547	dolphynepitopes	uvig_428798_34	dolphynepitopes_370204542820684505	dolphyn_1594882241569229004	pep2	S3.0631.01X195	2.1150499691472	287
1548	dolphynepitopes	uvig_357534_66	dolphynepitopes_7608459292244492885	dolphyn_39840900880083072	pep3	S3.0693.01X195	2.1150499691472	216
1549	dolphynepitopes	uvig_429694_42	dolphynepitopes_2703155185528970803	dolphyn_1539591849505554107	pep1	S3.0153.01X194	2.11384296839717	447
1550	dolphynepitopes	uvig_356750_32	dolphynepitopes_4364281121342139349	dolphyn_6129951110084904509	pep2	S3.0153.01X194	2.11384296839717	288
1551	dolphynepitopes	uvig_354790_34	dolphynepitopes_5397374836467373866	dolphyn_2577765430477663703	pep2	S3.0598.01X195	2.11384296839717	289
1552	dolphynepitopes	uvig_354826_17	dolphynepitopes_5443008002355319107	dolphyn_6521981410883264519	pep1	S3.0598.01X195	2.11384296839717	448
1553	dolphynepitopes	uvig_358797_75	dolphynepitopes_7251734584454528385	dolphyn_2778950575130695705	pep3	S3.0693.01.2X194	2.11021320034659	217
1554	dolphynepitopes	uvig_357864_119	dolphynepitopes_1129593789753407599	dolphyn_1920729346573109666	pep1	SO.0761.01X194	2.11021320034659	449
1555	dolphynepitopes	uvig_358797_9	dolphynepitopes_2752709216048034639	dolphyn_2607844807324830090	pep1	S3.0195.01X194	2.10900034392138	450
1556	dolphynepitopes	uvig_428798_67	dolphynepitopes_5530398806792012983	dolphyn_2214465524176981050	pep3	S3.0195.01X194	2.10900034392138	218
1557	dolphynepitopes	ivig_3679_53	dolphynepitopes_3776405217922526057	dolphyn_255326844021866118	pep1	S3.0662.01X195	2.10778601468898	451
1558	dolphynepitopes	uvig_354826_51	dolphynepitopes_3131513454826308332	dolphyn_186389931387680890	pep3	S3.0693.01X195	2.10778601468898	219
1559	dolphynepitopes	uvig_355286_9	dolphynepitopes_5011111953136445631	dolphyn_6436372573634254680	pep1	S3.0693.01X195	2.10778601468898	452
1560	dolphynepitopes	uvig_354826_10	dolphynepitopes_3422322349968871926	dolphyn_7531146030149427257	pep3	S3.0701.01.2X194	2.10657020906809	220
1561	dolphynepitopes	uvig_354753_8	dolphynepitopes_8543066146773845794	dolphyn_7154462820351273550	pep3	S3.0154.01X195	2.10657020906809	221
1562	dolphynepitopes	uvig_409788_6	dolphynepitopes_8460416080760828294	dolphyn_630705541074218932	pep3	SO.0479.01X195	2.10535292346434	222
1563	dolphynepitopes	uvig_357534_66	dolphynepitopes_4012589397438476910	dolphyn_2086785328272268642	pep1	S3.0652.01X195	2.10169215061466	453
1564	dolphynepitopes	uvig_379414_3	dolphynepitopes_7392327968507639639	dolphyn_5614236082932377982	pep3	S3.0700.01X194	2.10046890887191	223
1565	dolphynepitopes	uvig_356792_104	dolphynepitopes_8300612593300647054	dolphyn_3171851164129430840	pep3	S3.0700.01X194	2.10046890887191	224
1566	dolphynepitopes	uvig_358682_28	dolphynepitopes_4098467679198874855	dolphyn_3081702802347129834	pep2	S3.0701.01.2X194	2.10046890887191	290
1567	dolphynepitopes	uvig_356259_119	dolphynepitopes_5826489978173900230	dolphyn_6720589552179948254	pep2	S3.0693.01X195	2.10046890887191	291
1568	dolphynepitopes	uvig_271818_81	dolphynepitopes_6787790731578115122	dolphyn_4151661622524897861	pep3	S3.0720.01X195	2.10046890887191	225
1569	dolphynepitopes	uvig_356033_69	dolphynepitopes_150687166118126829	dolphyn_6068118488755896892	pep3	SO.0479.01X195	2.10046890887191	226
1570	dolphynepitopes	uvig_356500_64	dolphynepitopes_6423934756304073055	dolphyn_7027608738826817494	pep2	SO.0749.01X194	2.09924416897602	292
1571	dolphynepitopes	uvig_354790_17	dolphynepitopes_5339525414257779352	dolphyn_3838335073139538123	pep3	S3.0662.01X195	2.09924416897602	227
1572	dolphynepitopes	uvig_354750_35	dolphynepitopes_5414074127099024541	dolphyn_6372511819274151411	pep1	SO.0665.01X194	2.09801792725277	454
1573	dolphynepitopes	uvig_428798_120	dolphynepitopes_1136369937196745978	dolphyn_7384531489506379616	pep1	S3.0500.01X195	2.09801792725277	455
1574	dolphynepitopes	uvig_356033_31	dolphynepitopes_6954942339502465524	dolphyn_5162251678777849340	pep2	S3.0613.01X195	2.09801792725277	293
1575	dolphynepitopes	uvig_354790_66	dolphynepitopes_5100371522031699644	dolphyn_4643248270610386063	pep1	S3.0698.01X194	2.09679018001445	456
1576	dolphynepitopes	uvig_356259_135	dolphynepitopes_4864493915074104192	dolphyn_1256575142353976127	pep1	SO.0437.01X194	2.09679018001445	457
1577	dolphynepitopes	uvig_356955_22	dolphynepitopes_8694794147901651393	dolphyn_8850475389658893232	pep1	SO.0665.01X194	2.09679018001445	458
1578	dolphynepitopes	uvig_304445_5	dolphynepitopes_3554209013617848571	dolphyn_5013035375525974009	pep2	SO.0749.01X194	2.09679018001445	294
1579	dolphynepitopes	uvig_357441_26	dolphynepitopes_1583149957861828689	dolphyn_7965541188084723795	pep1	SO.0665.01X194	2.09433015417359	459
1580	dolphynepitopes	uvig_354790_88	dolphynepitopes_2466201106007446738	dolphyn_6613250370298004409	pep1	S3.0153.01X194	2.09309786812732	460
1581	dolphynepitopes	uvig_357864_78	dolphynepitopes_8413120866109166955	dolphyn_6814507457309759441	pep3	S3.0153.01X194	2.09309786812732	228
1582	dolphynepitopes	uvig_357864_16	dolphynepitopes_1951931705280265669	dolphyn_5786593082153716518	pep1	S3.0495.01X194	2.09186406167839	461
1583	dolphynepitopes	uvig_354790_34	dolphynepitopes_5397374836467373866	dolphyn_2577765430477663703	pep2	S3.0701.01.2X194	2.09186406167839	295
1584	dolphynepitopes	uvig_354753_25	dolphynepitopes_1630749715362954489	dolphyn_3318523360688550007	pep3	S3.0693.01X195	2.09186406167839	229
1585	dolphynepitopes	uvig_354826_12	dolphynepitopes_884451365130735330	dolphyn_7525211079778938313	pep3	S3.0153.01X194	2.089391872533	230
1586	dolphynepitopes	ivig_4424_28	dolphynepitopes_7765791397821705258	dolphyn_2174331121997402307	pep1	SO.0749.01X194	2.08815348228186	462
1587	dolphynepitopes	uvig_396640_6	dolphynepitopes_58926353312029999	dolphyn_4679342431474019764	pep2	S3.0500.01X195	2.08815348228186	296
1588	dolphynepitopes	uvig_418132_24	dolphynepitopes_6636680982525896197	dolphyn_79877748651475231	pep1	S3.0598.01X195	2.08815348228186	463
1589	dolphynepitopes	uvig_418132_24	dolphynepitopes_6636680982525896197	dolphyn_79877748651475231	pep1	S3.0652.01X195	2.08815348228186	464
1590	dolphynepitopes	uvig_428798_81	dolphynepitopes_4945891546507842388	dolphyn_5090236805419810818	pep1	SO.0456.01X195	2.08815348228186	465
1591	dolphynepitopes	uvig_356526_8	dolphynepitopes_66237184166826246	dolphyn_1291972484810151517	pep2	SO.0665.01X194	2.08691355651854	297
1592	dolphynepitopes	uvig_356259_79	dolphynepitopes_4790125799021615913	dolphyn_3798195535438271766	pep1	S3.0662.01X195	2.08691355651854	466
1593	dolphynepitopes	uvig_267525_45	dolphynepitopes_8529699953865630375	dolphyn_2889374250016171399	pep2	SO.0665.01X194	2.08567209143047	298
1594	dolphynepitopes	ivig_601_142	dolphynepitopes_6819100523991583333	dolphyn_6291827379910922431	pep2	S3.0586.01X195	2.08567209143047	299
1595	dolphynepitopes	uvig_267525_12	dolphynepitopes_3816784977995692856	dolphyn_2332676357333308929	pep1	S3.0613.01X195	2.08567209143047	467
1596	dolphynepitopes	uvig_356259_36	dolphynepitopes_7771737034502914769	dolphyn_3228850607909979324	pep1	S3.0613.01X195	2.08567209143047	468
1597	dolphynepitopes	uvig_315082_89	dolphynepitopes_8169899137807950948	dolphyn_8624410235002657990	pep1	S3.0153.01X194	2.08193842187842	469
1598	dolphynepitopes	ivig_4424_28	dolphynepitopes_7765791397821705258	dolphyn_2174331121997402307	pep1	SO.0458.01X194	2.08193842187842	470
1599	dolphynepitopes	uvig_356792_104	dolphynepitopes_8300612593300647054	dolphyn_3171851164129430840	pep3	S3.0137.01X195	2.08193842187842	231
1600	dolphynepitopes	ivig_4424_73	dolphynepitopes_8984189863263685946	dolphyn_2247226315746829229	pep2	S3.0500.01X195	2.08193842187842	300
1601	dolphynepitopes	ivig_3679_53	dolphynepitopes_5285420250649733701	dolphyn_3504223552504359739	pep3	S3.0613.01X195	2.08069076108027	232
1602	dolphynepitopes	uvig_429694_41	dolphynepitopes_6092098456471837882	dolphyn_2574281741766225839	pep2	S3.0657.01X194	2.07944154167984	301
1603	dolphynepitopes	uvig_357441_44	dolphynepitopes_441484558039133978	dolphyn_4703148356017166254	pep3	S3.0630.01X195	2.07944154167984	233
1604	dolphynepitopes	uvig_453409_78	dolphynepitopes_5728960185408506805	dolphyn_7987308624971620835	pep1	S3.0500.01X195	2.07819075977818	471
1605	dolphynepitopes	uvig_359660_58	dolphynepitopes_1501425722700157280	dolphyn_5671829828856483392	pep1	S3.0701.01.2X194	2.07568449280212	472
1606	dolphynepitopes	uvig_356033_37	dolphynepitopes_5474559689967612620	dolphyn_8153273702986482670	pep1	S3.0701.01X194	2.07442899985629	473
1607	dolphynepitopes	uvig_357328_37	dolphynepitopes_6784542588497377624	dolphyn_1991135887799408962	pep2	SO.0665.01X194	2.07442899985629	302
1608	dolphynepitopes	uvig_357864_73	dolphynepitopes_1012622172769034707	dolphyn_6935366728478873251	pep2	S3.0521.01X195	2.07442899985629	303
1609	dolphynepitopes	uvig_449019_2	dolphynepitopes_8989784524654693810	dolphyn_5526531722062021210	pep1	S3.0153.01X194	2.07317192866624	474
1610	dolphynepitopes	uvig_357534_55	dolphynepitopes_9060410488653380923	dolphyn_7016140561040284100	pep1	S3.0693.01.2X194	2.07317192866624	475
1611	dolphynepitopes	uvig_355854_11	dolphynepitopes_4203569584377001029	dolphyn_3215708388811651556	pep2	S3.0748.01X194	2.07317192866624	304
1612	dolphynepitopes	ivig_896_213	dolphynepitopes_7583017930352279979	dolphyn_5182676363054091960	pep1	SO.0491.01X194	2.07317192866624	476
1613	dolphynepitopes	uvig_355854_17	dolphynepitopes_1333997807610987495	dolphyn_8536064364274923548	pep2	SO.0761.01X194	2.07317192866624	305
1614	dolphynepitopes	ivig_3679_28	dolphynepitopes_3980668822676874442	dolphyn_6157054500233543285	pep3	S3.0137.01X195	2.07317192866624	234
1615	dolphynepitopes	uvig_396640_25	dolphynepitopes_618518888895573151	dolphyn_2826816349500175652	pep2	S3.0598.01X195	2.07317192866624	306
1616	dolphynepitopes	uvig_356955_69	dolphynepitopes_8881181856552590685	dolphyn_5668493644923424079	pep1	S3.0693.01.2X194	2.07191327525904	477
1617	dolphynepitopes	uvig_355478_35	dolphynepitopes_5147190426702320662	dolphyn_2402669017023528125	pep1	S3.0701.01.2X194	2.07191327525904	478
1618	dolphynepitopes	uvig_358797_67	dolphynepitopes_3536822230565576915	dolphyn_6993906793210892294	pep1	S3.0631.01X195	2.07191327525904	479
1619	dolphynepitopes	uvig_357534_66	dolphynepitopes_8854502706442437063	dolphyn_5409891537156302619	pep1	S3.0693.01.2X194	2.06939120582633	480
1620	dolphynepitopes	uvig_354790_82	dolphynepitopes_7283099774949923003	dolphyn_2483021257403798286	pep1	SO.0491.01X194	2.06939120582633	481
1621	dolphynepitopes	ivig_2475_18	dolphynepitopes_3750298837743769968	dolphyn_7948471697271432929	pep1	S3.0736.01X195	2.06939120582633	482
1622	dolphynepitopes	uvig_355478_31	dolphynepitopes_5858844497947455259	dolphyn_3261779106448760799	pep3	S3.0153.01X194	2.06812778177956	235
1623	dolphynepitopes	uvig_396640_60	dolphynepitopes_4123896859509631752	dolphyn_3475882686695881758	pep1	S3.0195.01X194	2.06812778177956	483
1624	dolphynepitopes	uvig_272223_1	dolphynepitopes_6738421850374228479	dolphyn_6043936979274468232	pep3	S3.0736.01X195	2.06812778177956	236
1625	dolphynepitopes	uvig_357441_108	dolphynepitopes_5777289863051022624	dolphyn_8632609489602369804	pep1	S3.0665.01X194	2.06686275947298	484
1626	dolphynepitopes	uvig_355286_112	dolphynepitopes_748976139047094573	dolphyn_4324098324088972921	pep3	S3.0153.01X194	2.06559613485778	237
1627	dolphynepitopes	uvig_354790_20	dolphynepitopes_3301478710515895060	dolphyn_4845955962646543737	pep1	S3.0657.01X194	2.06559613485778	485
1628	dolphynepitopes	uvig_354826_49	dolphynepitopes_277694883913215731	dolphyn_215488229604753939	pep3	S3.0710.01X194	2.06559613485778	238
1629	dolphynepitopes	uvig_357328_30	dolphynepitopes_7823160013749014893	dolphyn_6302988325230880598	pep1	S3.0693.01X195	2.06559613485778	486
1630	dolphynepitopes	uvig_385029_2	dolphynepitopes_2168347765195679515	dolphyn_3510705505567187206	pep1	S3.0701.01X194	2.06432790386979	487
1631	dolphynepitopes	uvig_355286_159	dolphynepitopes_2808229265424680379	dolphyn_284808810248651331	pep2	S3.0701.01X194	2.06432790386979	307
1632	dolphynepitopes	uvig_356259_36	dolphynepitopes_7771737034502914769	dolphyn_3228850607909979324	pep1	SO.0437.01X194	2.06432790386979	488
1633	dolphynepitopes	uvig_295951_34	dolphynepitopes_3183343079638498151	dolphyn_6080032714726771079	pep1	SO.0479.01X195	2.06432790386979	489
1634	dolphynepitopes	uvig_396640_11	dolphynepitopes_6134512154218430472	dolphyn_7095379452461940114	pep1	S3.0698.01X194	2.06305806242931	490
1635	dolphynepitopes	uvig_418132_20	dolphynepitopes_6575505598924357667	dolphyn_1672466013786234813	pep3	S3.0153.01X194	2.06178660644112	239
1636	dolphynepitopes	uvig_359213_17	dolphynepitopes_7706914955448109948	dolphyn_8217970137719079981	pep1	SO.0749.01X194	2.06178660644112	491
1637	dolphynepitopes	uvig_357441_102	dolphynepitopes_2591554610267818316	dolphyn_8570093932859673780	pep3	S3.0137.01X195	2.06178660644112	240
1638	dolphynepitopes	uvig_357328_8	dolphynepitopes_5703961530878829499	dolphyn_3737785024979004340	pep2	S3.0586.01X195	2.06178660644112	308
1639	dolphynepitopes	uvig_395307_10	dolphynepitopes_4076883345282751135	dolphyn_8937292299081382152	pep1	S3.0665.01X194	2.06051353179432	492
1640	dolphynepitopes	uvig_355478_23	dolphynepitopes_3340400007175145583	dolphyn_3484863774746375660	pep1	S3.0586.01X195	2.06051353179432	493
1641	dolphynepitopes	uvig_354790_17	dolphynepitopes_7827483099495336524	dolphyn_7256497568456611884	pep1	S3.0657.01X194	2.05923883436232	494
1642	dolphynepitopes	uvig_429694_2	dolphynepitopes_4060142740176041806	dolphyn_2281760847860363755	pep3	S3.0723.01X195	2.05923883436232	241
1643	dolphynepitopes	uvig_357864_16	dolphynepitopes_1951931705280265669	dolphyn_5786593082153716518	pep1	S3.0153.01X194	2.05796251000271	495
1644	dolphynepitopes	uvig_356955_86	dolphynepitopes_8752079315613596543	dolphyn_6289604364671408435	pep1	S3.0710.01X194	2.05796251000271	496
1645	dolphynepitopes	uvig_295951_10	dolphynepitopes_4133359922852319986	dolphyn_6650999518034660200	pep3	S3.0500.01X195	2.05796251000271	242
1646	dolphynepitopes	uvig_271818_78	dolphynepitopes_3690719250181864437	dolphyn_6995626202565564879	pep1	S3.0630.01X195	2.05796251000271	497
1647	dolphynepitopes	uvig_357864_3	dolphynepitopes_8959991137553729991	dolphyn_7810283978042389259	pep1	S3.0662.01X195	2.05796251000271	498
1648	dolphynepitopes	uvig_357441_26	dolphynepitopes_6980665602360714951	dolphyn_1339810642225500758	pep1	S3.0693.01X195	2.05796251000271	499
1649	dolphynepitopes	ivig_2475_44	dolphynepitopes_5100428636190779019	dolphyn_2217360815275438515	pep3	S3.0698.01X194	2.05668455455722	243
1650	dolphynepitopes	uvig_357534_67	dolphynepitopes_1033200699874558399	dolphyn_5109419307548453886	pep3	S3.0652.01X195	2.05668455455722	244
1651	dolphynepitopes	ivig_896_176	dolphynepitopes_6730990983979779865	dolphyn_4886992231098773039	pep2	S3.0700.01X194	2.05540496385159	309
1652	dolphynepitopes	uvig_357441_98	dolphynepitopes_847865353146605634	dolphyn_8768069474951150727	pep3	S3.0662.01X195	2.05540496385159	245
1653	dolphynepitopes	uvig_354753_37	dolphynepitopes_2810469801545708621	dolphyn_4850078793192019985	pep3	S3.0693.01X195	2.05412373369555	246
1654	dolphynepitopes	uvig_357328_37	dolphynepitopes_3665819047722269743	dolphyn_8074362613255034008	pep2	S3.0693.01X195	2.05412373369555	310
1655	dolphynepitopes	uvig_356033_54	dolphynepitopes_7705998184533918151	dolphyn_4798656208943109222	pep3	S3.0693.01X195	2.05412373369555	247
1656	dolphynepitopes	uvig_315082_12	dolphynepitopes_4495258680598877003	dolphyn_3818235206922649596	pep2	S3.0736.01X195	2.05412373369555	311
1657	dolphynepitopes	uvig_355854_45	dolphynepitopes_7371525784613572112	dolphyn_6895800259218276503	pep3	S3.0153.01X194	2.05284085988266	248
1658	dolphynepitopes	ivig_601_122	dolphynepitopes_7990665728295234979	dolphyn_2150378642576314216	pep2	S3.0906.01X194	2.05284085988266	312
1659	dolphynepitopes	uvig_355286_98	dolphynepitopes_2714813695356454905	dolphyn_940362470119259067	pep2	S3.0701.01.2X194	2.0515563381903	313
1660	dolphynepitopes	uvig_385029_53	dolphynepitopes_7989505884899724448	dolphyn_6637114551863633728	pep1	SO.0491.01X194	2.0515563381903	500
1661	dolphynepitopes	ivig_4424_34	dolphynepitopes_4247275205399466524	dolphyn_4690341358388375762	pep1	S3.0701.01.2X194	2.05027016437956	501
1662	dolphynepitopes	uvig_418132_18	dolphynepitopes_1857304415600469657	dolphyn_9156796429070447910	pep3	S3.0736.01X195	2.05027016437956	249
1663	dolphynepitopes	uvig_354753_2	dolphynepitopes_5741981919888552585	dolphyn_3523142770562398660	pep2	S3.0701.01.2X194	2.04898233419513	314
1664	dolphynepitopes	uvig_354790_109	dolphynepitopes_7263595702995087303	dolphyn_2045099095359151811	pep1	SO.0749.01X194	2.04898233419513	502
1665	dolphynepitopes	uvig_29025_1	dolphynepitopes_8588661358863853922	dolphyn_1595244541838987160	pep1	SO.0749.01X194	2.04898233419513	503
1666	dolphynepitopes	ivig_896_170	dolphynepitopes_7705124985322169801	dolphyn_3127262401543493641	pep2	S3.0598.01X195	2.04898233419513	315
1667	dolphynepitopes	uvig_354790_17	dolphynepitopes_4545283131550822662	dolphyn_8020399200923968824	pep1	S3.0153.01X194	2.04769284336526	504
1668	dolphynepitopes	uvig_396640_25	dolphynepitopes_6893680577817886680	dolphyn_6151913425888256949	pep1	S3.0500.01X195	2.04769284336526	505
1669	dolphynepitopes	uvig_357441_41	dolphynepitopes_5858689515359197560	dolphyn_4975278525131585109	pep1	S3.0736.01X195	2.04769284336526	506
1670	dolphynepitopes	uvig_304445_5	dolphynepitopes_3554209013617848571	dolphyn_5013035375525974009	pep2	S3.0698.01X194	2.04640168760164	316
1671	dolphynepitopes	uvig_356577_3	dolphynepitopes_6553910946080526872	dolphyn_3788791826145211204	pep2	S3.0630.01X195	2.04640168760164	317
1672	dolphynepitopes	uvig_267525_44	dolphynepitopes_2454583391244673947	dolphyn_7397966110513874792	pep3	S3.0665.01X194	2.04510886259933	250
1673	dolphynepitopes	uvig_578788_44	dolphynepitopes_7622759815297473712	dolphyn_2343860288448686272	pep1	S3.0652.01X195	2.04381436403668	507
1674	dolphynepitopes	uvig_354826_19	dolphynepitopes_8978259798256448277	dolphyn_6107801498606912680	pep1	S3.0693.01X195	2.04381436403668	508
1675	dolphynepitopes	uvig_315082_6	dolphynepitopes_3827904286027172070	dolphyn_8563399982687124248	pep1	S3.0153.01X194	2.04251818757524	509
1676	dolphynepitopes	uvig_356750_19	dolphynepitopes_9016511533018922236	dolphyn_7654725948928466254	pep2	S3.0657.01X194	2.04251818757524	318
1677	dolphynepitopes	uvig_355148_12	dolphynepitopes_397336729777242801	dolphyn_2203748326393026056	pep1	S3.0698.01X194	2.04251818757524	510
1678	dolphynepitopes	uvig_396640_49	dolphynepitopes_3836853638851315938	dolphyn_3409251225371355570	pep2	S3.0723.01X195	2.04251818757524	319
1679	dolphynepitopes	uvig_372157_2	dolphynepitopes_6536050269122587631	dolphyn_274962512834744867	pep1	S3.0701.01.2X194	2.04122032885964	511
1680	dolphynepitopes	uvig_358797_75	dolphynepitopes_7251734584454528385	dolphyn_2778950575130695705	pep3	S3.0693.01X195	2.04122032885964	251
1681	dolphynepitopes	uvig_295951_16	dolphynepitopes_284998041789370741	dolphyn_7160906292229204438	pep3	S3.0495.01X194	2.03992078351755	252
1682	dolphynepitopes	uvig_356259_74	dolphynepitopes_7767541391476645011	dolphyn_2816654720197185998	pep1	S3.0700.01X194	2.03992078351755	512
1683	dolphynepitopes	uvig_578788_17	dolphynepitopes_3675528929360986060	dolphyn_5843046950678509343	pep1	S3.0701.01.2X194	2.03992078351755	513
1684	dolphynepitopes	uvig_354753_25	dolphynepitopes_1630749715362954489	dolphyn_3318523360688550007	pep3	S3.0736.01X195	2.03992078351755	253
1685	dolphynepitopes	uvig_385029_14	dolphynepitopes_1071791325821436222	dolphyn_5467136660495430496	pep2	SO.0749.01X194	2.03861954715958	320
1686	dolphynepitopes	uvig_356792_102	dolphynepitopes_1675435119868492470	dolphyn_4114002784379113756	pep3	S3.0598.01X195	2.03861954715958	254
1687	dolphynepitopes	ivig_2475_40	dolphynepitopes_5150648016927713720	dolphyn_5955808102533608812	pep3	S3.0144.01X194	2.03731661537916	255
1688	dolphynepitopes	uvig_354716_40	dolphynepitopes_1186519629868162338	dolphyn_845240741137561135	pep1	S3.0153.01X194	2.03731661537916	514
1689	dolphynepitopes	uvig_271818_2	dolphynepitopes_5839995111796885630	dolphyn_6509966227410649000	pep1	SO.0491.01X194	2.03731661537916	515
1690	dolphynepitopes	uvig_356033_27	dolphynepitopes_7613164279150759778	dolphyn_8340142986306774708	pep3	S3.0662.01X195	2.03731661537916	256
1691	dolphynepitopes	uvig_355286_104	dolphynepitopes_1474447193504094314	dolphyn_8329326176655733779	pep1	S3.0657.01X194	2.03470564783844	516
1692	dolphynepitopes	uvig_375837_44	dolphynepitopes_3076589566271320542	dolphyn_1143454956198941272	pep3	S3.0657.01X194	2.03470564783844	257
1693	dolphynepitopes	ivig_2475_40	dolphynepitopes_5150648016927713720	dolphyn_5955808102533608812	pep3	S3.0701.01.2X194	2.03470564783844	258
1694	dolphynepitopes	uvig_354790_25	dolphynepitopes_1869905940131680526	dolphyn_5489183818605272943	pep1	S3.0693.01X195	2.03470564783844	517
1695	dolphynepitopes	uvig_354790_109	dolphynepitopes_7263595702995087303	dolphyn_2045099095359151811	pep1	S3.0195.01X194	2.03339760317843	518
1696	dolphynepitopes	uvig_428798_63	dolphynepitopes_424641264057683391	dolphyn_5515750459486934947	pep3	S3.0665.01X194	2.03339760317843	259
1697	dolphynepitopes	uvig_356792_33	dolphynepitopes_1791042238365918312	dolphyn_5243253659831707959	pep3	S3.0698.01X194	2.03208784529637	260
1698	dolphynepitopes	uvig_354790_17	dolphynepitopes_4872092239435857793	dolphyn_8020399200923968824	pep3	S3.0639.01X195	2.03208784529637	261
1699	dolphynepitopes	uvig_315082_86	dolphynepitopes_5266407153274027659	dolphyn_2556759923678754406	pep2	S3.0153.01X194	2.03077636969855	321
1700	dolphynepitopes	uvig_396758_7	dolphynepitopes_8601862195638999189	dolphyn_2370105295455647150	pep1	S3.0153.01X194	2.03077636969855	519
1701	dolphynepitopes	uvig_395307_22	dolphynepitopes_3193172825199355684	dolphyn_3569491842156077445	pep2	S3.0693.01X195	2.03077636969855	322
1702	dolphynepitopes	uvig_355286_9	dolphynepitopes_1090545007786312882	dolphyn_3513029870244332083	pep1	S3.0639.01X195	2.02814824729229	520
1703	dolphynepitopes	uvig_578788_17	dolphynepitopes_3675528929360986060	dolphyn_5843046950678509343	pep1	S3.0693.01X195	2.02814824729229	521
1704	dolphynepitopes	uvig_354753_35	dolphynepitopes_7307466182320674504	dolphyn_4149448147174176075	pep3	S3.0586.01X195	2.02683159140754	262
1705	dolphynepitopes	uvig_428798_34	dolphynepitopes_370204542820684505	dolphyn_1594882241569229004	pep2	S3.0613.01X195	2.02683159140754	323
1706	dolphynepitopes	uvig_578696_32	dolphynepitopes_5768447607203638447	dolphyn_8414270450384481837	pep1	S3.0631.01X195	2.02683159140754	522
1707	dolphynepitopes	uvig_356955_38	dolphynepitopes_5228683901978066140	dolphyn_4208469879264156976	pep2	S3.0195.01X194	2.02551319965428	324
1708	dolphynepitopes	uvig_271818_5	dolphynepitopes_2030862078071059007	dolphyn_8966448982595408574	pep2	S3.0698.01X194	2.02551319965428	325
1709	dolphynepitopes	uvig_356955_82	dolphynepitopes_8219832628642274380	dolphyn_8206024266182773315	pep1	SO.0386.01X194	2.02551319965428	523
1710	dolphynepitopes	uvig_396640_3	dolphynepitopes_5035802584712292843	dolphyn_2625918564940660169	pep3	SO.0491.01X194	2.02551319965428	263
1711	dolphynepitopes	uvig_356226_1	dolphynepitopes_7120026655955887719	dolphyn_5352355566519167244	pep3	S3.0639.01X195	2.02551319965428	264
1712	dolphynepitopes	uvig_356259_121	dolphynepitopes_7392409077593593629	dolphyn_1450668791663721930	pep1	S3.0078.01X194	2.02419306744936	524
1713	dolphynepitopes	uvig_354826_12	dolphynepitopes_7464731606384795034	dolphyn_7525211079778938313	pep1	S3.0701.01.2X194	2.02419306744936	525
1714	dolphynepitopes	uvig_359660_14	dolphynepitopes_1111517954502844364	dolphyn_1105480526397061877	pep3	S3.0137.01X195	2.02419306744936	265
1715	dolphynepitopes	uvig_359660_12	dolphynepitopes_2539197836864194670	dolphyn_854502898817831996	pep3	S3.0693.01X195	2.02419306744936	266
1716	dolphynepitopes	ivig_896_198	dolphynepitopes_6999605017323077519	dolphyn_6150990328967189353	pep3	S3.0693.01X195	2.02419306744936	267
1717	dolphynepitopes	ivig_601_44	dolphynepitopes_3546829714444219732	dolphyn_4540301120467316130	pep3	S3.0693.01.2X194	2.02287119019144	268
1718	dolphynepitopes	ivig_601_46	dolphynepitopes_5120391209779227854	dolphyn_3027662289124165179	pep2	S3.0701.01X194	2.02287119019144	326
1719	dolphynepitopes	uvig_355286_60	dolphynepitopes_9148696837444553056	dolphyn_4403652552875385949	pep3	SO.0491.01X194	2.02154756326093	269
1720	dolphynepitopes	uvig_428798_66	dolphynepitopes_5814481034785129989	dolphyn_387844942532829368	pep3	S3.0701.01.2X194	2.02022218201986	270
1721	dolphynepitopes	uvig_357441_27	dolphynepitopes_5867075954024595976	dolphyn_7699732162377460195	pep3	SO.0491.01X194	2.02022218201986	271
1722	dolphynepitopes	uvig_396640_10	dolphynepitopes_2603613429478965739	dolphyn_1480340517961506057	pep1	SO.0749.01X194	2.0188950418118	526
1723	dolphynepitopes	uvig_354716_3	dolphynepitopes_2047681655374362128	dolphyn_6121857154363553693	pep1	S3.0586.01X195	2.0188950418118	527
1724	dolphynepitopes	ivig_896_186	dolphynepitopes_5802038480094183012	dolphyn_3577407719578479008	pep1	S3.0153.01X194	2.01756613796175	528
1725	dolphynepitopes	uvig_354826_26	dolphynepitopes_3583953368433539658	dolphyn_5226426807560132752	pep2	SO.0386.01X194	2.01756613796175	327
1726	dolphynepitopes	uvig_396640_6	dolphynepitopes_58926353312029999	dolphyn_4679342431474019764	pep2	S3.0586.01X195	2.01756613796175	328
1727	dolphynepitopes	uvig_29025_1	dolphynepitopes_8588661358863853922	dolphyn_1595244541838987160	pep1	S3.0613.01X195	2.01756613796175	529
1728	dolphynepitopes	uvig_267525_34	dolphynepitopes_5393084938978408459	dolphyn_6759274598031052594	pep2	S3.0078.01X194	2.01623546577604	329
1729	dolphynepitopes	uvig_385029_2	dolphynepitopes_2168347765195679515	dolphyn_3510705505567187206	pep1	S3.0616.01X194	2.01623546577604	530
1730	dolphynepitopes	uvig_357534_50	dolphynepitopes_1685547433057089885	dolphyn_268398890542368335	pep1	SO.0761.01X194	2.01623546577604	531
1731	dolphynepitopes	uvig_395437_70	dolphynepitopes_5956025530854333232	dolphyn_8938615026954656974	pep2	SO.0761.01X194	2.01623546577604	330
1732	dolphynepitopes	uvig_354753_19	dolphynepitopes_8691770607637047803	dolphyn_2211626868317960883	pep1	S3.0701.01.2X194	2.01490302054226	532
1733	dolphynepitopes	uvig_428798_104	dolphynepitopes_6390107380562056402	dolphyn_1641026356165042594	pep1	SO.0491.01X194	2.01490302054226	533
1734	dolphynepitopes	uvig_428798_99	dolphynepitopes_5280816572236145030	dolphyn_928185215397604021	pep1	S3.0500.01X195	2.01490302054226	534
1735	dolphynepitopes	uvig_357864_13	dolphynepitopes_7717122280595999906	dolphyn_2753439194584057144	pep1	S3.0521.01X195	2.01356879752913	535
1736	dolphynepitopes	uvig_357534_66	dolphynepitopes_3551171101117617334	dolphyn_8853661438500247982	pep2	S3.0693.01X195	2.01356879752913	331
1737	dolphynepitopes	uvig_578788_44	dolphynepitopes_7622759815297473712	dolphyn_2343860288448686272	pep1	S3.0693.01X195	2.01356879752913	536
1738	dolphynepitopes	ivig_4424_67	dolphynepitopes_4073779673120101392	dolphyn_4974580062123850975	pep3	S3.0078.01X194	2.01223279198639	272
1739	dolphynepitopes	uvig_357645_27	dolphynepitopes_1011448648451040262	dolphyn_4591652488555829171	pep1	S3.0153.01X194	2.01223279198639	537
1740	dolphynepitopes	uvig_372157_1	dolphynepitopes_6188866315350546050	dolphyn_1626690239950797909	pep3	S3.0613.01X195	2.01223279198639	273
1741	dolphynepitopes	uvig_428798_51	dolphynepitopes_1420210385382997440	dolphyn_818338959267256597	pep1	S3.0153.01X194	2.00955541421567	538
1742	dolphynepitopes	ivig_601_7	dolphynepitopes_2285895008216202786	dolphyn_8669551559545567961	pep1	S3.0665.01X194	2.006870848845	539
1743	dolphynepitopes	uvig_271818_7	dolphynepitopes_8193578950847087779	dolphyn_1926513814799139426	pep1	S3.0598.01X195	2.006870848845	540
1744	dolphynepitopes	uvig_354790_6	dolphynepitopes_5879298234975360115	dolphyn_3942211532962020466	pep3	S3.0693.01X195	2.006870848845	274
1745	dolphynepitopes	uvig_356259_1	dolphynepitopes_7249420220086636101	dolphyn_234701065604838337	pep2	S3.0631.01X195	2.00552585872967	332
1746	dolphynepitopes	uvig_315082_13	dolphynepitopes_2432007156794456319	dolphyn_1485862947796464827	pep1	S3.0701.01.2X194	2.00417905717929	541
1747	dolphynepitopes	uvig_356955_84	dolphynepitopes_2931137948651766436	dolphyn_9015307227903015062	pep1	SO.0746.01X194	2.00417905717929	542
1748	dolphynepitopes	uvig_357645_48	dolphynepitopes_5089469599072010743	dolphyn_6501307469305159866	pep1	S3.0613.01X195	2.00417905717929	543
1749	dolphynepitopes	uvig_428798_81	dolphynepitopes_3101360145757924231	dolphyn_5090236805419810818	pep2	S3.0662.01X195	2.00417905717929	333
1750	dolphynepitopes	uvig_395437_59	dolphynepitopes_8043411123683443196	dolphyn_5051855541345580062	pep3	S3.0662.01X195	2.00417905717929	275
1751	dolphynepitopes	uvig_359660_14	dolphynepitopes_1111517954502844364	dolphyn_1105480526397061877	pep3	S3.0693.01.2X194	2.002830439308	276
1752	dolphynepitopes	uvig_358682_58	dolphynepitopes_2494299982447834411	dolphyn_1669815229216695185	pep1	SO.0665.01X194	2.002830439308	544
1753	dolphynepitopes	uvig_315372_8	dolphynepitopes_6686703729901231934	dolphyn_5277572959079721391	pep1	S3.0613.01X195	2.002830439308	545
1754	dolphynepitopes	uvig_396640_43	dolphynepitopes_1258084125848029316	dolphyn_6541376929657848518	pep3	S3.0662.01X195	2.002830439308	277
1755	dolphynepitopes	uvig_359660_14	dolphynepitopes_1111517954502844364	dolphyn_1105480526397061877	pep3	S3.0693.01X195	2.002830439308	278
1756	dolphynepitopes	uvig_395437_63	dolphynepitopes_8321231031048125953	dolphyn_2359955880628694359	pep1	S3.0521.01X195	2.00148000021012	546
1757	dolphynepitopes	uvig_428798_99	dolphynepitopes_2101184831551997111	dolphyn_625304879446238868	pep1	S3.0613.01X195	2.00148000021012	547
1758	dolphynepitopes	uvig_355286_156	dolphynepitopes_4731513521422188788	dolphyn_4693903770973541790	pep2	S3.0153.01X194	2.00012773496011	334
1759	dolphynepitopes	uvig_80910_6	dolphynepitopes_3348100501917931858	dolphyn_8989362103097529054	pep3	S3.0693.01X195	2.00012773496011	279
1760	dolphynepitopes	uvig_267525_17	dolphynepitopes_4190426538919725502	dolphyn_4581747933157587271	pep1	S3.0153.01X194	1.99877363861238	548
1761	dolphynepitopes	uvig_355478_35	dolphynepitopes_1588325974732689523	dolphyn_693515971507458014	pep3	S3.0693.01X195	1.99741770620125	280
1762	dolphynepitopes	uvig_355854_37	dolphynepitopes_6582392545233208250	dolphyn_766510934253208018	pep1	S3.0693.01X195	1.99741770620125	549
1763	dolphynepitopes	uvig_356955_84	dolphynepitopes_596101504019236450	dolphyn_9015307227903015062	pep3	S3.0153.01X194	1.99605993274078	281
1764	dolphynepitopes	uvig_315082_90	dolphynepitopes_7355375965244757892	dolphyn_6567540985134177138	pep2	S3.0153.01X194	1.99605993274078	335
1765	dolphynepitopes	uvig_357864_36	dolphynepitopes_5729269554338126205	dolphyn_7684287034100261993	pep2	S3.0500.01X195	1.99470031322475	336
1766	dolphynepitopes	uvig_356259_11	dolphynepitopes_5774688038856651546	dolphyn_710596771186245762	pep2	SO.0456.01X195	1.99470031322475	337
1767	dolphynepitopes	uvig_354790_17	dolphynepitopes_7827483099495336524	dolphyn_7256497568456611884	pep1	S3.0617.01X194	1.99333884262642	550
1768	dolphynepitopes	ivig_896_169	dolphynepitopes_4358535411050350116	dolphyn_1927085899319446451	pep1	S3.0700.01X194	1.99333884262642	551
1769	dolphynepitopes	uvig_354790_31	dolphynepitopes_5638342650511244803	dolphyn_6605102316050660998	pep2	S3.0736.01X195	1.99333884262642	338
1770	dolphynepitopes	uvig_354790_8	dolphynepitopes_5713995917959206355	dolphyn_1948972642440776111	pep3	SO.0437.01X194	1.99197551589856	282
1771	dolphynepitopes	ivig_3679_54	dolphynepitopes_3493177054075193277	dolphyn_4679383809145117337	pep1	S3.0662.01X195	1.99197551589856	552
1772	dolphynepitopes	uvig_356526_52	dolphynepitopes_1881051133203321037	dolphyn_4968995461056194259	pep3	S3.0693.01X195	1.99197551589856	283
1773	dolphynepitopes	uvig_357864_53	dolphynepitopes_603953507495903014	dolphyn_60913799087811566	pep2	S3.0693.01X195	1.99197551589856	339
1774	dolphynepitopes	uvig_356259_1	dolphynepitopes_4611056242373316150	dolphyn_1754319772781249012	pep1	S3.0701.01X194	1.99061032797322	553
1775	dolphynepitopes	uvig_356259_79	dolphynepitopes_7647501707523684889	dolphyn_7774521494941507181	pep3	SO.0437.01X194	1.99061032797322	284
1776	dolphynepitopes	uvig_358797_29	dolphynepitopes_2189023302408844247	dolphyn_8434211545735836911	pep2	S3.0693.01.2X194	1.98924327376169	340
1777	dolphynepitopes	ivig_601_122	dolphynepitopes_8473282145273784191	dolphyn_632599749780193266	pep1	S3.0598.01X195	1.98924327376169	554
1778	dolphynepitopes	uvig_356955_31	dolphynepitopes_4707222206668232629	dolphyn_7967659716872842531	pep1	S3.0665.01X194	1.98650354602057	555
1779	dolphynepitopes	uvig_453526_2	dolphynepitopes_4513968665236962751	dolphyn_4386701950620641611	pep1	S3.0701.01.2X194	1.98650354602057	556
1780	dolphynepitopes	uvig_418132_39	dolphynepitopes_6624334743797321553	dolphyn_2717461276171437660	pep2	SO.0665.01X194	1.98650354602057	341
1781	dolphynepitopes	uvig_354826_51	dolphynepitopes_3131513454826308332	dolphyn_186389931387680890	pep3	S3.0153.01X194	1.98513086220859	285
1782	dolphynepitopes	uvig_354790_85	dolphynepitopes_4315456960881763366	dolphyn_8884676631198413820	pep2	S3.0153.01X194	1.98513086220859	342
1783	dolphynepitopes	uvig_357814_96	dolphynepitopes_3253232873345616562	dolphyn_275567454748828813	pep2	S3.0701.01.2X194	1.98513086220859	343
1784	dolphynepitopes	uvig_358682_39	dolphynepitopes_354246532584337019	dolphyn_415136439783357073	pep2	S3.0693.01X195	1.98513086220859	344
1785	dolphynepitopes	uvig_356500_67	dolphynepitopes_8402557808188132622	dolphyn_7917149602086111944	pep3	S3.0693.01X195	1.98513086220859	286
1786	dolphynepitopes	uvig_357534_60	dolphynepitopes_6748174518913581074	dolphyn_298720179871044427	pep2	S3.0701.01.2X194	1.98375629154543	345
1787	dolphynepitopes	uvig_267525_49	dolphynepitopes_2463664430223421068	dolphyn_6814753202005850148	pep3	SO.0491.01X194	1.98375629154543	287
1788	dolphynepitopes	uvig_355286_123	dolphynepitopes_1345699722645960606	dolphyn_834869161166102331	pep3	SO.0665.01X194	1.98375629154543	288
1789	dolphynepitopes	uvig_428798_65	dolphynepitopes_7562944220662017825	dolphyn_1854741251591958914	pep2	S3.0693.01X195	1.98375629154543	346
1790	dolphynepitopes	uvig_359660_46	dolphynepitopes_8576731759809661533	dolphyn_6435770923527858822	pep2	S3.0693.01X195	1.98375629154543	347
1791	dolphynepitopes	uvig_205260_55	dolphynepitopes_7293113170266469097	dolphyn_2267366795996393529	pep2	S3.0701.01.2X194	1.9823798288367	348
1792	dolphynepitopes	uvig_354826_62	dolphynepitopes_937618754837996751	dolphyn_8352683444793674021	pep2	S3.0078.01X194	1.98100146886658	349
1793	dolphynepitopes	ivig_4176_34	dolphynepitopes_4046981022124244975	dolphyn_3680617549645844911	pep1	S3.0195.01X194	1.98100146886658	557
1794	dolphynepitopes	uvig_429694_28	dolphynepitopes_2349701840470021510	dolphyn_7364948109050576543	pep1	SO.0761.01X194	1.98100146886658	558
1795	dolphynepitopes	uvig_354753_19	dolphynepitopes_6122924860482418371	dolphyn_4662221220692951958	pep2	S3.0698.01X194	1.97962120639763	350
1796	dolphynepitopes	uvig_354790_17	dolphynepitopes_7827483099495336524	dolphyn_7256497568456611884	pep1	SO.0746.01X194	1.97962120639763	559
1797	dolphynepitopes	uvig_205260_52	dolphynepitopes_1485560152753067954	dolphyn_1317453245961861316	pep1	S3.0153.01X194	1.97823903617067	560
1798	dolphynepitopes	uvig_355478_35	dolphynepitopes_2520604935196161199	dolphyn_7801983163370488161	pep2	S3.0693.01X195	1.97823903617067	351
1799	dolphynepitopes	ivig_601_24	dolphynepitopes_2659540960576511472	dolphyn_22724157694121560	pep2	S3.0693.01.2X194	1.97685495290473	352
1800	dolphynepitopes	uvig_428798_65	dolphynepitopes_4103436915319330013	dolphyn_5552393225956634145	pep2	S3.0693.01.2X194	1.97685495290473	353
1801	dolphynepitopes	uvig_356750_40	dolphynepitopes_2300185193508135494	dolphyn_6764904223878988167	pep2	S3.0710.01X194	1.97546895129686	354
1802	dolphynepitopes	uvig_428798_105	dolphynepitopes_9211153361749033901	dolphyn_3375656266712594837	pep1	S3.0078.01X194	1.97408102602201	561
1803	dolphynepitopes	uvig_354716_42	dolphynepitopes_6679016996245933544	dolphyn_6929412459386436475	pep1	S3.0693.01X195	1.97408102602201	562
1804	dolphynepitopes	uvig_356955_7	dolphynepitopes_5616919359329221196	dolphyn_5046871383023080741	pep1	S3.0723.01X195	1.97408102602201	563
1805	dolphynepitopes	uvig_357534_67	dolphynepitopes_3119870685355370933	dolphyn_5498735356790066396	pep2	S3.0693.01.2X194	1.97269117173296	355
1806	dolphynepitopes	uvig_358682_27	dolphynepitopes_550085440945932654	dolphyn_6659367652870802137	pep3	S3.0665.01X194	1.97129938306013	289
1807	dolphynepitopes	uvig_267525_17	dolphynepitopes_2801742120507478395	dolphyn_7140328416374165480	pep1	SO.0386.01X194	1.97129938306013	564
1808	dolphynepitopes	uvig_356259_32	dolphynepitopes_2250890612107064265	dolphyn_7969255905411398647	pep1	S3.0154.01X195	1.97129938306013	565
1809	dolphynepitopes	uvig_359213_5	dolphynepitopes_2528597534913204117	dolphyn_3283346041704362045	pep1	S3.0693.01X195	1.97129938306013	566
1810	dolphynepitopes	uvig_359213_22	dolphynepitopes_4581283022189468163	dolphyn_7320857760938026221	pep3	S3.0693.01X195	1.97129938306013	290
1811	dolphynepitopes	uvig_356033_78	dolphynepitopes_6476174645465862004	dolphyn_8630271114593456936	pep3	S3.0701.01X194	1.96990565461153	291
1812	dolphynepitopes	uvig_355286_20	dolphynepitopes_3472946299720855936	dolphyn_5945377513852676368	pep1	SO.0749.01X194	1.96990565461153	567
1813	dolphynepitopes	uvig_385029_48	dolphynepitopes_6569388903332591	dolphyn_7651246186150382957	pep1	S3.0153.01X194	1.96850998097255	568
1814	dolphynepitopes	uvig_355478_35	dolphynepitopes_8929685931496575053	dolphyn_4345368589903268296	pep2	S3.0616.01X194	1.96850998097255	356
1815	dolphynepitopes	uvig_356955_27	dolphynepitopes_7319773872723710135	dolphyn_6372231015704348538	pep3	S3.0710.01X194	1.96850998097255	292
1816	dolphynepitopes	ivig_3875_25	dolphynepitopes_538856060000186886	dolphyn_5568782225642528424	pep2	S3.0137.01X195	1.96850998097255	357
1817	dolphynepitopes	uvig_315082_12	dolphynepitopes_3851921974613343670	dolphyn_3818235206922649596	pep3	S3.0613.01X195	1.96850998097255	293
1818	dolphynepitopes	uvig_357441_11	dolphynepitopes_6008088728290148058	dolphyn_7507328556264675464	pep3	S3.0693.01X195	1.96850998097255	294
1819	dolphynepitopes	uvig_356955_58	dolphynepitopes_7590158814830104926	dolphyn_5334569771638098099	pep1	S3.0144.01X194	1.96711235670592	569
1820	dolphynepitopes	uvig_356955_38	dolphynepitopes_1233296973340367304	dolphyn_9006538075509268814	pep3	S3.0693.01X195	1.96711235670592	295
1821	dolphynepitopes	uvig_372157_1	dolphynepitopes_8695688295543887499	dolphyn_4152408593971051818	pep1	S3.0171.01X194	1.96571277635149	570
1822	dolphynepitopes	ivig_896_198	dolphynepitopes_6999605017323077519	dolphyn_6150990328967189353	pep3	SO.0479.01X195	1.96571277635149	296
1823	dolphynepitopes	uvig_385029_59	dolphynepitopes_6084950983204037407	dolphyn_4974459027729694485	pep3	S3.0153.01X194	1.9643112344262	297
1824	dolphynepitopes	ivig_896_99	dolphynepitopes_8286169268417304303	dolphyn_7009820169839275791	pep2	S3.0153.01X194	1.9643112344262	358
1825	dolphynepitopes	uvig_356955_185	dolphynepitopes_7723270481691396887	dolphyn_2484329960136118247	pep1	SO.0491.01X194	1.9643112344262	571
1826	dolphynepitopes	uvig_356226_2	dolphynepitopes_1232246476091537272	dolphyn_4711598972734457063	pep1	SO.0456.01X195	1.9643112344262	572
1827	dolphynepitopes	uvig_357864_36	dolphynepitopes_5729269554338126205	dolphyn_7684287034100261993	pep2	S3.0195.01X194	1.96290772542388	359
1828	dolphynepitopes	uvig_354826_17	dolphynepitopes_2154555255103387555	dolphyn_4339165615690500014	pep3	S3.0693.01X195	1.96290772542388	298
1829	dolphynepitopes	ivig_896_120	dolphynepitopes_4034888085777711215	dolphyn_1079644205920825683	pep2	S3.0693.01X195	1.96290772542388	360
1830	dolphynepitopes	uvig_357534_31	dolphynepitopes_1671270797039523330	dolphyn_1043309044330132738	pep1	S3.0748.01X194	1.96150224381515	573
1831	dolphynepitopes	ivig_601_125	dolphynepitopes_5936670567863725136	dolphyn_3423128321780478719	pep1	SO.0679.02X194	1.96150224381515	574
1832	dolphynepitopes	uvig_354790_95	dolphynepitopes_2149463240864720592	dolphyn_4988129357289050252	pep1	S3.0693.01X195	1.96150224381515	575
1833	dolphynepitopes	uvig_295951_16	dolphynepitopes_284998041789370741	dolphyn_7160906292229204438	pep3	S3.0710.01X194	1.95868534054404	299
1834	dolphynepitopes	ivig_4176_15	dolphynepitopes_2613736544654252539	dolphyn_2763831835950793912	pep3	S3.0500.01X195	1.95868534054404	300
1835	dolphynepitopes	ivig_601_72	dolphynepitopes_8096847624447234775	dolphyn_8746987938990067953	pep2	S3.0521.01X195	1.95868534054404	361
1836	dolphynepitopes	uvig_356526_25	dolphynepitopes_5657788796726402345	dolphyn_4601316484654976650	pep1	S3.0701.01X194	1.95727390770563	576
1837	dolphynepitopes	ivig_3875_34	dolphynepitopes_4184288030040917388	dolphyn_6870955056121660402	pep3	S3.0613.01X195	1.95727390770563	301
1838	dolphynepitopes	ivig_896_117	dolphynepitopes_2698853817782889552	dolphyn_3400975533181015818	pep2	S3.0662.01X195	1.95727390770563	362
1839	dolphynepitopes	uvig_428798_81	dolphynepitopes_3101360145757924231	dolphyn_5090236805419810818	pep2	S3.0153.01X194	1.95586047990848	363
1840	dolphynepitopes	uvig_354790_17	dolphynepitopes_4545283131550822662	dolphyn_8020399200923968824	pep1	SO.0749.01X194	1.95586047990848	577
1841	dolphynepitopes	ivig_2475_41	dolphynepitopes_7863595447856014124	dolphyn_8010061573918148822	pep1	S3.0693.01X195	1.95586047990848	578
1842	dolphynepitopes	uvig_428798_65	dolphynepitopes_4103436915319330013	dolphyn_5552393225956634145	pep2	S3.0693.01X195	1.95444505150515	364
1843	dolphynepitopes	uvig_356792_86	dolphynepitopes_5399317526459554975	dolphyn_3451104416790836987	pep1	S3.0693.01.2X194	1.95302761682418	579
1844	dolphynepitopes	uvig_357864_32	dolphynepitopes_214591484533510348	dolphyn_5658517032442317767	pep1	S3.0657.01X194	1.95160817016995	580
1845	dolphynepitopes	uvig_354753_34	dolphynepitopes_695560978323921588	dolphyn_6934185953072387596	pep1	S3.0693.01.2X194	1.95160817016995	581
1846	dolphynepitopes	uvig_354716_24	dolphynepitopes_7314353697275554840	dolphyn_6606347680941913992	pep2	S3.0662.01X195	1.95160817016995	365
1847	dolphynepitopes	uvig_359660_8	dolphynepitopes_7264413239821727933	dolphyn_7243999583189173311	pep2	S3.0723.01X195	1.95160817016995	366
1848	dolphynepitopes	uvig_395437_3	dolphynepitopes_270424591784527929	dolphyn_4799730565799121520	pep3	S3.0169.01X194	1.95018670582257	302
1849	dolphynepitopes	uvig_357441_84	dolphynepitopes_8149659932455130938	dolphyn_185723699088409916	pep1	S3.0169.01X194	1.95018670582257	582
1850	dolphynepitopes	uvig_355478_5	dolphynepitopes_1543821919794781846	dolphyn_3192611798819181767	pep3	S3.0698.01X194	1.95018670582257	303
1851	dolphynepitopes	uvig_355854_3	dolphynepitopes_3784473696594553919	dolphyn_294670790380315719	pep2	SO.0749.01X194	1.95018670582257	367
1852	dolphynepitopes	uvig_315082_5	dolphynepitopes_2081771331942084870	dolphyn_3712025436394336148	pep3	S3.0153.01X194	1.94876321803772	304
1853	dolphynepitopes	uvig_357328_32	dolphynepitopes_3107275006445172255	dolphyn_3525475760124103254	pep1	S3.0701.01.2X194	1.9473377010465	583
1854	dolphynepitopes	uvig_357864_91	dolphynepitopes_6590294241777229134	dolphyn_2132185943774532562	pep1	S3.0652.01X195	1.9473377010465	584
1855	dolphynepitopes	ivig_464_10	dolphynepitopes_5009516417358921204	dolphyn_1022123155601217464	pep1	S3.0693.01X195	1.9473377010465	585
1856	dolphynepitopes	uvig_354716_37	dolphynepitopes_9172094684468109450	dolphyn_4008143580820546913	pep1	S3.0153.01X194	1.94591014905531	586
1857	dolphynepitopes	uvig_428798_80	dolphynepitopes_9175465985764200721	dolphyn_3700306472234558702	pep1	S3.0153.01X194	1.94591014905531	587
1858	dolphynepitopes	uvig_354826_3	dolphynepitopes_1182076915455275983	dolphyn_5230505824343218123	pep2	S3.0169.01X194	1.94591014905531	368
1859	dolphynepitopes	uvig_357328_37	dolphynepitopes_6784542588497377624	dolphyn_1991135887799408962	pep2	S3.0613.01X195	1.94591014905531	369
1860	dolphynepitopes	uvig_396640_42	dolphynepitopes_4901538393846431863	dolphyn_1945562583816023026	pep1	S3.0693.01X195	1.94591014905531	588
1861	dolphynepitopes	uvig_356792_102	dolphynepitopes_7309966692448362372	dolphyn_3707049904120843689	pep1	SO.0491.01X194	1.94448055624572	589
1862	dolphynepitopes	ivig_1166_16	dolphynepitopes_8315386191330444623	dolphyn_4989598993841361283	pep2	S3.0500.01X195	1.94448055624572	370
1863	dolphynepitopes	uvig_354790_20	dolphynepitopes_3301478710515895060	dolphyn_4845955962646543737	pep1	S3.0723.01X195	1.94448055624572	590
1864	dolphynepitopes	ivig_4424_61	dolphynepitopes_2813257869553289100	dolphyn_2091680136799385461	pep2	S3.0153.01X194	1.94304891677428	371
1865	dolphynepitopes	uvig_354790_20	dolphynepitopes_3301478710515895060	dolphyn_4845955962646543737	pep1	S3.0153.01X194	1.94304891677428	591
1866	dolphynepitopes	uvig_418132_8	dolphynepitopes_4973917879501090393	dolphyn_3565040523075300498	pep1	S3.0153.01X194	1.94304891677428	592
1867	dolphynepitopes	ivig_4176_34	dolphynepitopes_4046981022124244975	dolphyn_3680617549645844911	pep1	S3.0701.01.2X194	1.94304891677428	593
1868	dolphynepitopes	uvig_357864_18	dolphynepitopes_1385768265284924945	dolphyn_4880729933983705367	pep1	S3.0693.01X195	1.94304891677428	594
1869	dolphynepitopes	uvig_357534_43	dolphynepitopes_8489535115299352367	dolphyn_8796779518904874396	pep2	S3.0693.01X195	1.94304891677428	372
1870	dolphynepitopes	uvig_396640_25	dolphynepitopes_6893680577817886680	dolphyn_6151913425888256949	pep1	SO.0749.01X194	1.94017947434633	595
1871	dolphynepitopes	uvig_357441_2	dolphynepitopes_45721608995560471	dolphyn_1924208828315651417	pep1	S3.0598.01X195	1.94017947434633	596
1872	dolphynepitopes	uvig_357864_91	dolphynepitopes_6590294241777229134	dolphyn_2132185943774532562	pep1	S3.0153.01X194	1.9387416595767	597
1873	dolphynepitopes	ivig_3353_162	dolphynepitopes_7872561357305691912	dolphyn_5079017064715994587	pep3	S3.0153.01X194	1.9387416595767	305
1874	dolphynepitopes	uvig_315082_9	dolphynepitopes_8242012453975503245	dolphyn_6673170718480406310	pep1	S3.0153.01X194	1.9387416595767	598
1875	dolphynepitopes	uvig_357534_67	dolphynepitopes_1033200699874558399	dolphyn_5109419307548453886	pep3	S3.0657.01X194	1.9387416595767	306
1876	dolphynepitopes	uvig_356792_95	dolphynepitopes_2569621073526991836	dolphyn_9053237707258807934	pep2	S3.0500.01X195	1.9387416595767	373
1877	dolphynepitopes	ivig_601_81	dolphynepitopes_8715641044205098650	dolphyn_5100544023343641467	pep2	S3.0500.01X195	1.9387416595767	374
1878	dolphynepitopes	uvig_355286_37	dolphynepitopes_4271409565275108753	dolphyn_2074764387848663074	pep2	S3.0693.01X195	1.9387416595767	375
1879	dolphynepitopes	uvig_354790_113	dolphynepitopes_7343117359616181947	dolphyn_2907316346176924540	pep2	S3.0693.01X195	1.9387416595767	376
1880	dolphynepitopes	uvig_355286_105	dolphynepitopes_8798302830110061461	dolphyn_8062508387013727832	pep3	S3.0693.01X195	1.9387416595767	307
1881	dolphynepitopes	uvig_428798_34	dolphynepitopes_370204542820684505	dolphyn_1594882241569229004	pep2	SO.0458.01X194	1.93730177451871	377
1882	dolphynepitopes	ivig_2749_23	dolphynepitopes_5473709282772793650	dolphyn_3710793979599028942	pep1	SO.0749.01X194	1.93730177451871	599
1883	dolphynepitopes	uvig_428798_114	dolphynepitopes_7932863692131482743	dolphyn_1772086497681136482	pep3	S3.0153.01X194	1.93585981320181	308
1884	dolphynepitopes	uvig_355478_20	dolphynepitopes_2253231977976240130	dolphyn_3843394318513111169	pep3	S3.0495.01X194	1.93585981320181	309
1885	dolphynepitopes	ivig_3679_12	dolphynepitopes_5988224733941117505	dolphyn_4459341664983388546	pep2	S3.0748.01X194	1.93585981320181	378
1886	dolphynepitopes	uvig_359660_41	dolphynepitopes_455100965306420083	dolphyn_6243403427841374248	pep2	S3.0693.01X195	1.93585981320181	379
1887	dolphynepitopes	ivig_2475_27	dolphynepitopes_6274033963895980009	dolphyn_7643108563800678923	pep2	S3.0639.01X195	1.93441576962958	380
1888	dolphynepitopes	uvig_355286_45	dolphynepitopes_1199520246175482227	dolphyn_7676313633645386542	pep2	S3.0698.01X194	1.93296963777958	381
1889	dolphynepitopes	uvig_355478_32	dolphynepitopes_8099928777430300077	dolphyn_8780366366379366345	pep2	S3.0630.01X195	1.93296963777958	382
1890	dolphynepitopes	uvig_396640_10	dolphynepitopes_1218239991919217174	dolphyn_1480340517961506057	pep3	S3.0631.01X195	1.93296963777958	310
1891	dolphynepitopes	ivig_3679_52	dolphynepitopes_7780120803962024539	dolphyn_7400664815708182291	pep3	SO.0491.01X194	1.93152141160321	311
1892	dolphynepitopes	uvig_356259_133	dolphynepitopes_1955277450280674050	dolphyn_7110818552038951254	pep3	S3.0693.01X195	1.93007108502557	312
1893	dolphynepitopes	uvig_356955_17	dolphynepitopes_735476289235211532	dolphyn_8840843668918324457	pep3	S3.0693.01X195	1.93007108502557	313
1894	dolphynepitopes	uvig_429694_39	dolphynepitopes_3626103223254101182	dolphyn_2765290796989741549	pep2	S3.0153.01X194	1.92861865194525	383
1895	dolphynepitopes	ivig_601_30	dolphynepitopes_6912755544015166681	dolphyn_2401639251611775692	pep2	S3.0631.01X195	1.92861865194525	384
1896	dolphynepitopes	uvig_356792_50	dolphynepitopes_1728477200469662780	dolphyn_5352293765275149881	pep3	S3.0153.01X194	1.92716410623426	314
1897	dolphynepitopes	uvig_355854_16	dolphynepitopes_4590677900729886986	dolphyn_8583984308040125131	pep2	S3.0693.01X195	1.92716410623426	385
1898	dolphynepitopes	uvig_428798_114	dolphynepitopes_5998194484555343580	dolphyn_1606958337762403468	pep2	S3.0153.01X194	1.92570744173779	386
1899	dolphynepitopes	uvig_354826_52	dolphynepitopes_7011286819290748818	dolphyn_2812344483688431028	pep3	S3.0153.01X194	1.92570744173779	315
1900	dolphynepitopes	uvig_354790_32	dolphynepitopes_8222131292548327631	dolphyn_3993768835235298759	pep3	S3.0701.01.2X194	1.92570744173779	316
1901	dolphynepitopes	uvig_267525_6	dolphynepitopes_3747689286912943003	dolphyn_5916097154789458638	pep2	SO.0479.01X195	1.92570744173779	387
1902	dolphynepitopes	uvig_354750_9	dolphynepitopes_5989101035122090109	dolphyn_3385909480980957507	pep2	SO.0491.01X194	1.92424865227413	388
1903	dolphynepitopes	uvig_449019_2	dolphynepitopes_3255582870383343501	dolphyn_5526531722062021210	pep2	S3.0613.01X195	1.92424865227413	389
1904	dolphynepitopes	ivig_2475_10	dolphynepitopes_6789815321417906539	dolphyn_1210349059548372116	pep3	S3.0693.01X195	1.92424865227413	317
1905	dolphynepitopes	uvig_418132_41	dolphynepitopes_9101723079399480553	dolphyn_3152378913034218777	pep2	S3.0630.01X195	1.9213246735827	390
1906	dolphynepitopes	uvig_357864_79	dolphynepitopes_2629246218076379081	dolphyn_1672337733154407273	pep2	S3.0639.01X195	1.9213246735827	391
1907	dolphynepitopes	uvig_354750_17	dolphynepitopes_3957171572543044021	dolphyn_6465443990069176325	pep3	S3.0153.01X194	1.91985947185537	318
1908	dolphynepitopes	uvig_356577_5	dolphynepitopes_5512661405456542654	dolphyn_8789819037336766228	pep2	SO.0491.01X194	1.91985947185537	392
1909	dolphynepitopes	uvig_355286_82	dolphynepitopes_7329461476566389478	dolphyn_522115677983787187	pep3	S3.0662.01X195	1.91985947185537	319
1910	dolphynepitopes	ivig_4424_15	dolphynepitopes_1134848815241985931	dolphyn_1923441953505987762	pep2	S3.0693.01X195	1.91985947185537	393
1911	dolphynepitopes	uvig_356955_82	dolphynepitopes_8755427573435489162	dolphyn_1099074316398906168	pep3	S3.0613.01X195	1.91839212016142	320
1912	dolphynepitopes	ivig_1427_37	dolphynepitopes_7977204750838909437	dolphyn_4900294422560141492	pep2	S3.0500.01X195	1.91692261218206	394
1913	dolphynepitopes	ivig_4424_67	dolphynepitopes_4073779673120101392	dolphyn_4974580062123850975	pep3	S3.0662.01X195	1.91692261218206	321
1914	dolphynepitopes	ivig_2475_7	dolphynepitopes_2604170706402301642	dolphyn_3682027781198190264	pep2	S3.0736.01X195	1.91692261218206	395
1915	dolphynepitopes	uvig_359660_14	dolphynepitopes_1111517954502844364	dolphyn_1105480526397061877	pep3	SO.0491.01X194	1.9154509415706	322
1916	dolphynepitopes	ivig_2475_27	dolphynepitopes_6274033963895980009	dolphyn_7643108563800678923	pep2	S3.0195.01X194	1.9139771019523	396
1917	dolphynepitopes	uvig_356750_19	dolphynepitopes_9016511533018922236	dolphyn_7654725948928466254	pep2	SO.0746.01X194	1.9139771019523	397
1918	dolphynepitopes	uvig_356792_107	dolphynepitopes_2454999384083168356	dolphyn_3652872815967035251	pep3	S3.0153.01X194	1.91250108692418	323
1919	dolphynepitopes	uvig_357441_84	dolphynepitopes_9218064401694131224	dolphyn_185723699088409916	pep2	S3.0153.01X194	1.91250108692418	398
1920	dolphynepitopes	ivig_601_83	dolphynepitopes_5912107920686498440	dolphyn_6952795510092274998	pep3	S3.0586.01X195	1.91250108692418	324
1921	dolphynepitopes	uvig_358797_32	dolphynepitopes_1276542208717045172	dolphyn_6506621954382506175	pep3	S3.0662.01X195	1.91250108692418	325
1922	dolphynepitopes	uvig_357864_70	dolphynepitopes_8814482509312827263	dolphyn_2593830275395814111	pep2	S3.0701.01.2X194	1.91102289005487	399
1923	dolphynepitopes	uvig_356033_14	dolphynepitopes_6267675271801478240	dolphyn_1539023334778471980	pep3	S3.0617.01X194	1.90954250488444	326
1924	dolphynepitopes	uvig_358797_9	dolphynepitopes_3160684588083511009	dolphyn_5074115191552806070	pep3	S3.0153.01X194	1.90805992492422	327
1925	dolphynepitopes	ivig_4176_10	dolphynepitopes_8007725098269975769	dolphyn_7621381492338757777	pep3	S3.0171.01X194	1.90657514365664	328
1926	dolphynepitopes	uvig_357864_36	dolphynepitopes_5729269554338126205	dolphyn_7684287034100261993	pep2	SO.0437.01X194	1.90657514365664	400
1927	dolphynepitopes	uvig_267525_45	dolphynepitopes_8529699953865630375	dolphyn_2889374250016171399	pep2	S3.0153.01X194	1.90359895098359	401
1928	dolphynepitopes	uvig_359660_58	dolphynepitopes_1066561190643241308	dolphyn_5671829828856483392	pep3	S3.0616.01X194	1.90210752639692	329
1929	dolphynepitopes	uvig_356226_50	dolphynepitopes_6381841520546404169	dolphyn_1824731955653888444	pep2	S3.0698.01X194	1.90210752639692	402
1930	dolphynepitopes	uvig_359660_2	dolphynepitopes_3985532826869998424	dolphyn_6813770408929494772	pep3	S3.0710.01X194	1.90210752639692	330
1931	dolphynepitopes	uvig_356033_19	dolphynepitopes_6659218720575230993	dolphyn_6806214657695124184	pep2	S3.0169.01X194	1.90061387414014	403
1932	dolphynepitopes	uvig_428798_42	dolphynepitopes_1728841710348031493	dolphyn_5038033678231238343	pep2	SO.0749.01X194	1.90061387414014	404
1933	dolphynepitopes	uvig_356033_28	dolphynepitopes_7416981267859378674	dolphyn_6963400751281817218	pep2	S3.0639.01X195	1.90061387414014	405
1934	dolphynepitopes	uvig_379414_10	dolphynepitopes_2679115004670321262	dolphyn_834991819668167637	pep2	S3.0662.01X195	1.89761985992753	406
1935	dolphynepitopes	uvig_357864_36	dolphynepitopes_5729269554338126205	dolphyn_7684287034100261993	pep2	S3.0144.01X194	1.89461685466776	407
1936	dolphynepitopes	uvig_356750_40	dolphynepitopes_2300185193508135494	dolphyn_6764904223878988167	pep2	S3.0171.01X194	1.89461685466776	408
1937	dolphynepitopes	uvig_205260_84	dolphynepitopes_7918974777499471983	dolphyn_2217391776655211498	pep3	S3.0633.01X194	1.89461685466776	331
1938	dolphynepitopes	uvig_385029_44	dolphynepitopes_2714945288042180736	dolphyn_1071418067333642629	pep3	S3.0710.01X194	1.89311196348834	332
1939	dolphynepitopes	uvig_428798_100	dolphynepitopes_521014853213513318	dolphyn_1252579743364456718	pep2	S3.0153.01X194	1.89009536994892	409
1940	dolphynepitopes	uvig_356792_107	dolphynepitopes_2969761762292381509	dolphyn_3652872815967035251	pep2	S3.0710.01X194	1.89009536994892	410
1941	dolphynepitopes	uvig_428798_120	dolphynepitopes_1329476139274094269	dolphyn_3654116643004035473	pep3	S3.0693.01X195	1.89009536994892	333
1942	dolphynepitopes	ivig_3679_56	dolphynepitopes_8192533371692530803	dolphyn_2076019893073695473	pep3	S3.0693.01X195	1.89009536994892	334
1943	dolphynepitopes	ivig_4424_22	dolphynepitopes_8787602622470440818	dolphyn_7273507719985768397	pep3	S3.0693.01X195	1.89009536994892	335
1944	dolphynepitopes	uvig_358797_9	dolphynepitopes_6824332774823928245	dolphyn_1324792914313353586	pep3	S3.0171.01X194	1.8885836538636	336
1945	dolphynepitopes	uvig_356750_13	dolphynepitopes_1434887476602839260	dolphyn_4561501853913967598	pep2	S3.0586.01X195	1.8885836538636	411
1946	dolphynepitopes	uvig_295951_50	dolphynepitopes_6028472464914391382	dolphyn_4546886948001573976	pep2	S3.0723.01X195	1.8885836538636	412
1947	dolphynepitopes	ivig_1427_19	dolphynepitopes_1572920131891676310	dolphyn_4627733510438936500	pep2	S3.0701.01X194	1.88706964903238	413
1948	dolphynepitopes	uvig_354790_113	dolphynepitopes_7343117359616181947	dolphyn_2907316346176924540	pep2	S3.0736.01X195	1.88706964903238	414
1949	dolphynepitopes	ivig_1427_33	dolphynepitopes_4298962696215757866	dolphyn_7073228470815807673	pep3	S3.0701.01.2X194	1.88555334851442	337
1950	dolphynepitopes	ivig_4176_24	dolphynepitopes_6228135684990725646	dolphyn_4746979566582353911	pep2	S3.0701.01.2X194	1.88555334851442	415
1951	dolphynepitopes	uvig_356955_27	dolphynepitopes_7319773872723710135	dolphyn_6372231015704348538	pep3	S3.0701.01.2X194	1.88555334851442	338
1952	dolphynepitopes	uvig_357864_73	dolphynepitopes_1825592804412790310	dolphyn_596144262927609345	pep2	SO.0739.01X194	1.88555334851442	416
1953	dolphynepitopes	uvig_355286_82	dolphynepitopes_7329461476566389478	dolphyn_522115677983787187	pep3	S3.0631.01X195	1.88555334851442	339
1954	dolphynepitopes	uvig_267525_16	dolphynepitopes_8886211566199856496	dolphyn_1221679067256761305	pep2	S3.0693.01X195	1.88555334851442	417
1955	dolphynepitopes	uvig_428798_81	dolphynepitopes_1817553078377070604	dolphyn_7351012461124782204	pep3	S3.0153.01X194	1.88403474533723	340
1956	dolphynepitopes	ivig_402_14	dolphynepitopes_6016164850491698066	dolphyn_6885461773239144518	pep2	S3.0521.01X195	1.88403474533723	418
1957	dolphynepitopes	uvig_267525_49	dolphynepitopes_2463664430223421068	dolphyn_6814753202005850148	pep3	S3.0693.01X195	1.88403474533723	341
1958	dolphynepitopes	uvig_356955_79	dolphynepitopes_3579711299438510897	dolphyn_6393400804580513833	pep2	S3.0078.01X194	1.88251383249652	419
1959	dolphynepitopes	ivig_601_117	dolphynepitopes_1297768240532778361	dolphyn_3544031308148314517	pep3	S3.0693.01X195	1.88251383249652	342
1960	dolphynepitopes	uvig_272223_2	dolphynepitopes_3440209125079307969	dolphyn_2939372774881625788	pep3	S3.0693.01X195	1.88251383249652	343
1961	dolphynepitopes	uvig_357864_73	dolphynepitopes_3632756583112872958	dolphyn_596144262927609345	pep3	S3.0153.01X194	1.880990602956	344
1962	dolphynepitopes	uvig_429694_39	dolphynepitopes_3626103223254101182	dolphyn_2765290796989741549	pep2	S3.0701.01.2X194	1.880990602956	420
1963	dolphynepitopes	uvig_357328_27	dolphynepitopes_313143093057505521	dolphyn_2530694940819055238	pep2	S3.0613.01X195	1.880990602956	421
1964	dolphynepitopes	uvig_205260_52	dolphynepitopes_2361486831894369198	dolphyn_6405661824783081634	pep3	S3.0078.01X194	1.87946504964716	345
1965	dolphynepitopes	uvig_295951_16	dolphynepitopes_284998041789370741	dolphyn_7160906292229204438	pep3	SO.0749.01X194	1.87946504964716	346
1966	dolphynepitopes	uvig_357864_71	dolphynepitopes_8878337005756996909	dolphyn_2182208901260480567	pep2	S3.0586.01X195	1.87946504964716	422
1967	dolphynepitopes	uvig_357534_16	dolphynepitopes_1579735868829881087	dolphyn_8822756505129251246	pep2	S3.0153.01X194	1.87793716546911	423
1968	dolphynepitopes	uvig_354716_36	dolphynepitopes_4069657806817728781	dolphyn_2051786139248154440	pep2	S3.0701.01X194	1.87793716546911	424
1969	dolphynepitopes	uvig_429694_28	dolphynepitopes_6506146313503872262	dolphyn_2708982914754468741	pep3	S3.0693.01X195	1.87793716546911	347
1970	dolphynepitopes	uvig_428798_73	dolphynepitopes_3711920336892946225	dolphyn_7371140480090302821	pep3	S3.0153.01X194	1.87640694328834	348
1971	dolphynepitopes	uvig_418132_1	dolphynepitopes_5099130188144749257	dolphyn_398781353795040602	pep3	S3.0701.01.2X194	1.87640694328834	349
1972	dolphynepitopes	uvig_396640_6	dolphynepitopes_1664464845300590849	dolphyn_8931100509267809883	pep2	S3.0521.01X195	1.87640694328834	425
1973	dolphynepitopes	uvig_355478_35	dolphynepitopes_7552037483491013595	dolphyn_5513218261073051326	pep2	S3.0736.01X195	1.87640694328834	426
1974	dolphynepitopes	uvig_357864_73	dolphynepitopes_3920813754815684520	dolphyn_1535306078963392158	pep2	S3.0586.01X195	1.87487437593856	427
1975	dolphynepitopes	uvig_357645_56	dolphynepitopes_6725170656886230003	dolphyn_7010757486289993497	pep3	S3.0078.01X194	1.87333945622048	350
1976	dolphynepitopes	uvig_578788_32	dolphynepitopes_2937737992555996897	dolphyn_9065393802832446195	pep3	S3.0153.01X194	1.87333945622048	351
1977	dolphynepitopes	uvig_271818_4	dolphynepitopes_5812808865309465242	dolphyn_4233553299230166905	pep2	S3.0693.01X195	1.87333945622048	428
1978	dolphynepitopes	uvig_205260_79	dolphynepitopes_8417040574412358555	dolphyn_749132939333935628	pep3	S3.0078.01X194	1.87180217690159	352
1979	dolphynepitopes	uvig_359760_31	dolphynepitopes_4176516208329809846	dolphyn_3497666611563684168	pep3	S3.0153.01X194	1.87180217690159	353
1980	dolphynepitopes	uvig_356955_27	dolphynepitopes_7319773872723710135	dolphyn_6372231015704348538	pep3	SO.0491.01X194	1.87180217690159	354
1981	dolphynepitopes	uvig_356500_65	dolphynepitopes_4176264485508599423	dolphyn_1103132793595326460	pep2	S3.0720.01X195	1.87180217690159	429
1982	dolphynepitopes	uvig_355286_21	dolphynepitopes_1747446607320907892	dolphyn_2864346517530239800	pep3	S3.0153.01X194	1.86872051036418	355
1983	dolphynepitopes	uvig_271818_79	dolphynepitopes_5432586440411175552	dolphyn_1728867604230707669	pep2	S3.0153.01X194	1.86872051036418	430
1984	dolphynepitopes	uvig_355286_112	dolphynepitopes_147369505722015050	dolphyn_2328465199934139653	pep3	S3.0586.01X195	1.86717610851281	356
1985	dolphynepitopes	uvig_357534_66	dolphynepitopes_1736811127098539211	dolphyn_1885458714069008755	pep3	S3.0693.01X195	1.86717610851281	357
1986	dolphynepitopes	ivig_1427_7	dolphynepitopes_7079838361126217925	dolphyn_3491156529444711272	pep3	S3.0736.01X195	1.86717610851281	358
1987	dolphynepitopes	ivig_2475_40	dolphynepitopes_5150648016927713720	dolphyn_5955808102533608812	pep3	S3.0701.01X194	1.86408013080768	359
1988	dolphynepitopes	uvig_356500_22	dolphynepitopes_5796108703888648909	dolphyn_6042594738615444079	pep2	S3.0693.01X195	1.86408013080768	431
1989	dolphynepitopes	ivig_2475_34	dolphynepitopes_319771212680287757	dolphyn_2332862129619333843	pep2	S3.0693.01.2X194	1.86252854011626	432
1990	dolphynepitopes	uvig_356226_66	dolphynepitopes_3907811429020720091	dolphyn_7641601157375962481	pep3	S3.0693.01.2X194	1.86252854011626	360
1991	dolphynepitopes	uvig_356259_121	dolphynepitopes_126712421302381527	dolphyn_1450668791663721930	pep3	S3.0701.01.2X194	1.86252854011626	361
1992	dolphynepitopes	uvig_356500_46	dolphynepitopes_5488498493504522271	dolphyn_5693993993931766875	pep2	SO.0749.01X194	1.86252854011626	433
1993	dolphynepitopes	uvig_395437_73	dolphynepitopes_2202684336424800934	dolphyn_4209131358298084256	pep3	S3.0630.01X195	1.86252854011626	362
1994	dolphynepitopes	ivig_3679_56	dolphynepitopes_7738020551548938144	dolphyn_3065440054305836257	pep2	S3.0662.01X195	1.86252854011626	434
1995	dolphynepitopes	ivig_1166_16	dolphynepitopes_8315386191330444623	dolphyn_4989598993841361283	pep2	S3.0693.01X195	1.86252854011626	435
1996	dolphynepitopes	uvig_359660_61	dolphynepitopes_3385056406456176324	dolphyn_5435310460156539778	pep2	S3.0153.01X194	1.86097453824953	436
1997	dolphynepitopes	uvig_355286_82	dolphynepitopes_9091522022392076311	dolphyn_6671570371913296563	pep3	S3.0701.01.2X194	1.86097453824953	363
1998	dolphynepitopes	uvig_354826_52	dolphynepitopes_7011286819290748818	dolphyn_2812344483688431028	pep3	SO.0749.01X194	1.86097453824953	364
1999	dolphynepitopes	uvig_356226_69	dolphynepitopes_8414924448149169545	dolphyn_6400439610879048967	pep2	S3.0701.01.2X194	1.85941811770187	437
[truncated: 397 more rows]
