# Supplementary material for: Efficient encoding of large antigenic spaces by epitope prioritization with Dolphyn
Source: Nat Commun. 2024 Feb 21;15:1577. doi: 10.1038/s41467-024-45601-8 (PMC10881494; doi:10.1038/s41467-024-45601-8)
Supplement: Supplementary file 4 — Source Data [file 41467_2024_45601_MOESM4_ESM.zip › SourceData/Fig4C.csv]

	sublibrary	reactive	peptides	ratio
1	dolphyn	0	3620	0.687428788454235
2	dolphyn	1	1646	0.312571211545765
3	dolphynepitopes	0	16969	0.887639273944657
4	dolphynepitopes	1	2148	0.112360726055343
5	pepsyn	0	19334	0.898963128283815
6	pepsyn	1	2173	0.101036871716185
