# Supplementary material for: Efficient encoding of large antigenic spaces by epitope prioritization with Dolphyn
Source: Nat Commun. 2024 Feb 21;15:1577. doi: 10.1038/s41467-024-45601-8 (PMC10881494; doi:10.1038/s41467-024-45601-8)
Supplement: Supplementary file 4 — Source Data [file 41467_2024_45601_MOESM4_ESM.zip › SourceData/Fig5A.csv]

	library	taxon_id	Blast_Escherichia.coli	bin_Escherichia	bin_myoviridae	mean
1	dolphyn	ivig_1166	False	False	False	0.219042273444291
2	dolphyn	ivig_1427	True	True	True	0.605807195160977
3	dolphyn	ivig_2154	False	False	False	0.273639142733996
4	dolphyn	ivig_2475	True	True	False	0.466647658085743
5	dolphyn	ivig_2643	True	True	False	0.451201264128272
6	dolphyn	ivig_2749	False	False	False	0.159041328331705
7	dolphyn	ivig_2899	False	False	False	0.161671168332728
8	dolphyn	ivig_3353	False	False	False	0.180948567683678
9	dolphyn	ivig_3679	False	False	False	-0.0591169483264503
10	dolphyn	ivig_3875	False	False	False	-0.543490620892489
11	dolphyn	ivig_4176	False	False	False	0.0703856715975812
12	dolphyn	ivig_4424	True	True	False	0.376233497311608
13	dolphyn	ivig_4427	True	True	True	0.621867181768651
14	dolphyn	ivig_464	False	False	False	-0.450989909836493
15	dolphyn	ivig_601	False	False	False	0.249975934208197
16	dolphyn	ivig_896	False	False	False	0.276468291413679
17	dolphyn	uvig_193528	False	False	False	-0.0772694543999506
18	dolphyn	uvig_205260	True	False	True	0.575759834038527
19	dolphyn	uvig_211095	False	False	False	-0.184427559585608
20	dolphyn	uvig_250342	True	False	True	0.595998220980127
21	dolphyn	uvig_267525	False	False	False	-0.1873589205835
22	dolphyn	uvig_271818	False	False	False	-0.27298440678054
23	dolphyn	uvig_272223	False	False	False	-0.0627999054642866
24	dolphyn	uvig_29025	False	False	False	0.0233891108243836
25	dolphyn	uvig_295951	False	False	False	0.0442220865998472
26	dolphyn	uvig_297199	False	False	False	0.242784083407167
27	dolphyn	uvig_315082	False	False	False	0.507392569750013
28	dolphyn	uvig_315372	True	False	True	0.563666567676845
29	dolphyn	uvig_354716	False	False	False	0.0807962622803222
30	dolphyn	uvig_354750	False	False	False	0.0459261542985791
31	dolphyn	uvig_354753	False	False	False	0.441175546448578
32	dolphyn	uvig_354790	True	False	True	0.546566430329607
33	dolphyn	uvig_354826	False	False	False	0.0961402915709468
34	dolphyn	uvig_355148	False	False	False	0.0807962622803222
35	dolphyn	uvig_355218	False	False	False	0.0807962622803222
36	dolphyn	uvig_355286	False	False	False	-0.458853263774939
37	dolphyn	uvig_355478	False	False	False	0.0638673138785405
38	dolphyn	uvig_355854	False	False	False	0.0131617472209306
39	dolphyn	uvig_355947	False	False	False	0.0131617472209306
40	dolphyn	uvig_356033	False	False	False	-0.111824910108056
41	dolphyn	uvig_356226	False	False	True	0.549669554281182
42	dolphyn	uvig_356259	False	False	False	0.120917752572631
43	dolphyn	uvig_356375	False	False	False	0.0131617472209306
44	dolphyn	uvig_356500	False	False	False	-0.209321365493954
45	dolphyn	uvig_356526	False	False	False	0.284680345362282
46	dolphyn	uvig_356750	False	False	False	0.474572382907894
47	dolphyn	uvig_356792	False	False	False	-0.0241757278150867
48	dolphyn	uvig_356912	False	False	False	0.0131617472209306
49	dolphyn	uvig_356955	False	False	False	-0.733605922394659
50	dolphyn	uvig_356969	False	False	False	0.0807962622803222
51	dolphyn	uvig_357328	True	True	True	0.555909931022973
52	dolphyn	uvig_357441	False	False	False	0.0839554585481286
53	dolphyn	uvig_357534	False	False	False	0.183970658730481
54	dolphyn	uvig_357645	False	False	False	-0.079102382362506
55	dolphyn	uvig_357814	False	False	False	0.177927821867773
56	dolphyn	uvig_357864	False	False	False	0.041865369568891
57	dolphyn	uvig_358303	False	False	False	-0.085374000899892
58	dolphyn	uvig_358476	False	False	False	0.0131617472209306
59	dolphyn	uvig_358682	False	False	False	0.052918413737774
60	dolphyn	uvig_358797	False	False	False	0.787677326491053
61	dolphyn	uvig_358852	False	False	False	0.0131617472209306
62	dolphyn	uvig_359213	True	False	True	0.332418647371458
63	dolphyn	uvig_359217	False	False	False	0.0459261542985791
64	dolphyn	uvig_359377	False	False	False	0.0131617472209306
65	dolphyn	uvig_359554	False	False	False	-0.079102382362506
66	dolphyn	uvig_359660	False	False	False	0.537552256606687
67	dolphyn	uvig_372157	False	False	False	-0.198263390570993
68	dolphyn	uvig_375837	False	False	False	-0.106869148169993
69	dolphyn	uvig_379414	True	False	True	0.434680150323837
70	dolphyn	uvig_385029	True	True	False	0.656719353199041
71	dolphyn	uvig_395307	False	False	False	0.787677326491053
72	dolphyn	uvig_395437	False	False	False	-0.207345671613905
73	dolphyn	uvig_396640	False	False	False	-0.217143625680662
74	dolphyn	uvig_396758	False	False	False	-0.439362554780896
75	dolphyn	uvig_396772	True	False	True	0.598045666487403
76	dolphyn	uvig_409788	False	False	False	0.261328402577803
77	dolphyn	uvig_418132	False	False	False	0.268596801459508
78	dolphyn	uvig_428798	True	True	False	0.334633131455533
79	dolphyn	uvig_429042	True	False	True	0.501565566399521
80	dolphyn	uvig_429694	True	False	False	0.595595284642529
81	dolphyn	uvig_453409	False	False	False	-0.139811254770177
82	dolphyn	uvig_506411	False	False	False	0.0703856715975812
83	dolphyn	uvig_533353	False	False	False	-0.0950249110889693
84	dolphyn	uvig_552393	False	False	False	-0.0716304002956254
85	dolphyn	uvig_558569	False	False	False	-0.184942112088466
86	dolphyn	uvig_577424	False	False	False	-0.198805598670589
87	dolphyn	uvig_577448	False	False	False	-0.145780353808318
88	dolphyn	uvig_578788	True	False	True	0.198798662334032
89	pepsyn	ivig_1166	False	False	False	0.753474485275378
90	pepsyn	ivig_1427	True	True	True	1.32219795538791
91	pepsyn	ivig_2154	False	False	False	0.807211419459502
92	pepsyn	ivig_2475	True	True	False	1.19881098508336
93	pepsyn	ivig_2643	True	True	False	1.17922065699642
94	pepsyn	ivig_2749	False	False	False	0.712985773028241
95	pepsyn	ivig_2899	False	False	False	0.705217165369569
96	pepsyn	ivig_3353	False	False	False	0.69587226513186
97	pepsyn	ivig_3679	False	False	False	0.352579819847788
98	pepsyn	ivig_3875	False	False	False	-0.436349974801069
99	pepsyn	ivig_402	True	True	False	0.925793624063789
100	pepsyn	ivig_4176	False	False	False	0.252344908688369
101	pepsyn	ivig_4424	True	True	False	1.09888091673035
102	pepsyn	ivig_4427	True	True	True	1.37027150260249
103	pepsyn	ivig_464	False	False	False	-0.44572733745045
104	pepsyn	ivig_601	False	False	False	0.792029007327326
105	pepsyn	ivig_896	False	False	False	0.625602369210194
106	pepsyn	uvig_158613	True	False	False	-0.145290549410043
107	pepsyn	uvig_160801	True	False	False	0.268122315597406
108	pepsyn	uvig_193528	False	False	False	0.32060587838287
109	pepsyn	uvig_205260	True	False	True	1.49377107601667
110	pepsyn	uvig_211095	False	False	False	0.337092712407406
111	pepsyn	uvig_213404	True	False	False	0.168935429269846
112	pepsyn	uvig_225655	True	False	False	0.200183934406038
113	pepsyn	uvig_250342	True	False	True	1.53154724080758
114	pepsyn	uvig_267525	False	False	False	0.00950929960386384
115	pepsyn	uvig_271818	False	False	False	0.121648064086466
116	pepsyn	uvig_272223	False	False	False	0.138506746951649
117	pepsyn	uvig_29025	False	False	False	0.336109070014451
118	pepsyn	uvig_295951	False	False	False	-0.254937954117252
119	pepsyn	uvig_297199	False	False	False	0.795848229794846
120	pepsyn	uvig_304445	True	False	False	-0.221559380104821
121	pepsyn	uvig_307260	True	False	False	-0.221559380104821
122	pepsyn	uvig_315082	False	False	False	1.27094026869987
123	pepsyn	uvig_315372	True	False	True	1.36981159855474
124	pepsyn	uvig_354716	False	False	False	0.653719897941712
125	pepsyn	uvig_354750	False	False	False	0.269185062960736
126	pepsyn	uvig_354753	False	False	False	0.809889505418695
127	pepsyn	uvig_354790	True	False	True	1.21947563011615
128	pepsyn	uvig_354826	False	False	False	0.248589532564015
129	pepsyn	uvig_355148	False	False	False	0.653719897941712
130	pepsyn	uvig_355218	False	False	False	0.653719897941712
131	pepsyn	uvig_355286	False	False	False	-0.395458259348772
132	pepsyn	uvig_355478	False	False	False	0.307256895371086
133	pepsyn	uvig_355854	False	False	False	-0.26182719825287
134	pepsyn	uvig_355947	False	False	False	-0.256307287167009
135	pepsyn	uvig_356033	False	False	False	0.121281151840847
136	pepsyn	uvig_356226	False	False	True	1.45862977680108
137	pepsyn	uvig_356259	False	False	False	-0.127611260991454
138	pepsyn	uvig_356375	False	False	False	-0.256307287167009
139	pepsyn	uvig_356500	False	False	False	-0.16611455007677
140	pepsyn	uvig_356526	False	False	False	0.230557202624111
141	pepsyn	uvig_356577	True	False	False	0.319388598794509
142	pepsyn	uvig_356750	False	False	False	1.69234445648152
143	pepsyn	uvig_356792	False	False	False	0.158736657713722
144	pepsyn	uvig_356912	False	False	False	-0.254776190473141
145	pepsyn	uvig_356955	False	False	False	-0.634465473225753
146	pepsyn	uvig_356969	False	False	False	0.653719897941712
147	pepsyn	uvig_357328	True	True	True	1.17567592314772
148	pepsyn	uvig_357441	False	False	False	0.520179581308153
149	pepsyn	uvig_357534	False	False	False	0.310085297716906
150	pepsyn	uvig_357645	False	False	False	0.272637765256916
151	pepsyn	uvig_357814	False	False	False	0.290579035928466
152	pepsyn	uvig_357864	False	False	False	0.613224818575863
153	pepsyn	uvig_358303	False	False	False	0.18398580825583
154	pepsyn	uvig_358476	False	False	False	-0.265812498399399
155	pepsyn	uvig_358682	False	False	False	0.164896429502759
156	pepsyn	uvig_358797	False	False	False	1.91288179751192
157	pepsyn	uvig_358852	False	False	False	-0.256307287167009
158	pepsyn	uvig_359155	False	False	False	-0.158075702595818
159	pepsyn	uvig_359213	True	False	True	1.13225946990272
160	pepsyn	uvig_359217	False	False	False	0.269185062960736
161	pepsyn	uvig_359377	False	False	False	-0.265812498399399
162	pepsyn	uvig_359554	False	False	False	0.272637765256916
163	pepsyn	uvig_359660	False	False	False	1.28649913383988
164	pepsyn	uvig_359760	True	False	False	0.439546982129299
165	pepsyn	uvig_361191	True	False	False	0.0116561178914193
166	pepsyn	uvig_372157	False	False	False	0.0719076094284868
167	pepsyn	uvig_375837	False	False	False	0.0457260005333337
168	pepsyn	uvig_379414	True	False	True	1.45511855466881
169	pepsyn	uvig_379702	True	False	False	0.183259739294055
170	pepsyn	uvig_385029	True	True	False	1.32879078446014
171	pepsyn	uvig_395307	False	False	False	1.90212167093277
172	pepsyn	uvig_395437	False	False	False	-0.192997950048742
173	pepsyn	uvig_396640	False	False	False	-0.147616076746082
174	pepsyn	uvig_396758	False	False	False	-0.30547660353088
175	pepsyn	uvig_396772	True	False	True	1.56339383829067
176	pepsyn	uvig_409788	False	False	False	0.71600321860488
177	pepsyn	uvig_418132	False	False	False	0.890768392994145
178	pepsyn	uvig_428798	True	True	False	0.862313041059388
179	pepsyn	uvig_429042	True	False	True	1.22607531680185
180	pepsyn	uvig_429694	True	False	False	1.10350641836403
181	pepsyn	uvig_430938	True	False	False	-0.0408945623132863
182	pepsyn	uvig_449019	False	False	False	0.46297118676602
183	pepsyn	uvig_453409	False	False	False	0.152382995667833
184	pepsyn	uvig_453526	False	False	False	-0.225860517106394
185	pepsyn	uvig_505586	False	False	False	-0.218283035103991
186	pepsyn	uvig_506411	False	False	False	0.241824794878454
187	pepsyn	uvig_509342	False	False	False	-0.294957990953656
188	pepsyn	uvig_512665	True	False	False	0.211053513421938
189	pepsyn	uvig_525990	False	False	False	-0.285129712035444
190	pepsyn	uvig_529959	False	False	False	-0.0764193590179258
191	pepsyn	uvig_533353	False	False	False	0.28787500913815
192	pepsyn	uvig_535970	True	False	False	-0.0408945623132863
193	pepsyn	uvig_542782	False	False	False	-0.505575442504646
194	pepsyn	uvig_552393	False	False	False	0.334236707860242
195	pepsyn	uvig_558569	False	False	False	0.061279556901835
196	pepsyn	uvig_577424	False	False	False	-0.105478376037601
197	pepsyn	uvig_577448	False	False	False	-0.149177623923239
198	pepsyn	uvig_578696	True	False	False	0.457394317172038
199	pepsyn	uvig_578788	True	False	True	1.16431489989182
200	pepsyn	uvig_80910	True	False	False	0.133388942436124
