# Supplementary material for: Efficient encoding of large antigenic spaces by epitope prioritization with Dolphyn
Source: Nat Commun. 2024 Feb 21;15:1577. doi: 10.1038/s41467-024-45601-8 (PMC10881494; doi:10.1038/s41467-024-45601-8)
Supplement: Supplementary file 4 — Source Data [file 41467_2024_45601_MOESM4_ESM.zip › SourceData/Fig5B.csv]

	taxon_id	NorthAmcaFreq	library	samples_reactive	total_peps
1	ivig_1166	136	dolphyn	0	258
2	ivig_1166	136	pepsyn	21	1145
3	ivig_1427	456	dolphyn	6	84
4	ivig_1427	456	pepsyn	37	410
5	ivig_2154	76	dolphyn	0	242
6	ivig_2154	76	pepsyn	21	1078
7	ivig_2475	73	dolphyn	0	77
8	ivig_2475	73	pepsyn	33	341
9	ivig_2643	75	dolphyn	0	79
10	ivig_2643	75	pepsyn	32	353
11	ivig_2749	170	dolphyn	0	253
12	ivig_2749	170	pepsyn	18	1107
13	ivig_2899	173	dolphyn	0	256
14	ivig_2899	173	pepsyn	18	1119
15	ivig_3353	82	dolphyn	0	278
16	ivig_3353	82	pepsyn	17	1228
17	ivig_3679	108	dolphyn	0	92
18	ivig_3679	108	pepsyn	0	442
19	ivig_3875	80	dolphyn	0	66
20	ivig_3875	80	pepsyn	0	263
21	ivig_4176	53	dolphyn	0	127
22	ivig_4176	53	pepsyn	0	530
23	ivig_4424	139	dolphyn	2	88
24	ivig_4424	139	pepsyn	30	450
25	ivig_4427	71	dolphyn	6	63
26	ivig_4427	71	pepsyn	37	323
27	ivig_464	64	dolphyn	0	72
28	ivig_464	64	pepsyn	0	311
29	ivig_601	130	dolphyn	0	248
30	ivig_601	130	pepsyn	21	1103
31	ivig_896	87	dolphyn	0	351
32	ivig_896	87	pepsyn	14	1563
33	uvig_193528	113	dolphyn	0	92
34	uvig_193528	113	pepsyn	0	443
35	uvig_205260	490	dolphyn	6	145
36	uvig_205260	490	pepsyn	38	687
37	uvig_211095	95	dolphyn	0	91
38	uvig_211095	95	pepsyn	0	437
39	uvig_250342	497	dolphyn	5	153
40	uvig_250342	497	pepsyn	38	744
41	uvig_267525	72	dolphyn	0	102
42	uvig_267525	72	pepsyn	0	453
43	uvig_271818	75	dolphyn	0	146
44	uvig_271818	75	pepsyn	0	668
45	uvig_272223	73	dolphyn	0	130
46	uvig_272223	73	pepsyn	0	603
47	uvig_29025	61	dolphyn	0	99
48	uvig_29025	61	pepsyn	0	474
49	uvig_295951	115	dolphyn	0	72
50	uvig_295951	115	pepsyn	0	323
51	uvig_297199	75	dolphyn	0	250
52	uvig_297199	75	pepsyn	21	1111
53	uvig_315082	52	dolphyn	2	126
54	uvig_315082	52	pepsyn	34	567
55	uvig_315372	110	dolphyn	6	76
56	uvig_315372	110	pepsyn	37	382
57	uvig_354716	57	dolphyn	0	77
58	uvig_354716	57	pepsyn	11	366
59	uvig_354750	120	dolphyn	0	68
60	uvig_354750	120	pepsyn	0	306
61	uvig_354753	66	dolphyn	4	77
62	uvig_354753	66	pepsyn	18	311
63	uvig_354790	72	dolphyn	3	174
64	uvig_354790	72	pepsyn	33	822
65	uvig_354826	176	dolphyn	0	106
66	uvig_354826	176	pepsyn	0	471
67	uvig_355148	56	dolphyn	0	77
68	uvig_355148	56	pepsyn	11	366
69	uvig_355218	56	dolphyn	0	77
70	uvig_355218	56	pepsyn	11	366
71	uvig_355286	62	dolphyn	0	208
72	uvig_355286	62	pepsyn	0	957
73	uvig_355478	303	dolphyn	0	93
74	uvig_355478	303	pepsyn	0	359
75	uvig_355854	138	dolphyn	0	98
76	uvig_355854	138	pepsyn	0	453
77	uvig_355947	133	dolphyn	0	98
78	uvig_355947	133	pepsyn	0	454
79	uvig_356033	57	dolphyn	0	109
80	uvig_356033	57	pepsyn	0	523
81	uvig_356226	66	dolphyn	5	94
82	uvig_356226	66	pepsyn	36	442
83	uvig_356259	78	dolphyn	0	143
84	uvig_356259	78	pepsyn	0	666
85	uvig_356375	136	dolphyn	0	98
86	uvig_356375	136	pepsyn	0	454
87	uvig_356500	63	dolphyn	0	128
88	uvig_356500	63	pepsyn	0	536
89	uvig_356526	65	dolphyn	1	86
90	uvig_356526	65	pepsyn	0	339
91	uvig_356750	67	dolphyn	1	73
92	uvig_356750	67	pepsyn	44	329
93	uvig_356792	80	dolphyn	0	149
94	uvig_356792	80	pepsyn	0	628
95	uvig_356912	127	dolphyn	0	98
96	uvig_356912	127	pepsyn	0	454
97	uvig_356955	81	dolphyn	0	211
98	uvig_356955	81	pepsyn	0	902
99	uvig_356969	54	dolphyn	0	77
100	uvig_356969	54	pepsyn	11	366
101	uvig_357328	621	dolphyn	6	74
102	uvig_357328	621	pepsyn	32	370
103	uvig_357441	174	dolphyn	0	170
104	uvig_357441	174	pepsyn	5	748
105	uvig_357534	183	dolphyn	0	171
106	uvig_357534	183	pepsyn	1	695
107	uvig_357645	54	dolphyn	0	56
108	uvig_357645	54	pepsyn	1	259
109	uvig_357814	178	dolphyn	0	166
110	uvig_357814	178	pepsyn	1	682
111	uvig_357864	56	dolphyn	0	186
112	uvig_357864	56	pepsyn	9	765
113	uvig_358303	53	dolphyn	0	105
114	uvig_358303	53	pepsyn	0	492
115	uvig_358476	135	dolphyn	0	98
116	uvig_358476	135	pepsyn	0	454
117	uvig_358682	51	dolphyn	0	85
118	uvig_358682	51	pepsyn	0	371
119	uvig_358797	88	dolphyn	14	116
120	uvig_358797	88	pepsyn	45	536
121	uvig_358852	124	dolphyn	0	98
122	uvig_358852	124	pepsyn	0	454
123	uvig_359213	62	dolphyn	1	73
124	uvig_359213	62	pepsyn	31	380
125	uvig_359217	117	dolphyn	0	68
126	uvig_359217	117	pepsyn	0	306
127	uvig_359377	127	dolphyn	0	98
128	uvig_359377	127	pepsyn	0	454
129	uvig_359554	55	dolphyn	0	56
130	uvig_359554	55	pepsyn	1	259
131	uvig_359660	58	dolphyn	6	81
132	uvig_359660	58	pepsyn	38	370
133	uvig_372157	72	dolphyn	0	125
134	uvig_372157	72	pepsyn	0	509
135	uvig_375837	171	dolphyn	0	72
136	uvig_375837	171	pepsyn	0	304
137	uvig_379414	55	dolphyn	0	62
138	uvig_379414	55	pepsyn	38	316
139	uvig_385029	618	dolphyn	8	189
140	uvig_385029	618	pepsyn	36	878
141	uvig_395307	53	dolphyn	14	116
142	uvig_395307	53	pepsyn	45	534
143	uvig_395437	159	dolphyn	0	131
144	uvig_395437	159	pepsyn	0	538
145	uvig_396640	62	dolphyn	0	133
146	uvig_396640	62	pepsyn	0	513
147	uvig_396758	54	dolphyn	0	56
148	uvig_396758	54	pepsyn	0	200
149	uvig_396772	508	dolphyn	4	159
150	uvig_396772	508	pepsyn	38	769
151	uvig_409788	163	dolphyn	0	249
152	uvig_409788	163	pepsyn	20	1129
153	uvig_418132	61	dolphyn	0	130
154	uvig_418132	61	pepsyn	20	509
155	uvig_428798	71	dolphyn	0	204
156	uvig_428798	71	pepsyn	20	937
157	uvig_429042	83	dolphyn	4	76
158	uvig_429042	83	pepsyn	30	401
159	uvig_429694	281	dolphyn	6	87
160	uvig_429694	281	pepsyn	30	398
161	uvig_453409	69	dolphyn	0	140
162	uvig_453409	69	pepsyn	0	635
163	uvig_506411	59	dolphyn	0	127
164	uvig_506411	59	pepsyn	0	529
165	uvig_533353	97	dolphyn	0	93
166	uvig_533353	97	pepsyn	0	450
167	uvig_552393	108	dolphyn	0	91
168	uvig_552393	108	pepsyn	0	444
169	uvig_558569	62	dolphyn	0	94
170	uvig_558569	62	pepsyn	0	408
171	uvig_577424	68	dolphyn	0	98
172	uvig_577424	68	pepsyn	0	387
173	uvig_577448	61	dolphyn	0	95
174	uvig_577448	61	pepsyn	0	369
175	uvig_578788	88	dolphyn	0	84
176	uvig_578788	88	pepsyn	32	391
