# Supplementary material for: Efficient encoding of large antigenic spaces by epitope prioritization with Dolphyn
Source: Nat Commun. 2024 Feb 21;15:1577. doi: 10.1038/s41467-024-45601-8 (PMC10881494; doi:10.1038/s41467-024-45601-8)
Supplement: Supplementary file 4 — Source Data [file 41467_2024_45601_MOESM4_ESM.zip › SourceData/Fig5C.csv]

	taxon_id	pro_id	pro_id_representative	sample	library	pep_bin_sum	pep_bin_n
1	uvig_356226	uvig_356226_138	uvig_356226_63	S3.0693.01X195	pepsyn	1	24
2	uvig_356226	uvig_356226_138	uvig_356226_63	S3.0153.01X194	pepsyn	2	24
3	uvig_356226	uvig_356226_138	uvig_356226_63	SO.0491.01X194	pepsyn	0	24
4	uvig_356226	uvig_356226_138	uvig_356226_63	S3.0693.01.2X194	pepsyn	0	24
5	uvig_356226	uvig_356226_138	uvig_356226_63	S3.0701.01.2X194	pepsyn	0	24
6	uvig_356226	uvig_356226_125	uvig_356226_50	S3.0693.01X195	pepsyn	0	18
7	uvig_356226	uvig_356226_125	uvig_356226_50	S3.0153.01X194	pepsyn	0	18
8	uvig_356226	uvig_356226_125	uvig_356226_50	SO.0491.01X194	pepsyn	0	18
9	uvig_356226	uvig_356226_125	uvig_356226_50	S3.0693.01.2X194	pepsyn	0	18
10	uvig_356226	uvig_356226_125	uvig_356226_50	S3.0701.01.2X194	pepsyn	0	18
11	uvig_356226	uvig_356226_135	uvig_356226_60	S3.0693.01X195	pepsyn	0	18
12	uvig_356226	uvig_356226_135	uvig_356226_60	S3.0153.01X194	pepsyn	0	18
13	uvig_356226	uvig_356226_135	uvig_356226_60	SO.0491.01X194	pepsyn	0	18
14	uvig_356226	uvig_356226_135	uvig_356226_60	S3.0693.01.2X194	pepsyn	0	18
15	uvig_356226	uvig_356226_135	uvig_356226_60	S3.0701.01.2X194	pepsyn	0	18
16	uvig_356226	uvig_356226_124	uvig_356226_49	S3.0693.01X195	pepsyn	0	16
17	uvig_356226	uvig_356226_124	uvig_356226_49	S3.0153.01X194	pepsyn	0	16
18	uvig_356226	uvig_356226_124	uvig_356226_49	SO.0491.01X194	pepsyn	0	16
19	uvig_356226	uvig_356226_124	uvig_356226_49	S3.0693.01.2X194	pepsyn	0	16
20	uvig_356226	uvig_356226_124	uvig_356226_49	S3.0701.01.2X194	pepsyn	0	16
21	uvig_356226	uvig_356226_127	uvig_356226_52	S3.0693.01X195	pepsyn	2	16
22	uvig_356226	uvig_356226_127	uvig_356226_52	S3.0153.01X194	pepsyn	0	16
23	uvig_356226	uvig_356226_127	uvig_356226_52	SO.0491.01X194	pepsyn	1	16
24	uvig_356226	uvig_356226_127	uvig_356226_52	S3.0693.01.2X194	pepsyn	2	16
25	uvig_356226	uvig_356226_127	uvig_356226_52	S3.0701.01.2X194	pepsyn	0	16
26	uvig_356226	uvig_356226_11	uvig_356226_11	S3.0693.01X195	pepsyn	0	14
27	uvig_356226	uvig_356226_11	uvig_356226_11	S3.0153.01X194	pepsyn	3	14
28	uvig_356226	uvig_356226_11	uvig_356226_11	SO.0491.01X194	pepsyn	0	14
29	uvig_356226	uvig_356226_11	uvig_356226_11	S3.0693.01.2X194	pepsyn	0	14
30	uvig_356226	uvig_356226_11	uvig_356226_11	S3.0701.01.2X194	pepsyn	0	14
31	uvig_356226	uvig_356226_144	uvig_356226_69	S3.0693.01X195	pepsyn	0	14
32	uvig_356226	uvig_356226_144	uvig_356226_69	S3.0153.01X194	pepsyn	0	14
33	uvig_356226	uvig_356226_144	uvig_356226_69	SO.0491.01X194	pepsyn	0	14
34	uvig_356226	uvig_356226_144	uvig_356226_69	S3.0693.01.2X194	pepsyn	0	14
35	uvig_356226	uvig_356226_144	uvig_356226_69	S3.0701.01.2X194	pepsyn	0	14
36	uvig_356226	uvig_356226_78	uvig_356226_78	S3.0693.01X195	pepsyn	1	14
37	uvig_356226	uvig_356226_78	uvig_356226_78	S3.0153.01X194	pepsyn	2	14
38	uvig_356226	uvig_356226_78	uvig_356226_78	SO.0491.01X194	pepsyn	0	14
39	uvig_356226	uvig_356226_78	uvig_356226_78	S3.0693.01.2X194	pepsyn	0	14
40	uvig_356226	uvig_356226_78	uvig_356226_78	S3.0701.01.2X194	pepsyn	0	14
41	uvig_356226	uvig_356226_1	uvig_356226_1	S3.0693.01X195	pepsyn	0	12
42	uvig_356226	uvig_356226_1	uvig_356226_1	S3.0153.01X194	pepsyn	0	12
43	uvig_356226	uvig_356226_1	uvig_356226_1	SO.0491.01X194	pepsyn	0	12
44	uvig_356226	uvig_356226_1	uvig_356226_1	S3.0693.01.2X194	pepsyn	2	12
45	uvig_356226	uvig_356226_1	uvig_356226_1	S3.0701.01.2X194	pepsyn	0	12
46	uvig_356226	uvig_356226_129	uvig_356226_54	S3.0693.01X195	pepsyn	0	12
47	uvig_356226	uvig_356226_129	uvig_356226_54	S3.0153.01X194	pepsyn	0	12
48	uvig_356226	uvig_356226_129	uvig_356226_54	SO.0491.01X194	pepsyn	0	12
49	uvig_356226	uvig_356226_129	uvig_356226_54	S3.0693.01.2X194	pepsyn	1	12
50	uvig_356226	uvig_356226_129	uvig_356226_54	S3.0701.01.2X194	pepsyn	0	12
51	uvig_356226	uvig_356226_146	uvig_356226_71	S3.0693.01X195	pepsyn	0	12
52	uvig_356226	uvig_356226_146	uvig_356226_71	S3.0153.01X194	pepsyn	2	12
53	uvig_356226	uvig_356226_146	uvig_356226_71	SO.0491.01X194	pepsyn	1	12
54	uvig_356226	uvig_356226_146	uvig_356226_71	S3.0693.01.2X194	pepsyn	0	12
55	uvig_356226	uvig_356226_146	uvig_356226_71	S3.0701.01.2X194	pepsyn	0	12
56	uvig_356226	uvig_356226_24	uvig_356226_24	S3.0693.01X195	pepsyn	0	12
57	uvig_356226	uvig_356226_24	uvig_356226_24	S3.0153.01X194	pepsyn	1	12
58	uvig_356226	uvig_356226_24	uvig_356226_24	SO.0491.01X194	pepsyn	0	12
59	uvig_356226	uvig_356226_24	uvig_356226_24	S3.0693.01.2X194	pepsyn	0	12
60	uvig_356226	uvig_356226_24	uvig_356226_24	S3.0701.01.2X194	pepsyn	0	12
61	uvig_356226	uvig_356226_113	uvig_356226_38	S3.0693.01X195	pepsyn	0	10
62	uvig_356226	uvig_356226_113	uvig_356226_38	S3.0153.01X194	pepsyn	1	10
63	uvig_356226	uvig_356226_113	uvig_356226_38	SO.0491.01X194	pepsyn	0	10
64	uvig_356226	uvig_356226_113	uvig_356226_38	S3.0693.01.2X194	pepsyn	0	10
65	uvig_356226	uvig_356226_113	uvig_356226_38	S3.0701.01.2X194	pepsyn	0	10
66	uvig_356226	uvig_356226_126	uvig_356226_51	S3.0693.01X195	pepsyn	2	10
67	uvig_356226	uvig_356226_126	uvig_356226_51	S3.0153.01X194	pepsyn	0	10
68	uvig_356226	uvig_356226_126	uvig_356226_51	SO.0491.01X194	pepsyn	0	10
69	uvig_356226	uvig_356226_126	uvig_356226_51	S3.0693.01.2X194	pepsyn	1	10
70	uvig_356226	uvig_356226_126	uvig_356226_51	S3.0701.01.2X194	pepsyn	1	10
71	uvig_356226	uvig_356226_141	uvig_356226_66	S3.0693.01X195	pepsyn	1	10
72	uvig_356226	uvig_356226_141	uvig_356226_66	S3.0153.01X194	pepsyn	0	10
73	uvig_356226	uvig_356226_141	uvig_356226_66	SO.0491.01X194	pepsyn	0	10
74	uvig_356226	uvig_356226_141	uvig_356226_66	S3.0693.01.2X194	pepsyn	0	10
75	uvig_356226	uvig_356226_141	uvig_356226_66	S3.0701.01.2X194	pepsyn	0	10
76	uvig_356226	uvig_356226_147	uvig_356226_72	S3.0693.01X195	pepsyn	2	10
77	uvig_356226	uvig_356226_147	uvig_356226_72	S3.0153.01X194	pepsyn	0	10
78	uvig_356226	uvig_356226_147	uvig_356226_72	SO.0491.01X194	pepsyn	0	10
79	uvig_356226	uvig_356226_147	uvig_356226_72	S3.0693.01.2X194	pepsyn	2	10
80	uvig_356226	uvig_356226_147	uvig_356226_72	S3.0701.01.2X194	pepsyn	0	10
81	uvig_356226	uvig_356226_149	uvig_356226_74	S3.0693.01X195	pepsyn	0	10
82	uvig_356226	uvig_356226_149	uvig_356226_74	S3.0153.01X194	pepsyn	2	10
83	uvig_356226	uvig_356226_149	uvig_356226_74	SO.0491.01X194	pepsyn	0	10
84	uvig_356226	uvig_356226_149	uvig_356226_74	S3.0693.01.2X194	pepsyn	0	10
85	uvig_356226	uvig_356226_149	uvig_356226_74	S3.0701.01.2X194	pepsyn	0	10
86	uvig_356226	uvig_356226_16	uvig_385029_13	S3.0693.01X195	pepsyn	0	10
87	uvig_356226	uvig_356226_16	uvig_385029_13	S3.0153.01X194	pepsyn	0	10
88	uvig_356226	uvig_356226_16	uvig_385029_13	SO.0491.01X194	pepsyn	0	10
89	uvig_356226	uvig_356226_16	uvig_385029_13	S3.0693.01.2X194	pepsyn	0	10
90	uvig_356226	uvig_356226_16	uvig_385029_13	S3.0701.01.2X194	pepsyn	0	10
91	uvig_356226	uvig_356226_20	uvig_356226_20	S3.0693.01X195	pepsyn	0	10
92	uvig_356226	uvig_356226_20	uvig_356226_20	S3.0153.01X194	pepsyn	0	10
93	uvig_356226	uvig_356226_20	uvig_356226_20	SO.0491.01X194	pepsyn	0	10
94	uvig_356226	uvig_356226_20	uvig_356226_20	S3.0693.01.2X194	pepsyn	0	10
95	uvig_356226	uvig_356226_20	uvig_356226_20	S3.0701.01.2X194	pepsyn	0	10
96	uvig_356226	uvig_356226_112	uvig_356226_37	S3.0693.01X195	pepsyn	0	8
97	uvig_356226	uvig_356226_112	uvig_356226_37	S3.0153.01X194	pepsyn	0	8
98	uvig_356226	uvig_356226_112	uvig_356226_37	SO.0491.01X194	pepsyn	0	8
99	uvig_356226	uvig_356226_112	uvig_356226_37	S3.0693.01.2X194	pepsyn	0	8
100	uvig_356226	uvig_356226_112	uvig_356226_37	S3.0701.01.2X194	pepsyn	0	8
101	uvig_356226	uvig_356226_114	uvig_356226_39	S3.0693.01X195	pepsyn	0	8
102	uvig_356226	uvig_356226_114	uvig_356226_39	S3.0153.01X194	pepsyn	1	8
103	uvig_356226	uvig_356226_114	uvig_356226_39	SO.0491.01X194	pepsyn	0	8
104	uvig_356226	uvig_356226_114	uvig_356226_39	S3.0693.01.2X194	pepsyn	0	8
105	uvig_356226	uvig_356226_114	uvig_356226_39	S3.0701.01.2X194	pepsyn	1	8
106	uvig_356226	uvig_356226_142	uvig_356226_67	S3.0693.01X195	pepsyn	0	8
107	uvig_356226	uvig_356226_142	uvig_356226_67	S3.0153.01X194	pepsyn	1	8
108	uvig_356226	uvig_356226_142	uvig_356226_67	SO.0491.01X194	pepsyn	1	8
109	uvig_356226	uvig_356226_142	uvig_356226_67	S3.0693.01.2X194	pepsyn	0	8
110	uvig_356226	uvig_356226_142	uvig_356226_67	S3.0701.01.2X194	pepsyn	0	8
111	uvig_356226	uvig_356226_2	uvig_356226_2	S3.0693.01X195	pepsyn	2	8
112	uvig_356226	uvig_356226_2	uvig_356226_2	S3.0153.01X194	pepsyn	1	8
113	uvig_356226	uvig_356226_2	uvig_356226_2	SO.0491.01X194	pepsyn	1	8
114	uvig_356226	uvig_356226_2	uvig_356226_2	S3.0693.01.2X194	pepsyn	1	8
115	uvig_356226	uvig_356226_2	uvig_356226_2	S3.0701.01.2X194	pepsyn	0	8
116	uvig_356226	uvig_356226_84	uvig_428798_109	S3.0693.01X195	pepsyn	0	8
117	uvig_356226	uvig_356226_84	uvig_428798_109	S3.0153.01X194	pepsyn	0	8
118	uvig_356226	uvig_356226_84	uvig_428798_109	SO.0491.01X194	pepsyn	0	8
119	uvig_356226	uvig_356226_84	uvig_428798_109	S3.0693.01.2X194	pepsyn	0	8
120	uvig_356226	uvig_356226_84	uvig_428798_109	S3.0701.01.2X194	pepsyn	0	8
121	uvig_356226	uvig_356226_102	uvig_356226_27	S3.0693.01X195	pepsyn	0	7
122	uvig_356226	uvig_356226_102	uvig_356226_27	S3.0153.01X194	pepsyn	1	7
123	uvig_356226	uvig_356226_102	uvig_356226_27	SO.0491.01X194	pepsyn	0	7
124	uvig_356226	uvig_356226_102	uvig_356226_27	S3.0693.01.2X194	pepsyn	0	7
125	uvig_356226	uvig_356226_102	uvig_356226_27	S3.0701.01.2X194	pepsyn	0	7
126	uvig_356226	uvig_356226_101	uvig_356226_26	S3.0693.01X195	pepsyn	0	6
127	uvig_356226	uvig_356226_101	uvig_356226_26	S3.0153.01X194	pepsyn	0	6
128	uvig_356226	uvig_356226_101	uvig_356226_26	SO.0491.01X194	pepsyn	0	6
129	uvig_356226	uvig_356226_101	uvig_356226_26	S3.0693.01.2X194	pepsyn	0	6
130	uvig_356226	uvig_356226_101	uvig_356226_26	S3.0701.01.2X194	pepsyn	0	6
131	uvig_356226	uvig_356226_123	uvig_356226_48	S3.0693.01X195	pepsyn	0	6
132	uvig_356226	uvig_356226_123	uvig_356226_48	S3.0153.01X194	pepsyn	0	6
133	uvig_356226	uvig_356226_123	uvig_356226_48	SO.0491.01X194	pepsyn	0	6
134	uvig_356226	uvig_356226_123	uvig_356226_48	S3.0693.01.2X194	pepsyn	0	6
135	uvig_356226	uvig_356226_123	uvig_356226_48	S3.0701.01.2X194	pepsyn	1	6
136	uvig_356226	uvig_356226_128	uvig_356226_53	S3.0693.01X195	pepsyn	0	6
137	uvig_356226	uvig_356226_128	uvig_356226_53	S3.0153.01X194	pepsyn	0	6
138	uvig_356226	uvig_356226_128	uvig_356226_53	SO.0491.01X194	pepsyn	0	6
139	uvig_356226	uvig_356226_128	uvig_356226_53	S3.0693.01.2X194	pepsyn	0	6
140	uvig_356226	uvig_356226_128	uvig_356226_53	S3.0701.01.2X194	pepsyn	0	6
141	uvig_356226	uvig_356226_132	uvig_356226_57	S3.0693.01X195	pepsyn	0	6
142	uvig_356226	uvig_356226_132	uvig_356226_57	S3.0153.01X194	pepsyn	0	6
143	uvig_356226	uvig_356226_132	uvig_356226_57	SO.0491.01X194	pepsyn	0	6
144	uvig_356226	uvig_356226_132	uvig_356226_57	S3.0693.01.2X194	pepsyn	1	6
145	uvig_356226	uvig_356226_132	uvig_356226_57	S3.0701.01.2X194	pepsyn	0	6
146	uvig_356226	uvig_356226_134	uvig_356226_59	S3.0693.01X195	pepsyn	0	6
147	uvig_356226	uvig_356226_134	uvig_356226_59	S3.0153.01X194	pepsyn	0	6
148	uvig_356226	uvig_356226_134	uvig_356226_59	SO.0491.01X194	pepsyn	0	6
149	uvig_356226	uvig_356226_134	uvig_356226_59	S3.0693.01.2X194	pepsyn	0	6
150	uvig_356226	uvig_356226_134	uvig_356226_59	S3.0701.01.2X194	pepsyn	0	6
151	uvig_356226	uvig_356226_139	uvig_356226_64	S3.0693.01X195	pepsyn	0	6
152	uvig_356226	uvig_356226_139	uvig_356226_64	S3.0153.01X194	pepsyn	1	6
153	uvig_356226	uvig_356226_139	uvig_356226_64	SO.0491.01X194	pepsyn	0	6
154	uvig_356226	uvig_356226_139	uvig_356226_64	S3.0693.01.2X194	pepsyn	0	6
155	uvig_356226	uvig_356226_139	uvig_356226_64	S3.0701.01.2X194	pepsyn	0	6
156	uvig_356226	uvig_356226_145	uvig_356226_70	S3.0693.01X195	pepsyn	0	6
157	uvig_356226	uvig_356226_145	uvig_356226_70	S3.0153.01X194	pepsyn	0	6
158	uvig_356226	uvig_356226_145	uvig_356226_70	SO.0491.01X194	pepsyn	0	6
159	uvig_356226	uvig_356226_145	uvig_356226_70	S3.0693.01.2X194	pepsyn	0	6
160	uvig_356226	uvig_356226_145	uvig_356226_70	S3.0701.01.2X194	pepsyn	0	6
161	uvig_356226	uvig_356226_150	uvig_356226_150	S3.0693.01X195	pepsyn	0	6
162	uvig_356226	uvig_356226_150	uvig_356226_150	S3.0153.01X194	pepsyn	0	6
163	uvig_356226	uvig_356226_150	uvig_356226_150	SO.0491.01X194	pepsyn	0	6
164	uvig_356226	uvig_356226_150	uvig_356226_150	S3.0693.01.2X194	pepsyn	0	6
165	uvig_356226	uvig_356226_150	uvig_356226_150	S3.0701.01.2X194	pepsyn	0	6
166	uvig_356226	uvig_356226_4	uvig_356226_4	S3.0693.01X195	pepsyn	0	6
167	uvig_356226	uvig_356226_4	uvig_356226_4	S3.0153.01X194	pepsyn	0	6
168	uvig_356226	uvig_356226_4	uvig_356226_4	SO.0491.01X194	pepsyn	0	6
169	uvig_356226	uvig_356226_4	uvig_356226_4	S3.0693.01.2X194	pepsyn	0	6
170	uvig_356226	uvig_356226_4	uvig_356226_4	S3.0701.01.2X194	pepsyn	0	6
171	uvig_356226	uvig_356226_124	uvig_356226_49	S3.0693.01X195	dolphyn	0	5
172	uvig_356226	uvig_356226_124	uvig_356226_49	S3.0153.01X194	dolphyn	0	5
173	uvig_356226	uvig_356226_124	uvig_356226_49	SO.0491.01X194	dolphyn	0	5
174	uvig_356226	uvig_356226_124	uvig_356226_49	S3.0693.01.2X194	dolphyn	0	5
175	uvig_356226	uvig_356226_124	uvig_356226_49	S3.0701.01.2X194	dolphyn	0	5
176	uvig_356226	uvig_356226_125	uvig_356226_50	S3.0693.01X195	dolphyn	0	5
177	uvig_356226	uvig_356226_125	uvig_356226_50	S3.0153.01X194	dolphyn	2	5
178	uvig_356226	uvig_356226_125	uvig_356226_50	SO.0491.01X194	dolphyn	0	5
179	uvig_356226	uvig_356226_125	uvig_356226_50	S3.0693.01.2X194	dolphyn	0	5
180	uvig_356226	uvig_356226_125	uvig_356226_50	S3.0701.01.2X194	dolphyn	0	5
181	uvig_356226	uvig_356226_138	uvig_356226_63	S3.0693.01X195	dolphyn	1	5
182	uvig_356226	uvig_356226_138	uvig_356226_63	S3.0153.01X194	dolphyn	0	5
183	uvig_356226	uvig_356226_138	uvig_356226_63	SO.0491.01X194	dolphyn	0	5
184	uvig_356226	uvig_356226_138	uvig_356226_63	S3.0693.01.2X194	dolphyn	0	5
185	uvig_356226	uvig_356226_138	uvig_356226_63	S3.0701.01.2X194	dolphyn	0	5
186	uvig_356226	uvig_356226_14	uvig_356226_14	S3.0693.01X195	pepsyn	0	5
187	uvig_356226	uvig_356226_14	uvig_356226_14	S3.0153.01X194	pepsyn	0	5
188	uvig_356226	uvig_356226_14	uvig_356226_14	SO.0491.01X194	pepsyn	0	5
189	uvig_356226	uvig_356226_14	uvig_356226_14	S3.0693.01.2X194	pepsyn	0	5
190	uvig_356226	uvig_356226_14	uvig_356226_14	S3.0701.01.2X194	pepsyn	0	5
191	uvig_356226	uvig_356226_10	uvig_356226_10	S3.0693.01X195	pepsyn	0	4
192	uvig_356226	uvig_356226_10	uvig_356226_10	S3.0153.01X194	pepsyn	0	4
193	uvig_356226	uvig_356226_10	uvig_356226_10	SO.0491.01X194	pepsyn	0	4
194	uvig_356226	uvig_356226_10	uvig_356226_10	S3.0693.01.2X194	pepsyn	0	4
195	uvig_356226	uvig_356226_10	uvig_356226_10	S3.0701.01.2X194	pepsyn	0	4
196	uvig_356226	uvig_356226_100	uvig_356226_25	S3.0693.01X195	pepsyn	0	4
197	uvig_356226	uvig_356226_100	uvig_356226_25	S3.0153.01X194	pepsyn	0	4
198	uvig_356226	uvig_356226_100	uvig_356226_25	SO.0491.01X194	pepsyn	0	4
199	uvig_356226	uvig_356226_100	uvig_356226_25	S3.0693.01.2X194	pepsyn	0	4
200	uvig_356226	uvig_356226_100	uvig_356226_25	S3.0701.01.2X194	pepsyn	0	4
201	uvig_356226	uvig_356226_11	uvig_356226_11	S3.0693.01X195	dolphyn	0	4
202	uvig_356226	uvig_356226_11	uvig_356226_11	S3.0153.01X194	dolphyn	0	4
203	uvig_356226	uvig_356226_11	uvig_356226_11	SO.0491.01X194	dolphyn	0	4
204	uvig_356226	uvig_356226_11	uvig_356226_11	S3.0693.01.2X194	dolphyn	0	4
205	uvig_356226	uvig_356226_11	uvig_356226_11	S3.0701.01.2X194	dolphyn	0	4
206	uvig_356226	uvig_356226_119	uvig_357864_36	S3.0693.01X195	pepsyn	0	4
207	uvig_356226	uvig_356226_119	uvig_357864_36	S3.0153.01X194	pepsyn	0	4
208	uvig_356226	uvig_356226_119	uvig_357864_36	SO.0491.01X194	pepsyn	0	4
209	uvig_356226	uvig_356226_119	uvig_357864_36	S3.0693.01.2X194	pepsyn	0	4
210	uvig_356226	uvig_356226_119	uvig_357864_36	S3.0701.01.2X194	pepsyn	0	4
211	uvig_356226	uvig_356226_120	uvig_356226_45	S3.0693.01X195	pepsyn	1	4
212	uvig_356226	uvig_356226_120	uvig_356226_45	S3.0153.01X194	pepsyn	0	4
213	uvig_356226	uvig_356226_120	uvig_356226_45	SO.0491.01X194	pepsyn	0	4
214	uvig_356226	uvig_356226_120	uvig_356226_45	S3.0693.01.2X194	pepsyn	0	4
215	uvig_356226	uvig_356226_120	uvig_356226_45	S3.0701.01.2X194	pepsyn	0	4
216	uvig_356226	uvig_356226_122	uvig_356226_47	S3.0693.01X195	pepsyn	0	4
217	uvig_356226	uvig_356226_122	uvig_356226_47	S3.0153.01X194	pepsyn	0	4
218	uvig_356226	uvig_356226_122	uvig_356226_47	SO.0491.01X194	pepsyn	1	4
219	uvig_356226	uvig_356226_122	uvig_356226_47	S3.0693.01.2X194	pepsyn	0	4
220	uvig_356226	uvig_356226_122	uvig_356226_47	S3.0701.01.2X194	pepsyn	0	4
221	uvig_356226	uvig_356226_127	uvig_356226_52	S3.0693.01X195	dolphyn	0	4
222	uvig_356226	uvig_356226_127	uvig_356226_52	S3.0153.01X194	dolphyn	1	4
223	uvig_356226	uvig_356226_127	uvig_356226_52	SO.0491.01X194	dolphyn	0	4
224	uvig_356226	uvig_356226_127	uvig_356226_52	S3.0693.01.2X194	dolphyn	0	4
225	uvig_356226	uvig_356226_127	uvig_356226_52	S3.0701.01.2X194	dolphyn	0	4
226	uvig_356226	uvig_356226_130	uvig_356226_55	S3.0693.01X195	pepsyn	0	4
227	uvig_356226	uvig_356226_130	uvig_356226_55	S3.0153.01X194	pepsyn	0	4
228	uvig_356226	uvig_356226_130	uvig_356226_55	SO.0491.01X194	pepsyn	0	4
229	uvig_356226	uvig_356226_130	uvig_356226_55	S3.0693.01.2X194	pepsyn	0	4
230	uvig_356226	uvig_356226_130	uvig_356226_55	S3.0701.01.2X194	pepsyn	0	4
231	uvig_356226	uvig_356226_131	uvig_356226_56	S3.0693.01X195	pepsyn	0	4
232	uvig_356226	uvig_356226_131	uvig_356226_56	S3.0153.01X194	pepsyn	0	4
233	uvig_356226	uvig_356226_131	uvig_356226_56	SO.0491.01X194	pepsyn	0	4
234	uvig_356226	uvig_356226_131	uvig_356226_56	S3.0693.01.2X194	pepsyn	0	4
235	uvig_356226	uvig_356226_131	uvig_356226_56	S3.0701.01.2X194	pepsyn	0	4
236	uvig_356226	uvig_356226_133	uvig_356226_58	S3.0693.01X195	pepsyn	0	4
237	uvig_356226	uvig_356226_133	uvig_356226_58	S3.0153.01X194	pepsyn	0	4
238	uvig_356226	uvig_356226_133	uvig_356226_58	SO.0491.01X194	pepsyn	0	4
239	uvig_356226	uvig_356226_133	uvig_356226_58	S3.0693.01.2X194	pepsyn	0	4
240	uvig_356226	uvig_356226_133	uvig_356226_58	S3.0701.01.2X194	pepsyn	0	4
241	uvig_356226	uvig_356226_135	uvig_356226_60	S3.0693.01X195	dolphyn	1	4
242	uvig_356226	uvig_356226_135	uvig_356226_60	S3.0153.01X194	dolphyn	0	4
243	uvig_356226	uvig_356226_135	uvig_356226_60	SO.0491.01X194	dolphyn	0	4
244	uvig_356226	uvig_356226_135	uvig_356226_60	S3.0693.01.2X194	dolphyn	0	4
245	uvig_356226	uvig_356226_135	uvig_356226_60	S3.0701.01.2X194	dolphyn	0	4
246	uvig_356226	uvig_356226_136	uvig_356226_61	S3.0693.01X195	pepsyn	0	4
247	uvig_356226	uvig_356226_136	uvig_356226_61	S3.0153.01X194	pepsyn	1	4
248	uvig_356226	uvig_356226_136	uvig_356226_61	SO.0491.01X194	pepsyn	1	4
249	uvig_356226	uvig_356226_136	uvig_356226_61	S3.0693.01.2X194	pepsyn	0	4
250	uvig_356226	uvig_356226_136	uvig_356226_61	S3.0701.01.2X194	pepsyn	0	4
251	uvig_356226	uvig_356226_137	uvig_356226_62	S3.0693.01X195	pepsyn	0	4
252	uvig_356226	uvig_356226_137	uvig_356226_62	S3.0153.01X194	pepsyn	0	4
253	uvig_356226	uvig_356226_137	uvig_356226_62	SO.0491.01X194	pepsyn	0	4
254	uvig_356226	uvig_356226_137	uvig_356226_62	S3.0693.01.2X194	pepsyn	0	4
255	uvig_356226	uvig_356226_137	uvig_356226_62	S3.0701.01.2X194	pepsyn	0	4
256	uvig_356226	uvig_356226_143	uvig_356226_68	S3.0693.01X195	pepsyn	0	4
257	uvig_356226	uvig_356226_143	uvig_356226_68	S3.0153.01X194	pepsyn	0	4
258	uvig_356226	uvig_356226_143	uvig_356226_68	SO.0491.01X194	pepsyn	0	4
259	uvig_356226	uvig_356226_143	uvig_356226_68	S3.0693.01.2X194	pepsyn	0	4
260	uvig_356226	uvig_356226_143	uvig_356226_68	S3.0701.01.2X194	pepsyn	0	4
261	uvig_356226	uvig_356226_15	uvig_356226_15	S3.0693.01X195	pepsyn	0	4
262	uvig_356226	uvig_356226_15	uvig_356226_15	S3.0153.01X194	pepsyn	0	4
263	uvig_356226	uvig_356226_15	uvig_356226_15	SO.0491.01X194	pepsyn	0	4
264	uvig_356226	uvig_356226_15	uvig_356226_15	S3.0693.01.2X194	pepsyn	0	4
265	uvig_356226	uvig_356226_15	uvig_356226_15	S3.0701.01.2X194	pepsyn	0	4
266	uvig_356226	uvig_356226_18	uvig_356226_18	S3.0693.01X195	pepsyn	0	4
267	uvig_356226	uvig_356226_18	uvig_356226_18	S3.0153.01X194	pepsyn	0	4
268	uvig_356226	uvig_356226_18	uvig_356226_18	SO.0491.01X194	pepsyn	0	4
269	uvig_356226	uvig_356226_18	uvig_356226_18	S3.0693.01.2X194	pepsyn	0	4
270	uvig_356226	uvig_356226_18	uvig_356226_18	S3.0701.01.2X194	pepsyn	0	4
271	uvig_356226	uvig_356226_19	uvig_356226_19	S3.0693.01X195	pepsyn	0	4
272	uvig_356226	uvig_356226_19	uvig_356226_19	S3.0153.01X194	pepsyn	0	4
273	uvig_356226	uvig_356226_19	uvig_356226_19	SO.0491.01X194	pepsyn	0	4
274	uvig_356226	uvig_356226_19	uvig_356226_19	S3.0693.01.2X194	pepsyn	0	4
275	uvig_356226	uvig_356226_19	uvig_356226_19	S3.0701.01.2X194	pepsyn	0	4
276	uvig_356226	uvig_356226_22	uvig_356226_22	S3.0693.01X195	pepsyn	0	4
277	uvig_356226	uvig_356226_22	uvig_356226_22	S3.0153.01X194	pepsyn	0	4
278	uvig_356226	uvig_356226_22	uvig_356226_22	SO.0491.01X194	pepsyn	0	4
279	uvig_356226	uvig_356226_22	uvig_356226_22	S3.0693.01.2X194	pepsyn	0	4
280	uvig_356226	uvig_356226_22	uvig_356226_22	S3.0701.01.2X194	pepsyn	0	4
281	uvig_356226	uvig_356226_23	ivig_601_48	S3.0693.01X195	pepsyn	0	4
282	uvig_356226	uvig_356226_23	ivig_601_48	S3.0153.01X194	pepsyn	0	4
283	uvig_356226	uvig_356226_23	ivig_601_48	SO.0491.01X194	pepsyn	0	4
284	uvig_356226	uvig_356226_23	ivig_601_48	S3.0693.01.2X194	pepsyn	0	4
285	uvig_356226	uvig_356226_23	ivig_601_48	S3.0701.01.2X194	pepsyn	0	4
286	uvig_356226	uvig_356226_6	uvig_356226_6	S3.0693.01X195	pepsyn	0	4
287	uvig_356226	uvig_356226_6	uvig_356226_6	S3.0153.01X194	pepsyn	0	4
288	uvig_356226	uvig_356226_6	uvig_356226_6	SO.0491.01X194	pepsyn	0	4
289	uvig_356226	uvig_356226_6	uvig_356226_6	S3.0693.01.2X194	pepsyn	0	4
290	uvig_356226	uvig_356226_6	uvig_356226_6	S3.0701.01.2X194	pepsyn	0	4
291	uvig_356226	uvig_356226_75	uvig_356226_75	S3.0693.01X195	pepsyn	0	4
292	uvig_356226	uvig_356226_75	uvig_356226_75	S3.0153.01X194	pepsyn	1	4
293	uvig_356226	uvig_356226_75	uvig_356226_75	SO.0491.01X194	pepsyn	0	4
294	uvig_356226	uvig_356226_75	uvig_356226_75	S3.0693.01.2X194	pepsyn	0	4
295	uvig_356226	uvig_356226_75	uvig_356226_75	S3.0701.01.2X194	pepsyn	0	4
296	uvig_356226	uvig_356226_76	uvig_356226_76	S3.0693.01X195	pepsyn	0	4
297	uvig_356226	uvig_356226_76	uvig_356226_76	S3.0153.01X194	pepsyn	0	4
298	uvig_356226	uvig_356226_76	uvig_356226_76	SO.0491.01X194	pepsyn	0	4
299	uvig_356226	uvig_356226_76	uvig_356226_76	S3.0693.01.2X194	pepsyn	0	4
300	uvig_356226	uvig_356226_76	uvig_356226_76	S3.0701.01.2X194	pepsyn	0	4
301	uvig_356226	uvig_356226_1	uvig_356226_1	S3.0693.01X195	dolphyn	0	3
302	uvig_356226	uvig_356226_1	uvig_356226_1	S3.0153.01X194	dolphyn	1	3
303	uvig_356226	uvig_356226_1	uvig_356226_1	SO.0491.01X194	dolphyn	0	3
304	uvig_356226	uvig_356226_1	uvig_356226_1	S3.0693.01.2X194	dolphyn	0	3
305	uvig_356226	uvig_356226_1	uvig_356226_1	S3.0701.01.2X194	dolphyn	0	3
306	uvig_356226	uvig_356226_109	uvig_356226_21	S3.0693.01X195	pepsyn	0	3
307	uvig_356226	uvig_356226_109	uvig_356226_21	S3.0153.01X194	pepsyn	0	3
308	uvig_356226	uvig_356226_109	uvig_356226_21	SO.0491.01X194	pepsyn	0	3
309	uvig_356226	uvig_356226_109	uvig_356226_21	S3.0693.01.2X194	pepsyn	0	3
310	uvig_356226	uvig_356226_109	uvig_356226_21	S3.0701.01.2X194	pepsyn	0	3
311	uvig_356226	uvig_356226_113	uvig_356226_38	S3.0693.01X195	dolphyn	1	3
312	uvig_356226	uvig_356226_113	uvig_356226_38	S3.0153.01X194	dolphyn	0	3
313	uvig_356226	uvig_356226_113	uvig_356226_38	SO.0491.01X194	dolphyn	0	3
314	uvig_356226	uvig_356226_113	uvig_356226_38	S3.0693.01.2X194	dolphyn	0	3
315	uvig_356226	uvig_356226_113	uvig_356226_38	S3.0701.01.2X194	dolphyn	0	3
316	uvig_356226	uvig_356226_129	uvig_356226_54	S3.0693.01X195	dolphyn	0	3
317	uvig_356226	uvig_356226_129	uvig_356226_54	S3.0153.01X194	dolphyn	1	3
318	uvig_356226	uvig_356226_129	uvig_356226_54	SO.0491.01X194	dolphyn	0	3
319	uvig_356226	uvig_356226_129	uvig_356226_54	S3.0693.01.2X194	dolphyn	0	3
320	uvig_356226	uvig_356226_129	uvig_356226_54	S3.0701.01.2X194	dolphyn	0	3
321	uvig_356226	uvig_356226_146	uvig_356226_71	S3.0693.01X195	dolphyn	0	3
322	uvig_356226	uvig_356226_146	uvig_356226_71	S3.0153.01X194	dolphyn	0	3
323	uvig_356226	uvig_356226_146	uvig_356226_71	SO.0491.01X194	dolphyn	1	3
324	uvig_356226	uvig_356226_146	uvig_356226_71	S3.0693.01.2X194	dolphyn	0	3
325	uvig_356226	uvig_356226_146	uvig_356226_71	S3.0701.01.2X194	dolphyn	0	3
326	uvig_356226	uvig_356226_20	uvig_356226_20	S3.0693.01X195	dolphyn	0	3
327	uvig_356226	uvig_356226_20	uvig_356226_20	S3.0153.01X194	dolphyn	0	3
328	uvig_356226	uvig_356226_20	uvig_356226_20	SO.0491.01X194	dolphyn	0	3
329	uvig_356226	uvig_356226_20	uvig_356226_20	S3.0693.01.2X194	dolphyn	0	3
330	uvig_356226	uvig_356226_20	uvig_356226_20	S3.0701.01.2X194	dolphyn	0	3
331	uvig_356226	uvig_356226_24	uvig_356226_24	S3.0693.01X195	dolphyn	0	3
332	uvig_356226	uvig_356226_24	uvig_356226_24	S3.0153.01X194	dolphyn	0	3
333	uvig_356226	uvig_356226_24	uvig_356226_24	SO.0491.01X194	dolphyn	0	3
334	uvig_356226	uvig_356226_24	uvig_356226_24	S3.0693.01.2X194	dolphyn	0	3
335	uvig_356226	uvig_356226_24	uvig_356226_24	S3.0701.01.2X194	dolphyn	0	3
336	uvig_356226	uvig_356226_101	uvig_356226_26	S3.0693.01X195	dolphyn	0	2
337	uvig_356226	uvig_356226_101	uvig_356226_26	S3.0153.01X194	dolphyn	0	2
338	uvig_356226	uvig_356226_101	uvig_356226_26	SO.0491.01X194	dolphyn	0	2
339	uvig_356226	uvig_356226_101	uvig_356226_26	S3.0693.01.2X194	dolphyn	0	2
340	uvig_356226	uvig_356226_101	uvig_356226_26	S3.0701.01.2X194	dolphyn	0	2
341	uvig_356226	uvig_356226_103	uvig_356226_28	S3.0693.01X195	pepsyn	0	2
342	uvig_356226	uvig_356226_103	uvig_356226_28	S3.0153.01X194	pepsyn	0	2
343	uvig_356226	uvig_356226_103	uvig_356226_28	SO.0491.01X194	pepsyn	0	2
344	uvig_356226	uvig_356226_103	uvig_356226_28	S3.0693.01.2X194	pepsyn	0	2
345	uvig_356226	uvig_356226_103	uvig_356226_28	S3.0701.01.2X194	pepsyn	0	2
346	uvig_356226	uvig_356226_104	uvig_356226_29	S3.0693.01X195	pepsyn	0	2
347	uvig_356226	uvig_356226_104	uvig_356226_29	S3.0153.01X194	pepsyn	0	2
348	uvig_356226	uvig_356226_104	uvig_356226_29	SO.0491.01X194	pepsyn	0	2
349	uvig_356226	uvig_356226_104	uvig_356226_29	S3.0693.01.2X194	pepsyn	0	2
350	uvig_356226	uvig_356226_104	uvig_356226_29	S3.0701.01.2X194	pepsyn	0	2
351	uvig_356226	uvig_356226_105	uvig_356226_30	S3.0693.01X195	pepsyn	0	2
352	uvig_356226	uvig_356226_105	uvig_356226_30	S3.0153.01X194	pepsyn	0	2
353	uvig_356226	uvig_356226_105	uvig_356226_30	SO.0491.01X194	pepsyn	0	2
354	uvig_356226	uvig_356226_105	uvig_356226_30	S3.0693.01.2X194	pepsyn	0	2
355	uvig_356226	uvig_356226_105	uvig_356226_30	S3.0701.01.2X194	pepsyn	0	2
356	uvig_356226	uvig_356226_106	uvig_356226_31	S3.0693.01X195	pepsyn	0	2
357	uvig_356226	uvig_356226_106	uvig_356226_31	S3.0153.01X194	pepsyn	0	2
358	uvig_356226	uvig_356226_106	uvig_356226_31	SO.0491.01X194	pepsyn	0	2
359	uvig_356226	uvig_356226_106	uvig_356226_31	S3.0693.01.2X194	pepsyn	0	2
360	uvig_356226	uvig_356226_106	uvig_356226_31	S3.0701.01.2X194	pepsyn	0	2
361	uvig_356226	uvig_356226_107	uvig_356226_32	S3.0693.01X195	pepsyn	0	2
362	uvig_356226	uvig_356226_107	uvig_356226_32	S3.0153.01X194	pepsyn	0	2
363	uvig_356226	uvig_356226_107	uvig_356226_32	SO.0491.01X194	pepsyn	0	2
364	uvig_356226	uvig_356226_107	uvig_356226_32	S3.0693.01.2X194	pepsyn	0	2
365	uvig_356226	uvig_356226_107	uvig_356226_32	S3.0701.01.2X194	pepsyn	0	2
366	uvig_356226	uvig_356226_108	uvig_356226_33	S3.0693.01X195	pepsyn	0	2
367	uvig_356226	uvig_356226_108	uvig_356226_33	S3.0153.01X194	pepsyn	0	2
368	uvig_356226	uvig_356226_108	uvig_356226_33	SO.0491.01X194	pepsyn	0	2
369	uvig_356226	uvig_356226_108	uvig_356226_33	S3.0693.01.2X194	pepsyn	0	2
370	uvig_356226	uvig_356226_108	uvig_356226_33	S3.0701.01.2X194	pepsyn	0	2
371	uvig_356226	uvig_356226_110	uvig_356226_35	S3.0693.01X195	pepsyn	0	2
372	uvig_356226	uvig_356226_110	uvig_356226_35	S3.0153.01X194	pepsyn	1	2
373	uvig_356226	uvig_356226_110	uvig_356226_35	SO.0491.01X194	pepsyn	0	2
374	uvig_356226	uvig_356226_110	uvig_356226_35	S3.0693.01.2X194	pepsyn	0	2
375	uvig_356226	uvig_356226_110	uvig_356226_35	S3.0701.01.2X194	pepsyn	0	2
376	uvig_356226	uvig_356226_111	uvig_356226_36	S3.0693.01X195	pepsyn	0	2
377	uvig_356226	uvig_356226_111	uvig_356226_36	S3.0153.01X194	pepsyn	1	2
378	uvig_356226	uvig_356226_111	uvig_356226_36	SO.0491.01X194	pepsyn	0	2
379	uvig_356226	uvig_356226_111	uvig_356226_36	S3.0693.01.2X194	pepsyn	0	2
380	uvig_356226	uvig_356226_111	uvig_356226_36	S3.0701.01.2X194	pepsyn	0	2
381	uvig_356226	uvig_356226_114	uvig_356226_39	S3.0693.01X195	dolphyn	0	2
382	uvig_356226	uvig_356226_114	uvig_356226_39	S3.0153.01X194	dolphyn	0	2
383	uvig_356226	uvig_356226_114	uvig_356226_39	SO.0491.01X194	dolphyn	0	2
384	uvig_356226	uvig_356226_114	uvig_356226_39	S3.0693.01.2X194	dolphyn	0	2
385	uvig_356226	uvig_356226_114	uvig_356226_39	S3.0701.01.2X194	dolphyn	0	2
386	uvig_356226	uvig_356226_115	uvig_356226_40	S3.0693.01X195	pepsyn	0	2
387	uvig_356226	uvig_356226_115	uvig_356226_40	S3.0153.01X194	pepsyn	0	2
388	uvig_356226	uvig_356226_115	uvig_356226_40	SO.0491.01X194	pepsyn	0	2
389	uvig_356226	uvig_356226_115	uvig_356226_40	S3.0693.01.2X194	pepsyn	0	2
390	uvig_356226	uvig_356226_115	uvig_356226_40	S3.0701.01.2X194	pepsyn	0	2
391	uvig_356226	uvig_356226_116	uvig_356226_41	S3.0693.01X195	pepsyn	0	2
392	uvig_356226	uvig_356226_116	uvig_356226_41	S3.0153.01X194	pepsyn	0	2
393	uvig_356226	uvig_356226_116	uvig_356226_41	SO.0491.01X194	pepsyn	0	2
394	uvig_356226	uvig_356226_116	uvig_356226_41	S3.0693.01.2X194	pepsyn	0	2
395	uvig_356226	uvig_356226_116	uvig_356226_41	S3.0701.01.2X194	pepsyn	0	2
396	uvig_356226	uvig_356226_117	uvig_356226_42	S3.0693.01X195	pepsyn	1	2
397	uvig_356226	uvig_356226_117	uvig_356226_42	S3.0153.01X194	pepsyn	0	2
398	uvig_356226	uvig_356226_117	uvig_356226_42	SO.0491.01X194	pepsyn	0	2
399	uvig_356226	uvig_356226_117	uvig_356226_42	S3.0693.01.2X194	pepsyn	0	2
400	uvig_356226	uvig_356226_117	uvig_356226_42	S3.0701.01.2X194	pepsyn	0	2
401	uvig_356226	uvig_356226_118	uvig_356226_43	S3.0693.01X195	pepsyn	0	2
402	uvig_356226	uvig_356226_118	uvig_356226_43	S3.0153.01X194	pepsyn	0	2
403	uvig_356226	uvig_356226_118	uvig_356226_43	SO.0491.01X194	pepsyn	0	2
404	uvig_356226	uvig_356226_118	uvig_356226_43	S3.0693.01.2X194	pepsyn	0	2
405	uvig_356226	uvig_356226_118	uvig_356226_43	S3.0701.01.2X194	pepsyn	0	2
406	uvig_356226	uvig_356226_119	uvig_357864_36	S3.0693.01X195	dolphyn	1	2
407	uvig_356226	uvig_356226_119	uvig_357864_36	S3.0153.01X194	dolphyn	0	2
408	uvig_356226	uvig_356226_119	uvig_357864_36	SO.0491.01X194	dolphyn	0	2
409	uvig_356226	uvig_356226_119	uvig_357864_36	S3.0693.01.2X194	dolphyn	0	2
410	uvig_356226	uvig_356226_119	uvig_357864_36	S3.0701.01.2X194	dolphyn	0	2
411	uvig_356226	uvig_356226_12	uvig_356226_12	S3.0693.01X195	pepsyn	0	2
412	uvig_356226	uvig_356226_12	uvig_356226_12	S3.0153.01X194	pepsyn	0	2
413	uvig_356226	uvig_356226_12	uvig_356226_12	SO.0491.01X194	pepsyn	0	2
414	uvig_356226	uvig_356226_12	uvig_356226_12	S3.0693.01.2X194	pepsyn	0	2
415	uvig_356226	uvig_356226_12	uvig_356226_12	S3.0701.01.2X194	pepsyn	0	2
416	uvig_356226	uvig_356226_120	uvig_356226_45	S3.0693.01X195	dolphyn	0	2
417	uvig_356226	uvig_356226_120	uvig_356226_45	S3.0153.01X194	dolphyn	0	2
418	uvig_356226	uvig_356226_120	uvig_356226_45	SO.0491.01X194	dolphyn	0	2
419	uvig_356226	uvig_356226_120	uvig_356226_45	S3.0693.01.2X194	dolphyn	0	2
420	uvig_356226	uvig_356226_120	uvig_356226_45	S3.0701.01.2X194	dolphyn	0	2
421	uvig_356226	uvig_356226_126	uvig_356226_51	S3.0693.01X195	dolphyn	1	2
422	uvig_356226	uvig_356226_126	uvig_356226_51	S3.0153.01X194	dolphyn	0	2
423	uvig_356226	uvig_356226_126	uvig_356226_51	SO.0491.01X194	dolphyn	0	2
424	uvig_356226	uvig_356226_126	uvig_356226_51	S3.0693.01.2X194	dolphyn	1	2
425	uvig_356226	uvig_356226_126	uvig_356226_51	S3.0701.01.2X194	dolphyn	1	2
426	uvig_356226	uvig_356226_13	uvig_356226_13	S3.0693.01X195	pepsyn	0	2
427	uvig_356226	uvig_356226_13	uvig_356226_13	S3.0153.01X194	pepsyn	0	2
428	uvig_356226	uvig_356226_13	uvig_356226_13	SO.0491.01X194	pepsyn	0	2
429	uvig_356226	uvig_356226_13	uvig_356226_13	S3.0693.01.2X194	pepsyn	0	2
430	uvig_356226	uvig_356226_13	uvig_356226_13	S3.0701.01.2X194	pepsyn	0	2
431	uvig_356226	uvig_356226_132	uvig_356226_57	S3.0693.01X195	dolphyn	0	2
432	uvig_356226	uvig_356226_132	uvig_356226_57	S3.0153.01X194	dolphyn	1	2
433	uvig_356226	uvig_356226_132	uvig_356226_57	SO.0491.01X194	dolphyn	0	2
434	uvig_356226	uvig_356226_132	uvig_356226_57	S3.0693.01.2X194	dolphyn	0	2
435	uvig_356226	uvig_356226_132	uvig_356226_57	S3.0701.01.2X194	dolphyn	0	2
436	uvig_356226	uvig_356226_140	uvig_356226_65	S3.0693.01X195	pepsyn	0	2
437	uvig_356226	uvig_356226_140	uvig_356226_65	S3.0153.01X194	pepsyn	0	2
438	uvig_356226	uvig_356226_140	uvig_356226_65	SO.0491.01X194	pepsyn	0	2
439	uvig_356226	uvig_356226_140	uvig_356226_65	S3.0693.01.2X194	pepsyn	0	2
440	uvig_356226	uvig_356226_140	uvig_356226_65	S3.0701.01.2X194	pepsyn	0	2
441	uvig_356226	uvig_356226_142	uvig_356226_67	S3.0693.01X195	dolphyn	0	2
442	uvig_356226	uvig_356226_142	uvig_356226_67	S3.0153.01X194	dolphyn	0	2
443	uvig_356226	uvig_356226_142	uvig_356226_67	SO.0491.01X194	dolphyn	0	2
444	uvig_356226	uvig_356226_142	uvig_356226_67	S3.0693.01.2X194	dolphyn	0	2
445	uvig_356226	uvig_356226_142	uvig_356226_67	S3.0701.01.2X194	dolphyn	0	2
446	uvig_356226	uvig_356226_144	uvig_356226_69	S3.0693.01X195	dolphyn	0	2
447	uvig_356226	uvig_356226_144	uvig_356226_69	S3.0153.01X194	dolphyn	0	2
448	uvig_356226	uvig_356226_144	uvig_356226_69	SO.0491.01X194	dolphyn	0	2
449	uvig_356226	uvig_356226_144	uvig_356226_69	S3.0693.01.2X194	dolphyn	0	2
450	uvig_356226	uvig_356226_144	uvig_356226_69	S3.0701.01.2X194	dolphyn	0	2
451	uvig_356226	uvig_356226_148	uvig_356226_73	S3.0693.01X195	pepsyn	0	2
452	uvig_356226	uvig_356226_148	uvig_356226_73	S3.0153.01X194	pepsyn	0	2
453	uvig_356226	uvig_356226_148	uvig_356226_73	SO.0491.01X194	pepsyn	0	2
454	uvig_356226	uvig_356226_148	uvig_356226_73	S3.0693.01.2X194	pepsyn	0	2
455	uvig_356226	uvig_356226_148	uvig_356226_73	S3.0701.01.2X194	pepsyn	0	2
456	uvig_356226	uvig_356226_149	uvig_356226_74	S3.0693.01X195	dolphyn	0	2
457	uvig_356226	uvig_356226_149	uvig_356226_74	S3.0153.01X194	dolphyn	0	2
458	uvig_356226	uvig_356226_149	uvig_356226_74	SO.0491.01X194	dolphyn	0	2
459	uvig_356226	uvig_356226_149	uvig_356226_74	S3.0693.01.2X194	dolphyn	0	2
460	uvig_356226	uvig_356226_149	uvig_356226_74	S3.0701.01.2X194	dolphyn	0	2
461	uvig_356226	uvig_356226_16	uvig_385029_13	S3.0693.01X195	dolphyn	0	2
462	uvig_356226	uvig_356226_16	uvig_385029_13	S3.0153.01X194	dolphyn	0	2
463	uvig_356226	uvig_356226_16	uvig_385029_13	SO.0491.01X194	dolphyn	0	2
464	uvig_356226	uvig_356226_16	uvig_385029_13	S3.0693.01.2X194	dolphyn	0	2
465	uvig_356226	uvig_356226_16	uvig_385029_13	S3.0701.01.2X194	dolphyn	0	2
466	uvig_356226	uvig_356226_17	uvig_356226_17	S3.0693.01X195	pepsyn	0	2
467	uvig_356226	uvig_356226_17	uvig_356226_17	S3.0153.01X194	pepsyn	0	2
468	uvig_356226	uvig_356226_17	uvig_356226_17	SO.0491.01X194	pepsyn	0	2
469	uvig_356226	uvig_356226_17	uvig_356226_17	S3.0693.01.2X194	pepsyn	0	2
470	uvig_356226	uvig_356226_17	uvig_356226_17	S3.0701.01.2X194	pepsyn	0	2
471	uvig_356226	uvig_356226_2	uvig_356226_2	S3.0693.01X195	dolphyn	0	2
472	uvig_356226	uvig_356226_2	uvig_356226_2	S3.0153.01X194	dolphyn	0	2
473	uvig_356226	uvig_356226_2	uvig_356226_2	SO.0491.01X194	dolphyn	0	2
474	uvig_356226	uvig_356226_2	uvig_356226_2	S3.0693.01.2X194	dolphyn	0	2
475	uvig_356226	uvig_356226_2	uvig_356226_2	S3.0701.01.2X194	dolphyn	0	2
476	uvig_356226	uvig_356226_4	uvig_356226_4	S3.0693.01X195	dolphyn	1	2
477	uvig_356226	uvig_356226_4	uvig_356226_4	S3.0153.01X194	dolphyn	0	2
478	uvig_356226	uvig_356226_4	uvig_356226_4	SO.0491.01X194	dolphyn	0	2
479	uvig_356226	uvig_356226_4	uvig_356226_4	S3.0693.01.2X194	dolphyn	1	2
480	uvig_356226	uvig_356226_4	uvig_356226_4	S3.0701.01.2X194	dolphyn	0	2
481	uvig_356226	uvig_356226_5	uvig_356226_5	S3.0693.01X195	pepsyn	0	2
482	uvig_356226	uvig_356226_5	uvig_356226_5	S3.0153.01X194	pepsyn	0	2
483	uvig_356226	uvig_356226_5	uvig_356226_5	SO.0491.01X194	pepsyn	0	2
484	uvig_356226	uvig_356226_5	uvig_356226_5	S3.0693.01.2X194	pepsyn	0	2
485	uvig_356226	uvig_356226_5	uvig_356226_5	S3.0701.01.2X194	pepsyn	0	2
486	uvig_356226	uvig_356226_7	uvig_356226_7	S3.0693.01X195	pepsyn	0	2
487	uvig_356226	uvig_356226_7	uvig_356226_7	S3.0153.01X194	pepsyn	0	2
488	uvig_356226	uvig_356226_7	uvig_356226_7	SO.0491.01X194	pepsyn	0	2
489	uvig_356226	uvig_356226_7	uvig_356226_7	S3.0693.01.2X194	pepsyn	0	2
490	uvig_356226	uvig_356226_7	uvig_356226_7	S3.0701.01.2X194	pepsyn	0	2
491	uvig_356226	uvig_356226_78	uvig_356226_78	S3.0693.01X195	dolphyn	0	2
492	uvig_356226	uvig_356226_78	uvig_356226_78	S3.0153.01X194	dolphyn	1	2
493	uvig_356226	uvig_356226_78	uvig_356226_78	SO.0491.01X194	dolphyn	0	2
494	uvig_356226	uvig_356226_78	uvig_356226_78	S3.0693.01.2X194	dolphyn	0	2
495	uvig_356226	uvig_356226_78	uvig_356226_78	S3.0701.01.2X194	dolphyn	0	2
496	uvig_356226	uvig_356226_100	uvig_356226_25	S3.0693.01X195	dolphyn	0	1
497	uvig_356226	uvig_356226_100	uvig_356226_25	S3.0153.01X194	dolphyn	0	1
498	uvig_356226	uvig_356226_100	uvig_356226_25	SO.0491.01X194	dolphyn	0	1
499	uvig_356226	uvig_356226_100	uvig_356226_25	S3.0693.01.2X194	dolphyn	0	1
500	uvig_356226	uvig_356226_100	uvig_356226_25	S3.0701.01.2X194	dolphyn	0	1
501	uvig_356226	uvig_356226_102	uvig_356226_27	S3.0693.01X195	dolphyn	0	1
502	uvig_356226	uvig_356226_102	uvig_356226_27	S3.0153.01X194	dolphyn	0	1
503	uvig_356226	uvig_356226_102	uvig_356226_27	SO.0491.01X194	dolphyn	0	1
504	uvig_356226	uvig_356226_102	uvig_356226_27	S3.0693.01.2X194	dolphyn	0	1
505	uvig_356226	uvig_356226_102	uvig_356226_27	S3.0701.01.2X194	dolphyn	0	1
506	uvig_356226	uvig_356226_108	uvig_356226_33	S3.0693.01X195	dolphyn	0	1
507	uvig_356226	uvig_356226_108	uvig_356226_33	S3.0153.01X194	dolphyn	0	1
508	uvig_356226	uvig_356226_108	uvig_356226_33	SO.0491.01X194	dolphyn	0	1
509	uvig_356226	uvig_356226_108	uvig_356226_33	S3.0693.01.2X194	dolphyn	0	1
510	uvig_356226	uvig_356226_108	uvig_356226_33	S3.0701.01.2X194	dolphyn	0	1
511	uvig_356226	uvig_356226_109	uvig_356226_21	S3.0693.01X195	dolphyn	0	1
512	uvig_356226	uvig_356226_109	uvig_356226_21	S3.0153.01X194	dolphyn	0	1
513	uvig_356226	uvig_356226_109	uvig_356226_21	SO.0491.01X194	dolphyn	0	1
514	uvig_356226	uvig_356226_109	uvig_356226_21	S3.0693.01.2X194	dolphyn	0	1
515	uvig_356226	uvig_356226_109	uvig_356226_21	S3.0701.01.2X194	dolphyn	0	1
516	uvig_356226	uvig_356226_112	uvig_356226_37	S3.0693.01X195	dolphyn	0	1
517	uvig_356226	uvig_356226_112	uvig_356226_37	S3.0153.01X194	dolphyn	0	1
518	uvig_356226	uvig_356226_112	uvig_356226_37	SO.0491.01X194	dolphyn	0	1
519	uvig_356226	uvig_356226_112	uvig_356226_37	S3.0693.01.2X194	dolphyn	0	1
520	uvig_356226	uvig_356226_112	uvig_356226_37	S3.0701.01.2X194	dolphyn	0	1
521	uvig_356226	uvig_356226_117	uvig_356226_42	S3.0693.01X195	dolphyn	0	1
522	uvig_356226	uvig_356226_117	uvig_356226_42	S3.0153.01X194	dolphyn	0	1
523	uvig_356226	uvig_356226_117	uvig_356226_42	SO.0491.01X194	dolphyn	0	1
524	uvig_356226	uvig_356226_117	uvig_356226_42	S3.0693.01.2X194	dolphyn	0	1
525	uvig_356226	uvig_356226_117	uvig_356226_42	S3.0701.01.2X194	dolphyn	0	1
526	uvig_356226	uvig_356226_118	uvig_356226_43	S3.0693.01X195	dolphyn	0	1
527	uvig_356226	uvig_356226_118	uvig_356226_43	S3.0153.01X194	dolphyn	0	1
528	uvig_356226	uvig_356226_118	uvig_356226_43	SO.0491.01X194	dolphyn	0	1
529	uvig_356226	uvig_356226_118	uvig_356226_43	S3.0693.01.2X194	dolphyn	0	1
530	uvig_356226	uvig_356226_118	uvig_356226_43	S3.0701.01.2X194	dolphyn	0	1
531	uvig_356226	uvig_356226_121	uvig_356226_46	S3.0693.01X195	pepsyn	0	1
532	uvig_356226	uvig_356226_121	uvig_356226_46	S3.0153.01X194	pepsyn	0	1
533	uvig_356226	uvig_356226_121	uvig_356226_46	SO.0491.01X194	pepsyn	0	1
534	uvig_356226	uvig_356226_121	uvig_356226_46	S3.0693.01.2X194	pepsyn	0	1
535	uvig_356226	uvig_356226_121	uvig_356226_46	S3.0701.01.2X194	pepsyn	0	1
536	uvig_356226	uvig_356226_122	uvig_356226_47	S3.0693.01X195	dolphyn	0	1
537	uvig_356226	uvig_356226_122	uvig_356226_47	S3.0153.01X194	dolphyn	1	1
538	uvig_356226	uvig_356226_122	uvig_356226_47	SO.0491.01X194	dolphyn	0	1
539	uvig_356226	uvig_356226_122	uvig_356226_47	S3.0693.01.2X194	dolphyn	0	1
540	uvig_356226	uvig_356226_122	uvig_356226_47	S3.0701.01.2X194	dolphyn	0	1
541	uvig_356226	uvig_356226_123	uvig_356226_48	S3.0693.01X195	dolphyn	0	1
542	uvig_356226	uvig_356226_123	uvig_356226_48	S3.0153.01X194	dolphyn	1	1
543	uvig_356226	uvig_356226_123	uvig_356226_48	SO.0491.01X194	dolphyn	0	1
544	uvig_356226	uvig_356226_123	uvig_356226_48	S3.0693.01.2X194	dolphyn	0	1
545	uvig_356226	uvig_356226_123	uvig_356226_48	S3.0701.01.2X194	dolphyn	0	1
546	uvig_356226	uvig_356226_128	uvig_356226_53	S3.0693.01X195	dolphyn	1	1
547	uvig_356226	uvig_356226_128	uvig_356226_53	S3.0153.01X194	dolphyn	0	1
548	uvig_356226	uvig_356226_128	uvig_356226_53	SO.0491.01X194	dolphyn	0	1
549	uvig_356226	uvig_356226_128	uvig_356226_53	S3.0693.01.2X194	dolphyn	1	1
550	uvig_356226	uvig_356226_128	uvig_356226_53	S3.0701.01.2X194	dolphyn	0	1
551	uvig_356226	uvig_356226_130	uvig_356226_55	S3.0693.01X195	dolphyn	0	1
552	uvig_356226	uvig_356226_130	uvig_356226_55	S3.0153.01X194	dolphyn	0	1
553	uvig_356226	uvig_356226_130	uvig_356226_55	SO.0491.01X194	dolphyn	0	1
554	uvig_356226	uvig_356226_130	uvig_356226_55	S3.0693.01.2X194	dolphyn	0	1
555	uvig_356226	uvig_356226_130	uvig_356226_55	S3.0701.01.2X194	dolphyn	1	1
556	uvig_356226	uvig_356226_131	uvig_356226_56	S3.0693.01X195	dolphyn	0	1
557	uvig_356226	uvig_356226_131	uvig_356226_56	S3.0153.01X194	dolphyn	0	1
558	uvig_356226	uvig_356226_131	uvig_356226_56	SO.0491.01X194	dolphyn	0	1
559	uvig_356226	uvig_356226_131	uvig_356226_56	S3.0693.01.2X194	dolphyn	0	1
560	uvig_356226	uvig_356226_131	uvig_356226_56	S3.0701.01.2X194	dolphyn	0	1
561	uvig_356226	uvig_356226_133	uvig_356226_58	S3.0693.01X195	dolphyn	0	1
562	uvig_356226	uvig_356226_133	uvig_356226_58	S3.0153.01X194	dolphyn	0	1
563	uvig_356226	uvig_356226_133	uvig_356226_58	SO.0491.01X194	dolphyn	0	1
564	uvig_356226	uvig_356226_133	uvig_356226_58	S3.0693.01.2X194	dolphyn	0	1
565	uvig_356226	uvig_356226_133	uvig_356226_58	S3.0701.01.2X194	dolphyn	0	1
566	uvig_356226	uvig_356226_134	uvig_356226_59	S3.0693.01X195	dolphyn	0	1
567	uvig_356226	uvig_356226_134	uvig_356226_59	S3.0153.01X194	dolphyn	0	1
568	uvig_356226	uvig_356226_134	uvig_356226_59	SO.0491.01X194	dolphyn	0	1
569	uvig_356226	uvig_356226_134	uvig_356226_59	S3.0693.01.2X194	dolphyn	0	1
570	uvig_356226	uvig_356226_134	uvig_356226_59	S3.0701.01.2X194	dolphyn	0	1
571	uvig_356226	uvig_356226_137	uvig_356226_62	S3.0693.01X195	dolphyn	0	1
572	uvig_356226	uvig_356226_137	uvig_356226_62	S3.0153.01X194	dolphyn	0	1
573	uvig_356226	uvig_356226_137	uvig_356226_62	SO.0491.01X194	dolphyn	0	1
574	uvig_356226	uvig_356226_137	uvig_356226_62	S3.0693.01.2X194	dolphyn	0	1
575	uvig_356226	uvig_356226_137	uvig_356226_62	S3.0701.01.2X194	dolphyn	0	1
576	uvig_356226	uvig_356226_139	uvig_356226_64	S3.0693.01X195	dolphyn	0	1
577	uvig_356226	uvig_356226_139	uvig_356226_64	S3.0153.01X194	dolphyn	1	1
578	uvig_356226	uvig_356226_139	uvig_356226_64	SO.0491.01X194	dolphyn	0	1
579	uvig_356226	uvig_356226_139	uvig_356226_64	S3.0693.01.2X194	dolphyn	0	1
580	uvig_356226	uvig_356226_139	uvig_356226_64	S3.0701.01.2X194	dolphyn	0	1
581	uvig_356226	uvig_356226_14	uvig_356226_14	S3.0693.01X195	dolphyn	0	1
582	uvig_356226	uvig_356226_14	uvig_356226_14	S3.0153.01X194	dolphyn	0	1
583	uvig_356226	uvig_356226_14	uvig_356226_14	SO.0491.01X194	dolphyn	0	1
584	uvig_356226	uvig_356226_14	uvig_356226_14	S3.0693.01.2X194	dolphyn	0	1
585	uvig_356226	uvig_356226_14	uvig_356226_14	S3.0701.01.2X194	dolphyn	0	1
586	uvig_356226	uvig_356226_141	uvig_356226_66	S3.0693.01X195	dolphyn	0	1
587	uvig_356226	uvig_356226_141	uvig_356226_66	S3.0153.01X194	dolphyn	0	1
588	uvig_356226	uvig_356226_141	uvig_356226_66	SO.0491.01X194	dolphyn	0	1
589	uvig_356226	uvig_356226_141	uvig_356226_66	S3.0693.01.2X194	dolphyn	0	1
590	uvig_356226	uvig_356226_141	uvig_356226_66	S3.0701.01.2X194	dolphyn	0	1
591	uvig_356226	uvig_356226_145	uvig_356226_70	S3.0693.01X195	dolphyn	0	1
592	uvig_356226	uvig_356226_145	uvig_356226_70	S3.0153.01X194	dolphyn	0	1
593	uvig_356226	uvig_356226_145	uvig_356226_70	SO.0491.01X194	dolphyn	0	1
594	uvig_356226	uvig_356226_145	uvig_356226_70	S3.0693.01.2X194	dolphyn	0	1
595	uvig_356226	uvig_356226_145	uvig_356226_70	S3.0701.01.2X194	dolphyn	0	1
596	uvig_356226	uvig_356226_147	uvig_356226_72	S3.0693.01X195	dolphyn	0	1
597	uvig_356226	uvig_356226_147	uvig_356226_72	S3.0153.01X194	dolphyn	0	1
598	uvig_356226	uvig_356226_147	uvig_356226_72	SO.0491.01X194	dolphyn	0	1
599	uvig_356226	uvig_356226_147	uvig_356226_72	S3.0693.01.2X194	dolphyn	0	1
600	uvig_356226	uvig_356226_147	uvig_356226_72	S3.0701.01.2X194	dolphyn	0	1
601	uvig_356226	uvig_356226_148	uvig_356226_73	S3.0693.01X195	dolphyn	1	1
602	uvig_356226	uvig_356226_148	uvig_356226_73	S3.0153.01X194	dolphyn	1	1
603	uvig_356226	uvig_356226_148	uvig_356226_73	SO.0491.01X194	dolphyn	0	1
604	uvig_356226	uvig_356226_148	uvig_356226_73	S3.0693.01.2X194	dolphyn	0	1
605	uvig_356226	uvig_356226_148	uvig_356226_73	S3.0701.01.2X194	dolphyn	0	1
606	uvig_356226	uvig_356226_15	uvig_356226_15	S3.0693.01X195	dolphyn	0	1
607	uvig_356226	uvig_356226_15	uvig_356226_15	S3.0153.01X194	dolphyn	0	1
608	uvig_356226	uvig_356226_15	uvig_356226_15	SO.0491.01X194	dolphyn	0	1
609	uvig_356226	uvig_356226_15	uvig_356226_15	S3.0693.01.2X194	dolphyn	0	1
610	uvig_356226	uvig_356226_15	uvig_356226_15	S3.0701.01.2X194	dolphyn	0	1
611	uvig_356226	uvig_356226_150	uvig_356226_150	S3.0693.01X195	dolphyn	0	1
612	uvig_356226	uvig_356226_150	uvig_356226_150	S3.0153.01X194	dolphyn	0	1
613	uvig_356226	uvig_356226_150	uvig_356226_150	SO.0491.01X194	dolphyn	0	1
614	uvig_356226	uvig_356226_150	uvig_356226_150	S3.0693.01.2X194	dolphyn	0	1
615	uvig_356226	uvig_356226_150	uvig_356226_150	S3.0701.01.2X194	dolphyn	0	1
616	uvig_356226	uvig_356226_18	uvig_356226_18	S3.0693.01X195	dolphyn	1	1
617	uvig_356226	uvig_356226_18	uvig_356226_18	S3.0153.01X194	dolphyn	0	1
618	uvig_356226	uvig_356226_18	uvig_356226_18	SO.0491.01X194	dolphyn	0	1
619	uvig_356226	uvig_356226_18	uvig_356226_18	S3.0693.01.2X194	dolphyn	1	1
620	uvig_356226	uvig_356226_18	uvig_356226_18	S3.0701.01.2X194	dolphyn	0	1
621	uvig_356226	uvig_356226_19	uvig_356226_19	S3.0693.01X195	dolphyn	0	1
622	uvig_356226	uvig_356226_19	uvig_356226_19	S3.0153.01X194	dolphyn	1	1
623	uvig_356226	uvig_356226_19	uvig_356226_19	SO.0491.01X194	dolphyn	0	1
624	uvig_356226	uvig_356226_19	uvig_356226_19	S3.0693.01.2X194	dolphyn	0	1
625	uvig_356226	uvig_356226_19	uvig_356226_19	S3.0701.01.2X194	dolphyn	0	1
626	uvig_356226	uvig_356226_23	ivig_601_48	S3.0693.01X195	dolphyn	0	1
627	uvig_356226	uvig_356226_23	ivig_601_48	S3.0153.01X194	dolphyn	0	1
628	uvig_356226	uvig_356226_23	ivig_601_48	SO.0491.01X194	dolphyn	0	1
629	uvig_356226	uvig_356226_23	ivig_601_48	S3.0693.01.2X194	dolphyn	0	1
630	uvig_356226	uvig_356226_23	ivig_601_48	S3.0701.01.2X194	dolphyn	0	1
631	uvig_356226	uvig_356226_3	uvig_356226_3	S3.0693.01X195	pepsyn	0	1
632	uvig_356226	uvig_356226_3	uvig_356226_3	S3.0153.01X194	pepsyn	0	1
633	uvig_356226	uvig_356226_3	uvig_356226_3	SO.0491.01X194	pepsyn	0	1
634	uvig_356226	uvig_356226_3	uvig_356226_3	S3.0693.01.2X194	pepsyn	0	1
635	uvig_356226	uvig_356226_3	uvig_356226_3	S3.0701.01.2X194	pepsyn	0	1
636	uvig_356226	uvig_356226_6	uvig_356226_6	S3.0693.01X195	dolphyn	0	1
637	uvig_356226	uvig_356226_6	uvig_356226_6	S3.0153.01X194	dolphyn	0	1
638	uvig_356226	uvig_356226_6	uvig_356226_6	SO.0491.01X194	dolphyn	0	1
639	uvig_356226	uvig_356226_6	uvig_356226_6	S3.0693.01.2X194	dolphyn	0	1
640	uvig_356226	uvig_356226_6	uvig_356226_6	S3.0701.01.2X194	dolphyn	0	1
641	uvig_356226	uvig_356226_76	uvig_356226_76	S3.0693.01X195	dolphyn	0	1
642	uvig_356226	uvig_356226_76	uvig_356226_76	S3.0153.01X194	dolphyn	0	1
643	uvig_356226	uvig_356226_76	uvig_356226_76	SO.0491.01X194	dolphyn	0	1
644	uvig_356226	uvig_356226_76	uvig_356226_76	S3.0693.01.2X194	dolphyn	0	1
645	uvig_356226	uvig_356226_76	uvig_356226_76	S3.0701.01.2X194	dolphyn	0	1
646	uvig_356226	uvig_356226_77	uvig_356226_77	S3.0693.01X195	pepsyn	0	1
647	uvig_356226	uvig_356226_77	uvig_356226_77	S3.0153.01X194	pepsyn	0	1
648	uvig_356226	uvig_356226_77	uvig_356226_77	SO.0491.01X194	pepsyn	0	1
649	uvig_356226	uvig_356226_77	uvig_356226_77	S3.0693.01.2X194	pepsyn	0	1
650	uvig_356226	uvig_356226_77	uvig_356226_77	S3.0701.01.2X194	pepsyn	0	1
651	uvig_356226	uvig_356226_8	uvig_356226_8	S3.0693.01X195	pepsyn	0	1
652	uvig_356226	uvig_356226_8	uvig_356226_8	S3.0153.01X194	pepsyn	0	1
653	uvig_356226	uvig_356226_8	uvig_356226_8	SO.0491.01X194	pepsyn	0	1
654	uvig_356226	uvig_356226_8	uvig_356226_8	S3.0693.01.2X194	pepsyn	0	1
655	uvig_356226	uvig_356226_8	uvig_356226_8	S3.0701.01.2X194	pepsyn	0	1
656	uvig_356226	uvig_356226_84	uvig_428798_109	S3.0693.01X195	dolphyn	0	1
657	uvig_356226	uvig_356226_84	uvig_428798_109	S3.0153.01X194	dolphyn	0	1
658	uvig_356226	uvig_356226_84	uvig_428798_109	SO.0491.01X194	dolphyn	0	1
659	uvig_356226	uvig_356226_84	uvig_428798_109	S3.0693.01.2X194	dolphyn	0	1
660	uvig_356226	uvig_356226_84	uvig_428798_109	S3.0701.01.2X194	dolphyn	0	1
661	uvig_356750	uvig_356750_17	uvig_357864_73	S3.0693.01X195	pepsyn	2	62
662	uvig_356750	uvig_356750_17	uvig_357864_73	S3.0153.01X194	pepsyn	3	62
663	uvig_356750	uvig_356750_17	uvig_357864_73	SO.0491.01X194	pepsyn	1	62
664	uvig_356750	uvig_356750_17	uvig_357864_73	S3.0693.01.2X194	pepsyn	1	62
665	uvig_356750	uvig_356750_17	uvig_357864_73	S3.0701.01.2X194	pepsyn	1	62
666	uvig_356750	uvig_356750_10	uvig_356750_10	S3.0693.01X195	pepsyn	0	22
667	uvig_356750	uvig_356750_10	uvig_356750_10	S3.0153.01X194	pepsyn	2	22
668	uvig_356750	uvig_356750_10	uvig_356750_10	SO.0491.01X194	pepsyn	0	22
669	uvig_356750	uvig_356750_10	uvig_356750_10	S3.0693.01.2X194	pepsyn	0	22
670	uvig_356750	uvig_356750_10	uvig_356750_10	S3.0701.01.2X194	pepsyn	0	22
671	uvig_356750	uvig_356750_27	uvig_356750_28	S3.0693.01X195	pepsyn	1	18
672	uvig_356750	uvig_356750_27	uvig_356750_28	S3.0153.01X194	pepsyn	1	18
673	uvig_356750	uvig_356750_27	uvig_356750_28	SO.0491.01X194	pepsyn	0	18
674	uvig_356750	uvig_356750_27	uvig_356750_28	S3.0693.01.2X194	pepsyn	0	18
675	uvig_356750	uvig_356750_27	uvig_356750_28	S3.0701.01.2X194	pepsyn	0	18
676	uvig_356750	uvig_356750_47	uvig_356750_47	S3.0693.01X195	pepsyn	1	16
677	uvig_356750	uvig_356750_47	uvig_356750_47	S3.0153.01X194	pepsyn	0	16
678	uvig_356750	uvig_356750_47	uvig_356750_47	SO.0491.01X194	pepsyn	0	16
679	uvig_356750	uvig_356750_47	uvig_356750_47	S3.0693.01.2X194	pepsyn	0	16
680	uvig_356750	uvig_356750_47	uvig_356750_47	S3.0701.01.2X194	pepsyn	0	16
681	uvig_356750	uvig_356750_6	uvig_356750_6	S3.0693.01X195	pepsyn	1	14
682	uvig_356750	uvig_356750_6	uvig_356750_6	S3.0153.01X194	pepsyn	2	14
683	uvig_356750	uvig_356750_6	uvig_356750_6	SO.0491.01X194	pepsyn	0	14
684	uvig_356750	uvig_356750_6	uvig_356750_6	S3.0693.01.2X194	pepsyn	0	14
685	uvig_356750	uvig_356750_6	uvig_356750_6	S3.0701.01.2X194	pepsyn	2	14
686	uvig_356750	uvig_356750_12	uvig_356750_12	S3.0693.01X195	pepsyn	0	13
687	uvig_356750	uvig_356750_12	uvig_356750_12	S3.0153.01X194	pepsyn	0	13
688	uvig_356750	uvig_356750_12	uvig_356750_12	SO.0491.01X194	pepsyn	0	13
689	uvig_356750	uvig_356750_12	uvig_356750_12	S3.0693.01.2X194	pepsyn	0	13
690	uvig_356750	uvig_356750_12	uvig_356750_12	S3.0701.01.2X194	pepsyn	0	13
691	uvig_356750	uvig_356750_14	uvig_356750_14	S3.0693.01X195	pepsyn	0	12
692	uvig_356750	uvig_356750_14	uvig_356750_14	S3.0153.01X194	pepsyn	2	12
693	uvig_356750	uvig_356750_14	uvig_356750_14	SO.0491.01X194	pepsyn	0	12
694	uvig_356750	uvig_356750_14	uvig_356750_14	S3.0693.01.2X194	pepsyn	0	12
695	uvig_356750	uvig_356750_14	uvig_356750_14	S3.0701.01.2X194	pepsyn	0	12
696	uvig_356750	uvig_356750_15	uvig_356750_15	S3.0693.01X195	pepsyn	0	12
697	uvig_356750	uvig_356750_15	uvig_356750_15	S3.0153.01X194	pepsyn	1	12
698	uvig_356750	uvig_356750_15	uvig_356750_15	SO.0491.01X194	pepsyn	0	12
699	uvig_356750	uvig_356750_15	uvig_356750_15	S3.0693.01.2X194	pepsyn	1	12
700	uvig_356750	uvig_356750_15	uvig_356750_15	S3.0701.01.2X194	pepsyn	0	12
701	uvig_356750	uvig_356750_29	uvig_356750_30	S3.0693.01X195	pepsyn	0	12
702	uvig_356750	uvig_356750_29	uvig_356750_30	S3.0153.01X194	pepsyn	1	12
703	uvig_356750	uvig_356750_29	uvig_356750_30	SO.0491.01X194	pepsyn	0	12
704	uvig_356750	uvig_356750_29	uvig_356750_30	S3.0693.01.2X194	pepsyn	0	12
705	uvig_356750	uvig_356750_29	uvig_356750_30	S3.0701.01.2X194	pepsyn	0	12
706	uvig_356750	uvig_356750_7	uvig_356750_7	S3.0693.01X195	pepsyn	0	12
707	uvig_356750	uvig_356750_7	uvig_356750_7	S3.0153.01X194	pepsyn	0	12
708	uvig_356750	uvig_356750_7	uvig_356750_7	SO.0491.01X194	pepsyn	0	12
709	uvig_356750	uvig_356750_7	uvig_356750_7	S3.0693.01.2X194	pepsyn	0	12
710	uvig_356750	uvig_356750_7	uvig_356750_7	S3.0701.01.2X194	pepsyn	0	12
711	uvig_356750	uvig_356750_17	uvig_357864_73	S3.0693.01X195	dolphyn	1	11
712	uvig_356750	uvig_356750_17	uvig_357864_73	S3.0153.01X194	dolphyn	2	11
713	uvig_356750	uvig_356750_17	uvig_357864_73	SO.0491.01X194	dolphyn	0	11
714	uvig_356750	uvig_356750_17	uvig_357864_73	S3.0693.01.2X194	dolphyn	0	11
715	uvig_356750	uvig_356750_17	uvig_357864_73	S3.0701.01.2X194	dolphyn	1	11
716	uvig_356750	uvig_356750_48	uvig_356750_48	S3.0693.01X195	pepsyn	2	11
717	uvig_356750	uvig_356750_48	uvig_356750_48	S3.0153.01X194	pepsyn	1	11
718	uvig_356750	uvig_356750_48	uvig_356750_48	SO.0491.01X194	pepsyn	0	11
719	uvig_356750	uvig_356750_48	uvig_356750_48	S3.0693.01.2X194	pepsyn	0	11
720	uvig_356750	uvig_356750_48	uvig_356750_48	S3.0701.01.2X194	pepsyn	0	11
721	uvig_356750	uvig_356750_25	uvig_356750_25	S3.0693.01X195	pepsyn	0	10
722	uvig_356750	uvig_356750_25	uvig_356750_25	S3.0153.01X194	pepsyn	1	10
723	uvig_356750	uvig_356750_25	uvig_356750_25	SO.0491.01X194	pepsyn	0	10
724	uvig_356750	uvig_356750_25	uvig_356750_25	S3.0693.01.2X194	pepsyn	0	10
725	uvig_356750	uvig_356750_25	uvig_356750_25	S3.0701.01.2X194	pepsyn	0	10
726	uvig_356750	uvig_356750_16	uvig_356750_16	S3.0693.01X195	pepsyn	0	8
727	uvig_356750	uvig_356750_16	uvig_356750_16	S3.0153.01X194	pepsyn	1	8
728	uvig_356750	uvig_356750_16	uvig_356750_16	SO.0491.01X194	pepsyn	0	8
729	uvig_356750	uvig_356750_16	uvig_356750_16	S3.0693.01.2X194	pepsyn	0	8
730	uvig_356750	uvig_356750_16	uvig_356750_16	S3.0701.01.2X194	pepsyn	0	8
731	uvig_356750	uvig_356750_33	uvig_356750_33	S3.0693.01X195	pepsyn	2	8
732	uvig_356750	uvig_356750_33	uvig_356750_33	S3.0153.01X194	pepsyn	0	8
733	uvig_356750	uvig_356750_33	uvig_356750_33	SO.0491.01X194	pepsyn	1	8
734	uvig_356750	uvig_356750_33	uvig_356750_33	S3.0693.01.2X194	pepsyn	1	8
735	uvig_356750	uvig_356750_33	uvig_356750_33	S3.0701.01.2X194	pepsyn	0	8
736	uvig_356750	uvig_356750_19	uvig_356750_19	S3.0693.01X195	pepsyn	0	6
737	uvig_356750	uvig_356750_19	uvig_356750_19	S3.0153.01X194	pepsyn	0	6
738	uvig_356750	uvig_356750_19	uvig_356750_19	SO.0491.01X194	pepsyn	0	6
739	uvig_356750	uvig_356750_19	uvig_356750_19	S3.0693.01.2X194	pepsyn	0	6
740	uvig_356750	uvig_356750_19	uvig_356750_19	S3.0701.01.2X194	pepsyn	0	6
741	uvig_356750	uvig_356750_20	uvig_356750_20	S3.0693.01X195	pepsyn	0	6
742	uvig_356750	uvig_356750_20	uvig_356750_20	S3.0153.01X194	pepsyn	0	6
743	uvig_356750	uvig_356750_20	uvig_356750_20	SO.0491.01X194	pepsyn	0	6
744	uvig_356750	uvig_356750_20	uvig_356750_20	S3.0693.01.2X194	pepsyn	0	6
745	uvig_356750	uvig_356750_20	uvig_356750_20	S3.0701.01.2X194	pepsyn	0	6
746	uvig_356750	uvig_356750_24	uvig_356750_24	S3.0693.01X195	pepsyn	0	6
747	uvig_356750	uvig_356750_24	uvig_356750_24	S3.0153.01X194	pepsyn	1	6
748	uvig_356750	uvig_356750_24	uvig_356750_24	SO.0491.01X194	pepsyn	0	6
749	uvig_356750	uvig_356750_24	uvig_356750_24	S3.0693.01.2X194	pepsyn	0	6
750	uvig_356750	uvig_356750_24	uvig_356750_24	S3.0701.01.2X194	pepsyn	0	6
751	uvig_356750	uvig_356750_26	uvig_356750_26	S3.0693.01X195	pepsyn	1	6
752	uvig_356750	uvig_356750_26	uvig_356750_26	S3.0153.01X194	pepsyn	0	6
753	uvig_356750	uvig_356750_26	uvig_356750_26	SO.0491.01X194	pepsyn	0	6
754	uvig_356750	uvig_356750_26	uvig_356750_26	S3.0693.01.2X194	pepsyn	0	6
755	uvig_356750	uvig_356750_26	uvig_356750_26	S3.0701.01.2X194	pepsyn	0	6
756	uvig_356750	uvig_356750_31	uvig_356750_31	S3.0693.01X195	pepsyn	0	6
757	uvig_356750	uvig_356750_31	uvig_356750_31	S3.0153.01X194	pepsyn	0	6
758	uvig_356750	uvig_356750_31	uvig_356750_31	SO.0491.01X194	pepsyn	0	6
759	uvig_356750	uvig_356750_31	uvig_356750_31	S3.0693.01.2X194	pepsyn	0	6
760	uvig_356750	uvig_356750_31	uvig_356750_31	S3.0701.01.2X194	pepsyn	0	6
761	uvig_356750	uvig_356750_32	uvig_356750_32	S3.0693.01X195	pepsyn	1	6
762	uvig_356750	uvig_356750_32	uvig_356750_32	S3.0153.01X194	pepsyn	0	6
763	uvig_356750	uvig_356750_32	uvig_356750_32	SO.0491.01X194	pepsyn	0	6
764	uvig_356750	uvig_356750_32	uvig_356750_32	S3.0693.01.2X194	pepsyn	0	6
765	uvig_356750	uvig_356750_32	uvig_356750_32	S3.0701.01.2X194	pepsyn	1	6
766	uvig_356750	uvig_356750_44	uvig_356750_44	S3.0693.01X195	pepsyn	0	6
767	uvig_356750	uvig_356750_44	uvig_356750_44	S3.0153.01X194	pepsyn	2	6
768	uvig_356750	uvig_356750_44	uvig_356750_44	SO.0491.01X194	pepsyn	0	6
769	uvig_356750	uvig_356750_44	uvig_356750_44	S3.0693.01.2X194	pepsyn	0	6
770	uvig_356750	uvig_356750_44	uvig_356750_44	S3.0701.01.2X194	pepsyn	0	6
771	uvig_356750	uvig_356750_51	uvig_356750_51	S3.0693.01X195	pepsyn	1	6
772	uvig_356750	uvig_356750_51	uvig_356750_51	S3.0153.01X194	pepsyn	1	6
773	uvig_356750	uvig_356750_51	uvig_356750_51	SO.0491.01X194	pepsyn	0	6
774	uvig_356750	uvig_356750_51	uvig_356750_51	S3.0693.01.2X194	pepsyn	0	6
775	uvig_356750	uvig_356750_51	uvig_356750_51	S3.0701.01.2X194	pepsyn	0	6
776	uvig_356750	uvig_356750_10	uvig_356750_10	S3.0693.01X195	dolphyn	0	5
777	uvig_356750	uvig_356750_10	uvig_356750_10	S3.0153.01X194	dolphyn	1	5
778	uvig_356750	uvig_356750_10	uvig_356750_10	SO.0491.01X194	dolphyn	0	5
779	uvig_356750	uvig_356750_10	uvig_356750_10	S3.0693.01.2X194	dolphyn	0	5
780	uvig_356750	uvig_356750_10	uvig_356750_10	S3.0701.01.2X194	dolphyn	0	5
781	uvig_356750	uvig_356750_11	uvig_356750_11	S3.0693.01X195	pepsyn	0	4
782	uvig_356750	uvig_356750_11	uvig_356750_11	S3.0153.01X194	pepsyn	0	4
783	uvig_356750	uvig_356750_11	uvig_356750_11	SO.0491.01X194	pepsyn	0	4
784	uvig_356750	uvig_356750_11	uvig_356750_11	S3.0693.01.2X194	pepsyn	0	4
785	uvig_356750	uvig_356750_11	uvig_356750_11	S3.0701.01.2X194	pepsyn	0	4
786	uvig_356750	uvig_356750_12	uvig_356750_12	S3.0693.01X195	dolphyn	0	4
787	uvig_356750	uvig_356750_12	uvig_356750_12	S3.0153.01X194	dolphyn	0	4
788	uvig_356750	uvig_356750_12	uvig_356750_12	SO.0491.01X194	dolphyn	1	4
789	uvig_356750	uvig_356750_12	uvig_356750_12	S3.0693.01.2X194	dolphyn	0	4
790	uvig_356750	uvig_356750_12	uvig_356750_12	S3.0701.01.2X194	dolphyn	0	4
791	uvig_356750	uvig_356750_13	uvig_356750_13	S3.0693.01X195	pepsyn	0	4
792	uvig_356750	uvig_356750_13	uvig_356750_13	S3.0153.01X194	pepsyn	0	4
793	uvig_356750	uvig_356750_13	uvig_356750_13	SO.0491.01X194	pepsyn	0	4
794	uvig_356750	uvig_356750_13	uvig_356750_13	S3.0693.01.2X194	pepsyn	1	4
795	uvig_356750	uvig_356750_13	uvig_356750_13	S3.0701.01.2X194	pepsyn	0	4
796	uvig_356750	uvig_356750_21	uvig_356750_21	S3.0693.01X195	pepsyn	0	4
797	uvig_356750	uvig_356750_21	uvig_356750_21	S3.0153.01X194	pepsyn	1	4
798	uvig_356750	uvig_356750_21	uvig_356750_21	SO.0491.01X194	pepsyn	0	4
799	uvig_356750	uvig_356750_21	uvig_356750_21	S3.0693.01.2X194	pepsyn	0	4
800	uvig_356750	uvig_356750_21	uvig_356750_21	S3.0701.01.2X194	pepsyn	0	4
801	uvig_356750	uvig_356750_22	uvig_356750_22	S3.0693.01X195	pepsyn	1	4
802	uvig_356750	uvig_356750_22	uvig_356750_22	S3.0153.01X194	pepsyn	0	4
803	uvig_356750	uvig_356750_22	uvig_356750_22	SO.0491.01X194	pepsyn	1	4
804	uvig_356750	uvig_356750_22	uvig_356750_22	S3.0693.01.2X194	pepsyn	1	4
805	uvig_356750	uvig_356750_22	uvig_356750_22	S3.0701.01.2X194	pepsyn	0	4
806	uvig_356750	uvig_356750_23	uvig_356750_23	S3.0693.01X195	pepsyn	0	4
807	uvig_356750	uvig_356750_23	uvig_356750_23	S3.0153.01X194	pepsyn	0	4
808	uvig_356750	uvig_356750_23	uvig_356750_23	SO.0491.01X194	pepsyn	0	4
809	uvig_356750	uvig_356750_23	uvig_356750_23	S3.0693.01.2X194	pepsyn	0	4
810	uvig_356750	uvig_356750_23	uvig_356750_23	S3.0701.01.2X194	pepsyn	0	4
811	uvig_356750	uvig_356750_27	uvig_356750_28	S3.0693.01X195	dolphyn	0	4
812	uvig_356750	uvig_356750_27	uvig_356750_28	S3.0153.01X194	dolphyn	0	4
813	uvig_356750	uvig_356750_27	uvig_356750_28	SO.0491.01X194	dolphyn	0	4
814	uvig_356750	uvig_356750_27	uvig_356750_28	S3.0693.01.2X194	dolphyn	0	4
815	uvig_356750	uvig_356750_27	uvig_356750_28	S3.0701.01.2X194	dolphyn	1	4
816	uvig_356750	uvig_356750_29	uvig_356750_30	S3.0693.01X195	dolphyn	0	4
817	uvig_356750	uvig_356750_29	uvig_356750_30	S3.0153.01X194	dolphyn	0	4
818	uvig_356750	uvig_356750_29	uvig_356750_30	SO.0491.01X194	dolphyn	0	4
819	uvig_356750	uvig_356750_29	uvig_356750_30	S3.0693.01.2X194	dolphyn	0	4
820	uvig_356750	uvig_356750_29	uvig_356750_30	S3.0701.01.2X194	dolphyn	0	4
821	uvig_356750	uvig_356750_36	uvig_356750_36	S3.0693.01X195	pepsyn	0	4
822	uvig_356750	uvig_356750_36	uvig_356750_36	S3.0153.01X194	pepsyn	1	4
823	uvig_356750	uvig_356750_36	uvig_356750_36	SO.0491.01X194	pepsyn	0	4
824	uvig_356750	uvig_356750_36	uvig_356750_36	S3.0693.01.2X194	pepsyn	0	4
825	uvig_356750	uvig_356750_36	uvig_356750_36	S3.0701.01.2X194	pepsyn	0	4
826	uvig_356750	uvig_356750_38	uvig_356750_38	S3.0693.01X195	pepsyn	0	4
827	uvig_356750	uvig_356750_38	uvig_356750_38	S3.0153.01X194	pepsyn	1	4
828	uvig_356750	uvig_356750_38	uvig_356750_38	SO.0491.01X194	pepsyn	1	4
829	uvig_356750	uvig_356750_38	uvig_356750_38	S3.0693.01.2X194	pepsyn	0	4
830	uvig_356750	uvig_356750_38	uvig_356750_38	S3.0701.01.2X194	pepsyn	0	4
831	uvig_356750	uvig_356750_45	uvig_356750_45	S3.0693.01X195	pepsyn	0	4
832	uvig_356750	uvig_356750_45	uvig_356750_45	S3.0153.01X194	pepsyn	1	4
833	uvig_356750	uvig_356750_45	uvig_356750_45	SO.0491.01X194	pepsyn	0	4
834	uvig_356750	uvig_356750_45	uvig_356750_45	S3.0693.01.2X194	pepsyn	0	4
835	uvig_356750	uvig_356750_45	uvig_356750_45	S3.0701.01.2X194	pepsyn	0	4
836	uvig_356750	uvig_356750_57	uvig_356750_57	S3.0693.01X195	pepsyn	0	4
837	uvig_356750	uvig_356750_57	uvig_356750_57	S3.0153.01X194	pepsyn	0	4
838	uvig_356750	uvig_356750_57	uvig_356750_57	SO.0491.01X194	pepsyn	0	4
839	uvig_356750	uvig_356750_57	uvig_356750_57	S3.0693.01.2X194	pepsyn	0	4
840	uvig_356750	uvig_356750_57	uvig_356750_57	S3.0701.01.2X194	pepsyn	0	4
841	uvig_356750	uvig_356750_6	uvig_356750_6	S3.0693.01X195	dolphyn	0	4
842	uvig_356750	uvig_356750_6	uvig_356750_6	S3.0153.01X194	dolphyn	1	4
843	uvig_356750	uvig_356750_6	uvig_356750_6	SO.0491.01X194	dolphyn	0	4
844	uvig_356750	uvig_356750_6	uvig_356750_6	S3.0693.01.2X194	dolphyn	0	4
845	uvig_356750	uvig_356750_6	uvig_356750_6	S3.0701.01.2X194	dolphyn	0	4
846	uvig_356750	uvig_356750_14	uvig_356750_14	S3.0693.01X195	dolphyn	0	3
847	uvig_356750	uvig_356750_14	uvig_356750_14	S3.0153.01X194	dolphyn	0	3
848	uvig_356750	uvig_356750_14	uvig_356750_14	SO.0491.01X194	dolphyn	0	3
849	uvig_356750	uvig_356750_14	uvig_356750_14	S3.0693.01.2X194	dolphyn	0	3
850	uvig_356750	uvig_356750_14	uvig_356750_14	S3.0701.01.2X194	dolphyn	0	3
851	uvig_356750	uvig_356750_15	uvig_356750_15	S3.0693.01X195	dolphyn	0	3
852	uvig_356750	uvig_356750_15	uvig_356750_15	S3.0153.01X194	dolphyn	0	3
853	uvig_356750	uvig_356750_15	uvig_356750_15	SO.0491.01X194	dolphyn	0	3
854	uvig_356750	uvig_356750_15	uvig_356750_15	S3.0693.01.2X194	dolphyn	0	3
855	uvig_356750	uvig_356750_15	uvig_356750_15	S3.0701.01.2X194	dolphyn	0	3
856	uvig_356750	uvig_356750_47	uvig_356750_47	S3.0693.01X195	dolphyn	0	3
857	uvig_356750	uvig_356750_47	uvig_356750_47	S3.0153.01X194	dolphyn	0	3
858	uvig_356750	uvig_356750_47	uvig_356750_47	SO.0491.01X194	dolphyn	0	3
859	uvig_356750	uvig_356750_47	uvig_356750_47	S3.0693.01.2X194	dolphyn	0	3
860	uvig_356750	uvig_356750_47	uvig_356750_47	S3.0701.01.2X194	dolphyn	0	3
861	uvig_356750	uvig_356750_48	uvig_356750_48	S3.0693.01X195	dolphyn	0	3
862	uvig_356750	uvig_356750_48	uvig_356750_48	S3.0153.01X194	dolphyn	0	3
863	uvig_356750	uvig_356750_48	uvig_356750_48	SO.0491.01X194	dolphyn	0	3
864	uvig_356750	uvig_356750_48	uvig_356750_48	S3.0693.01.2X194	dolphyn	0	3
865	uvig_356750	uvig_356750_48	uvig_356750_48	S3.0701.01.2X194	dolphyn	0	3
866	uvig_356750	uvig_356750_7	uvig_356750_7	S3.0693.01X195	dolphyn	0	3
867	uvig_356750	uvig_356750_7	uvig_356750_7	S3.0153.01X194	dolphyn	0	3
868	uvig_356750	uvig_356750_7	uvig_356750_7	SO.0491.01X194	dolphyn	0	3
869	uvig_356750	uvig_356750_7	uvig_356750_7	S3.0693.01.2X194	dolphyn	0	3
870	uvig_356750	uvig_356750_7	uvig_356750_7	S3.0701.01.2X194	dolphyn	0	3
871	uvig_356750	uvig_356750_18	uvig_356750_18	S3.0693.01X195	pepsyn	0	2
872	uvig_356750	uvig_356750_18	uvig_356750_18	S3.0153.01X194	pepsyn	0	2
873	uvig_356750	uvig_356750_18	uvig_356750_18	SO.0491.01X194	pepsyn	0	2
874	uvig_356750	uvig_356750_18	uvig_356750_18	S3.0693.01.2X194	pepsyn	0	2
875	uvig_356750	uvig_356750_18	uvig_356750_18	S3.0701.01.2X194	pepsyn	0	2
876	uvig_356750	uvig_356750_24	uvig_356750_24	S3.0693.01X195	dolphyn	0	2
877	uvig_356750	uvig_356750_24	uvig_356750_24	S3.0153.01X194	dolphyn	0	2
878	uvig_356750	uvig_356750_24	uvig_356750_24	SO.0491.01X194	dolphyn	0	2
879	uvig_356750	uvig_356750_24	uvig_356750_24	S3.0693.01.2X194	dolphyn	0	2
880	uvig_356750	uvig_356750_24	uvig_356750_24	S3.0701.01.2X194	dolphyn	0	2
881	uvig_356750	uvig_356750_25	uvig_356750_25	S3.0693.01X195	dolphyn	0	2
882	uvig_356750	uvig_356750_25	uvig_356750_25	S3.0153.01X194	dolphyn	0	2
883	uvig_356750	uvig_356750_25	uvig_356750_25	SO.0491.01X194	dolphyn	0	2
884	uvig_356750	uvig_356750_25	uvig_356750_25	S3.0693.01.2X194	dolphyn	0	2
885	uvig_356750	uvig_356750_25	uvig_356750_25	S3.0701.01.2X194	dolphyn	0	2
886	uvig_356750	uvig_356750_26	uvig_356750_26	S3.0693.01X195	dolphyn	0	2
887	uvig_356750	uvig_356750_26	uvig_356750_26	S3.0153.01X194	dolphyn	1	2
888	uvig_356750	uvig_356750_26	uvig_356750_26	SO.0491.01X194	dolphyn	0	2
889	uvig_356750	uvig_356750_26	uvig_356750_26	S3.0693.01.2X194	dolphyn	0	2
890	uvig_356750	uvig_356750_26	uvig_356750_26	S3.0701.01.2X194	dolphyn	1	2
891	uvig_356750	uvig_356750_31	uvig_356750_31	S3.0693.01X195	dolphyn	0	2
892	uvig_356750	uvig_356750_31	uvig_356750_31	S3.0153.01X194	dolphyn	0	2
893	uvig_356750	uvig_356750_31	uvig_356750_31	SO.0491.01X194	dolphyn	0	2
894	uvig_356750	uvig_356750_31	uvig_356750_31	S3.0693.01.2X194	dolphyn	0	2
895	uvig_356750	uvig_356750_31	uvig_356750_31	S3.0701.01.2X194	dolphyn	0	2
896	uvig_356750	uvig_356750_34	uvig_356750_34	S3.0693.01X195	pepsyn	0	2
897	uvig_356750	uvig_356750_34	uvig_356750_34	S3.0153.01X194	pepsyn	0	2
898	uvig_356750	uvig_356750_34	uvig_356750_34	SO.0491.01X194	pepsyn	0	2
899	uvig_356750	uvig_356750_34	uvig_356750_34	S3.0693.01.2X194	pepsyn	0	2
900	uvig_356750	uvig_356750_34	uvig_356750_34	S3.0701.01.2X194	pepsyn	0	2
901	uvig_356750	uvig_356750_37	uvig_356750_37	S3.0693.01X195	pepsyn	0	2
902	uvig_356750	uvig_356750_37	uvig_356750_37	S3.0153.01X194	pepsyn	0	2
903	uvig_356750	uvig_356750_37	uvig_356750_37	SO.0491.01X194	pepsyn	0	2
904	uvig_356750	uvig_356750_37	uvig_356750_37	S3.0693.01.2X194	pepsyn	0	2
905	uvig_356750	uvig_356750_37	uvig_356750_37	S3.0701.01.2X194	pepsyn	0	2
906	uvig_356750	uvig_356750_39	uvig_356750_39	S3.0693.01X195	pepsyn	0	2
907	uvig_356750	uvig_356750_39	uvig_356750_39	S3.0153.01X194	pepsyn	0	2
908	uvig_356750	uvig_356750_39	uvig_356750_39	SO.0491.01X194	pepsyn	0	2
909	uvig_356750	uvig_356750_39	uvig_356750_39	S3.0693.01.2X194	pepsyn	0	2
910	uvig_356750	uvig_356750_39	uvig_356750_39	S3.0701.01.2X194	pepsyn	0	2
911	uvig_356750	uvig_356750_4	uvig_356750_4	S3.0693.01X195	pepsyn	0	2
912	uvig_356750	uvig_356750_4	uvig_356750_4	S3.0153.01X194	pepsyn	0	2
913	uvig_356750	uvig_356750_4	uvig_356750_4	SO.0491.01X194	pepsyn	0	2
914	uvig_356750	uvig_356750_4	uvig_356750_4	S3.0693.01.2X194	pepsyn	0	2
915	uvig_356750	uvig_356750_4	uvig_356750_4	S3.0701.01.2X194	pepsyn	0	2
916	uvig_356750	uvig_356750_40	uvig_356750_40	S3.0693.01X195	pepsyn	0	2
917	uvig_356750	uvig_356750_40	uvig_356750_40	S3.0153.01X194	pepsyn	0	2
918	uvig_356750	uvig_356750_40	uvig_356750_40	SO.0491.01X194	pepsyn	0	2
919	uvig_356750	uvig_356750_40	uvig_356750_40	S3.0693.01.2X194	pepsyn	0	2
920	uvig_356750	uvig_356750_40	uvig_356750_40	S3.0701.01.2X194	pepsyn	0	2
921	uvig_356750	uvig_356750_41	uvig_356750_41	S3.0693.01X195	pepsyn	0	2
922	uvig_356750	uvig_356750_41	uvig_356750_41	S3.0153.01X194	pepsyn	0	2
923	uvig_356750	uvig_356750_41	uvig_356750_41	SO.0491.01X194	pepsyn	0	2
924	uvig_356750	uvig_356750_41	uvig_356750_41	S3.0693.01.2X194	pepsyn	0	2
925	uvig_356750	uvig_356750_41	uvig_356750_41	S3.0701.01.2X194	pepsyn	0	2
926	uvig_356750	uvig_356750_42	uvig_356750_42	S3.0693.01X195	pepsyn	0	2
927	uvig_356750	uvig_356750_42	uvig_356750_42	S3.0153.01X194	pepsyn	0	2
928	uvig_356750	uvig_356750_42	uvig_356750_42	SO.0491.01X194	pepsyn	0	2
929	uvig_356750	uvig_356750_42	uvig_356750_42	S3.0693.01.2X194	pepsyn	0	2
930	uvig_356750	uvig_356750_42	uvig_356750_42	S3.0701.01.2X194	pepsyn	0	2
931	uvig_356750	uvig_356750_43	uvig_356750_43	S3.0693.01X195	pepsyn	0	2
932	uvig_356750	uvig_356750_43	uvig_356750_43	S3.0153.01X194	pepsyn	0	2
933	uvig_356750	uvig_356750_43	uvig_356750_43	SO.0491.01X194	pepsyn	0	2
934	uvig_356750	uvig_356750_43	uvig_356750_43	S3.0693.01.2X194	pepsyn	0	2
935	uvig_356750	uvig_356750_43	uvig_356750_43	S3.0701.01.2X194	pepsyn	0	2
936	uvig_356750	uvig_356750_46	uvig_356750_46	S3.0693.01X195	pepsyn	0	2
937	uvig_356750	uvig_356750_46	uvig_356750_46	S3.0153.01X194	pepsyn	0	2
938	uvig_356750	uvig_356750_46	uvig_356750_46	SO.0491.01X194	pepsyn	0	2
939	uvig_356750	uvig_356750_46	uvig_356750_46	S3.0693.01.2X194	pepsyn	0	2
940	uvig_356750	uvig_356750_46	uvig_356750_46	S3.0701.01.2X194	pepsyn	0	2
941	uvig_356750	uvig_356750_49	uvig_356750_50	S3.0693.01X195	pepsyn	0	2
942	uvig_356750	uvig_356750_49	uvig_356750_50	S3.0153.01X194	pepsyn	0	2
943	uvig_356750	uvig_356750_49	uvig_356750_50	SO.0491.01X194	pepsyn	0	2
944	uvig_356750	uvig_356750_49	uvig_356750_50	S3.0693.01.2X194	pepsyn	0	2
945	uvig_356750	uvig_356750_49	uvig_356750_50	S3.0701.01.2X194	pepsyn	0	2
946	uvig_356750	uvig_356750_5	uvig_356750_5	S3.0693.01X195	pepsyn	0	2
947	uvig_356750	uvig_356750_5	uvig_356750_5	S3.0153.01X194	pepsyn	0	2
948	uvig_356750	uvig_356750_5	uvig_356750_5	SO.0491.01X194	pepsyn	0	2
949	uvig_356750	uvig_356750_5	uvig_356750_5	S3.0693.01.2X194	pepsyn	0	2
950	uvig_356750	uvig_356750_5	uvig_356750_5	S3.0701.01.2X194	pepsyn	0	2
951	uvig_356750	uvig_356750_52	uvig_356750_52	S3.0693.01X195	pepsyn	0	2
952	uvig_356750	uvig_356750_52	uvig_356750_52	S3.0153.01X194	pepsyn	0	2
953	uvig_356750	uvig_356750_52	uvig_356750_52	SO.0491.01X194	pepsyn	0	2
954	uvig_356750	uvig_356750_52	uvig_356750_52	S3.0693.01.2X194	pepsyn	0	2
955	uvig_356750	uvig_356750_52	uvig_356750_52	S3.0701.01.2X194	pepsyn	0	2
956	uvig_356750	uvig_356750_53	uvig_356750_53	S3.0693.01X195	pepsyn	0	2
957	uvig_356750	uvig_356750_53	uvig_356750_53	S3.0153.01X194	pepsyn	0	2
958	uvig_356750	uvig_356750_53	uvig_356750_53	SO.0491.01X194	pepsyn	0	2
959	uvig_356750	uvig_356750_53	uvig_356750_53	S3.0693.01.2X194	pepsyn	0	2
960	uvig_356750	uvig_356750_53	uvig_356750_53	S3.0701.01.2X194	pepsyn	0	2
961	uvig_356750	uvig_356750_54	uvig_356750_54	S3.0693.01X195	pepsyn	0	2
962	uvig_356750	uvig_356750_54	uvig_356750_54	S3.0153.01X194	pepsyn	0	2
963	uvig_356750	uvig_356750_54	uvig_356750_54	SO.0491.01X194	pepsyn	0	2
964	uvig_356750	uvig_356750_54	uvig_356750_54	S3.0693.01.2X194	pepsyn	0	2
965	uvig_356750	uvig_356750_54	uvig_356750_54	S3.0701.01.2X194	pepsyn	0	2
966	uvig_356750	uvig_356750_55	uvig_356750_55	S3.0693.01X195	pepsyn	0	2
967	uvig_356750	uvig_356750_55	uvig_356750_55	S3.0153.01X194	pepsyn	0	2
968	uvig_356750	uvig_356750_55	uvig_356750_55	SO.0491.01X194	pepsyn	0	2
969	uvig_356750	uvig_356750_55	uvig_356750_55	S3.0693.01.2X194	pepsyn	0	2
970	uvig_356750	uvig_356750_55	uvig_356750_55	S3.0701.01.2X194	pepsyn	0	2
971	uvig_356750	uvig_356750_56	uvig_356750_56	S3.0693.01X195	pepsyn	0	2
972	uvig_356750	uvig_356750_56	uvig_356750_56	S3.0153.01X194	pepsyn	0	2
973	uvig_356750	uvig_356750_56	uvig_356750_56	SO.0491.01X194	pepsyn	0	2
974	uvig_356750	uvig_356750_56	uvig_356750_56	S3.0693.01.2X194	pepsyn	0	2
975	uvig_356750	uvig_356750_56	uvig_356750_56	S3.0701.01.2X194	pepsyn	0	2
976	uvig_356750	uvig_356750_1	uvig_356750_1	S3.0693.01X195	pepsyn	0	1
977	uvig_356750	uvig_356750_1	uvig_356750_1	S3.0153.01X194	pepsyn	0	1
978	uvig_356750	uvig_356750_1	uvig_356750_1	SO.0491.01X194	pepsyn	0	1
979	uvig_356750	uvig_356750_1	uvig_356750_1	S3.0693.01.2X194	pepsyn	0	1
980	uvig_356750	uvig_356750_1	uvig_356750_1	S3.0701.01.2X194	pepsyn	0	1
981	uvig_356750	uvig_356750_13	uvig_356750_13	S3.0693.01X195	dolphyn	0	1
982	uvig_356750	uvig_356750_13	uvig_356750_13	S3.0153.01X194	dolphyn	0	1
983	uvig_356750	uvig_356750_13	uvig_356750_13	SO.0491.01X194	dolphyn	0	1
984	uvig_356750	uvig_356750_13	uvig_356750_13	S3.0693.01.2X194	dolphyn	0	1
985	uvig_356750	uvig_356750_13	uvig_356750_13	S3.0701.01.2X194	dolphyn	0	1
986	uvig_356750	uvig_356750_16	uvig_356750_16	S3.0693.01X195	dolphyn	0	1
987	uvig_356750	uvig_356750_16	uvig_356750_16	S3.0153.01X194	dolphyn	0	1
988	uvig_356750	uvig_356750_16	uvig_356750_16	SO.0491.01X194	dolphyn	0	1
989	uvig_356750	uvig_356750_16	uvig_356750_16	S3.0693.01.2X194	dolphyn	0	1
990	uvig_356750	uvig_356750_16	uvig_356750_16	S3.0701.01.2X194	dolphyn	0	1
991	uvig_356750	uvig_356750_19	uvig_356750_19	S3.0693.01X195	dolphyn	0	1
992	uvig_356750	uvig_356750_19	uvig_356750_19	S3.0153.01X194	dolphyn	0	1
993	uvig_356750	uvig_356750_19	uvig_356750_19	SO.0491.01X194	dolphyn	0	1
994	uvig_356750	uvig_356750_19	uvig_356750_19	S3.0693.01.2X194	dolphyn	0	1
995	uvig_356750	uvig_356750_19	uvig_356750_19	S3.0701.01.2X194	dolphyn	0	1
996	uvig_356750	uvig_356750_2	uvig_356750_3	S3.0693.01X195	pepsyn	0	1
997	uvig_356750	uvig_356750_2	uvig_356750_3	S3.0153.01X194	pepsyn	0	1
998	uvig_356750	uvig_356750_2	uvig_356750_3	SO.0491.01X194	pepsyn	0	1
999	uvig_356750	uvig_356750_2	uvig_356750_3	S3.0693.01.2X194	pepsyn	0	1
1000	uvig_356750	uvig_356750_2	uvig_356750_3	S3.0701.01.2X194	pepsyn	0	1
1001	uvig_356750	uvig_356750_20	uvig_356750_20	S3.0693.01X195	dolphyn	0	1
1002	uvig_356750	uvig_356750_20	uvig_356750_20	S3.0153.01X194	dolphyn	1	1
1003	uvig_356750	uvig_356750_20	uvig_356750_20	SO.0491.01X194	dolphyn	0	1
1004	uvig_356750	uvig_356750_20	uvig_356750_20	S3.0693.01.2X194	dolphyn	0	1
1005	uvig_356750	uvig_356750_20	uvig_356750_20	S3.0701.01.2X194	dolphyn	0	1
1006	uvig_356750	uvig_356750_21	uvig_356750_21	S3.0693.01X195	dolphyn	0	1
1007	uvig_356750	uvig_356750_21	uvig_356750_21	S3.0153.01X194	dolphyn	0	1
1008	uvig_356750	uvig_356750_21	uvig_356750_21	SO.0491.01X194	dolphyn	0	1
1009	uvig_356750	uvig_356750_21	uvig_356750_21	S3.0693.01.2X194	dolphyn	0	1
1010	uvig_356750	uvig_356750_21	uvig_356750_21	S3.0701.01.2X194	dolphyn	0	1
1011	uvig_356750	uvig_356750_22	uvig_356750_22	S3.0693.01X195	dolphyn	0	1
1012	uvig_356750	uvig_356750_22	uvig_356750_22	S3.0153.01X194	dolphyn	0	1
1013	uvig_356750	uvig_356750_22	uvig_356750_22	SO.0491.01X194	dolphyn	0	1
1014	uvig_356750	uvig_356750_22	uvig_356750_22	S3.0693.01.2X194	dolphyn	0	1
1015	uvig_356750	uvig_356750_22	uvig_356750_22	S3.0701.01.2X194	dolphyn	0	1
1016	uvig_356750	uvig_356750_23	uvig_356750_23	S3.0693.01X195	dolphyn	0	1
1017	uvig_356750	uvig_356750_23	uvig_356750_23	S3.0153.01X194	dolphyn	0	1
1018	uvig_356750	uvig_356750_23	uvig_356750_23	SO.0491.01X194	dolphyn	0	1
1019	uvig_356750	uvig_356750_23	uvig_356750_23	S3.0693.01.2X194	dolphyn	0	1
1020	uvig_356750	uvig_356750_23	uvig_356750_23	S3.0701.01.2X194	dolphyn	0	1
1021	uvig_356750	uvig_356750_32	uvig_356750_32	S3.0693.01X195	dolphyn	0	1
1022	uvig_356750	uvig_356750_32	uvig_356750_32	S3.0153.01X194	dolphyn	0	1
1023	uvig_356750	uvig_356750_32	uvig_356750_32	SO.0491.01X194	dolphyn	0	1
1024	uvig_356750	uvig_356750_32	uvig_356750_32	S3.0693.01.2X194	dolphyn	0	1
1025	uvig_356750	uvig_356750_32	uvig_356750_32	S3.0701.01.2X194	dolphyn	0	1
1026	uvig_356750	uvig_356750_33	uvig_356750_33	S3.0693.01X195	dolphyn	0	1
1027	uvig_356750	uvig_356750_33	uvig_356750_33	S3.0153.01X194	dolphyn	0	1
1028	uvig_356750	uvig_356750_33	uvig_356750_33	SO.0491.01X194	dolphyn	0	1
1029	uvig_356750	uvig_356750_33	uvig_356750_33	S3.0693.01.2X194	dolphyn	0	1
1030	uvig_356750	uvig_356750_33	uvig_356750_33	S3.0701.01.2X194	dolphyn	0	1
1031	uvig_356750	uvig_356750_34	uvig_356750_34	S3.0693.01X195	dolphyn	0	1
1032	uvig_356750	uvig_356750_34	uvig_356750_34	S3.0153.01X194	dolphyn	0	1
1033	uvig_356750	uvig_356750_34	uvig_356750_34	SO.0491.01X194	dolphyn	0	1
1034	uvig_356750	uvig_356750_34	uvig_356750_34	S3.0693.01.2X194	dolphyn	0	1
1035	uvig_356750	uvig_356750_34	uvig_356750_34	S3.0701.01.2X194	dolphyn	0	1
1036	uvig_356750	uvig_356750_35	uvig_356750_35	S3.0693.01X195	pepsyn	0	1
1037	uvig_356750	uvig_356750_35	uvig_356750_35	S3.0153.01X194	pepsyn	0	1
1038	uvig_356750	uvig_356750_35	uvig_356750_35	SO.0491.01X194	pepsyn	0	1
1039	uvig_356750	uvig_356750_35	uvig_356750_35	S3.0693.01.2X194	pepsyn	0	1
1040	uvig_356750	uvig_356750_35	uvig_356750_35	S3.0701.01.2X194	pepsyn	0	1
1041	uvig_356750	uvig_356750_36	uvig_356750_36	S3.0693.01X195	dolphyn	0	1
1042	uvig_356750	uvig_356750_36	uvig_356750_36	S3.0153.01X194	dolphyn	0	1
1043	uvig_356750	uvig_356750_36	uvig_356750_36	SO.0491.01X194	dolphyn	0	1
1044	uvig_356750	uvig_356750_36	uvig_356750_36	S3.0693.01.2X194	dolphyn	0	1
1045	uvig_356750	uvig_356750_36	uvig_356750_36	S3.0701.01.2X194	dolphyn	0	1
1046	uvig_356750	uvig_356750_37	uvig_356750_37	S3.0693.01X195	dolphyn	0	1
1047	uvig_356750	uvig_356750_37	uvig_356750_37	S3.0153.01X194	dolphyn	0	1
1048	uvig_356750	uvig_356750_37	uvig_356750_37	SO.0491.01X194	dolphyn	0	1
1049	uvig_356750	uvig_356750_37	uvig_356750_37	S3.0693.01.2X194	dolphyn	0	1
1050	uvig_356750	uvig_356750_37	uvig_356750_37	S3.0701.01.2X194	dolphyn	0	1
1051	uvig_356750	uvig_356750_38	uvig_356750_38	S3.0693.01X195	dolphyn	0	1
1052	uvig_356750	uvig_356750_38	uvig_356750_38	S3.0153.01X194	dolphyn	0	1
1053	uvig_356750	uvig_356750_38	uvig_356750_38	SO.0491.01X194	dolphyn	0	1
1054	uvig_356750	uvig_356750_38	uvig_356750_38	S3.0693.01.2X194	dolphyn	0	1
1055	uvig_356750	uvig_356750_38	uvig_356750_38	S3.0701.01.2X194	dolphyn	0	1
1056	uvig_356750	uvig_356750_4	uvig_356750_4	S3.0693.01X195	dolphyn	0	1
1057	uvig_356750	uvig_356750_4	uvig_356750_4	S3.0153.01X194	dolphyn	0	1
1058	uvig_356750	uvig_356750_4	uvig_356750_4	SO.0491.01X194	dolphyn	0	1
1059	uvig_356750	uvig_356750_4	uvig_356750_4	S3.0693.01.2X194	dolphyn	0	1
1060	uvig_356750	uvig_356750_4	uvig_356750_4	S3.0701.01.2X194	dolphyn	0	1
1061	uvig_356750	uvig_356750_40	uvig_356750_40	S3.0693.01X195	dolphyn	0	1
1062	uvig_356750	uvig_356750_40	uvig_356750_40	S3.0153.01X194	dolphyn	1	1
1063	uvig_356750	uvig_356750_40	uvig_356750_40	SO.0491.01X194	dolphyn	0	1
1064	uvig_356750	uvig_356750_40	uvig_356750_40	S3.0693.01.2X194	dolphyn	0	1
1065	uvig_356750	uvig_356750_40	uvig_356750_40	S3.0701.01.2X194	dolphyn	0	1
1066	uvig_356750	uvig_356750_42	uvig_356750_42	S3.0693.01X195	dolphyn	0	1
1067	uvig_356750	uvig_356750_42	uvig_356750_42	S3.0153.01X194	dolphyn	0	1
1068	uvig_356750	uvig_356750_42	uvig_356750_42	SO.0491.01X194	dolphyn	0	1
1069	uvig_356750	uvig_356750_42	uvig_356750_42	S3.0693.01.2X194	dolphyn	0	1
1070	uvig_356750	uvig_356750_42	uvig_356750_42	S3.0701.01.2X194	dolphyn	0	1
1071	uvig_356750	uvig_356750_44	uvig_356750_44	S3.0693.01X195	dolphyn	0	1
1072	uvig_356750	uvig_356750_44	uvig_356750_44	S3.0153.01X194	dolphyn	1	1
1073	uvig_356750	uvig_356750_44	uvig_356750_44	SO.0491.01X194	dolphyn	0	1
1074	uvig_356750	uvig_356750_44	uvig_356750_44	S3.0693.01.2X194	dolphyn	0	1
1075	uvig_356750	uvig_356750_44	uvig_356750_44	S3.0701.01.2X194	dolphyn	0	1
1076	uvig_356750	uvig_356750_45	uvig_356750_45	S3.0693.01X195	dolphyn	1	1
1077	uvig_356750	uvig_356750_45	uvig_356750_45	S3.0153.01X194	dolphyn	0	1
1078	uvig_356750	uvig_356750_45	uvig_356750_45	SO.0491.01X194	dolphyn	0	1
1079	uvig_356750	uvig_356750_45	uvig_356750_45	S3.0693.01.2X194	dolphyn	0	1
1080	uvig_356750	uvig_356750_45	uvig_356750_45	S3.0701.01.2X194	dolphyn	0	1
1081	uvig_356750	uvig_356750_51	uvig_356750_51	S3.0693.01X195	dolphyn	0	1
1082	uvig_356750	uvig_356750_51	uvig_356750_51	S3.0153.01X194	dolphyn	0	1
1083	uvig_356750	uvig_356750_51	uvig_356750_51	SO.0491.01X194	dolphyn	0	1
1084	uvig_356750	uvig_356750_51	uvig_356750_51	S3.0693.01.2X194	dolphyn	0	1
1085	uvig_356750	uvig_356750_51	uvig_356750_51	S3.0701.01.2X194	dolphyn	0	1
1086	uvig_356750	uvig_356750_52	uvig_356750_52	S3.0693.01X195	dolphyn	0	1
1087	uvig_356750	uvig_356750_52	uvig_356750_52	S3.0153.01X194	dolphyn	0	1
1088	uvig_356750	uvig_356750_52	uvig_356750_52	SO.0491.01X194	dolphyn	0	1
1089	uvig_356750	uvig_356750_52	uvig_356750_52	S3.0693.01.2X194	dolphyn	0	1
1090	uvig_356750	uvig_356750_52	uvig_356750_52	S3.0701.01.2X194	dolphyn	0	1
1091	uvig_356750	uvig_356750_57	uvig_356750_57	S3.0693.01X195	dolphyn	0	1
1092	uvig_356750	uvig_356750_57	uvig_356750_57	S3.0153.01X194	dolphyn	0	1
1093	uvig_356750	uvig_356750_57	uvig_356750_57	SO.0491.01X194	dolphyn	0	1
1094	uvig_356750	uvig_356750_57	uvig_356750_57	S3.0693.01.2X194	dolphyn	0	1
1095	uvig_356750	uvig_356750_57	uvig_356750_57	S3.0701.01.2X194	dolphyn	0	1
1096	uvig_395307	uvig_395307_61	uvig_358797_9	S3.0693.01X195	pepsyn	2	84
1097	uvig_395307	uvig_395307_61	uvig_358797_9	S3.0153.01X194	pepsyn	4	84
1098	uvig_395307	uvig_395307_61	uvig_358797_9	SO.0491.01X194	pepsyn	4	84
1099	uvig_395307	uvig_395307_61	uvig_358797_9	S3.0693.01.2X194	pepsyn	0	84
1100	uvig_395307	uvig_395307_61	uvig_358797_9	S3.0701.01.2X194	pepsyn	3	84
1101	uvig_395307	uvig_395307_67	uvig_358797_3	S3.0693.01X195	pepsyn	4	36
1102	uvig_395307	uvig_395307_67	uvig_358797_3	S3.0153.01X194	pepsyn	1	36
1103	uvig_395307	uvig_395307_67	uvig_358797_3	SO.0491.01X194	pepsyn	0	36
1104	uvig_395307	uvig_395307_67	uvig_358797_3	S3.0693.01.2X194	pepsyn	3	36
1105	uvig_395307	uvig_395307_67	uvig_358797_3	S3.0701.01.2X194	pepsyn	1	36
1106	uvig_395307	uvig_395307_76	uvig_395307_76	S3.0693.01X195	pepsyn	0	26
1107	uvig_395307	uvig_395307_76	uvig_395307_76	S3.0153.01X194	pepsyn	1	26
1108	uvig_395307	uvig_395307_76	uvig_395307_76	SO.0491.01X194	pepsyn	0	26
1109	uvig_395307	uvig_395307_76	uvig_395307_76	S3.0693.01.2X194	pepsyn	0	26
1110	uvig_395307	uvig_395307_76	uvig_395307_76	S3.0701.01.2X194	pepsyn	0	26
1111	uvig_395307	uvig_395307_38	uvig_358797_32	S3.0693.01X195	pepsyn	1	22
1112	uvig_395307	uvig_395307_38	uvig_358797_32	S3.0153.01X194	pepsyn	0	22
1113	uvig_395307	uvig_395307_38	uvig_358797_32	SO.0491.01X194	pepsyn	0	22
1114	uvig_395307	uvig_395307_38	uvig_358797_32	S3.0693.01.2X194	pepsyn	0	22
1115	uvig_395307	uvig_395307_38	uvig_358797_32	S3.0701.01.2X194	pepsyn	0	22
1116	uvig_395307	uvig_395307_71	uvig_358797_76	S3.0693.01X195	pepsyn	2	20
1117	uvig_395307	uvig_395307_71	uvig_358797_76	S3.0153.01X194	pepsyn	0	20
1118	uvig_395307	uvig_395307_71	uvig_358797_76	SO.0491.01X194	pepsyn	1	20
1119	uvig_395307	uvig_395307_71	uvig_358797_76	S3.0693.01.2X194	pepsyn	0	20
1120	uvig_395307	uvig_395307_71	uvig_358797_76	S3.0701.01.2X194	pepsyn	0	20
1121	uvig_395307	uvig_395307_61	uvig_358797_9	S3.0693.01X195	dolphyn	4	19
1122	uvig_395307	uvig_395307_61	uvig_358797_9	S3.0153.01X194	dolphyn	0	19
1123	uvig_395307	uvig_395307_61	uvig_358797_9	SO.0491.01X194	dolphyn	0	19
1124	uvig_395307	uvig_395307_61	uvig_358797_9	S3.0693.01.2X194	dolphyn	1	19
1125	uvig_395307	uvig_395307_61	uvig_358797_9	S3.0701.01.2X194	dolphyn	0	19
1126	uvig_395307	uvig_395307_33	uvig_358797_37	S3.0693.01X195	pepsyn	0	18
1127	uvig_395307	uvig_395307_33	uvig_358797_37	S3.0153.01X194	pepsyn	0	18
1128	uvig_395307	uvig_395307_33	uvig_358797_37	SO.0491.01X194	pepsyn	0	18
1129	uvig_395307	uvig_395307_33	uvig_358797_37	S3.0693.01.2X194	pepsyn	0	18
1130	uvig_395307	uvig_395307_33	uvig_358797_37	S3.0701.01.2X194	pepsyn	0	18
1131	uvig_395307	uvig_395307_55	uvig_358797_15	S3.0693.01X195	pepsyn	1	18
1132	uvig_395307	uvig_395307_55	uvig_358797_15	S3.0153.01X194	pepsyn	1	18
1133	uvig_395307	uvig_395307_55	uvig_358797_15	SO.0491.01X194	pepsyn	0	18
1134	uvig_395307	uvig_395307_55	uvig_358797_15	S3.0693.01.2X194	pepsyn	0	18
1135	uvig_395307	uvig_395307_55	uvig_358797_15	S3.0701.01.2X194	pepsyn	1	18
1136	uvig_395307	uvig_395307_37	uvig_358797_33	S3.0693.01X195	pepsyn	0	16
1137	uvig_395307	uvig_395307_37	uvig_358797_33	S3.0153.01X194	pepsyn	0	16
1138	uvig_395307	uvig_395307_37	uvig_358797_33	SO.0491.01X194	pepsyn	0	16
1139	uvig_395307	uvig_395307_37	uvig_358797_33	S3.0693.01.2X194	pepsyn	0	16
1140	uvig_395307	uvig_395307_37	uvig_358797_33	S3.0701.01.2X194	pepsyn	0	16
1141	uvig_395307	uvig_395307_43	uvig_358797_27	S3.0693.01X195	pepsyn	0	16
1142	uvig_395307	uvig_395307_43	uvig_358797_27	S3.0153.01X194	pepsyn	0	16
1143	uvig_395307	uvig_395307_43	uvig_358797_27	SO.0491.01X194	pepsyn	0	16
1144	uvig_395307	uvig_395307_43	uvig_358797_27	S3.0693.01.2X194	pepsyn	0	16
1145	uvig_395307	uvig_395307_43	uvig_358797_27	S3.0701.01.2X194	pepsyn	0	16
1146	uvig_395307	uvig_395307_54	uvig_358797_16	S3.0693.01X195	pepsyn	0	14
1147	uvig_395307	uvig_395307_54	uvig_358797_16	S3.0153.01X194	pepsyn	0	14
1148	uvig_395307	uvig_395307_54	uvig_358797_16	SO.0491.01X194	pepsyn	0	14
1149	uvig_395307	uvig_395307_54	uvig_358797_16	S3.0693.01.2X194	pepsyn	2	14
1150	uvig_395307	uvig_395307_54	uvig_358797_16	S3.0701.01.2X194	pepsyn	0	14
1151	uvig_395307	uvig_395307_47	uvig_395307_47	S3.0693.01X195	pepsyn	1	12
1152	uvig_395307	uvig_395307_47	uvig_395307_47	S3.0153.01X194	pepsyn	0	12
1153	uvig_395307	uvig_395307_47	uvig_395307_47	SO.0491.01X194	pepsyn	0	12
1154	uvig_395307	uvig_395307_47	uvig_395307_47	S3.0693.01.2X194	pepsyn	1	12
1155	uvig_395307	uvig_395307_47	uvig_395307_47	S3.0701.01.2X194	pepsyn	0	12
1156	uvig_395307	uvig_395307_69	uvig_395307_69	S3.0693.01X195	pepsyn	0	12
1157	uvig_395307	uvig_395307_69	uvig_395307_69	S3.0153.01X194	pepsyn	0	12
1158	uvig_395307	uvig_395307_69	uvig_395307_69	SO.0491.01X194	pepsyn	0	12
1159	uvig_395307	uvig_395307_69	uvig_395307_69	S3.0693.01.2X194	pepsyn	0	12
1160	uvig_395307	uvig_395307_69	uvig_395307_69	S3.0701.01.2X194	pepsyn	0	12
1161	uvig_395307	uvig_395307_78	uvig_358797_69	S3.0693.01X195	pepsyn	0	12
1162	uvig_395307	uvig_395307_78	uvig_358797_69	S3.0153.01X194	pepsyn	1	12
1163	uvig_395307	uvig_395307_78	uvig_358797_69	SO.0491.01X194	pepsyn	1	12
1164	uvig_395307	uvig_395307_78	uvig_358797_69	S3.0693.01.2X194	pepsyn	0	12
1165	uvig_395307	uvig_395307_78	uvig_358797_69	S3.0701.01.2X194	pepsyn	2	12
1166	uvig_395307	uvig_395307_10	uvig_395307_10	S3.0693.01X195	pepsyn	1	10
1167	uvig_395307	uvig_395307_10	uvig_395307_10	S3.0153.01X194	pepsyn	0	10
1168	uvig_395307	uvig_395307_10	uvig_395307_10	SO.0491.01X194	pepsyn	0	10
1169	uvig_395307	uvig_395307_10	uvig_395307_10	S3.0693.01.2X194	pepsyn	0	10
1170	uvig_395307	uvig_395307_10	uvig_395307_10	S3.0701.01.2X194	pepsyn	0	10
1171	uvig_395307	uvig_395307_14	uvig_358797_56	S3.0693.01X195	pepsyn	1	10
1172	uvig_395307	uvig_395307_14	uvig_358797_56	S3.0153.01X194	pepsyn	0	10
1173	uvig_395307	uvig_395307_14	uvig_358797_56	SO.0491.01X194	pepsyn	0	10
1174	uvig_395307	uvig_395307_14	uvig_358797_56	S3.0693.01.2X194	pepsyn	0	10
1175	uvig_395307	uvig_395307_14	uvig_358797_56	S3.0701.01.2X194	pepsyn	0	10
1176	uvig_395307	uvig_395307_2	uvig_358797_67	S3.0693.01X195	pepsyn	0	10
1177	uvig_395307	uvig_395307_2	uvig_358797_67	S3.0153.01X194	pepsyn	0	10
1178	uvig_395307	uvig_395307_2	uvig_358797_67	SO.0491.01X194	pepsyn	0	10
1179	uvig_395307	uvig_395307_2	uvig_358797_67	S3.0693.01.2X194	pepsyn	0	10
1180	uvig_395307	uvig_395307_2	uvig_358797_67	S3.0701.01.2X194	pepsyn	0	10
1181	uvig_395307	uvig_395307_35	uvig_358797_35	S3.0693.01X195	pepsyn	0	10
1182	uvig_395307	uvig_395307_35	uvig_358797_35	S3.0153.01X194	pepsyn	0	10
1183	uvig_395307	uvig_395307_35	uvig_358797_35	SO.0491.01X194	pepsyn	0	10
1184	uvig_395307	uvig_395307_35	uvig_358797_35	S3.0693.01.2X194	pepsyn	0	10
1185	uvig_395307	uvig_395307_35	uvig_358797_35	S3.0701.01.2X194	pepsyn	0	10
1186	uvig_395307	uvig_395307_48	uvig_358797_22	S3.0693.01X195	pepsyn	0	10
1187	uvig_395307	uvig_395307_48	uvig_358797_22	S3.0153.01X194	pepsyn	0	10
1188	uvig_395307	uvig_395307_48	uvig_358797_22	SO.0491.01X194	pepsyn	0	10
1189	uvig_395307	uvig_395307_48	uvig_358797_22	S3.0693.01.2X194	pepsyn	0	10
1190	uvig_395307	uvig_395307_48	uvig_358797_22	S3.0701.01.2X194	pepsyn	0	10
1191	uvig_395307	uvig_395307_58	uvig_358797_12	S3.0693.01X195	pepsyn	0	10
1192	uvig_395307	uvig_395307_58	uvig_358797_12	S3.0153.01X194	pepsyn	1	10
1193	uvig_395307	uvig_395307_58	uvig_358797_12	SO.0491.01X194	pepsyn	0	10
1194	uvig_395307	uvig_395307_58	uvig_358797_12	S3.0693.01.2X194	pepsyn	0	10
1195	uvig_395307	uvig_395307_58	uvig_358797_12	S3.0701.01.2X194	pepsyn	0	10
1196	uvig_395307	uvig_395307_59	uvig_358797_11	S3.0693.01X195	pepsyn	2	10
1197	uvig_395307	uvig_395307_59	uvig_358797_11	S3.0153.01X194	pepsyn	1	10
1198	uvig_395307	uvig_395307_59	uvig_358797_11	SO.0491.01X194	pepsyn	0	10
1199	uvig_395307	uvig_395307_59	uvig_358797_11	S3.0693.01.2X194	pepsyn	1	10
1200	uvig_395307	uvig_395307_59	uvig_358797_11	S3.0701.01.2X194	pepsyn	0	10
1201	uvig_395307	uvig_395307_67	uvig_358797_3	S3.0693.01X195	dolphyn	1	9
1202	uvig_395307	uvig_395307_67	uvig_358797_3	S3.0153.01X194	dolphyn	0	9
1203	uvig_395307	uvig_395307_67	uvig_358797_3	SO.0491.01X194	dolphyn	0	9
1204	uvig_395307	uvig_395307_67	uvig_358797_3	S3.0693.01.2X194	dolphyn	1	9
1205	uvig_395307	uvig_395307_67	uvig_358797_3	S3.0701.01.2X194	dolphyn	0	9
1206	uvig_395307	uvig_395307_57	uvig_358797_13	S3.0693.01X195	pepsyn	2	8
1207	uvig_395307	uvig_395307_57	uvig_358797_13	S3.0153.01X194	pepsyn	0	8
1208	uvig_395307	uvig_395307_57	uvig_358797_13	SO.0491.01X194	pepsyn	0	8
1209	uvig_395307	uvig_395307_57	uvig_358797_13	S3.0693.01.2X194	pepsyn	2	8
1210	uvig_395307	uvig_395307_57	uvig_358797_13	S3.0701.01.2X194	pepsyn	0	8
1211	uvig_395307	uvig_395307_60	uvig_358797_10	S3.0693.01X195	pepsyn	0	8
1212	uvig_395307	uvig_395307_60	uvig_358797_10	S3.0153.01X194	pepsyn	2	8
1213	uvig_395307	uvig_395307_60	uvig_358797_10	SO.0491.01X194	pepsyn	0	8
1214	uvig_395307	uvig_395307_60	uvig_358797_10	S3.0693.01.2X194	pepsyn	0	8
1215	uvig_395307	uvig_395307_60	uvig_358797_10	S3.0701.01.2X194	pepsyn	0	8
1216	uvig_395307	uvig_395307_75	uvig_358797_72	S3.0693.01X195	pepsyn	0	8
1217	uvig_395307	uvig_395307_75	uvig_358797_72	S3.0153.01X194	pepsyn	1	8
1218	uvig_395307	uvig_395307_75	uvig_358797_72	SO.0491.01X194	pepsyn	0	8
1219	uvig_395307	uvig_395307_75	uvig_358797_72	S3.0693.01.2X194	pepsyn	0	8
1220	uvig_395307	uvig_395307_75	uvig_358797_72	S3.0701.01.2X194	pepsyn	0	8
1221	uvig_395307	uvig_395307_52	uvig_358797_18	S3.0693.01X195	pepsyn	1	7
1222	uvig_395307	uvig_395307_52	uvig_358797_18	S3.0153.01X194	pepsyn	1	7
1223	uvig_395307	uvig_395307_52	uvig_358797_18	SO.0491.01X194	pepsyn	0	7
1224	uvig_395307	uvig_395307_52	uvig_358797_18	S3.0693.01.2X194	pepsyn	1	7
1225	uvig_395307	uvig_395307_52	uvig_358797_18	S3.0701.01.2X194	pepsyn	0	7
1226	uvig_395307	uvig_395307_24	uvig_358797_46	S3.0693.01X195	pepsyn	0	6
1227	uvig_395307	uvig_395307_24	uvig_358797_46	S3.0153.01X194	pepsyn	0	6
1228	uvig_395307	uvig_395307_24	uvig_358797_46	SO.0491.01X194	pepsyn	0	6
1229	uvig_395307	uvig_395307_24	uvig_358797_46	S3.0693.01.2X194	pepsyn	0	6
1230	uvig_395307	uvig_395307_24	uvig_358797_46	S3.0701.01.2X194	pepsyn	0	6
1231	uvig_395307	uvig_395307_25	uvig_358797_45	S3.0693.01X195	pepsyn	0	6
1232	uvig_395307	uvig_395307_25	uvig_358797_45	S3.0153.01X194	pepsyn	0	6
1233	uvig_395307	uvig_395307_25	uvig_358797_45	SO.0491.01X194	pepsyn	0	6
1234	uvig_395307	uvig_395307_25	uvig_358797_45	S3.0693.01.2X194	pepsyn	0	6
1235	uvig_395307	uvig_395307_25	uvig_358797_45	S3.0701.01.2X194	pepsyn	0	6
1236	uvig_395307	uvig_395307_36	uvig_358797_34	S3.0693.01X195	pepsyn	1	6
1237	uvig_395307	uvig_395307_36	uvig_358797_34	S3.0153.01X194	pepsyn	1	6
1238	uvig_395307	uvig_395307_36	uvig_358797_34	SO.0491.01X194	pepsyn	0	6
1239	uvig_395307	uvig_395307_36	uvig_358797_34	S3.0693.01.2X194	pepsyn	0	6
1240	uvig_395307	uvig_395307_36	uvig_358797_34	S3.0701.01.2X194	pepsyn	0	6
1241	uvig_395307	uvig_395307_41	uvig_358797_29	S3.0693.01X195	pepsyn	0	6
1242	uvig_395307	uvig_395307_41	uvig_358797_29	S3.0153.01X194	pepsyn	0	6
1243	uvig_395307	uvig_395307_41	uvig_358797_29	SO.0491.01X194	pepsyn	0	6
1244	uvig_395307	uvig_395307_41	uvig_358797_29	S3.0693.01.2X194	pepsyn	0	6
1245	uvig_395307	uvig_395307_41	uvig_358797_29	S3.0701.01.2X194	pepsyn	0	6
1246	uvig_395307	uvig_395307_49	uvig_358797_21	S3.0693.01X195	pepsyn	0	6
1247	uvig_395307	uvig_395307_49	uvig_358797_21	S3.0153.01X194	pepsyn	0	6
1248	uvig_395307	uvig_395307_49	uvig_358797_21	SO.0491.01X194	pepsyn	0	6
1249	uvig_395307	uvig_395307_49	uvig_358797_21	S3.0693.01.2X194	pepsyn	0	6
1250	uvig_395307	uvig_395307_49	uvig_358797_21	S3.0701.01.2X194	pepsyn	0	6
1251	uvig_395307	uvig_395307_51	uvig_358797_19	S3.0693.01X195	pepsyn	0	6
1252	uvig_395307	uvig_395307_51	uvig_358797_19	S3.0153.01X194	pepsyn	1	6
1253	uvig_395307	uvig_395307_51	uvig_358797_19	SO.0491.01X194	pepsyn	0	6
1254	uvig_395307	uvig_395307_51	uvig_358797_19	S3.0693.01.2X194	pepsyn	0	6
1255	uvig_395307	uvig_395307_51	uvig_358797_19	S3.0701.01.2X194	pepsyn	0	6
1256	uvig_395307	uvig_395307_53	uvig_358797_17	S3.0693.01X195	pepsyn	0	6
1257	uvig_395307	uvig_395307_53	uvig_358797_17	S3.0153.01X194	pepsyn	0	6
1258	uvig_395307	uvig_395307_53	uvig_358797_17	SO.0491.01X194	pepsyn	0	6
1259	uvig_395307	uvig_395307_53	uvig_358797_17	S3.0693.01.2X194	pepsyn	0	6
1260	uvig_395307	uvig_395307_53	uvig_358797_17	S3.0701.01.2X194	pepsyn	0	6
1261	uvig_395307	uvig_395307_63	uvig_358797_7	S3.0693.01X195	pepsyn	0	6
1262	uvig_395307	uvig_395307_63	uvig_358797_7	S3.0153.01X194	pepsyn	1	6
1263	uvig_395307	uvig_395307_63	uvig_358797_7	SO.0491.01X194	pepsyn	0	6
1264	uvig_395307	uvig_395307_63	uvig_358797_7	S3.0693.01.2X194	pepsyn	0	6
1265	uvig_395307	uvig_395307_63	uvig_358797_7	S3.0701.01.2X194	pepsyn	0	6
1266	uvig_395307	uvig_395307_65	uvig_358797_5	S3.0693.01X195	pepsyn	0	6
1267	uvig_395307	uvig_395307_65	uvig_358797_5	S3.0153.01X194	pepsyn	0	6
1268	uvig_395307	uvig_395307_65	uvig_358797_5	SO.0491.01X194	pepsyn	0	6
1269	uvig_395307	uvig_395307_65	uvig_358797_5	S3.0693.01.2X194	pepsyn	0	6
1270	uvig_395307	uvig_395307_65	uvig_358797_5	S3.0701.01.2X194	pepsyn	0	6
1271	uvig_395307	uvig_395307_76	uvig_395307_76	S3.0693.01X195	dolphyn	1	6
1272	uvig_395307	uvig_395307_76	uvig_395307_76	S3.0153.01X194	dolphyn	1	6
1273	uvig_395307	uvig_395307_76	uvig_395307_76	SO.0491.01X194	dolphyn	0	6
1274	uvig_395307	uvig_395307_76	uvig_395307_76	S3.0693.01.2X194	dolphyn	2	6
1275	uvig_395307	uvig_395307_76	uvig_395307_76	S3.0701.01.2X194	dolphyn	0	6
1276	uvig_395307	uvig_395307_9	uvig_358797_60	S3.0693.01X195	pepsyn	0	6
1277	uvig_395307	uvig_395307_9	uvig_358797_60	S3.0153.01X194	pepsyn	0	6
1278	uvig_395307	uvig_395307_9	uvig_358797_60	SO.0491.01X194	pepsyn	1	6
1279	uvig_395307	uvig_395307_9	uvig_358797_60	S3.0693.01.2X194	pepsyn	0	6
1280	uvig_395307	uvig_395307_9	uvig_358797_60	S3.0701.01.2X194	pepsyn	0	6
1281	uvig_395307	uvig_395307_38	uvig_358797_32	S3.0693.01X195	dolphyn	0	5
1282	uvig_395307	uvig_395307_38	uvig_358797_32	S3.0153.01X194	dolphyn	0	5
1283	uvig_395307	uvig_395307_38	uvig_358797_32	SO.0491.01X194	dolphyn	0	5
1284	uvig_395307	uvig_395307_38	uvig_358797_32	S3.0693.01.2X194	dolphyn	0	5
1285	uvig_395307	uvig_395307_38	uvig_358797_32	S3.0701.01.2X194	dolphyn	0	5
1286	uvig_395307	uvig_395307_71	uvig_358797_76	S3.0693.01X195	dolphyn	1	5
1287	uvig_395307	uvig_395307_71	uvig_358797_76	S3.0153.01X194	dolphyn	1	5
1288	uvig_395307	uvig_395307_71	uvig_358797_76	SO.0491.01X194	dolphyn	0	5
1289	uvig_395307	uvig_395307_71	uvig_358797_76	S3.0693.01.2X194	dolphyn	0	5
1290	uvig_395307	uvig_395307_71	uvig_358797_76	S3.0701.01.2X194	dolphyn	0	5
1291	uvig_395307	uvig_395307_16	uvig_358797_54	S3.0693.01X195	pepsyn	0	4
1292	uvig_395307	uvig_395307_16	uvig_358797_54	S3.0153.01X194	pepsyn	0	4
1293	uvig_395307	uvig_395307_16	uvig_358797_54	SO.0491.01X194	pepsyn	0	4
1294	uvig_395307	uvig_395307_16	uvig_358797_54	S3.0693.01.2X194	pepsyn	0	4
1295	uvig_395307	uvig_395307_16	uvig_358797_54	S3.0701.01.2X194	pepsyn	0	4
1296	uvig_395307	uvig_395307_21	uvig_358797_49	S3.0693.01X195	pepsyn	0	4
1297	uvig_395307	uvig_395307_21	uvig_358797_49	S3.0153.01X194	pepsyn	0	4
1298	uvig_395307	uvig_395307_21	uvig_358797_49	SO.0491.01X194	pepsyn	0	4
1299	uvig_395307	uvig_395307_21	uvig_358797_49	S3.0693.01.2X194	pepsyn	0	4
1300	uvig_395307	uvig_395307_21	uvig_358797_49	S3.0701.01.2X194	pepsyn	0	4
1301	uvig_395307	uvig_395307_22	uvig_395307_22	S3.0693.01X195	pepsyn	0	4
1302	uvig_395307	uvig_395307_22	uvig_395307_22	S3.0153.01X194	pepsyn	0	4
1303	uvig_395307	uvig_395307_22	uvig_395307_22	SO.0491.01X194	pepsyn	0	4
1304	uvig_395307	uvig_395307_22	uvig_395307_22	S3.0693.01.2X194	pepsyn	0	4
1305	uvig_395307	uvig_395307_22	uvig_395307_22	S3.0701.01.2X194	pepsyn	0	4
1306	uvig_395307	uvig_395307_27	uvig_358797_43	S3.0693.01X195	pepsyn	0	4
1307	uvig_395307	uvig_395307_27	uvig_358797_43	S3.0153.01X194	pepsyn	0	4
1308	uvig_395307	uvig_395307_27	uvig_358797_43	SO.0491.01X194	pepsyn	0	4
1309	uvig_395307	uvig_395307_27	uvig_358797_43	S3.0693.01.2X194	pepsyn	0	4
1310	uvig_395307	uvig_395307_27	uvig_358797_43	S3.0701.01.2X194	pepsyn	0	4
1311	uvig_395307	uvig_395307_3	uvig_358797_66	S3.0693.01X195	pepsyn	0	4
1312	uvig_395307	uvig_395307_3	uvig_358797_66	S3.0153.01X194	pepsyn	0	4
1313	uvig_395307	uvig_395307_3	uvig_358797_66	SO.0491.01X194	pepsyn	0	4
1314	uvig_395307	uvig_395307_3	uvig_358797_66	S3.0693.01.2X194	pepsyn	0	4
1315	uvig_395307	uvig_395307_3	uvig_358797_66	S3.0701.01.2X194	pepsyn	0	4
1316	uvig_395307	uvig_395307_30	uvig_358797_40	S3.0693.01X195	pepsyn	0	4
1317	uvig_395307	uvig_395307_30	uvig_358797_40	S3.0153.01X194	pepsyn	0	4
1318	uvig_395307	uvig_395307_30	uvig_358797_40	SO.0491.01X194	pepsyn	0	4
1319	uvig_395307	uvig_395307_30	uvig_358797_40	S3.0693.01.2X194	pepsyn	0	4
1320	uvig_395307	uvig_395307_30	uvig_358797_40	S3.0701.01.2X194	pepsyn	0	4
1321	uvig_395307	uvig_395307_33	uvig_358797_37	S3.0693.01X195	dolphyn	0	4
1322	uvig_395307	uvig_395307_33	uvig_358797_37	S3.0153.01X194	dolphyn	1	4
1323	uvig_395307	uvig_395307_33	uvig_358797_37	SO.0491.01X194	dolphyn	1	4
1324	uvig_395307	uvig_395307_33	uvig_358797_37	S3.0693.01.2X194	dolphyn	0	4
1325	uvig_395307	uvig_395307_33	uvig_358797_37	S3.0701.01.2X194	dolphyn	1	4
1326	uvig_395307	uvig_395307_37	uvig_358797_33	S3.0693.01X195	dolphyn	0	4
1327	uvig_395307	uvig_395307_37	uvig_358797_33	S3.0153.01X194	dolphyn	0	4
1328	uvig_395307	uvig_395307_37	uvig_358797_33	SO.0491.01X194	dolphyn	0	4
1329	uvig_395307	uvig_395307_37	uvig_358797_33	S3.0693.01.2X194	dolphyn	0	4
1330	uvig_395307	uvig_395307_37	uvig_358797_33	S3.0701.01.2X194	dolphyn	0	4
1331	uvig_395307	uvig_395307_4	uvig_358797_65	S3.0693.01X195	pepsyn	0	4
1332	uvig_395307	uvig_395307_4	uvig_358797_65	S3.0153.01X194	pepsyn	0	4
1333	uvig_395307	uvig_395307_4	uvig_358797_65	SO.0491.01X194	pepsyn	0	4
1334	uvig_395307	uvig_395307_4	uvig_358797_65	S3.0693.01.2X194	pepsyn	0	4
1335	uvig_395307	uvig_395307_4	uvig_358797_65	S3.0701.01.2X194	pepsyn	0	4
1336	uvig_395307	uvig_395307_42	uvig_358797_28	S3.0693.01X195	pepsyn	0	4
1337	uvig_395307	uvig_395307_42	uvig_358797_28	S3.0153.01X194	pepsyn	0	4
1338	uvig_395307	uvig_395307_42	uvig_358797_28	SO.0491.01X194	pepsyn	0	4
1339	uvig_395307	uvig_395307_42	uvig_358797_28	S3.0693.01.2X194	pepsyn	0	4
1340	uvig_395307	uvig_395307_42	uvig_358797_28	S3.0701.01.2X194	pepsyn	0	4
1341	uvig_395307	uvig_395307_55	uvig_358797_15	S3.0693.01X195	dolphyn	1	4
1342	uvig_395307	uvig_395307_55	uvig_358797_15	S3.0153.01X194	dolphyn	1	4
1343	uvig_395307	uvig_395307_55	uvig_358797_15	SO.0491.01X194	dolphyn	0	4
1344	uvig_395307	uvig_395307_55	uvig_358797_15	S3.0693.01.2X194	dolphyn	0	4
1345	uvig_395307	uvig_395307_55	uvig_358797_15	S3.0701.01.2X194	dolphyn	0	4
1346	uvig_395307	uvig_395307_56	uvig_358797_14	S3.0693.01X195	pepsyn	0	4
1347	uvig_395307	uvig_395307_56	uvig_358797_14	S3.0153.01X194	pepsyn	0	4
1348	uvig_395307	uvig_395307_56	uvig_358797_14	SO.0491.01X194	pepsyn	0	4
1349	uvig_395307	uvig_395307_56	uvig_358797_14	S3.0693.01.2X194	pepsyn	0	4
1350	uvig_395307	uvig_395307_56	uvig_358797_14	S3.0701.01.2X194	pepsyn	0	4
1351	uvig_395307	uvig_395307_62	uvig_358797_8	S3.0693.01X195	pepsyn	0	4
1352	uvig_395307	uvig_395307_62	uvig_358797_8	S3.0153.01X194	pepsyn	0	4
1353	uvig_395307	uvig_395307_62	uvig_358797_8	SO.0491.01X194	pepsyn	0	4
1354	uvig_395307	uvig_395307_62	uvig_358797_8	S3.0693.01.2X194	pepsyn	0	4
1355	uvig_395307	uvig_395307_62	uvig_358797_8	S3.0701.01.2X194	pepsyn	0	4
1356	uvig_395307	uvig_395307_64	uvig_358797_6	S3.0693.01X195	pepsyn	0	4
1357	uvig_395307	uvig_395307_64	uvig_358797_6	S3.0153.01X194	pepsyn	0	4
1358	uvig_395307	uvig_395307_64	uvig_358797_6	SO.0491.01X194	pepsyn	0	4
1359	uvig_395307	uvig_395307_64	uvig_358797_6	S3.0693.01.2X194	pepsyn	0	4
1360	uvig_395307	uvig_395307_64	uvig_358797_6	S3.0701.01.2X194	pepsyn	0	4
1361	uvig_395307	uvig_395307_66	uvig_358797_4	S3.0693.01X195	pepsyn	0	4
1362	uvig_395307	uvig_395307_66	uvig_358797_4	S3.0153.01X194	pepsyn	0	4
1363	uvig_395307	uvig_395307_66	uvig_358797_4	SO.0491.01X194	pepsyn	0	4
1364	uvig_395307	uvig_395307_66	uvig_358797_4	S3.0693.01.2X194	pepsyn	0	4
1365	uvig_395307	uvig_395307_66	uvig_358797_4	S3.0701.01.2X194	pepsyn	0	4
1366	uvig_395307	uvig_395307_70	uvig_358797_77	S3.0693.01X195	pepsyn	0	4
1367	uvig_395307	uvig_395307_70	uvig_358797_77	S3.0153.01X194	pepsyn	0	4
1368	uvig_395307	uvig_395307_70	uvig_358797_77	SO.0491.01X194	pepsyn	0	4
1369	uvig_395307	uvig_395307_70	uvig_358797_77	S3.0693.01.2X194	pepsyn	0	4
1370	uvig_395307	uvig_395307_70	uvig_358797_77	S3.0701.01.2X194	pepsyn	0	4
1371	uvig_395307	uvig_395307_72	uvig_358797_75	S3.0693.01X195	pepsyn	0	4
1372	uvig_395307	uvig_395307_72	uvig_358797_75	S3.0153.01X194	pepsyn	0	4
1373	uvig_395307	uvig_395307_72	uvig_358797_75	SO.0491.01X194	pepsyn	0	4
1374	uvig_395307	uvig_395307_72	uvig_358797_75	S3.0693.01.2X194	pepsyn	0	4
1375	uvig_395307	uvig_395307_72	uvig_358797_75	S3.0701.01.2X194	pepsyn	0	4
1376	uvig_395307	uvig_395307_73	uvig_358797_74	S3.0693.01X195	pepsyn	1	4
1377	uvig_395307	uvig_395307_73	uvig_358797_74	S3.0153.01X194	pepsyn	0	4
1378	uvig_395307	uvig_395307_73	uvig_358797_74	SO.0491.01X194	pepsyn	0	4
1379	uvig_395307	uvig_395307_73	uvig_358797_74	S3.0693.01.2X194	pepsyn	0	4
1380	uvig_395307	uvig_395307_73	uvig_358797_74	S3.0701.01.2X194	pepsyn	0	4
1381	uvig_395307	uvig_395307_10	uvig_395307_10	S3.0693.01X195	dolphyn	1	3
1382	uvig_395307	uvig_395307_10	uvig_395307_10	S3.0153.01X194	dolphyn	1	3
1383	uvig_395307	uvig_395307_10	uvig_395307_10	SO.0491.01X194	dolphyn	0	3
1384	uvig_395307	uvig_395307_10	uvig_395307_10	S3.0693.01.2X194	dolphyn	1	3
1385	uvig_395307	uvig_395307_10	uvig_395307_10	S3.0701.01.2X194	dolphyn	0	3
1386	uvig_395307	uvig_395307_14	uvig_358797_56	S3.0693.01X195	dolphyn	0	3
1387	uvig_395307	uvig_395307_14	uvig_358797_56	S3.0153.01X194	dolphyn	1	3
1388	uvig_395307	uvig_395307_14	uvig_358797_56	SO.0491.01X194	dolphyn	0	3
1389	uvig_395307	uvig_395307_14	uvig_358797_56	S3.0693.01.2X194	dolphyn	0	3
1390	uvig_395307	uvig_395307_14	uvig_358797_56	S3.0701.01.2X194	dolphyn	0	3
1391	uvig_395307	uvig_395307_2	uvig_358797_67	S3.0693.01X195	dolphyn	1	3
1392	uvig_395307	uvig_395307_2	uvig_358797_67	S3.0153.01X194	dolphyn	0	3
1393	uvig_395307	uvig_395307_2	uvig_358797_67	SO.0491.01X194	dolphyn	0	3
1394	uvig_395307	uvig_395307_2	uvig_358797_67	S3.0693.01.2X194	dolphyn	1	3
1395	uvig_395307	uvig_395307_2	uvig_358797_67	S3.0701.01.2X194	dolphyn	0	3
1396	uvig_395307	uvig_395307_35	uvig_358797_35	S3.0693.01X195	dolphyn	0	3
1397	uvig_395307	uvig_395307_35	uvig_358797_35	S3.0153.01X194	dolphyn	2	3
1398	uvig_395307	uvig_395307_35	uvig_358797_35	SO.0491.01X194	dolphyn	0	3
1399	uvig_395307	uvig_395307_35	uvig_358797_35	S3.0693.01.2X194	dolphyn	0	3
1400	uvig_395307	uvig_395307_35	uvig_358797_35	S3.0701.01.2X194	dolphyn	0	3
1401	uvig_395307	uvig_395307_58	uvig_358797_12	S3.0693.01X195	dolphyn	0	3
1402	uvig_395307	uvig_395307_58	uvig_358797_12	S3.0153.01X194	dolphyn	1	3
1403	uvig_395307	uvig_395307_58	uvig_358797_12	SO.0491.01X194	dolphyn	0	3
1404	uvig_395307	uvig_395307_58	uvig_358797_12	S3.0693.01.2X194	dolphyn	0	3
1405	uvig_395307	uvig_395307_58	uvig_358797_12	S3.0701.01.2X194	dolphyn	0	3
1406	uvig_395307	uvig_395307_69	uvig_395307_69	S3.0693.01X195	dolphyn	0	3
1407	uvig_395307	uvig_395307_69	uvig_395307_69	S3.0153.01X194	dolphyn	0	3
1408	uvig_395307	uvig_395307_69	uvig_395307_69	SO.0491.01X194	dolphyn	0	3
1409	uvig_395307	uvig_395307_69	uvig_395307_69	S3.0693.01.2X194	dolphyn	0	3
1410	uvig_395307	uvig_395307_69	uvig_395307_69	S3.0701.01.2X194	dolphyn	0	3
1411	uvig_395307	uvig_395307_1	uvig_358797_68	S3.0693.01X195	pepsyn	0	2
1412	uvig_395307	uvig_395307_1	uvig_358797_68	S3.0153.01X194	pepsyn	0	2
1413	uvig_395307	uvig_395307_1	uvig_358797_68	SO.0491.01X194	pepsyn	1	2
1414	uvig_395307	uvig_395307_1	uvig_358797_68	S3.0693.01.2X194	pepsyn	0	2
1415	uvig_395307	uvig_395307_1	uvig_358797_68	S3.0701.01.2X194	pepsyn	0	2
1416	uvig_395307	uvig_395307_11	uvig_358797_58	S3.0693.01X195	pepsyn	0	2
1417	uvig_395307	uvig_395307_11	uvig_358797_58	S3.0153.01X194	pepsyn	0	2
1418	uvig_395307	uvig_395307_11	uvig_358797_58	SO.0491.01X194	pepsyn	0	2
1419	uvig_395307	uvig_395307_11	uvig_358797_58	S3.0693.01.2X194	pepsyn	0	2
1420	uvig_395307	uvig_395307_11	uvig_358797_58	S3.0701.01.2X194	pepsyn	0	2
1421	uvig_395307	uvig_395307_12	uvig_358797_57	S3.0693.01X195	pepsyn	0	2
1422	uvig_395307	uvig_395307_12	uvig_358797_57	S3.0153.01X194	pepsyn	0	2
1423	uvig_395307	uvig_395307_12	uvig_358797_57	SO.0491.01X194	pepsyn	0	2
1424	uvig_395307	uvig_395307_12	uvig_358797_57	S3.0693.01.2X194	pepsyn	0	2
1425	uvig_395307	uvig_395307_12	uvig_358797_57	S3.0701.01.2X194	pepsyn	0	2
1426	uvig_395307	uvig_395307_13	uvig_395307_13	S3.0693.01X195	pepsyn	0	2
1427	uvig_395307	uvig_395307_13	uvig_395307_13	S3.0153.01X194	pepsyn	0	2
1428	uvig_395307	uvig_395307_13	uvig_395307_13	SO.0491.01X194	pepsyn	0	2
1429	uvig_395307	uvig_395307_13	uvig_395307_13	S3.0693.01.2X194	pepsyn	0	2
1430	uvig_395307	uvig_395307_13	uvig_395307_13	S3.0701.01.2X194	pepsyn	0	2
1431	uvig_395307	uvig_395307_15	uvig_358797_55	S3.0693.01X195	pepsyn	0	2
1432	uvig_395307	uvig_395307_15	uvig_358797_55	S3.0153.01X194	pepsyn	0	2
1433	uvig_395307	uvig_395307_15	uvig_358797_55	SO.0491.01X194	pepsyn	0	2
1434	uvig_395307	uvig_395307_15	uvig_358797_55	S3.0693.01.2X194	pepsyn	0	2
1435	uvig_395307	uvig_395307_15	uvig_358797_55	S3.0701.01.2X194	pepsyn	0	2
1436	uvig_395307	uvig_395307_17	uvig_358797_53	S3.0693.01X195	pepsyn	0	2
1437	uvig_395307	uvig_395307_17	uvig_358797_53	S3.0153.01X194	pepsyn	0	2
1438	uvig_395307	uvig_395307_17	uvig_358797_53	SO.0491.01X194	pepsyn	1	2
1439	uvig_395307	uvig_395307_17	uvig_358797_53	S3.0693.01.2X194	pepsyn	0	2
1440	uvig_395307	uvig_395307_17	uvig_358797_53	S3.0701.01.2X194	pepsyn	0	2
1441	uvig_395307	uvig_395307_18	uvig_358797_52	S3.0693.01X195	pepsyn	0	2
1442	uvig_395307	uvig_395307_18	uvig_358797_52	S3.0153.01X194	pepsyn	0	2
1443	uvig_395307	uvig_395307_18	uvig_358797_52	SO.0491.01X194	pepsyn	0	2
1444	uvig_395307	uvig_395307_18	uvig_358797_52	S3.0693.01.2X194	pepsyn	0	2
1445	uvig_395307	uvig_395307_18	uvig_358797_52	S3.0701.01.2X194	pepsyn	0	2
1446	uvig_395307	uvig_395307_19	uvig_358797_51	S3.0693.01X195	pepsyn	0	2
1447	uvig_395307	uvig_395307_19	uvig_358797_51	S3.0153.01X194	pepsyn	0	2
1448	uvig_395307	uvig_395307_19	uvig_358797_51	SO.0491.01X194	pepsyn	0	2
1449	uvig_395307	uvig_395307_19	uvig_358797_51	S3.0693.01.2X194	pepsyn	0	2
1450	uvig_395307	uvig_395307_19	uvig_358797_51	S3.0701.01.2X194	pepsyn	0	2
1451	uvig_395307	uvig_395307_20	uvig_358797_50	S3.0693.01X195	pepsyn	0	2
1452	uvig_395307	uvig_395307_20	uvig_358797_50	S3.0153.01X194	pepsyn	0	2
1453	uvig_395307	uvig_395307_20	uvig_358797_50	SO.0491.01X194	pepsyn	0	2
1454	uvig_395307	uvig_395307_20	uvig_358797_50	S3.0693.01.2X194	pepsyn	0	2
1455	uvig_395307	uvig_395307_20	uvig_358797_50	S3.0701.01.2X194	pepsyn	0	2
1456	uvig_395307	uvig_395307_26	uvig_358797_44	S3.0693.01X195	pepsyn	0	2
1457	uvig_395307	uvig_395307_26	uvig_358797_44	S3.0153.01X194	pepsyn	0	2
1458	uvig_395307	uvig_395307_26	uvig_358797_44	SO.0491.01X194	pepsyn	0	2
1459	uvig_395307	uvig_395307_26	uvig_358797_44	S3.0693.01.2X194	pepsyn	0	2
1460	uvig_395307	uvig_395307_26	uvig_358797_44	S3.0701.01.2X194	pepsyn	0	2
1461	uvig_395307	uvig_395307_28	uvig_358797_42	S3.0693.01X195	pepsyn	1	2
1462	uvig_395307	uvig_395307_28	uvig_358797_42	S3.0153.01X194	pepsyn	1	2
1463	uvig_395307	uvig_395307_28	uvig_358797_42	SO.0491.01X194	pepsyn	0	2
1464	uvig_395307	uvig_395307_28	uvig_358797_42	S3.0693.01.2X194	pepsyn	1	2
1465	uvig_395307	uvig_395307_28	uvig_358797_42	S3.0701.01.2X194	pepsyn	0	2
1466	uvig_395307	uvig_395307_29	uvig_358797_41	S3.0693.01X195	pepsyn	0	2
1467	uvig_395307	uvig_395307_29	uvig_358797_41	S3.0153.01X194	pepsyn	0	2
1468	uvig_395307	uvig_395307_29	uvig_358797_41	SO.0491.01X194	pepsyn	0	2
1469	uvig_395307	uvig_395307_29	uvig_358797_41	S3.0693.01.2X194	pepsyn	0	2
1470	uvig_395307	uvig_395307_29	uvig_358797_41	S3.0701.01.2X194	pepsyn	0	2
1471	uvig_395307	uvig_395307_30	uvig_358797_40	S3.0693.01X195	dolphyn	0	2
1472	uvig_395307	uvig_395307_30	uvig_358797_40	S3.0153.01X194	dolphyn	0	2
1473	uvig_395307	uvig_395307_30	uvig_358797_40	SO.0491.01X194	dolphyn	0	2
1474	uvig_395307	uvig_395307_30	uvig_358797_40	S3.0693.01.2X194	dolphyn	0	2
1475	uvig_395307	uvig_395307_30	uvig_358797_40	S3.0701.01.2X194	dolphyn	0	2
1476	uvig_395307	uvig_395307_31	uvig_358797_39	S3.0693.01X195	pepsyn	0	2
1477	uvig_395307	uvig_395307_31	uvig_358797_39	S3.0153.01X194	pepsyn	0	2
1478	uvig_395307	uvig_395307_31	uvig_358797_39	SO.0491.01X194	pepsyn	0	2
1479	uvig_395307	uvig_395307_31	uvig_358797_39	S3.0693.01.2X194	pepsyn	0	2
1480	uvig_395307	uvig_395307_31	uvig_358797_39	S3.0701.01.2X194	pepsyn	0	2
1481	uvig_395307	uvig_395307_32	uvig_395307_32	S3.0693.01X195	pepsyn	0	2
1482	uvig_395307	uvig_395307_32	uvig_395307_32	S3.0153.01X194	pepsyn	1	2
1483	uvig_395307	uvig_395307_32	uvig_395307_32	SO.0491.01X194	pepsyn	2	2
1484	uvig_395307	uvig_395307_32	uvig_395307_32	S3.0693.01.2X194	pepsyn	0	2
1485	uvig_395307	uvig_395307_32	uvig_395307_32	S3.0701.01.2X194	pepsyn	0	2
1486	uvig_395307	uvig_395307_34	uvig_358797_36	S3.0693.01X195	pepsyn	0	2
1487	uvig_395307	uvig_395307_34	uvig_358797_36	S3.0153.01X194	pepsyn	0	2
1488	uvig_395307	uvig_395307_34	uvig_358797_36	SO.0491.01X194	pepsyn	0	2
1489	uvig_395307	uvig_395307_34	uvig_358797_36	S3.0693.01.2X194	pepsyn	0	2
1490	uvig_395307	uvig_395307_34	uvig_358797_36	S3.0701.01.2X194	pepsyn	0	2
1491	uvig_395307	uvig_395307_36	uvig_358797_34	S3.0693.01X195	dolphyn	0	2
1492	uvig_395307	uvig_395307_36	uvig_358797_34	S3.0153.01X194	dolphyn	0	2
1493	uvig_395307	uvig_395307_36	uvig_358797_34	SO.0491.01X194	dolphyn	0	2
1494	uvig_395307	uvig_395307_36	uvig_358797_34	S3.0693.01.2X194	dolphyn	0	2
1495	uvig_395307	uvig_395307_36	uvig_358797_34	S3.0701.01.2X194	dolphyn	0	2
1496	uvig_395307	uvig_395307_39	uvig_358797_31	S3.0693.01X195	pepsyn	0	2
1497	uvig_395307	uvig_395307_39	uvig_358797_31	S3.0153.01X194	pepsyn	0	2
1498	uvig_395307	uvig_395307_39	uvig_358797_31	SO.0491.01X194	pepsyn	0	2
1499	uvig_395307	uvig_395307_39	uvig_358797_31	S3.0693.01.2X194	pepsyn	0	2
1500	uvig_395307	uvig_395307_39	uvig_358797_31	S3.0701.01.2X194	pepsyn	0	2
1501	uvig_395307	uvig_395307_40	uvig_358797_30	S3.0693.01X195	pepsyn	0	2
1502	uvig_395307	uvig_395307_40	uvig_358797_30	S3.0153.01X194	pepsyn	0	2
1503	uvig_395307	uvig_395307_40	uvig_358797_30	SO.0491.01X194	pepsyn	0	2
1504	uvig_395307	uvig_395307_40	uvig_358797_30	S3.0693.01.2X194	pepsyn	0	2
1505	uvig_395307	uvig_395307_40	uvig_358797_30	S3.0701.01.2X194	pepsyn	0	2
1506	uvig_395307	uvig_395307_42	uvig_358797_28	S3.0693.01X195	dolphyn	0	2
1507	uvig_395307	uvig_395307_42	uvig_358797_28	S3.0153.01X194	dolphyn	0	2
1508	uvig_395307	uvig_395307_42	uvig_358797_28	SO.0491.01X194	dolphyn	0	2
1509	uvig_395307	uvig_395307_42	uvig_358797_28	S3.0693.01.2X194	dolphyn	0	2
1510	uvig_395307	uvig_395307_42	uvig_358797_28	S3.0701.01.2X194	dolphyn	0	2
1511	uvig_395307	uvig_395307_43	uvig_358797_27	S3.0693.01X195	dolphyn	0	2
1512	uvig_395307	uvig_395307_43	uvig_358797_27	S3.0153.01X194	dolphyn	0	2
1513	uvig_395307	uvig_395307_43	uvig_358797_27	SO.0491.01X194	dolphyn	0	2
1514	uvig_395307	uvig_395307_43	uvig_358797_27	S3.0693.01.2X194	dolphyn	0	2
1515	uvig_395307	uvig_395307_43	uvig_358797_27	S3.0701.01.2X194	dolphyn	0	2
1516	uvig_395307	uvig_395307_44	uvig_358797_26	S3.0693.01X195	pepsyn	0	2
1517	uvig_395307	uvig_395307_44	uvig_358797_26	S3.0153.01X194	pepsyn	0	2
1518	uvig_395307	uvig_395307_44	uvig_358797_26	SO.0491.01X194	pepsyn	0	2
1519	uvig_395307	uvig_395307_44	uvig_358797_26	S3.0693.01.2X194	pepsyn	0	2
1520	uvig_395307	uvig_395307_44	uvig_358797_26	S3.0701.01.2X194	pepsyn	0	2
1521	uvig_395307	uvig_395307_46	uvig_358797_24	S3.0693.01X195	pepsyn	0	2
1522	uvig_395307	uvig_395307_46	uvig_358797_24	S3.0153.01X194	pepsyn	0	2
1523	uvig_395307	uvig_395307_46	uvig_358797_24	SO.0491.01X194	pepsyn	0	2
1524	uvig_395307	uvig_395307_46	uvig_358797_24	S3.0693.01.2X194	pepsyn	0	2
1525	uvig_395307	uvig_395307_46	uvig_358797_24	S3.0701.01.2X194	pepsyn	0	2
1526	uvig_395307	uvig_395307_47	uvig_395307_47	S3.0693.01X195	dolphyn	1	2
1527	uvig_395307	uvig_395307_47	uvig_395307_47	S3.0153.01X194	dolphyn	0	2
1528	uvig_395307	uvig_395307_47	uvig_395307_47	SO.0491.01X194	dolphyn	0	2
1529	uvig_395307	uvig_395307_47	uvig_395307_47	S3.0693.01.2X194	dolphyn	0	2
1530	uvig_395307	uvig_395307_47	uvig_395307_47	S3.0701.01.2X194	dolphyn	1	2
1531	uvig_395307	uvig_395307_48	uvig_358797_22	S3.0693.01X195	dolphyn	0	2
1532	uvig_395307	uvig_395307_48	uvig_358797_22	S3.0153.01X194	dolphyn	0	2
1533	uvig_395307	uvig_395307_48	uvig_358797_22	SO.0491.01X194	dolphyn	0	2
1534	uvig_395307	uvig_395307_48	uvig_358797_22	S3.0693.01.2X194	dolphyn	0	2
1535	uvig_395307	uvig_395307_48	uvig_358797_22	S3.0701.01.2X194	dolphyn	0	2
1536	uvig_395307	uvig_395307_49	uvig_358797_21	S3.0693.01X195	dolphyn	0	2
1537	uvig_395307	uvig_395307_49	uvig_358797_21	S3.0153.01X194	dolphyn	0	2
1538	uvig_395307	uvig_395307_49	uvig_358797_21	SO.0491.01X194	dolphyn	0	2
1539	uvig_395307	uvig_395307_49	uvig_358797_21	S3.0693.01.2X194	dolphyn	0	2
1540	uvig_395307	uvig_395307_49	uvig_358797_21	S3.0701.01.2X194	dolphyn	0	2
1541	uvig_395307	uvig_395307_5	uvig_358797_64	S3.0693.01X195	pepsyn	0	2
1542	uvig_395307	uvig_395307_5	uvig_358797_64	S3.0153.01X194	pepsyn	1	2
1543	uvig_395307	uvig_395307_5	uvig_358797_64	SO.0491.01X194	pepsyn	0	2
1544	uvig_395307	uvig_395307_5	uvig_358797_64	S3.0693.01.2X194	pepsyn	0	2
1545	uvig_395307	uvig_395307_5	uvig_358797_64	S3.0701.01.2X194	pepsyn	0	2
1546	uvig_395307	uvig_395307_50	uvig_358797_20	S3.0693.01X195	pepsyn	0	2
1547	uvig_395307	uvig_395307_50	uvig_358797_20	S3.0153.01X194	pepsyn	0	2
1548	uvig_395307	uvig_395307_50	uvig_358797_20	SO.0491.01X194	pepsyn	0	2
1549	uvig_395307	uvig_395307_50	uvig_358797_20	S3.0693.01.2X194	pepsyn	0	2
1550	uvig_395307	uvig_395307_50	uvig_358797_20	S3.0701.01.2X194	pepsyn	0	2
1551	uvig_395307	uvig_395307_54	uvig_358797_16	S3.0693.01X195	dolphyn	0	2
1552	uvig_395307	uvig_395307_54	uvig_358797_16	S3.0153.01X194	dolphyn	0	2
1553	uvig_395307	uvig_395307_54	uvig_358797_16	SO.0491.01X194	dolphyn	0	2
1554	uvig_395307	uvig_395307_54	uvig_358797_16	S3.0693.01.2X194	dolphyn	0	2
1555	uvig_395307	uvig_395307_54	uvig_358797_16	S3.0701.01.2X194	dolphyn	0	2
1556	uvig_395307	uvig_395307_56	uvig_358797_14	S3.0693.01X195	dolphyn	0	2
1557	uvig_395307	uvig_395307_56	uvig_358797_14	S3.0153.01X194	dolphyn	0	2
1558	uvig_395307	uvig_395307_56	uvig_358797_14	SO.0491.01X194	dolphyn	0	2
1559	uvig_395307	uvig_395307_56	uvig_358797_14	S3.0693.01.2X194	dolphyn	0	2
1560	uvig_395307	uvig_395307_56	uvig_358797_14	S3.0701.01.2X194	dolphyn	0	2
1561	uvig_395307	uvig_395307_57	uvig_358797_13	S3.0693.01X195	dolphyn	1	2
1562	uvig_395307	uvig_395307_57	uvig_358797_13	S3.0153.01X194	dolphyn	0	2
1563	uvig_395307	uvig_395307_57	uvig_358797_13	SO.0491.01X194	dolphyn	0	2
1564	uvig_395307	uvig_395307_57	uvig_358797_13	S3.0693.01.2X194	dolphyn	1	2
1565	uvig_395307	uvig_395307_57	uvig_358797_13	S3.0701.01.2X194	dolphyn	0	2
1566	uvig_395307	uvig_395307_6	uvig_358797_63	S3.0693.01X195	pepsyn	0	2
1567	uvig_395307	uvig_395307_6	uvig_358797_63	S3.0153.01X194	pepsyn	0	2
1568	uvig_395307	uvig_395307_6	uvig_358797_63	SO.0491.01X194	pepsyn	0	2
1569	uvig_395307	uvig_395307_6	uvig_358797_63	S3.0693.01.2X194	pepsyn	0	2
1570	uvig_395307	uvig_395307_6	uvig_358797_63	S3.0701.01.2X194	pepsyn	0	2
1571	uvig_395307	uvig_395307_60	uvig_358797_10	S3.0693.01X195	dolphyn	0	2
1572	uvig_395307	uvig_395307_60	uvig_358797_10	S3.0153.01X194	dolphyn	0	2
1573	uvig_395307	uvig_395307_60	uvig_358797_10	SO.0491.01X194	dolphyn	0	2
1574	uvig_395307	uvig_395307_60	uvig_358797_10	S3.0693.01.2X194	dolphyn	0	2
1575	uvig_395307	uvig_395307_60	uvig_358797_10	S3.0701.01.2X194	dolphyn	0	2
1576	uvig_395307	uvig_395307_68	uvig_358797_2	S3.0693.01X195	pepsyn	0	2
1577	uvig_395307	uvig_395307_68	uvig_358797_2	S3.0153.01X194	pepsyn	0	2
1578	uvig_395307	uvig_395307_68	uvig_358797_2	SO.0491.01X194	pepsyn	0	2
1579	uvig_395307	uvig_395307_68	uvig_358797_2	S3.0693.01.2X194	pepsyn	0	2
1580	uvig_395307	uvig_395307_68	uvig_358797_2	S3.0701.01.2X194	pepsyn	0	2
1581	uvig_395307	uvig_395307_7	uvig_358797_62	S3.0693.01X195	pepsyn	0	2
1582	uvig_395307	uvig_395307_7	uvig_358797_62	S3.0153.01X194	pepsyn	0	2
1583	uvig_395307	uvig_395307_7	uvig_358797_62	SO.0491.01X194	pepsyn	0	2
1584	uvig_395307	uvig_395307_7	uvig_358797_62	S3.0693.01.2X194	pepsyn	0	2
1585	uvig_395307	uvig_395307_7	uvig_358797_62	S3.0701.01.2X194	pepsyn	0	2
1586	uvig_395307	uvig_395307_74	uvig_358797_73	S3.0693.01X195	pepsyn	0	2
1587	uvig_395307	uvig_395307_74	uvig_358797_73	S3.0153.01X194	pepsyn	0	2
1588	uvig_395307	uvig_395307_74	uvig_358797_73	SO.0491.01X194	pepsyn	0	2
1589	uvig_395307	uvig_395307_74	uvig_358797_73	S3.0693.01.2X194	pepsyn	0	2
1590	uvig_395307	uvig_395307_74	uvig_358797_73	S3.0701.01.2X194	pepsyn	0	2
1591	uvig_395307	uvig_395307_75	uvig_358797_72	S3.0693.01X195	dolphyn	0	2
1592	uvig_395307	uvig_395307_75	uvig_358797_72	S3.0153.01X194	dolphyn	0	2
1593	uvig_395307	uvig_395307_75	uvig_358797_72	SO.0491.01X194	dolphyn	0	2
1594	uvig_395307	uvig_395307_75	uvig_358797_72	S3.0693.01.2X194	dolphyn	0	2
1595	uvig_395307	uvig_395307_75	uvig_358797_72	S3.0701.01.2X194	dolphyn	0	2
1596	uvig_395307	uvig_395307_77	uvig_358797_70	S3.0693.01X195	pepsyn	0	2
1597	uvig_395307	uvig_395307_77	uvig_358797_70	S3.0153.01X194	pepsyn	1	2
1598	uvig_395307	uvig_395307_77	uvig_358797_70	SO.0491.01X194	pepsyn	0	2
1599	uvig_395307	uvig_395307_77	uvig_358797_70	S3.0693.01.2X194	pepsyn	0	2
1600	uvig_395307	uvig_395307_77	uvig_358797_70	S3.0701.01.2X194	pepsyn	0	2
1601	uvig_395307	uvig_395307_78	uvig_358797_69	S3.0693.01X195	dolphyn	1	2
1602	uvig_395307	uvig_395307_78	uvig_358797_69	S3.0153.01X194	dolphyn	0	2
1603	uvig_395307	uvig_395307_78	uvig_358797_69	SO.0491.01X194	dolphyn	0	2
1604	uvig_395307	uvig_395307_78	uvig_358797_69	S3.0693.01.2X194	dolphyn	0	2
1605	uvig_395307	uvig_395307_78	uvig_358797_69	S3.0701.01.2X194	dolphyn	1	2
1606	uvig_395307	uvig_395307_8	uvig_358797_61	S3.0693.01X195	pepsyn	0	2
1607	uvig_395307	uvig_395307_8	uvig_358797_61	S3.0153.01X194	pepsyn	0	2
1608	uvig_395307	uvig_395307_8	uvig_358797_61	SO.0491.01X194	pepsyn	0	2
1609	uvig_395307	uvig_395307_8	uvig_358797_61	S3.0693.01.2X194	pepsyn	0	2
1610	uvig_395307	uvig_395307_8	uvig_358797_61	S3.0701.01.2X194	pepsyn	0	2
1611	uvig_395307	uvig_395307_9	uvig_358797_60	S3.0693.01X195	dolphyn	0	2
1612	uvig_395307	uvig_395307_9	uvig_358797_60	S3.0153.01X194	dolphyn	0	2
1613	uvig_395307	uvig_395307_9	uvig_358797_60	SO.0491.01X194	dolphyn	0	2
1614	uvig_395307	uvig_395307_9	uvig_358797_60	S3.0693.01.2X194	dolphyn	0	2
1615	uvig_395307	uvig_395307_9	uvig_358797_60	S3.0701.01.2X194	dolphyn	0	2
1616	uvig_395307	uvig_395307_21	uvig_358797_49	S3.0693.01X195	dolphyn	0	1
1617	uvig_395307	uvig_395307_21	uvig_358797_49	S3.0153.01X194	dolphyn	0	1
1618	uvig_395307	uvig_395307_21	uvig_358797_49	SO.0491.01X194	dolphyn	0	1
1619	uvig_395307	uvig_395307_21	uvig_358797_49	S3.0693.01.2X194	dolphyn	0	1
1620	uvig_395307	uvig_395307_21	uvig_358797_49	S3.0701.01.2X194	dolphyn	0	1
1621	uvig_395307	uvig_395307_22	uvig_395307_22	S3.0693.01X195	dolphyn	0	1
1622	uvig_395307	uvig_395307_22	uvig_395307_22	S3.0153.01X194	dolphyn	0	1
1623	uvig_395307	uvig_395307_22	uvig_395307_22	SO.0491.01X194	dolphyn	0	1
1624	uvig_395307	uvig_395307_22	uvig_395307_22	S3.0693.01.2X194	dolphyn	0	1
1625	uvig_395307	uvig_395307_22	uvig_395307_22	S3.0701.01.2X194	dolphyn	0	1
1626	uvig_395307	uvig_395307_23	uvig_358797_47	S3.0693.01X195	pepsyn	0	1
1627	uvig_395307	uvig_395307_23	uvig_358797_47	S3.0153.01X194	pepsyn	1	1
1628	uvig_395307	uvig_395307_23	uvig_358797_47	SO.0491.01X194	pepsyn	0	1
1629	uvig_395307	uvig_395307_23	uvig_358797_47	S3.0693.01.2X194	pepsyn	0	1
1630	uvig_395307	uvig_395307_23	uvig_358797_47	S3.0701.01.2X194	pepsyn	0	1
1631	uvig_395307	uvig_395307_24	uvig_358797_46	S3.0693.01X195	dolphyn	0	1
1632	uvig_395307	uvig_395307_24	uvig_358797_46	S3.0153.01X194	dolphyn	0	1
1633	uvig_395307	uvig_395307_24	uvig_358797_46	SO.0491.01X194	dolphyn	0	1
1634	uvig_395307	uvig_395307_24	uvig_358797_46	S3.0693.01.2X194	dolphyn	0	1
1635	uvig_395307	uvig_395307_24	uvig_358797_46	S3.0701.01.2X194	dolphyn	0	1
1636	uvig_395307	uvig_395307_25	uvig_358797_45	S3.0693.01X195	dolphyn	0	1
1637	uvig_395307	uvig_395307_25	uvig_358797_45	S3.0153.01X194	dolphyn	0	1
1638	uvig_395307	uvig_395307_25	uvig_358797_45	SO.0491.01X194	dolphyn	0	1
1639	uvig_395307	uvig_395307_25	uvig_358797_45	S3.0693.01.2X194	dolphyn	0	1
1640	uvig_395307	uvig_395307_25	uvig_358797_45	S3.0701.01.2X194	dolphyn	0	1
1641	uvig_395307	uvig_395307_26	uvig_358797_44	S3.0693.01X195	dolphyn	0	1
1642	uvig_395307	uvig_395307_26	uvig_358797_44	S3.0153.01X194	dolphyn	0	1
1643	uvig_395307	uvig_395307_26	uvig_358797_44	SO.0491.01X194	dolphyn	1	1
1644	uvig_395307	uvig_395307_26	uvig_358797_44	S3.0693.01.2X194	dolphyn	0	1
1645	uvig_395307	uvig_395307_26	uvig_358797_44	S3.0701.01.2X194	dolphyn	0	1
1646	uvig_395307	uvig_395307_3	uvig_358797_66	S3.0693.01X195	dolphyn	0	1
1647	uvig_395307	uvig_395307_3	uvig_358797_66	S3.0153.01X194	dolphyn	0	1
1648	uvig_395307	uvig_395307_3	uvig_358797_66	SO.0491.01X194	dolphyn	0	1
1649	uvig_395307	uvig_395307_3	uvig_358797_66	S3.0693.01.2X194	dolphyn	0	1
1650	uvig_395307	uvig_395307_3	uvig_358797_66	S3.0701.01.2X194	dolphyn	0	1
1651	uvig_395307	uvig_395307_31	uvig_358797_39	S3.0693.01X195	dolphyn	1	1
1652	uvig_395307	uvig_395307_31	uvig_358797_39	S3.0153.01X194	dolphyn	0	1
1653	uvig_395307	uvig_395307_31	uvig_358797_39	SO.0491.01X194	dolphyn	0	1
1654	uvig_395307	uvig_395307_31	uvig_358797_39	S3.0693.01.2X194	dolphyn	0	1
1655	uvig_395307	uvig_395307_31	uvig_358797_39	S3.0701.01.2X194	dolphyn	0	1
1656	uvig_395307	uvig_395307_39	uvig_358797_31	S3.0693.01X195	dolphyn	1	1
1657	uvig_395307	uvig_395307_39	uvig_358797_31	S3.0153.01X194	dolphyn	0	1
1658	uvig_395307	uvig_395307_39	uvig_358797_31	SO.0491.01X194	dolphyn	0	1
1659	uvig_395307	uvig_395307_39	uvig_358797_31	S3.0693.01.2X194	dolphyn	0	1
1660	uvig_395307	uvig_395307_39	uvig_358797_31	S3.0701.01.2X194	dolphyn	0	1
1661	uvig_395307	uvig_395307_40	uvig_358797_30	S3.0693.01X195	dolphyn	0	1
1662	uvig_395307	uvig_395307_40	uvig_358797_30	S3.0153.01X194	dolphyn	0	1
1663	uvig_395307	uvig_395307_40	uvig_358797_30	SO.0491.01X194	dolphyn	0	1
1664	uvig_395307	uvig_395307_40	uvig_358797_30	S3.0693.01.2X194	dolphyn	0	1
1665	uvig_395307	uvig_395307_40	uvig_358797_30	S3.0701.01.2X194	dolphyn	0	1
1666	uvig_395307	uvig_395307_41	uvig_358797_29	S3.0693.01X195	dolphyn	0	1
1667	uvig_395307	uvig_395307_41	uvig_358797_29	S3.0153.01X194	dolphyn	0	1
1668	uvig_395307	uvig_395307_41	uvig_358797_29	SO.0491.01X194	dolphyn	0	1
1669	uvig_395307	uvig_395307_41	uvig_358797_29	S3.0693.01.2X194	dolphyn	0	1
1670	uvig_395307	uvig_395307_41	uvig_358797_29	S3.0701.01.2X194	dolphyn	0	1
1671	uvig_395307	uvig_395307_45	uvig_358797_25	S3.0693.01X195	pepsyn	0	1
1672	uvig_395307	uvig_395307_45	uvig_358797_25	S3.0153.01X194	pepsyn	0	1
1673	uvig_395307	uvig_395307_45	uvig_358797_25	SO.0491.01X194	pepsyn	0	1
1674	uvig_395307	uvig_395307_45	uvig_358797_25	S3.0693.01.2X194	pepsyn	0	1
1675	uvig_395307	uvig_395307_45	uvig_358797_25	S3.0701.01.2X194	pepsyn	0	1
1676	uvig_395307	uvig_395307_5	uvig_358797_64	S3.0693.01X195	dolphyn	0	1
1677	uvig_395307	uvig_395307_5	uvig_358797_64	S3.0153.01X194	dolphyn	0	1
1678	uvig_395307	uvig_395307_5	uvig_358797_64	SO.0491.01X194	dolphyn	1	1
1679	uvig_395307	uvig_395307_5	uvig_358797_64	S3.0693.01.2X194	dolphyn	0	1
1680	uvig_395307	uvig_395307_5	uvig_358797_64	S3.0701.01.2X194	dolphyn	0	1
1681	uvig_395307	uvig_395307_51	uvig_358797_19	S3.0693.01X195	dolphyn	0	1
1682	uvig_395307	uvig_395307_51	uvig_358797_19	S3.0153.01X194	dolphyn	0	1
1683	uvig_395307	uvig_395307_51	uvig_358797_19	SO.0491.01X194	dolphyn	0	1
1684	uvig_395307	uvig_395307_51	uvig_358797_19	S3.0693.01.2X194	dolphyn	0	1
1685	uvig_395307	uvig_395307_51	uvig_358797_19	S3.0701.01.2X194	dolphyn	0	1
1686	uvig_395307	uvig_395307_52	uvig_358797_18	S3.0693.01X195	dolphyn	0	1
1687	uvig_395307	uvig_395307_52	uvig_358797_18	S3.0153.01X194	dolphyn	0	1
1688	uvig_395307	uvig_395307_52	uvig_358797_18	SO.0491.01X194	dolphyn	0	1
1689	uvig_395307	uvig_395307_52	uvig_358797_18	S3.0693.01.2X194	dolphyn	0	1
1690	uvig_395307	uvig_395307_52	uvig_358797_18	S3.0701.01.2X194	dolphyn	0	1
1691	uvig_395307	uvig_395307_53	uvig_358797_17	S3.0693.01X195	dolphyn	0	1
1692	uvig_395307	uvig_395307_53	uvig_358797_17	S3.0153.01X194	dolphyn	0	1
1693	uvig_395307	uvig_395307_53	uvig_358797_17	SO.0491.01X194	dolphyn	0	1
1694	uvig_395307	uvig_395307_53	uvig_358797_17	S3.0693.01.2X194	dolphyn	0	1
1695	uvig_395307	uvig_395307_53	uvig_358797_17	S3.0701.01.2X194	dolphyn	0	1
1696	uvig_395307	uvig_395307_59	uvig_358797_11	S3.0693.01X195	dolphyn	0	1
1697	uvig_395307	uvig_395307_59	uvig_358797_11	S3.0153.01X194	dolphyn	0	1
1698	uvig_395307	uvig_395307_59	uvig_358797_11	SO.0491.01X194	dolphyn	0	1
1699	uvig_395307	uvig_395307_59	uvig_358797_11	S3.0693.01.2X194	dolphyn	0	1
1700	uvig_395307	uvig_395307_59	uvig_358797_11	S3.0701.01.2X194	dolphyn	0	1
1701	uvig_395307	uvig_395307_64	uvig_358797_6	S3.0693.01X195	dolphyn	0	1
1702	uvig_395307	uvig_395307_64	uvig_358797_6	S3.0153.01X194	dolphyn	0	1
1703	uvig_395307	uvig_395307_64	uvig_358797_6	SO.0491.01X194	dolphyn	0	1
1704	uvig_395307	uvig_395307_64	uvig_358797_6	S3.0693.01.2X194	dolphyn	0	1
1705	uvig_395307	uvig_395307_64	uvig_358797_6	S3.0701.01.2X194	dolphyn	0	1
1706	uvig_395307	uvig_395307_68	uvig_358797_2	S3.0693.01X195	dolphyn	0	1
1707	uvig_395307	uvig_395307_68	uvig_358797_2	S3.0153.01X194	dolphyn	1	1
1708	uvig_395307	uvig_395307_68	uvig_358797_2	SO.0491.01X194	dolphyn	0	1
1709	uvig_395307	uvig_395307_68	uvig_358797_2	S3.0693.01.2X194	dolphyn	0	1
1710	uvig_395307	uvig_395307_68	uvig_358797_2	S3.0701.01.2X194	dolphyn	0	1
1711	uvig_395307	uvig_395307_70	uvig_358797_77	S3.0693.01X195	dolphyn	0	1
1712	uvig_395307	uvig_395307_70	uvig_358797_77	S3.0153.01X194	dolphyn	0	1
1713	uvig_395307	uvig_395307_70	uvig_358797_77	SO.0491.01X194	dolphyn	0	1
1714	uvig_395307	uvig_395307_70	uvig_358797_77	S3.0693.01.2X194	dolphyn	0	1
1715	uvig_395307	uvig_395307_70	uvig_358797_77	S3.0701.01.2X194	dolphyn	0	1
1716	uvig_395307	uvig_395307_72	uvig_358797_75	S3.0693.01X195	dolphyn	1	1
1717	uvig_395307	uvig_395307_72	uvig_358797_75	S3.0153.01X194	dolphyn	0	1
1718	uvig_395307	uvig_395307_72	uvig_358797_75	SO.0491.01X194	dolphyn	0	1
1719	uvig_395307	uvig_395307_72	uvig_358797_75	S3.0693.01.2X194	dolphyn	1	1
1720	uvig_395307	uvig_395307_72	uvig_358797_75	S3.0701.01.2X194	dolphyn	0	1
1721	uvig_396772	uvig_396772_46	ivig_1427_49	S3.0693.01X195	pepsyn	1	38
1722	uvig_396772	uvig_396772_46	ivig_1427_49	S3.0153.01X194	pepsyn	1	38
1723	uvig_396772	uvig_396772_46	ivig_1427_49	SO.0491.01X194	pepsyn	0	38
1724	uvig_396772	uvig_396772_46	ivig_1427_49	S3.0693.01.2X194	pepsyn	1	38
1725	uvig_396772	uvig_396772_46	ivig_1427_49	S3.0701.01.2X194	pepsyn	0	38
1726	uvig_396772	uvig_396772_108	uvig_379414_10	S3.0693.01X195	pepsyn	1	32
1727	uvig_396772	uvig_396772_108	uvig_379414_10	S3.0153.01X194	pepsyn	4	32
1728	uvig_396772	uvig_396772_108	uvig_379414_10	SO.0491.01X194	pepsyn	0	32
1729	uvig_396772	uvig_396772_108	uvig_379414_10	S3.0693.01.2X194	pepsyn	1	32
1730	uvig_396772	uvig_396772_108	uvig_379414_10	S3.0701.01.2X194	pepsyn	0	32
1731	uvig_396772	uvig_396772_85	uvig_205260_68	S3.0693.01X195	pepsyn	2	32
1732	uvig_396772	uvig_396772_85	uvig_205260_68	S3.0153.01X194	pepsyn	2	32
1733	uvig_396772	uvig_396772_85	uvig_205260_68	SO.0491.01X194	pepsyn	2	32
1734	uvig_396772	uvig_396772_85	uvig_205260_68	S3.0693.01.2X194	pepsyn	2	32
1735	uvig_396772	uvig_396772_85	uvig_205260_68	S3.0701.01.2X194	pepsyn	1	32
1736	uvig_396772	uvig_396772_69	uvig_205260_52	S3.0693.01X195	pepsyn	0	28
1737	uvig_396772	uvig_396772_69	uvig_205260_52	S3.0153.01X194	pepsyn	1	28
1738	uvig_396772	uvig_396772_69	uvig_205260_52	SO.0491.01X194	pepsyn	1	28
1739	uvig_396772	uvig_396772_69	uvig_205260_52	S3.0693.01.2X194	pepsyn	0	28
1740	uvig_396772	uvig_396772_69	uvig_205260_52	S3.0701.01.2X194	pepsyn	4	28
1741	uvig_396772	uvig_396772_63	uvig_205260_46	S3.0693.01X195	pepsyn	1	26
1742	uvig_396772	uvig_396772_63	uvig_205260_46	S3.0153.01X194	pepsyn	0	26
1743	uvig_396772	uvig_396772_63	uvig_205260_46	SO.0491.01X194	pepsyn	0	26
1744	uvig_396772	uvig_396772_63	uvig_205260_46	S3.0693.01.2X194	pepsyn	0	26
1745	uvig_396772	uvig_396772_63	uvig_205260_46	S3.0701.01.2X194	pepsyn	0	26
1746	uvig_396772	uvig_396772_101	uvig_205260_84	S3.0693.01X195	pepsyn	0	22
1747	uvig_396772	uvig_396772_101	uvig_205260_84	S3.0153.01X194	pepsyn	1	22
1748	uvig_396772	uvig_396772_101	uvig_205260_84	SO.0491.01X194	pepsyn	0	22
1749	uvig_396772	uvig_396772_101	uvig_205260_84	S3.0693.01.2X194	pepsyn	0	22
1750	uvig_396772	uvig_396772_101	uvig_205260_84	S3.0701.01.2X194	pepsyn	0	22
1751	uvig_396772	uvig_396772_16	ivig_1427_19	S3.0693.01X195	pepsyn	0	20
1752	uvig_396772	uvig_396772_16	ivig_1427_19	S3.0153.01X194	pepsyn	1	20
1753	uvig_396772	uvig_396772_16	ivig_1427_19	SO.0491.01X194	pepsyn	0	20
1754	uvig_396772	uvig_396772_16	ivig_1427_19	S3.0693.01.2X194	pepsyn	0	20
1755	uvig_396772	uvig_396772_16	ivig_1427_19	S3.0701.01.2X194	pepsyn	0	20
1756	uvig_396772	uvig_396772_61	uvig_205260_44	S3.0693.01X195	pepsyn	0	20
1757	uvig_396772	uvig_396772_61	uvig_205260_44	S3.0153.01X194	pepsyn	0	20
1758	uvig_396772	uvig_396772_61	uvig_205260_44	SO.0491.01X194	pepsyn	0	20
1759	uvig_396772	uvig_396772_61	uvig_205260_44	S3.0693.01.2X194	pepsyn	0	20
1760	uvig_396772	uvig_396772_61	uvig_205260_44	S3.0701.01.2X194	pepsyn	0	20
1761	uvig_396772	uvig_396772_92	uvig_359213_22	S3.0693.01X195	pepsyn	0	20
1762	uvig_396772	uvig_396772_92	uvig_359213_22	S3.0153.01X194	pepsyn	0	20
1763	uvig_396772	uvig_396772_92	uvig_359213_22	SO.0491.01X194	pepsyn	0	20
1764	uvig_396772	uvig_396772_92	uvig_359213_22	S3.0693.01.2X194	pepsyn	0	20
1765	uvig_396772	uvig_396772_92	uvig_359213_22	S3.0701.01.2X194	pepsyn	0	20
1766	uvig_396772	uvig_396772_32	ivig_1427_35	S3.0693.01X195	pepsyn	3	18
1767	uvig_396772	uvig_396772_32	ivig_1427_35	S3.0153.01X194	pepsyn	1	18
1768	uvig_396772	uvig_396772_32	ivig_1427_35	SO.0491.01X194	pepsyn	0	18
1769	uvig_396772	uvig_396772_32	ivig_1427_35	S3.0693.01.2X194	pepsyn	0	18
1770	uvig_396772	uvig_396772_32	ivig_1427_35	S3.0701.01.2X194	pepsyn	0	18
1771	uvig_396772	uvig_396772_33	ivig_1427_36	S3.0693.01X195	pepsyn	1	16
1772	uvig_396772	uvig_396772_33	ivig_1427_36	S3.0153.01X194	pepsyn	0	16
1773	uvig_396772	uvig_396772_33	ivig_1427_36	SO.0491.01X194	pepsyn	0	16
1774	uvig_396772	uvig_396772_33	ivig_1427_36	S3.0693.01.2X194	pepsyn	0	16
1775	uvig_396772	uvig_396772_33	ivig_1427_36	S3.0701.01.2X194	pepsyn	1	16
1776	uvig_396772	uvig_396772_42	uvig_357328_8	S3.0693.01X195	pepsyn	0	16
1777	uvig_396772	uvig_396772_42	uvig_357328_8	S3.0153.01X194	pepsyn	0	16
1778	uvig_396772	uvig_396772_42	uvig_357328_8	SO.0491.01X194	pepsyn	1	16
1779	uvig_396772	uvig_396772_42	uvig_357328_8	S3.0693.01.2X194	pepsyn	0	16
1780	uvig_396772	uvig_396772_42	uvig_357328_8	S3.0701.01.2X194	pepsyn	0	16
1781	uvig_396772	uvig_396772_54	uvig_315372_8	S3.0693.01X195	pepsyn	1	16
1782	uvig_396772	uvig_396772_54	uvig_315372_8	S3.0153.01X194	pepsyn	2	16
1783	uvig_396772	uvig_396772_54	uvig_315372_8	SO.0491.01X194	pepsyn	0	16
1784	uvig_396772	uvig_396772_54	uvig_315372_8	S3.0693.01.2X194	pepsyn	1	16
1785	uvig_396772	uvig_396772_54	uvig_315372_8	S3.0701.01.2X194	pepsyn	0	16
1786	uvig_396772	uvig_396772_58	uvig_205260_41	S3.0693.01X195	pepsyn	0	14
1787	uvig_396772	uvig_396772_58	uvig_205260_41	S3.0153.01X194	pepsyn	0	14
1788	uvig_396772	uvig_396772_58	uvig_205260_41	SO.0491.01X194	pepsyn	0	14
1789	uvig_396772	uvig_396772_58	uvig_205260_41	S3.0693.01.2X194	pepsyn	0	14
1790	uvig_396772	uvig_396772_58	uvig_205260_41	S3.0701.01.2X194	pepsyn	0	14
1791	uvig_396772	uvig_396772_62	uvig_205260_45	S3.0693.01X195	pepsyn	0	14
1792	uvig_396772	uvig_396772_62	uvig_205260_45	S3.0153.01X194	pepsyn	0	14
1793	uvig_396772	uvig_396772_62	uvig_205260_45	SO.0491.01X194	pepsyn	0	14
1794	uvig_396772	uvig_396772_62	uvig_205260_45	S3.0693.01.2X194	pepsyn	0	14
1795	uvig_396772	uvig_396772_62	uvig_205260_45	S3.0701.01.2X194	pepsyn	0	14
1796	uvig_396772	uvig_396772_15	ivig_1427_18	S3.0693.01X195	pepsyn	0	12
1797	uvig_396772	uvig_396772_15	ivig_1427_18	S3.0153.01X194	pepsyn	0	12
1798	uvig_396772	uvig_396772_15	ivig_1427_18	SO.0491.01X194	pepsyn	0	12
1799	uvig_396772	uvig_396772_15	ivig_1427_18	S3.0693.01.2X194	pepsyn	0	12
1800	uvig_396772	uvig_396772_15	ivig_1427_18	S3.0701.01.2X194	pepsyn	0	12
1801	uvig_396772	uvig_396772_36	ivig_1427_39	S3.0693.01X195	pepsyn	0	12
1802	uvig_396772	uvig_396772_36	ivig_1427_39	S3.0153.01X194	pepsyn	0	12
1803	uvig_396772	uvig_396772_36	ivig_1427_39	SO.0491.01X194	pepsyn	0	12
1804	uvig_396772	uvig_396772_36	ivig_1427_39	S3.0693.01.2X194	pepsyn	0	12
1805	uvig_396772	uvig_396772_36	ivig_1427_39	S3.0701.01.2X194	pepsyn	0	12
1806	uvig_396772	uvig_396772_49	uvig_315372_13	S3.0693.01X195	pepsyn	0	12
1807	uvig_396772	uvig_396772_49	uvig_315372_13	S3.0153.01X194	pepsyn	0	12
1808	uvig_396772	uvig_396772_49	uvig_315372_13	SO.0491.01X194	pepsyn	1	12
1809	uvig_396772	uvig_396772_49	uvig_315372_13	S3.0693.01.2X194	pepsyn	0	12
1810	uvig_396772	uvig_396772_49	uvig_315372_13	S3.0701.01.2X194	pepsyn	0	12
1811	uvig_396772	uvig_396772_52	uvig_357441_100	S3.0693.01X195	pepsyn	0	12
1812	uvig_396772	uvig_396772_52	uvig_357441_100	S3.0153.01X194	pepsyn	0	12
1813	uvig_396772	uvig_396772_52	uvig_357441_100	SO.0491.01X194	pepsyn	0	12
1814	uvig_396772	uvig_396772_52	uvig_357441_100	S3.0693.01.2X194	pepsyn	0	12
1815	uvig_396772	uvig_396772_52	uvig_357441_100	S3.0701.01.2X194	pepsyn	1	12
1816	uvig_396772	uvig_396772_59	uvig_205260_42	S3.0693.01X195	pepsyn	0	12
1817	uvig_396772	uvig_396772_59	uvig_205260_42	S3.0153.01X194	pepsyn	0	12
1818	uvig_396772	uvig_396772_59	uvig_205260_42	SO.0491.01X194	pepsyn	0	12
1819	uvig_396772	uvig_396772_59	uvig_205260_42	S3.0693.01.2X194	pepsyn	0	12
1820	uvig_396772	uvig_396772_59	uvig_205260_42	S3.0701.01.2X194	pepsyn	0	12
1821	uvig_396772	uvig_396772_65	uvig_205260_48	S3.0693.01X195	pepsyn	1	12
1822	uvig_396772	uvig_396772_65	uvig_205260_48	S3.0153.01X194	pepsyn	0	12
1823	uvig_396772	uvig_396772_65	uvig_205260_48	SO.0491.01X194	pepsyn	0	12
1824	uvig_396772	uvig_396772_65	uvig_205260_48	S3.0693.01.2X194	pepsyn	0	12
1825	uvig_396772	uvig_396772_65	uvig_205260_48	S3.0701.01.2X194	pepsyn	0	12
1826	uvig_396772	uvig_396772_70	uvig_578788_2	S3.0693.01X195	pepsyn	0	12
1827	uvig_396772	uvig_396772_70	uvig_578788_2	S3.0153.01X194	pepsyn	0	12
1828	uvig_396772	uvig_396772_70	uvig_578788_2	SO.0491.01X194	pepsyn	0	12
1829	uvig_396772	uvig_396772_70	uvig_578788_2	S3.0693.01.2X194	pepsyn	0	12
1830	uvig_396772	uvig_396772_70	uvig_578788_2	S3.0701.01.2X194	pepsyn	0	12
1831	uvig_396772	uvig_396772_91	uvig_205260_74	S3.0693.01X195	pepsyn	0	12
1832	uvig_396772	uvig_396772_91	uvig_205260_74	S3.0153.01X194	pepsyn	0	12
1833	uvig_396772	uvig_396772_91	uvig_205260_74	SO.0491.01X194	pepsyn	0	12
1834	uvig_396772	uvig_396772_91	uvig_205260_74	S3.0693.01.2X194	pepsyn	0	12
1835	uvig_396772	uvig_396772_91	uvig_205260_74	S3.0701.01.2X194	pepsyn	0	12
1836	uvig_396772	uvig_396772_94	uvig_359213_24	S3.0693.01X195	pepsyn	1	12
1837	uvig_396772	uvig_396772_94	uvig_359213_24	S3.0153.01X194	pepsyn	0	12
1838	uvig_396772	uvig_396772_94	uvig_359213_24	SO.0491.01X194	pepsyn	0	12
1839	uvig_396772	uvig_396772_94	uvig_359213_24	S3.0693.01.2X194	pepsyn	0	12
1840	uvig_396772	uvig_396772_94	uvig_359213_24	S3.0701.01.2X194	pepsyn	0	12
1841	uvig_396772	uvig_396772_104	uvig_357328_14	S3.0693.01X195	pepsyn	0	10
1842	uvig_396772	uvig_396772_104	uvig_357328_14	S3.0153.01X194	pepsyn	3	10
1843	uvig_396772	uvig_396772_104	uvig_357328_14	SO.0491.01X194	pepsyn	0	10
1844	uvig_396772	uvig_396772_104	uvig_357328_14	S3.0693.01.2X194	pepsyn	0	10
1845	uvig_396772	uvig_396772_104	uvig_357328_14	S3.0701.01.2X194	pepsyn	1	10
1846	uvig_396772	uvig_396772_106	uvig_357328_12	S3.0693.01X195	pepsyn	0	10
1847	uvig_396772	uvig_396772_106	uvig_357328_12	S3.0153.01X194	pepsyn	0	10
1848	uvig_396772	uvig_396772_106	uvig_357328_12	SO.0491.01X194	pepsyn	0	10
1849	uvig_396772	uvig_396772_106	uvig_357328_12	S3.0693.01.2X194	pepsyn	0	10
1850	uvig_396772	uvig_396772_106	uvig_357328_12	S3.0701.01.2X194	pepsyn	0	10
1851	uvig_396772	uvig_396772_18	uvig_250342_90	S3.0693.01X195	pepsyn	0	10
1852	uvig_396772	uvig_396772_18	uvig_250342_90	S3.0153.01X194	pepsyn	1	10
1853	uvig_396772	uvig_396772_18	uvig_250342_90	SO.0491.01X194	pepsyn	0	10
1854	uvig_396772	uvig_396772_18	uvig_250342_90	S3.0693.01.2X194	pepsyn	0	10
1855	uvig_396772	uvig_396772_18	uvig_250342_90	S3.0701.01.2X194	pepsyn	0	10
1856	uvig_396772	uvig_396772_37	ivig_1427_40	S3.0693.01X195	pepsyn	0	10
1857	uvig_396772	uvig_396772_37	ivig_1427_40	S3.0153.01X194	pepsyn	0	10
1858	uvig_396772	uvig_396772_37	ivig_1427_40	SO.0491.01X194	pepsyn	1	10
1859	uvig_396772	uvig_396772_37	ivig_1427_40	S3.0693.01.2X194	pepsyn	0	10
1860	uvig_396772	uvig_396772_37	ivig_1427_40	S3.0701.01.2X194	pepsyn	1	10
1861	uvig_396772	uvig_396772_47	ivig_1427_50	S3.0693.01X195	pepsyn	0	10
1862	uvig_396772	uvig_396772_47	ivig_1427_50	S3.0153.01X194	pepsyn	0	10
1863	uvig_396772	uvig_396772_47	ivig_1427_50	SO.0491.01X194	pepsyn	0	10
1864	uvig_396772	uvig_396772_47	ivig_1427_50	S3.0693.01.2X194	pepsyn	0	10
1865	uvig_396772	uvig_396772_47	ivig_1427_50	S3.0701.01.2X194	pepsyn	0	10
1866	uvig_396772	uvig_396772_67	uvig_205260_50	S3.0693.01X195	pepsyn	0	10
1867	uvig_396772	uvig_396772_67	uvig_205260_50	S3.0153.01X194	pepsyn	0	10
1868	uvig_396772	uvig_396772_67	uvig_205260_50	SO.0491.01X194	pepsyn	0	10
1869	uvig_396772	uvig_396772_67	uvig_205260_50	S3.0693.01.2X194	pepsyn	0	10
1870	uvig_396772	uvig_396772_67	uvig_205260_50	S3.0701.01.2X194	pepsyn	0	10
1871	uvig_396772	uvig_396772_86	uvig_315082_59	S3.0693.01X195	pepsyn	0	10
1872	uvig_396772	uvig_396772_86	uvig_315082_59	S3.0153.01X194	pepsyn	0	10
1873	uvig_396772	uvig_396772_86	uvig_315082_59	SO.0491.01X194	pepsyn	0	10
1874	uvig_396772	uvig_396772_86	uvig_315082_59	S3.0693.01.2X194	pepsyn	0	10
1875	uvig_396772	uvig_396772_86	uvig_315082_59	S3.0701.01.2X194	pepsyn	1	10
1876	uvig_396772	uvig_396772_93	uvig_359213_23	S3.0693.01X195	pepsyn	0	10
1877	uvig_396772	uvig_396772_93	uvig_359213_23	S3.0153.01X194	pepsyn	0	10
1878	uvig_396772	uvig_396772_93	uvig_359213_23	SO.0491.01X194	pepsyn	0	10
1879	uvig_396772	uvig_396772_93	uvig_359213_23	S3.0693.01.2X194	pepsyn	0	10
1880	uvig_396772	uvig_396772_93	uvig_359213_23	S3.0701.01.2X194	pepsyn	0	10
1881	uvig_396772	uvig_396772_46	ivig_1427_49	S3.0693.01X195	dolphyn	0	9
1882	uvig_396772	uvig_396772_46	ivig_1427_49	S3.0153.01X194	dolphyn	0	9
1883	uvig_396772	uvig_396772_46	ivig_1427_49	SO.0491.01X194	dolphyn	0	9
1884	uvig_396772	uvig_396772_46	ivig_1427_49	S3.0693.01.2X194	dolphyn	0	9
1885	uvig_396772	uvig_396772_46	ivig_1427_49	S3.0701.01.2X194	dolphyn	0	9
1886	uvig_396772	uvig_396772_85	uvig_205260_68	S3.0693.01X195	dolphyn	1	9
1887	uvig_396772	uvig_396772_85	uvig_205260_68	S3.0153.01X194	dolphyn	0	9
1888	uvig_396772	uvig_396772_85	uvig_205260_68	SO.0491.01X194	dolphyn	0	9
1889	uvig_396772	uvig_396772_85	uvig_205260_68	S3.0693.01.2X194	dolphyn	0	9
1890	uvig_396772	uvig_396772_85	uvig_205260_68	S3.0701.01.2X194	dolphyn	1	9
1891	uvig_396772	uvig_396772_88	uvig_250342_21	S3.0693.01X195	pepsyn	0	9
1892	uvig_396772	uvig_396772_88	uvig_250342_21	S3.0153.01X194	pepsyn	0	9
1893	uvig_396772	uvig_396772_88	uvig_250342_21	SO.0491.01X194	pepsyn	0	9
1894	uvig_396772	uvig_396772_88	uvig_250342_21	S3.0693.01.2X194	pepsyn	0	9
1895	uvig_396772	uvig_396772_88	uvig_250342_21	S3.0701.01.2X194	pepsyn	0	9
1896	uvig_396772	uvig_396772_108	uvig_379414_10	S3.0693.01X195	dolphyn	0	8
1897	uvig_396772	uvig_396772_108	uvig_379414_10	S3.0153.01X194	dolphyn	0	8
1898	uvig_396772	uvig_396772_108	uvig_379414_10	SO.0491.01X194	dolphyn	0	8
1899	uvig_396772	uvig_396772_108	uvig_379414_10	S3.0693.01.2X194	dolphyn	0	8
1900	uvig_396772	uvig_396772_108	uvig_379414_10	S3.0701.01.2X194	dolphyn	0	8
1901	uvig_396772	uvig_396772_2	uvig_396772_2	S3.0693.01X195	pepsyn	0	8
1902	uvig_396772	uvig_396772_2	uvig_396772_2	S3.0153.01X194	pepsyn	0	8
1903	uvig_396772	uvig_396772_2	uvig_396772_2	SO.0491.01X194	pepsyn	0	8
1904	uvig_396772	uvig_396772_2	uvig_396772_2	S3.0693.01.2X194	pepsyn	0	8
1905	uvig_396772	uvig_396772_2	uvig_396772_2	S3.0701.01.2X194	pepsyn	1	8
1906	uvig_396772	uvig_396772_22	ivig_1427_25	S3.0693.01X195	pepsyn	0	8
1907	uvig_396772	uvig_396772_22	ivig_1427_25	S3.0153.01X194	pepsyn	0	8
1908	uvig_396772	uvig_396772_22	ivig_1427_25	SO.0491.01X194	pepsyn	0	8
1909	uvig_396772	uvig_396772_22	ivig_1427_25	S3.0693.01.2X194	pepsyn	0	8
1910	uvig_396772	uvig_396772_22	ivig_1427_25	S3.0701.01.2X194	pepsyn	0	8
1911	uvig_396772	uvig_396772_25	ivig_4427_22	S3.0693.01X195	pepsyn	0	8
1912	uvig_396772	uvig_396772_25	ivig_4427_22	S3.0153.01X194	pepsyn	0	8
1913	uvig_396772	uvig_396772_25	ivig_4427_22	SO.0491.01X194	pepsyn	0	8
1914	uvig_396772	uvig_396772_25	ivig_4427_22	S3.0693.01.2X194	pepsyn	0	8
1915	uvig_396772	uvig_396772_25	ivig_4427_22	S3.0701.01.2X194	pepsyn	0	8
1916	uvig_396772	uvig_396772_27	ivig_1427_30	S3.0693.01X195	pepsyn	0	8
1917	uvig_396772	uvig_396772_27	ivig_1427_30	S3.0153.01X194	pepsyn	0	8
1918	uvig_396772	uvig_396772_27	ivig_1427_30	SO.0491.01X194	pepsyn	0	8
1919	uvig_396772	uvig_396772_27	ivig_1427_30	S3.0693.01.2X194	pepsyn	0	8
1920	uvig_396772	uvig_396772_27	ivig_1427_30	S3.0701.01.2X194	pepsyn	1	8
1921	uvig_396772	uvig_396772_3	uvig_396772_3	S3.0693.01X195	pepsyn	1	8
1922	uvig_396772	uvig_396772_3	uvig_396772_3	S3.0153.01X194	pepsyn	0	8
1923	uvig_396772	uvig_396772_3	uvig_396772_3	SO.0491.01X194	pepsyn	1	8
1924	uvig_396772	uvig_396772_3	uvig_396772_3	S3.0693.01.2X194	pepsyn	0	8
1925	uvig_396772	uvig_396772_3	uvig_396772_3	S3.0701.01.2X194	pepsyn	0	8
1926	uvig_396772	uvig_396772_34	ivig_1427_37	S3.0693.01X195	pepsyn	0	8
1927	uvig_396772	uvig_396772_34	ivig_1427_37	S3.0153.01X194	pepsyn	0	8
1928	uvig_396772	uvig_396772_34	ivig_1427_37	SO.0491.01X194	pepsyn	0	8
1929	uvig_396772	uvig_396772_34	ivig_1427_37	S3.0693.01.2X194	pepsyn	0	8
1930	uvig_396772	uvig_396772_34	ivig_1427_37	S3.0701.01.2X194	pepsyn	0	8
1931	uvig_396772	uvig_396772_60	uvig_205260_43	S3.0693.01X195	pepsyn	0	8
1932	uvig_396772	uvig_396772_60	uvig_205260_43	S3.0153.01X194	pepsyn	1	8
1933	uvig_396772	uvig_396772_60	uvig_205260_43	SO.0491.01X194	pepsyn	0	8
1934	uvig_396772	uvig_396772_60	uvig_205260_43	S3.0693.01.2X194	pepsyn	0	8
1935	uvig_396772	uvig_396772_60	uvig_205260_43	S3.0701.01.2X194	pepsyn	0	8
1936	uvig_396772	uvig_396772_64	uvig_205260_47	S3.0693.01X195	pepsyn	0	8
1937	uvig_396772	uvig_396772_64	uvig_205260_47	S3.0153.01X194	pepsyn	0	8
1938	uvig_396772	uvig_396772_64	uvig_205260_47	SO.0491.01X194	pepsyn	0	8
1939	uvig_396772	uvig_396772_64	uvig_205260_47	S3.0693.01.2X194	pepsyn	0	8
1940	uvig_396772	uvig_396772_64	uvig_205260_47	S3.0701.01.2X194	pepsyn	0	8
1941	uvig_396772	uvig_396772_8	ivig_1427_12	S3.0693.01X195	pepsyn	0	8
1942	uvig_396772	uvig_396772_8	ivig_1427_12	S3.0153.01X194	pepsyn	0	8
1943	uvig_396772	uvig_396772_8	ivig_1427_12	SO.0491.01X194	pepsyn	0	8
1944	uvig_396772	uvig_396772_8	ivig_1427_12	S3.0693.01.2X194	pepsyn	0	8
1945	uvig_396772	uvig_396772_8	ivig_1427_12	S3.0701.01.2X194	pepsyn	0	8
1946	uvig_396772	uvig_396772_95	uvig_205260_78	S3.0693.01X195	pepsyn	1	8
1947	uvig_396772	uvig_396772_95	uvig_205260_78	S3.0153.01X194	pepsyn	0	8
1948	uvig_396772	uvig_396772_95	uvig_205260_78	SO.0491.01X194	pepsyn	0	8
1949	uvig_396772	uvig_396772_95	uvig_205260_78	S3.0693.01.2X194	pepsyn	0	8
1950	uvig_396772	uvig_396772_95	uvig_205260_78	S3.0701.01.2X194	pepsyn	0	8
1951	uvig_396772	uvig_396772_101	uvig_205260_84	S3.0693.01X195	dolphyn	0	7
1952	uvig_396772	uvig_396772_101	uvig_205260_84	S3.0153.01X194	dolphyn	1	7
1953	uvig_396772	uvig_396772_101	uvig_205260_84	SO.0491.01X194	dolphyn	1	7
1954	uvig_396772	uvig_396772_101	uvig_205260_84	S3.0693.01.2X194	dolphyn	0	7
1955	uvig_396772	uvig_396772_101	uvig_205260_84	S3.0701.01.2X194	dolphyn	1	7
1956	uvig_396772	uvig_396772_63	uvig_205260_46	S3.0693.01X195	dolphyn	0	7
1957	uvig_396772	uvig_396772_63	uvig_205260_46	S3.0153.01X194	dolphyn	0	7
1958	uvig_396772	uvig_396772_63	uvig_205260_46	SO.0491.01X194	dolphyn	0	7
1959	uvig_396772	uvig_396772_63	uvig_205260_46	S3.0693.01.2X194	dolphyn	0	7
1960	uvig_396772	uvig_396772_63	uvig_205260_46	S3.0701.01.2X194	dolphyn	0	7
1961	uvig_396772	uvig_396772_69	uvig_205260_52	S3.0693.01X195	dolphyn	1	7
1962	uvig_396772	uvig_396772_69	uvig_205260_52	S3.0153.01X194	dolphyn	0	7
1963	uvig_396772	uvig_396772_69	uvig_205260_52	SO.0491.01X194	dolphyn	0	7
1964	uvig_396772	uvig_396772_69	uvig_205260_52	S3.0693.01.2X194	dolphyn	0	7
1965	uvig_396772	uvig_396772_69	uvig_205260_52	S3.0701.01.2X194	dolphyn	1	7
1966	uvig_396772	uvig_396772_103	uvig_205260_86	S3.0693.01X195	pepsyn	0	6
1967	uvig_396772	uvig_396772_103	uvig_205260_86	S3.0153.01X194	pepsyn	0	6
1968	uvig_396772	uvig_396772_103	uvig_205260_86	SO.0491.01X194	pepsyn	0	6
1969	uvig_396772	uvig_396772_103	uvig_205260_86	S3.0693.01.2X194	pepsyn	0	6
1970	uvig_396772	uvig_396772_103	uvig_205260_86	S3.0701.01.2X194	pepsyn	0	6
1971	uvig_396772	uvig_396772_107	uvig_357328_11	S3.0693.01X195	pepsyn	0	6
1972	uvig_396772	uvig_396772_107	uvig_357328_11	S3.0153.01X194	pepsyn	0	6
1973	uvig_396772	uvig_396772_107	uvig_357328_11	SO.0491.01X194	pepsyn	0	6
1974	uvig_396772	uvig_396772_107	uvig_357328_11	S3.0693.01.2X194	pepsyn	0	6
1975	uvig_396772	uvig_396772_107	uvig_357328_11	S3.0701.01.2X194	pepsyn	0	6
1976	uvig_396772	uvig_396772_13	ivig_4427_11	S3.0693.01X195	pepsyn	0	6
1977	uvig_396772	uvig_396772_13	ivig_4427_11	S3.0153.01X194	pepsyn	1	6
1978	uvig_396772	uvig_396772_13	ivig_4427_11	SO.0491.01X194	pepsyn	0	6
1979	uvig_396772	uvig_396772_13	ivig_4427_11	S3.0693.01.2X194	pepsyn	0	6
1980	uvig_396772	uvig_396772_13	ivig_4427_11	S3.0701.01.2X194	pepsyn	0	6
1981	uvig_396772	uvig_396772_28	ivig_1427_31	S3.0693.01X195	pepsyn	1	6
1982	uvig_396772	uvig_396772_28	ivig_1427_31	S3.0153.01X194	pepsyn	0	6
1983	uvig_396772	uvig_396772_28	ivig_1427_31	SO.0491.01X194	pepsyn	0	6
1984	uvig_396772	uvig_396772_28	ivig_1427_31	S3.0693.01.2X194	pepsyn	1	6
1985	uvig_396772	uvig_396772_28	ivig_1427_31	S3.0701.01.2X194	pepsyn	0	6
1986	uvig_396772	uvig_396772_31	ivig_4427_28	S3.0693.01X195	pepsyn	0	6
1987	uvig_396772	uvig_396772_31	ivig_4427_28	S3.0153.01X194	pepsyn	0	6
1988	uvig_396772	uvig_396772_31	ivig_4427_28	SO.0491.01X194	pepsyn	0	6
1989	uvig_396772	uvig_396772_31	ivig_4427_28	S3.0693.01.2X194	pepsyn	0	6
1990	uvig_396772	uvig_396772_31	ivig_4427_28	S3.0701.01.2X194	pepsyn	0	6
1991	uvig_396772	uvig_396772_43	uvig_357441_92	S3.0693.01X195	pepsyn	0	6
1992	uvig_396772	uvig_396772_43	uvig_357441_92	S3.0153.01X194	pepsyn	0	6
1993	uvig_396772	uvig_396772_43	uvig_357441_92	SO.0491.01X194	pepsyn	0	6
1994	uvig_396772	uvig_396772_43	uvig_357441_92	S3.0693.01.2X194	pepsyn	0	6
1995	uvig_396772	uvig_396772_43	uvig_357441_92	S3.0701.01.2X194	pepsyn	0	6
1996	uvig_396772	uvig_396772_50	ivig_1427_53	S3.0693.01X195	pepsyn	0	6
1997	uvig_396772	uvig_396772_50	ivig_1427_53	S3.0153.01X194	pepsyn	0	6
1998	uvig_396772	uvig_396772_50	ivig_1427_53	SO.0491.01X194	pepsyn	0	6
1999	uvig_396772	uvig_396772_50	ivig_1427_53	S3.0693.01.2X194	pepsyn	0	6
[truncated: 646 more rows]
