# Supplementary material for: Efficient encoding of large antigenic spaces by epitope prioritization with Dolphyn
Source: Nat Commun. 2024 Feb 21;15:1577. doi: 10.1038/s41467-024-45601-8 (PMC10881494; doi:10.1038/s41467-024-45601-8)
Supplement: Supplementary file 4 — Source Data [file 41467_2024_45601_MOESM4_ESM.zip › SourceData/Fig5D.csv]

	sublibrary	measure	score
1	dolphyn	Recall	0.289823008849558
2	pepsyn	Recall	1
3	dolphyn	Precision	0.0440484196368527
4	pepsyn	Precision	0.157013726146635
5	dolphyn	F1	0.0764740221833041
6	pepsyn	F1	0.271412037037037
7	dolphyn	Accuracy	0.974021708786968
8	pepsyn	Accuracy	0.985707149830847
