# Supplementary material for: Efficient encoding of large antigenic spaces by epitope prioritization with Dolphyn
Source: Nat Commun. 2024 Feb 21;15:1577. doi: 10.1038/s41467-024-45601-8 (PMC10881494; doi:10.1038/s41467-024-45601-8)
Supplement: Supplementary file 4 — Source Data [file 41467_2024_45601_MOESM4_ESM.zip › SourceData/Fig5E_dolphyn.csv]

	x	y	Blast_Escherichia.coli	Predicted_phage_taxon	Host_Phylum	phage_cluster
1	-6.59855886830102	0.28805718725302	False	Myoviridae	Proteobacteria	PC_4
2	1.19191478313359	-0.301950977758276	False	Podoviridae	NA	PC_1
3	3.41332010027206	-1.50636492373736	False	Podoviridae	NA	PC_1
4	3.41332010027206	-1.50636492373736	False	Podoviridae	NA	PC_1
5	4.22141458083344	1.70873725118513	False	Siphoviridae	NA	PC_1
6	6.04412242781487	1.69324966584246	False	Siphoviridae	NA	PC_1
7	5.65380482011975	1.89187323798931	False	Siphoviridae	NA	PC_1
8	4.77560903356509	2.19011600109069	False	Siphoviridae	NA	PC_1
9	-5.70016225863153	-0.149349997848819	False	NA	Actinobacteriota	PC_4
10	3.43981082160029	4.22363899281913	False	NA	Bacteroidota	PC_1
11	1.02391872851823	-2.17758832973622	False	NA	Bacteroidota	PC_1
12	9.56084098177751	-4.40074106748149	False	NA	Bacteroidota	PC_1
13	5.24972219927367	-2.02854297042002	False	NA	Bacteroidota	PC_1
14	3.42234685277859	3.31318915427664	False	NA	Bacteroidota	PC_1
15	1.21596627235012	0.324201030558002	False	NA	Bacteroidota	PC_1
16	5.39722002558887	-2.51530690768755	False	NA	Bacteroidota	PC_1
17	1.02391872851823	-2.17758832973622	False	NA	Bacteroidota	PC_1
18	5.17271932764422	-1.99831001890637	False	NA	Bacteroidota	PC_1
19	-1.66143739149309	-1.55980754854994	False	NA	Bacteroidota	PC_3
20	-2.5629848257355	-1.4484345935114	False	NA	Bacteroidota	PC_3
21	-0.690923015092382	-1.76300403782677	False	NA	Bacteroidota	PC_3
22	-0.705257389641359	-1.80864501607966	False	NA	Bacteroidota	PC_3
23	-1.03032859198069	-1.17498652141903	False	NA	Bacteroidota	PC_3
24	-2.18382357178889	-1.46278078061709	False	NA	Bacteroidota	PC_3
25	-2.55410503384165	-1.02729262073271	False	NA	Bacteroidota	PC_3
26	11.1083293395768	-1.13968195248768	False	NA	Firmicutes	PC_1
27	1.11476093302328	-0.100780975410215	False	NA	Firmicutes	PC_1
28	4.16982365405969	-1.73732335516611	False	NA	Firmicutes	PC_1
29	0.00729853936721156	-2.71135529094097	False	NA	Firmicutes	PC_1
30	0.695553360221632	-0.915537963066032	False	NA	Firmicutes	PC_1
31	3.7156504266425	-1.69667885494317	False	NA	Firmicutes	PC_1
32	1.11476093302328	-0.100780975410215	False	NA	Firmicutes	PC_1
33	3.73150827860138	4.13179364938562	False	NA	NA	PC_1
34	5.44906590105274	3.77264205971574	False	NA	NA	PC_1
35	6.83060289042451	2.34204133010809	False	NA	NA	PC_1
36	2.14106166601221	3.66481339631823	False	NA	NA	PC_1
37	1.04887112154217	-1.20573165089226	False	NA	NA	PC_1
38	0.761803067707328	0.137917269403507	False	NA	NA	PC_1
39	9.61507378346583	-1.11251338894125	False	NA	NA	PC_1
40	2.00631098552851	0.775429935894153	False	NA	NA	PC_1
41	2.00631098552851	0.775429935894153	False	NA	NA	PC_1
42	2.00631098552851	0.775429935894153	False	NA	NA	PC_1
43	5.6291166912428	0.204486738958729	False	NA	NA	PC_1
44	-2.27642972740628	1.61893747154112	False	NA	NA	PC_1
45	2.60423869701962	-1.79147672727959	False	NA	NA	PC_1
46	2.00631098552851	0.775429935894153	False	NA	NA	PC_1
47	14.5158903302731	-2.95503273108671	False	NA	NA	PC_1
48	-0.821616183627246	0.372012201143791	False	NA	NA	PC_1
49	-0.715290835115595	0.464184504130399	False	NA	NA	PC_1
50	2.00631098552851	0.775429935894153	False	NA	NA	PC_1
51	2.00631098552851	0.775429935894153	False	NA	NA	PC_1
52	2.00631098552851	0.775429935894153	False	NA	NA	PC_1
53	5.83227815368594	1.07206758579542	False	NA	NA	PC_1
54	9.48880740142098	-0.219544367370472	False	NA	NA	PC_1
55	4.58415808744478	2.96899491925128	False	NA	NA	PC_1
56	3.97735203677835	4.14791169202454	False	NA	NA	PC_1
57	3.62378419169134	4.19102219819794	False	NA	NA	PC_1
58	1.07123419236799	-0.930136649333722	False	NA	NA	PC_2
59	1.07123419236799	-0.930136649333722	False	NA	NA	PC_2
60	1.07123419236799	-0.930136649333722	False	NA	NA	PC_2
61	1.07123419236799	-0.930136649333722	False	NA	NA	PC_2
62	1.12973149033143	-1.34484092029906	False	NA	NA	PC_2
63	-2.06946543059131	-1.57027221097902	False	NA	NA	PC_3
64	-5.2139500965914	1.23597120873961	False	NA	NA	PC_3
65	-2.40000852761667	-1.67661332844587	False	NA	NA	PC_3
66	-2.2404615075251	-0.940446178754176	False	NA	NA	PC_3
67	-6.24291471949561	0.811928060370155	False	NA	NA	PC_4
68	-10.9982064820345	0.241609832422004	False	NA	NA	PC_4
69	-6.76978315977025	1.30948734989504	False	NA	NA	PC_4
70	-10.9982064820345	0.241609832422004	False	NA	NA	PC_4
71	-7.91632659683209	0.14601827950759	True	Myoviridae	Proteobacteria	PC_4
72	-8.2374923233401	-0.249744339118393	True	Myoviridae	Proteobacteria	PC_4
73	-7.02563298302756	0.585909270351544	True	Myoviridae	Proteobacteria	PC_4
74	-7.65592303504405	-1.77009855194601	True	Myoviridae	NA	PC_4
75	-8.02721139260779	-1.54783617781187	True	Myoviridae	NA	PC_4
76	-7.16559975332654	0.0143193332108734	True	Myoviridae	NA	PC_4
77	-6.61731109044983	1.33679070676775	True	Myoviridae	NA	PC_4
78	-3.46983876622473	0.210430223428198	True	Myoviridae	NA	PC_4
79	-5.14361392695143	-0.309482077071686	True	Myoviridae	NA	PC_4
80	-8.01875718167019	-1.43233984384006	True	Myoviridae	NA	PC_4
81	-6.27215994637769	-0.250139689932131	True	Myoviridae	NA	PC_4
82	-1.27688259392525	-0.624206099480954	True	Myoviridae	NA	PC_4
83	-5.39921680415983	0.715743828575319	True	Podoviridae	Proteobacteria	PC_4
84	-5.14089130368624	0.58642886804684	True	Podoviridae	Proteobacteria	PC_4
85	-3.48448471580336	-0.609992252403	True	NA	Proteobacteria	PC_3
86	-4.01543858164198	1.01529832321391	True	NA	Proteobacteria	PC_4
87	-8.65405065125443	0.232165453225856	True	NA	Proteobacteria	PC_4
88	-7.48385868220328	1.90644840777354	True	NA	NA	PC_4
