# Supplementary material for: Efficient encoding of large antigenic spaces by epitope prioritization with Dolphyn
Source: Nat Commun. 2024 Feb 21;15:1577. doi: 10.1038/s41467-024-45601-8 (PMC10881494; doi:10.1038/s41467-024-45601-8)
Supplement: Supplementary file 4 — Source Data [file 41467_2024_45601_MOESM4_ESM.zip › SourceData/Fig5E_pepsyn.csv]

	x	y	Blast_Escherichia.coli	Predicted_phage_taxon	Host_Phylum	phage_cluster
1	-11.5956137237799	-0.137312745020249	False	Myoviridae	Proteobacteria	PC_4
2	1.28080035952704	-0.368248977249256	False	Podoviridae	NA	PC_1
3	1.49771922082917	-0.487938151146478	False	Podoviridae	NA	PC_1
4	1.49771922082917	-0.487938151146478	False	Podoviridae	NA	PC_1
5	4.0641911770869	-1.26589989591235	False	Siphoviridae	NA	PC_1
6	6.21326276958885	-0.235339003848265	False	Siphoviridae	NA	PC_1
7	5.70404606146256	-0.13386891530352	False	Siphoviridae	NA	PC_1
8	6.24089972198551	0.0937276521823447	False	Siphoviridae	NA	PC_1
9	-14.2759072423044	0.467520102919371	False	NA	Actinobacteriota	PC_4
10	0.703136127269331	-0.471149020586987	False	NA	Bacteroidota	PC_1
11	1.80076346721935	0.37862902493688	False	NA	Bacteroidota	PC_1
12	9.59505260766419	-1.14638470590705	False	NA	Bacteroidota	PC_1
13	4.52892865260666	-0.504241813215567	False	NA	Bacteroidota	PC_1
14	3.16360012511148	-0.670392892278723	False	NA	Bacteroidota	PC_1
15	2.58281153890368	-0.374991269580481	False	NA	Bacteroidota	PC_1
16	3.92270254494737	-0.561369777505853	False	NA	Bacteroidota	PC_1
17	6.9352613767557	3.51523001982528	False	NA	Bacteroidota	PC_1
18	1.93420757623059	0.323529739926061	False	NA	Bacteroidota	PC_1
19	7.87329944444185	2.13895437670669	False	NA	Bacteroidota	PC_1
20	7.58780206235256	2.86623017015604	False	NA	Bacteroidota	PC_1
21	3.93145161288261	-0.388385154951283	False	NA	Bacteroidota	PC_1
22	-3.53010119929433	0.843606601961793	False	NA	Bacteroidota	PC_3
23	-4.13623625684401	0.732765478063553	False	NA	Bacteroidota	PC_3
24	-3.04790307733324	0.57918624788281	False	NA	Bacteroidota	PC_3
25	-2.95681815263987	0.542385120634007	False	NA	Bacteroidota	PC_3
26	-2.85992510519216	0.959981397377214	False	NA	Bacteroidota	PC_3
27	-3.93569272671066	0.859106039968334	False	NA	Bacteroidota	PC_3
28	-2.00342782670007	0.919891941508006	False	NA	Bacteroidota	PC_3
29	9.42493414772741	-1.16351983688072	False	NA	Firmicutes	PC_1
30	1.82553329843863	-0.332523558270519	False	NA	Firmicutes	PC_1
31	3.40670547740347	-0.224831478436118	False	NA	Firmicutes	PC_1
32	6.14012550404988	-0.767477050573403	False	NA	Firmicutes	PC_1
33	-0.89488722178984	0.430667949311988	False	NA	Firmicutes	PC_1
34	2.66594470444744	-0.267836335590521	False	NA	Firmicutes	PC_1
35	6.11422064150225	0.352858012500597	False	NA	Firmicutes	PC_1
36	1.82553329843863	-0.332523558270519	False	NA	Firmicutes	PC_1
37	1.05684592143915	-0.550064154074746	False	NA	NA	PC_1
38	0.868984132890261	-0.481748907777384	False	NA	NA	PC_1
39	3.40504221157436	-1.34901579294466	False	NA	NA	PC_1
40	0.887439423397542	-0.526188010898099	False	NA	NA	PC_1
41	7.39581149429337	0.199941591600442	False	NA	NA	PC_1
42	1.89152058761489	-0.797840626613155	False	NA	NA	PC_1
43	9.26739044388074	-0.703217339071925	False	NA	NA	PC_1
44	7.59800503302959	-0.663560917752164	False	NA	NA	PC_1
45	7.53883059194323	-0.640657067661501	False	NA	NA	PC_1
46	7.53883059194323	-0.640657067661501	False	NA	NA	PC_1
47	6.55955088286451	-0.433364773798407	False	NA	NA	PC_1
48	1.94694477652232	-0.476462424443787	False	NA	NA	PC_1
49	3.04773596715173	-1.47303478133815	False	NA	NA	PC_1
50	7.51395018434507	-0.683283461198112	False	NA	NA	PC_1
51	11.7806576392007	-1.24765597257387	False	NA	NA	PC_1
52	1.18067781556054	-0.253302060813636	False	NA	NA	PC_1
53	1.38613624115134	-0.336014930389021	False	NA	NA	PC_1
54	7.65410738437156	-0.679611418737295	False	NA	NA	PC_1
55	7.53883059194323	-0.640657067661501	False	NA	NA	PC_1
56	7.65410738437156	-0.679611418737295	False	NA	NA	PC_1
57	6.82641780132828	-1.16405722830812	False	NA	NA	PC_1
58	7.96616348314268	0.675941986264239	False	NA	NA	PC_1
59	-0.550314355421748	1.64338511809961	False	NA	NA	PC_1
60	3.04436156717031	-1.52289741946151	False	NA	NA	PC_1
61	7.03432103985955	-1.47442202490315	False	NA	NA	PC_1
62	5.48525563598151	-0.635605815869924	False	NA	NA	PC_1
63	1.44722624451653	-0.666510462789293	False	NA	NA	PC_1
64	10.3056238101971	-1.50901514242136	False	NA	NA	PC_1
65	0.899283123775327	-0.555081129865891	False	NA	NA	PC_1
66	-2.69777181824762	0.213147889034798	False	NA	NA	PC_2
67	-2.69777181824762	0.213147889034798	False	NA	NA	PC_2
68	-2.69777181824762	0.213147889034798	False	NA	NA	PC_2
69	-2.69777181824762	0.213147889034798	False	NA	NA	PC_2
70	-2.00165846291339	0.479857080195242	False	NA	NA	PC_2
71	-3.99553007101819	0.866285177576557	False	NA	NA	PC_3
72	-4.61801764702228	0.932902660502812	False	NA	NA	PC_3
73	-3.08443550289751	0.67931274321376	False	NA	NA	PC_3
74	-5.41215269302466	-0.104702981676363	False	NA	NA	PC_3
75	-9.57487590902113	-0.450442643191986	False	NA	NA	PC_4
76	-16.8786814072574	0.255425717973876	False	NA	NA	PC_4
77	-9.80258476413535	-0.677361300516876	False	NA	NA	PC_4
78	-16.7471170463983	0.229477713606766	False	NA	NA	PC_4
79	-10.0773661193425	-0.156262256006012	True	Myoviridae	Proteobacteria	PC_4
80	-10.6599531875386	-0.946602881809677	True	Myoviridae	Proteobacteria	PC_4
81	-8.48972801979877	-0.17434450543423	True	Myoviridae	Proteobacteria	PC_4
82	-11.9002678888748	0.095702337670045	True	Myoviridae	NA	PC_4
83	-12.2900662655585	0.100927396084318	True	Myoviridae	NA	PC_4
84	-10.6449631325239	-0.627326558794261	True	Myoviridae	NA	PC_4
85	-8.79067946253095	-0.613818767063432	True	Myoviridae	NA	PC_4
86	-7.87916413223959	-0.0428009573400416	True	Myoviridae	NA	PC_4
87	-11.6367494910196	0.790596229546626	True	Myoviridae	NA	PC_4
88	-12.6315443533517	0.0514341854162536	True	Myoviridae	NA	PC_4
89	-8.9641887532611	0.531313641569629	True	Myoviridae	NA	PC_4
90	-8.28590431055678	0.398222140088959	True	Myoviridae	NA	PC_4
91	-8.68034699066636	0.252926660314941	True	Podoviridae	Proteobacteria	PC_4
92	-8.47619174985529	0.297839679752331	True	Podoviridae	Proteobacteria	PC_4
93	5.94654121658254	4.31044797750328	True	NA	Bacteroidota	PC_1
94	6.85485821882934	3.50617817155577	True	NA	Bacteroidota	PC_1
95	6.85485821882934	3.50617817155577	True	NA	Bacteroidota	PC_1
96	4.21199103338652	4.20754666148105	True	NA	Bacteroidota	PC_1
97	4.81102151693744	4.5648035391486	True	NA	Bacteroidota	PC_1
98	4.81102151693744	4.5648035391486	True	NA	Bacteroidota	PC_1
99	-5.6878259023319	-0.413173558030626	True	NA	Proteobacteria	PC_3
100	-4.56442278769312	-0.464366796730516	True	NA	Proteobacteria	PC_3
101	-7.54132355674186	-0.362661820337979	True	NA	Proteobacteria	PC_4
102	-10.0506123070788	-0.366131849374046	True	NA	Proteobacteria	PC_4
103	1.76123147736547	-1.80931352205282	True	NA	NA	PC_1
104	2.76707442224341	-1.70179236860249	True	NA	NA	PC_1
105	2.39282761197727	-1.68703920267085	True	NA	NA	PC_1
106	0.884760933028986	-0.502293110071775	True	NA	NA	PC_1
107	-0.292202752428727	-1.0438829177742	True	NA	NA	PC_1
108	2.64605405103865	-1.58008062286511	True	NA	NA	PC_1
109	2.15958604083914	-1.29587070260015	True	NA	NA	PC_1
110	-0.485846749279284	-1.669545609384	True	NA	NA	PC_1
111	3.18798628968007	-1.97156720922422	True	NA	NA	PC_1
112	-7.74820171547688	-0.231219700878186	True	NA	NA	PC_4
