# Supplementary material for: Efficient encoding of large antigenic spaces by epitope prioritization with Dolphyn
Source: Nat Commun. 2024 Feb 21;15:1577. doi: 10.1038/s41467-024-45601-8 (PMC10881494; doi:10.1038/s41467-024-45601-8)
Supplement: Supplementary file 4 — Source Data [file 41467_2024_45601_MOESM4_ESM.zip › SourceData/SFigS2.csv]

	wildtypeIDs	sampleXplate	lhfc_G	lhfc_G4S
1	10800n-21029r-94490n	CSC024X194	2.31154483436552	2.51041194019636
3	10800n-21029r-94490n	CSC032X195	4.19162250168657	4.46636778310763
5	10800n-21029r-94490n	CSC034X195	4.54212388427046	4.5830268213024
7	10800n-21029r-94490n	CSC035X194	4.99253920982685	5.24854922431392
9	10800n-21029r-94490n	S3.0078.01X194	2.25339484880327	2.56725439113675
11	10800n-21029r-94490n	S3.0137.01X195	2.28238238567653	2.42745407503992
13	10800n-21029r-94490n	S3.0144.01X194	2.49155119250667	2.58701187272515
17	10800n-21029r-94490n	S3.0153.01X194	5.61133818426492	5.89641183415622
19	10800n-21029r-94490n	S3.0154.01X195	2.40694510831829	2.41858876875035
22	10800n-21029r-94490n	S3.0169.01X194	3.58435192476	3.79907824641201
24	10800n-21029r-94490n	S3.0171.01X194	2.56494935746154	2.97552956623647
26	10800n-21029r-94490n	S3.0195.01X194	3.53863779078339	3.56501546689155
27	10800n-21029r-94490n	S3.0495.01X194	2.32630161961136	2.67690347210537
29	10800n-21029r-94490n	S3.0500.01X195	3.40053049267445	3.41805449872858
31	10800n-21029r-94490n	S3.0521.01X195	3.2519236789144	2.99623214859564
33	10800n-21029r-94490n	S3.0586.01X195	3.79795804914017	3.83254680392635
35	10800n-21029r-94490n	S3.0598.01X195	3.6609942506244	3.91242292544947
37	10800n-21029r-94490n	S3.0613.01X195	3.26308407953252	3.23946245847659
39	10800n-21029r-94490n	S3.0616.01X194	2.35137525716348	2.65253749117195
41	10800n-21029r-94490n	S3.0617.01X194	2.67345875633259	2.64617479738412
43	10800n-21029r-94490n	S3.0630.01X195	1.61541998411165	1.66959183525385
45	10800n-21029r-94490n	S3.0631.01X195	4.23916614676084	4.3804003129293
50	10800n-21029r-94490n	S3.0639.01X195	3.31382230217715	3.33434507467431
52	10800n-21029r-94490n	S3.0646.01X194	0	2.25444471766611
54	10800n-21029r-94490n	S3.0652.01X195	4.05681575032969	4.1601323027601
56	10800n-21029r-94490n	S3.0657.01X194	3.57234563785798	3.67046086858992
58	10800n-21029r-94490n	S3.0662.01X195	5.20505009857759	5.16877799519305
60	10800n-21029r-94490n	S3.0665.01X194	4.58282232232418	4.60806598910012
64	10800n-21029r-94490n	S3.0693.01.2X194	2.07065303564676	2.1938856760707
66	10800n-21029r-94490n	S3.0693.01X195	2.15059873599616	2.35327820730956
72	10800n-21029r-94490n	S3.0701.01.2X194	4.6609832508073	4.98168697214036
74	10800n-21029r-94490n	S3.0701.01X194	4.01800332896538	4.20677999155189
76	10800n-21029r-94490n	S3.0710.01X194	2.28238238567653	2.59151638484626
78	10800n-21029r-94490n	S3.0719.01X195	1.63119940421561	1.69744878975681
80	10800n-21029r-94490n	S3.0720.01X195	1.8213182714696	0
82	10800n-21029r-94490n	S3.0723.01X195	3.13331793650655	3.1896529661913
84	10800n-21029r-94490n	S3.0736.01X195	3.45631668088323	3.5737491468603
86	10800n-21029r-94490n	S3.0748.01X194	2.53449014997683	2.52812576890798
90	10800n-21029r-94490n	S3.0906.01X194	2.82967768922391	3.07869379426834
92	10800n-21029r-94490n	SMART003X194	3.4522073025699	3.68160304514316
94	10800n-21029r-94490n	SMART008X195	1.64865862558738	2.07065303564676
96	10800n-21029r-94490n	SMART014X194	4.59633123732089	4.77254729539622
98	10800n-21029r-94490n	SMART015X195	5.25968048293312	5.37638890196819
100	10800n-21029r-94490n	SMART019X195	5.20075966295323	5.24655027572615
102	10800n-21029r-94490n	SMART020X195	4.2060350015748	4.24778070111149
104	10800n-21029r-94490n	SMART023X195	5.39280902964075	5.41084215738988
106	10800n-21029r-94490n	SMART025X195	5.12473748969084	5.31305818486954
108	10800n-21029r-94490n	SMART027X195	5.8155325336357	5.90337076634887
110	10800n-21029r-94490n	SMART028X194	3.57850639663257	3.79616311933361
112	10800n-21029r-94490n	SMART029X195	0	2.02022218201986
114	10800n-21029r-94490n	SMART030X194	3.36936265814214	3.84353000898285
116	10800n-21029r-94490n	SMART036X194	2.71667952780026	3.11262602502549
118	10800n-21029r-94490n	SMART039X195	5.34319512532612	5.35776482519146
120	10800n-21029r-94490n	SMART040X195	6.44503704666679	6.50231017067397
122	10800n-21029r-94490n	SMART041X195	4.70817793606232	4.63928171561686
124	10800n-21029r-94490n	SMART048X194	5.09006242772758	5.38998455507386
126	10800n-21029r-94490n	SMART050X194	5.702648498615	6.02124177209548
128	10800n-21029r-94490n	SMART051X194	4.07668962698338	4.24906650741765
130	10800n-21029r-94490n	SMART053X195	4.68083408990908	4.82221517884043
132	10800n-21029r-94490n	SMART057X195	5.69927231917831	5.81179945877524
134	10800n-21029r-94490n	SMART062X195	4.53388898398313	4.6168022702178
136	10800n-21029r-94490n	SMART066X194	3.47908392031923	3.85439389259151
138	10800n-21029r-94490n	SMART070X195	3.43140322371922	3.22326617316949
140	10800n-21029r-94490n	SMART073X195	3.87473642064213	4.15103990589865
142	10800n-21029r-94490n	SMART077X195	2.43273577745909	2.94759189822606
144	10800n-21029r-94490n	SMART078X194	5.09424087795105	5.2893270747099
146	10800n-21029r-94490n	SMART079X195	2.51203531717625	2.71997877196748
148	10800n-21029r-94490n	SMART080X195	1.79840401194672	2.15524450509534
150	10800n-21029r-94490n	SMART081X194	5.25707861853144	5.32831296658342
152	10800n-21029r-94490n	SMART084X195	6.02368969440272	6.11514129180158
154	10800n-21029r-94490n	SMART087X194	3.4626060097908	3.15273602236366
156	10800n-21029r-94490n	SMART088X194	5.35625603146848	5.64886859877875
158	10800n-21029r-94490n	SMART091X195	4.08849414854393	4.18311827427553
160	10800n-21029r-94490n	SMART093X195	6.00304720835105	6.06789303905755
162	10800n-21029r-94490n	SMART094X194	4.36309862478836	4.67693255221498
164	10800n-21029r-94490n	SMART095X195	3.85988725100762	4.13356527537538
166	10800n-21029r-94490n	SMART096X194	1.64287268852034	2.14710019015365
168	10800n-21029r-94490n	SMART097X195	3.85439389259151	3.92632031012897
170	10800n-21029r-94490n	SMART098X194	5.27903260513617	5.39226297939056
172	10800n-21029r-94490n	SMART100X195	3.86953295380719	3.83124669540086
174	10800n-21029r-94490n	SMART102X194	2.73371794785079	2.63404478779171
176	10800n-21029r-94490n	SMART103X195	5.22477846321317	5.21710731112249
178	10800n-21029r-94490n	SMART104X194	4.49780766765959	4.53817531716381
180	10800n-21029r-94490n	SMART106X195	6.0352182399979	6.05037004501851
182	10800n-21029r-94490n	SMART108X195	5.12604514560708	5.22601545479263
184	10800n-21029r-94490n	SMART110X195	3.95795193731655	3.95756982038412
186	10800n-21029r-94490n	SMART115X195	4.60856441905611	4.69747585677212
190	10800n-21029r-94490n	SMART118X195	5.50447751282183	5.60322521966489
192	10800n-21029r-94490n	SMART119X194	5.51463769251412	5.8481713772815
196	10800n-21029r-94490n	SMART122X195	5.92004910069745	5.98464132175986
198	10800n-21029r-94490n	SMART125X195	4.3221439250725	4.42124734782716
202	10800n-21029r-94490n	SMART128X195	4.22872975692054	4.20319896713418
204	10800n-21029r-94490n	SMART129X195	4.29592393562047	4.4674012562432
206	10800n-21029r-94490n	SMART136X194	5.29971638746174	5.48649673282615
210	10800n-21029r-94490n	SMART147X195	6.24428339873194	6.31674943808862
212	10800n-21029r-94490n	SMART150X194	3.59236855373309	3.83146349756973
214	10800n-21029r-94490n	SMART151X195	3.69012867351437	3.64309726145881
216	10800n-21029r-94490n	SMART155X195	2.73046379593911	3.01258939062041
218	10800n-21029r-94490n	SMART160X194	4.54923455365779	4.68305672464516
220	10800n-21029r-94490n	SMART164X194	3.66304869407941	3.94603788401542
222	10800n-21029r-94490n	SMART170X194	5.96177823673762	6.33411409337582
224	10800n-21029r-94490n	SMART171X195	4.4783590191217	4.54849400879453
226	10800n-21029r-94490n	SMART173X195	4.54531401883473	4.5709927341865
228	10800n-21029r-94490n	SMART178X194	4.64448704836504	5.03500265054455
230	10800n-21029r-94490n	SMART184X195	4.93526498707148	5.03226631422255
232	10800n-21029r-94490n	SMART188X194	3.36210999295411	3.62647199398532
234	10800n-21029r-94490n	SMART189X195	4.56142726304017	4.52558570664525
236	10800n-21029r-94490n	SMART198X194	5.75190574983793	5.96159794750169
238	10800n-21029r-94490n	SMART203X194	3.50585765220559	3.7220724214697
240	10800n-21029r-94490n	SMART204X194	2.75556971707019	2.98163334917449
242	10800n-21029r-94490n	SMART215X194	2.38784493694487	2.13771044980381
244	10800n-21029r-94490n	SMART232X194	3.88485733735538	4.30838009450558
246	10800n-21029r-94490n	SMART235X195	5.35128925131414	5.36709688194286
248	10800n-21029r-94490n	SMART238X195	4.2356994381033	4.14313472639153
250	10800n-21029r-94490n	SMART240X195	3.16124671203156	3.43624272340496
252	10800n-21029r-94490n	SMART241X194	4.24949474238244	4.49635928012991
254	10800n-21029r-94490n	SMART242X194	4.61125165630396	4.85616234012204
256	10800n-21029r-94490n	SMART247X194	4.80851910997412	5.12918840354007
258	10800n-21029r-94490n	SMART258X194	4.42268861639277	4.56559741086827
260	10800n-21029r-94490n	SMART263X195	5.11541564148902	5.16490025310769
262	10800n-21029r-94490n	SMART266X195	3.3057871968575	3.45663208855026
264	10800n-21029r-94490n	SMART267X195	4.98811698266565	5.1278848541465
266	10800n-21029r-94490n	SMART269X195	4.6615505194242	4.78281415323093
270	10800n-21029r-94490n	SMART277X194	3.64414356027254	4.1159429617746
272	10800n-21029r-94490n	SMART290X194	5.24317456705083	5.54868690411584
274	10800n-21029r-94490n	SMART291X195	4.37726531757217	4.50391235391386
276	10800n-21029r-94490n	SMART298X195	3.50224862573188	3.75044480977209
278	10800n-21029r-94490n	SMART303X195	4.93411415618851	4.97106251897643
280	10800n-21029r-94490n	SMART306X195	5.26558754192512	5.38641981476958
282	10800n-21029r-94490n	SMART307X195	3.97274174046285	4.02231135932227
284	10800n-21029r-94490n	SMART308X195	5.40285754582196	5.44686667365128
286	10800n-21029r-94490n	SMART309X194	2.49897390699944	2.7868613815265
288	10800n-21029r-94490n	SMART310X194	3.68962917300448	3.97048057499971
290	10800n-21029r-94490n	SMART315X194	1.98924327376169	2.37861977927004
292	10800n-21029r-94490n	SMART320X195	4.35990882942026	4.38850560077159
294	10800n-21029r-94490n	SMART321X194	4.32148013480585	4.60706838327117
296	10800n-21029r-94490n	SMART323X194	4.07990751442433	4.14709512760763
298	10800n-21029r-94490n	SMART325X195	4.4633761803702	4.63336884034677
300	10800n-21029r-94490n	SMART331X194	4.52059220951279	4.79834925278283
302	10800n-21029r-94490n	SMART332X194	3.50855589998265	3.51898041731854
306	10800n-21029r-94490n	SMART341X194	2.71997877196748	3.17888681665184
308	10800n-21029r-94490n	SMART348X195	2.69192081917233	2.76443053453832
310	10800n-21029r-94490n	SMART351X195	4.48571074595076	4.41787628756758
312	10800n-21029r-94490n	SMART357X195	6.0607107198448	6.18390143764303
314	10800n-21029r-94490n	SMART360X195	5.0998664278242	5.21938237845989
316	10800n-21029r-94490n	SMART369X194	3.74360435380318	3.87349005571136
318	10800n-21029r-94490n	SMART370X195	4.34328580635745	4.42340847245265
320	10800n-21029r-94490n	SMART371X195	5.7208034589905	5.90028084168536
322	10800n-21029r-94490n	SMART372X194	4.95547488291898	5.13397324298473
326	10800n-21029r-94490n	SMART384X194	3.97443426554954	4.27791533841649
328	10800n-21029r-94490n	SMART391X195	4.42902948826922	4.45817716224743
330	10800n-21029r-94490n	SMART397X195	4.59935330066653	4.76635322357948
332	10800n-21029r-94490n	SO.0386.01X194	2.83732253680635	3.31962572796834
334	10800n-21029r-94490n	SO.0437.01X194	2.3174737054878	2.59450815970308
336	10800n-21029r-94490n	SO.0456.01X195	3.33541364111615	3.29286950477653
338	10800n-21029r-94490n	SO.0458.01X194	2.28136145654242	2.63905732961526
340	10800n-21029r-94490n	SO.0479.01X195	3.10324048126928	3.32251485962769
342	10800n-21029r-94490n	SO.0491.01X194	4.10165113740454	4.30743777768281
344	10800n-21029r-94490n	SO.0665.01X194	4.80393907416065	4.9395688456624
346	10800n-21029r-94490n	SO.0679.02X194	2.34180580614733	2.82078347108945
348	10800n-21029r-94490n	SO.0739.01X194	3.72303930576064	3.97180020946401
350	10800n-21029r-94490n	SO.0746.01X194	2.1770218700187	1.94448055624572
352	10800n-21029r-94490n	SO.0749.01X194	2.7669478423497	3.18593932462194
354	10800n-21029r-94490n	SO.0761.01X194	3.52311998561896	3.65351131027615
356	11926n-26170r-31723n	CSC024X194	0	2.7047112998367
358	11926n-26170r-31723n	CSC032X195	0	2.30258509299405
360	11926n-26170r-31723n	CSC034X195	0	3.17178421733435
364	11926n-26170r-31723n	S3.0078.01X194	0	1.98100146886658
366	11926n-26170r-31723n	S3.0137.01X195	0	1.61938824328727
368	11926n-26170r-31723n	S3.0144.01X194	0	2.19277022698684
388	11926n-26170r-31723n	S3.0586.01X195	0	3.05588619637374
400	11926n-26170r-31723n	S3.0631.01X195	0	1.73342389221509
409	11926n-26170r-31723n	S3.0652.01X195	0	2.11745960886736
411	11926n-26170r-31723n	S3.0657.01X194	0	3.61361696961339
419	11926n-26170r-31723n	S3.0693.01.2X194	0	1.73342389221509
421	11926n-26170r-31723n	S3.0693.01X195	0	1.79674701073909
437	11926n-26170r-31723n	S3.0723.01X195	0	3.07685132483878
447	11926n-26170r-31723n	SMART003X194	0	1.70292825552144
453	11926n-26170r-31723n	SMART015X195	0	1.77495235091167
455	11926n-26170r-31723n	SMART019X195	0	2.74662968306969
461	11926n-26170r-31723n	SMART025X195	3.68962917300448	5.39321837174276
465	11926n-26170r-31723n	SMART028X194	0	3.38201456224538
469	11926n-26170r-31723n	SMART030X194	0	2.10291389786498
471	11926n-26170r-31723n	SMART036X194	0	2.17588743994809
475	11926n-26170r-31723n	SMART040X195	0	1.83896107071235
481	11926n-26170r-31723n	SMART050X194	0	2.6475922320651
487	11926n-26170r-31723n	SMART057X195	0	1.67335123817775
491	11926n-26170r-31723n	SMART066X194	0	2.49815187653802
499	11926n-26170r-31723n	SMART078X194	0	2.7638002162067
501	11926n-26170r-31723n	SMART079X195	0	2.34564458245449
519	11926n-26170r-31723n	SMART095X195	0	2.53290284805626
521	11926n-26170r-31723n	SMART096X194	3.22565280914722	4.70754625260496
523	11926n-26170r-31723n	SMART097X195	4.09800452305359	5.90506207560686
537	11926n-26170r-31723n	SMART108X195	0	1.66581824587021
541	11926n-26170r-31723n	SMART115X195	0	2.19053558918542
545	11926n-26170r-31723n	SMART118X195	0	3.27978275977172
547	11926n-26170r-31723n	SMART119X194	0	1.7630170003624
553	11926n-26170r-31723n	SMART125X195	0	2.15755932094379
575	11926n-26170r-31723n	SMART164X194	0	3.03495298670727
579	11926n-26170r-31723n	SMART171X195	0	1.84213567655312
581	11926n-26170r-31723n	SMART173X195	0	2.33891702224144
605	11926n-26170r-31723n	SMART240X195	0	1.74571553072665
609	11926n-26170r-31723n	SMART242X194	0	4.20752442693206
619	11926n-26170r-31723n	SMART267X195	0	3.84887019042288
621	11926n-26170r-31723n	SMART269X195	0	2.16905370036952
623	11926n-26170r-31723n	SMART271X194	4.07719840338713	6.4579149962793
625	11926n-26170r-31723n	SMART277X194	0	1.7245507195346
631	11926n-26170r-31723n	SMART298X195	0	1.66959183525385
633	11926n-26170r-31723n	SMART303X195	3.82972776270132	5.75085688204213
635	11926n-26170r-31723n	SMART306X195	0	3.07037581654976
637	11926n-26170r-31723n	SMART307X195	0	1.79840401194672
645	11926n-26170r-31723n	SMART315X194	0	2.11986345617875
653	11926n-26170r-31723n	SMART325X195	0	1.87946504964716
657	11926n-26170r-31723n	SMART332X194	0	1.79840401194672
667	11926n-26170r-31723n	SMART357X195	0	3.11750733047991
679	11926n-26170r-31723n	SMART376X195	0	3.54037944579549
685	11926n-26170r-31723n	SMART397X195	0	2.22786154679811
713	1198n-72404n-20718r	CSC032X195	4.73978848771285	4.91052025609328
715	1198n-72404n-20718r	CSC034X195	3.35200713747138	3.92375392830384
719	1198n-72404n-20718r	S3.0078.01X194	3.90519978008002	3.46479796307175
721	1198n-72404n-20718r	S3.0137.01X195	2.86105737022739	3.27940632460823
723	1198n-72404n-20718r	S3.0144.01X194	2.27109442590267	2.06812778177956
727	1198n-72404n-20718r	S3.0153.01X194	5.81490635020313	5.35346821101288
729	1198n-72404n-20718r	S3.0154.01X195	2.50552593699074	2.17361471169709
732	1198n-72404n-20718r	S3.0169.01X194	4.18052225846315	3.82537519870247
736	1198n-72404n-20718r	S3.0195.01X194	4.62996035479531	4.38202663467388
739	1198n-72404n-20718r	S3.0500.01X195	3.8155121050473	4.1624703912697
743	1198n-72404n-20718r	S3.0586.01X195	3.97029191355212	4.1227700364058
745	1198n-72404n-20718r	S3.0598.01X195	3.99838417107619	4.32094878516529
747	1198n-72404n-20718r	S3.0613.01X195	4.92638374164866	5.22493989674326
751	1198n-72404n-20718r	S3.0617.01X194	2.54002594900908	2.10291389786498
753	1198n-72404n-20718r	S3.0630.01X195	2.97297528643137	3.28278915061185
774	1198n-72404n-20718r	S3.0693.01.2X194	4.5503971601408	4.17975744007023
776	1198n-72404n-20718r	S3.0693.01X195	5.23989344641032	5.44388848986726
778	1198n-72404n-20718r	S3.0698.01X194	4.16262606963851	3.58462943274014
786	1198n-72404n-20718r	S3.0710.01X194	3.9265174515786	3.61818871349117
790	1198n-72404n-20718r	S3.0720.01X195	3.62434093297637	3.86304282320643
792	1198n-72404n-20718r	S3.0723.01X195	0	1.71739505393919
800	1198n-72404n-20718r	S3.0906.01X194	3.30211342343826	2.98568193770049
802	1198n-72404n-20718r	SMART003X194	4.69884266185073	4.43675153436313
806	1198n-72404n-20718r	SMART014X194	3.5307625860168	3.03543364040554
808	1198n-72404n-20718r	SMART015X195	5.16307021714001	5.30782205356228
810	1198n-72404n-20718r	SMART019X195	0	1.95586047990848
814	1198n-72404n-20718r	SMART023X195	1.71199450075919	1.9643112344262
816	1198n-72404n-20718r	SMART025X195	2.17815501461587	2.89811944468699
818	1198n-72404n-20718r	SMART027X195	0	3.47072344431077
820	1198n-72404n-20718r	SMART028X194	4.44980209875439	4.13147976888436
822	1198n-72404n-20718r	SMART029X195	0	1.9823798288367
824	1198n-72404n-20718r	SMART030X194	5.24697143919645	4.96340391439082
826	1198n-72404n-20718r	SMART036X194	2.15059873599616	2.14710019015365
830	1198n-72404n-20718r	SMART040X195	1.79009141212736	5.38288826799831
832	1198n-72404n-20718r	SMART041X195	6.07899453959334	6.32234977686041
834	1198n-72404n-20718r	SMART048X194	4.19086612921272	3.65635626240838
838	1198n-72404n-20718r	SMART051X194	4.94478035130023	4.60746754503677
840	1198n-72404n-20718r	SMART053X195	0	1.89461685466776
842	1198n-72404n-20718r	SMART057X195	0	1.97823903617067
844	1198n-72404n-20718r	SMART062X195	0	1.69193913394584
850	1198n-72404n-20718r	SMART073X195	2.37024374146786	2.84432781939476
852	1198n-72404n-20718r	SMART077X195	5.20048400619927	5.53587651209656
856	1198n-72404n-20718r	SMART079X195	3.21727454350123	3.73002139744511
866	1198n-72404n-20718r	SMART088X194	6.56572965078693	6.27835255437343
870	1198n-72404n-20718r	SMART093X195	5.22515510091905	5.53069812321473
872	1198n-72404n-20718r	SMART094X194	3.1014427279761	2.93704327720531
878	1198n-72404n-20718r	SMART097X195	0	1.87946504964716
880	1198n-72404n-20718r	SMART098X194	4.87862655117589	4.4322443508345
882	1198n-72404n-20718r	SMART100X195	4.65129012160164	4.75797710623185
884	1198n-72404n-20718r	SMART102X194	2.34276688262688	2.40152504084895
886	1198n-72404n-20718r	SMART103X195	0	1.7404661748405
888	1198n-72404n-20718r	SMART104X194	3.63547867738682	3.20111910327894
890	1198n-72404n-20718r	SMART106X195	2.38600670113312	2.88312332917134
892	1198n-72404n-20718r	SMART108X195	0	1.64287268852034
894	1198n-72404n-20718r	SMART110X195	4.58914242491089	4.89716793250747
896	1198n-72404n-20718r	SMART115X195	4.1717684591869	4.6825940829529
900	1198n-72404n-20718r	SMART118X195	2.21920348405499	2.47317139356958
902	1198n-72404n-20718r	SMART119X194	5.79106048276326	5.34672650575572
908	1198n-72404n-20718r	SMART125X195	4.25547085578578	4.42124734782716
914	1198n-72404n-20718r	SMART129X195	3.53834721980939	3.79638766182922
916	1198n-72404n-20718r	SMART136X194	6.14233843554211	5.76446983960228
920	1198n-72404n-20718r	SMART147X195	0	1.83098018238134
924	1198n-72404n-20718r	SMART151X195	0	1.84054963339749
926	1198n-72404n-20718r	SMART155X195	4.53892354016916	4.92326021461125
928	1198n-72404n-20718r	SMART160X194	1.67147330335355	0
930	1198n-72404n-20718r	SMART164X194	4.97334870931024	4.56611745872439
932	1198n-72404n-20718r	SMART170X194	1.708377860289	0
934	1198n-72404n-20718r	SMART171X195	1.6467336971778	2.34468626901268
938	1198n-72404n-20718r	SMART178X194	4.33112799924035	3.96062267526421
940	1198n-72404n-20718r	SMART184X195	4.60706838327117	4.88794021407885
942	1198n-72404n-20718r	SMART188X194	3.83406146395843	3.48400549284947
944	1198n-72404n-20718r	SMART189X195	6.05215975466848	6.24292340940224
946	1198n-72404n-20718r	SMART198X194	5.26796124653314	4.84387207621815
948	1198n-72404n-20718r	SMART203X194	5.28492812942902	4.72286432880473
950	1198n-72404n-20718r	SMART204X194	4.74901075596376	4.40280917385641
954	1198n-72404n-20718r	SMART232X194	2.9922261342247	2.41054223449914
956	1198n-72404n-20718r	SMART235X195	3.95085902921334	4.41908154262489
958	1198n-72404n-20718r	SMART238X195	4.48458322299897	4.77912349311153
960	1198n-72404n-20718r	SMART240X195	5.34185566856252	5.56922198126051
966	1198n-72404n-20718r	SMART247X194	4.90682912537067	4.44488405605475
968	1198n-72404n-20718r	SMART258X194	4.59066549978521	4.15997623565093
974	1198n-72404n-20718r	SMART267X195	4.95603830289304	5.31044354634588
976	1198n-72404n-20718r	SMART269X195	0	1.68639895357023
980	1198n-72404n-20718r	SMART277X194	3.42165339022954	3.3057871968575
982	1198n-72404n-20718r	SMART290X194	5.20301718669371	4.86991622715682
984	1198n-72404n-20718r	SMART291X195	0	1.79508725932073
986	1198n-72404n-20718r	SMART298X195	5.12735109379222	5.33189719981123
990	1198n-72404n-20718r	SMART306X195	5.63646676737133	5.77975537341944
992	1198n-72404n-20718r	SMART307X195	5.16855030848897	5.565822241561
1000	1198n-72404n-20718r	SMART315X194	2.84781214347737	2.69867303928961
1002	1198n-72404n-20718r	SMART320X195	1.6467336971778	2.78809290877575
1006	1198n-72404n-20718r	SMART323X194	4.00460218672124	3.72617523885763
1008	1198n-72404n-20718r	SMART325X195	0	1.89009536994892
1010	1198n-72404n-20718r	SMART331X194	4.34029276618957	3.89345161984271
1020	1198n-72404n-20718r	SMART351X195	4.63492314413744	4.73882657080077
1022	1198n-72404n-20718r	SMART357X195	3.91382138736953	4.51808607908098
1024	1198n-72404n-20718r	SMART360X195	0	1.61541998411165
1026	1198n-72404n-20718r	SMART369X194	4.02141538219934	3.71161894108343
1028	1198n-72404n-20718r	SMART370X195	2.44147709186066	2.97399778140798
1030	1198n-72404n-20718r	SMART371X195	0	1.82937633279936
1032	1198n-72404n-20718r	SMART372X194	1.91692261218206	0
1034	1198n-72404n-20718r	SMART376X195	6.33448671459293	6.6056902661629
1036	1198n-72404n-20718r	SMART384X194	6.14737795812563	5.77573097396878
1038	1198n-72404n-20718r	SMART391X195	1.96850998097255	2.23108909128898
1040	1198n-72404n-20718r	SMART397X195	0	1.97546895129686
1046	1198n-72404n-20718r	SO.0456.01X195	1.71199450075919	2.11625551480255
1050	1198n-72404n-20718r	SO.0479.01X195	4.87336358185601	5.20669537700072
1062	1198n-72404n-20718r	SO.0749.01X194	2.52091708731103	2.2690283094652
1064	1198n-72404n-20718r	SO.0761.01X194	5.02269560858862	4.63734691768331
1072	12396n-60519n-47679r	CSC035X194	1.61740608208328	1.83896107071235
1149	12396n-60519n-47679r	S3.0736.01X195	2.10169215061466	2.93863268151342
1163	12396n-60519n-47679r	SMART015X195	2.12226153886276	0
1165	12396n-60519n-47679r	SMART019X195	2.12465388450138	0
1171	12396n-60519n-47679r	SMART025X195	0	1.71918877639322
1173	12396n-60519n-47679r	SMART027X195	2.17928687664955	0
1185	12396n-60519n-47679r	SMART040X195	2.58926666511224	2.4518667957098
1191	12396n-60519n-47679r	SMART050X194	0	1.97962120639763
1207	12396n-60519n-47679r	SMART077X195	1.79009141212736	0
1221	12396n-60519n-47679r	SMART088X194	1.77155676191054	0
1225	12396n-60519n-47679r	SMART093X195	1.97685495290473	1.69744878975681
1231	12396n-60519n-47679r	SMART096X194	0	1.71379792775834
1237	12396n-60519n-47679r	SMART100X195	0	2.04122032885964
1239	12396n-60519n-47679r	SMART102X194	1.76473079684014	1.86408013080768
1247	12396n-60519n-47679r	SMART108X195	0	1.75440368268429
1251	12396n-60519n-47679r	SMART115X195	2.30757263450508	1.66203036255327
1257	12396n-60519n-47679r	SMART119X194	0	2.34084380511114
1261	12396n-60519n-47679r	SMART122X195	2.17928687664955	0
1269	12396n-60519n-47679r	SMART129X195	3.12015985192904	2.52572864430826
1271	12396n-60519n-47679r	SMART136X194	2.12942147398486	3.08053287524646
1275	12396n-60519n-47679r	SMART147X195	1.79674701073909	0
1283	12396n-60519n-47679r	SMART160X194	1.90805992492422	1.99333884262642
1285	12396n-60519n-47679r	SMART164X194	0	2.0188950418118
1287	12396n-60519n-47679r	SMART170X194	0	1.85473426838944
1289	12396n-60519n-47679r	SMART171X195	2.24495598015741	2.26592110862245
1293	12396n-60519n-47679r	SMART178X194	1.61342993370364	0
1299	12396n-60519n-47679r	SMART189X195	2.07065303564676	1.65632149833295
1311	12396n-60519n-47679r	SMART235X195	2.40874528882244	0
1323	12396n-60519n-47679r	SMART258X194	0	1.63510565918268
1325	12396n-60519n-47679r	SMART263X195	1.9823798288367	0
1329	12396n-60519n-47679r	SMART267X195	1.90210752639692	1.73871024813824
1357	12396n-60519n-47679r	SMART320X195	2.48740352998659	1.63705307946707
1367	12396n-60519n-47679r	SMART332X194	0	1.66013102674962
1369	12396n-60519n-47679r	SMART336X194	0	1.6752256529721
1371	12396n-60519n-47679r	SMART341X194	0	1.6467336971778
1377	12396n-60519n-47679r	SMART357X195	2.484906649788	2.02022218201986
1379	12396n-60519n-47679r	SMART360X195	1.82616089594539	0
1383	12396n-60519n-47679r	SMART370X195	2.14476100780048	1.90210752639692
1385	12396n-60519n-47679r	SMART371X195	2.79055142261395	1.61740608208328
1395	12396n-60519n-47679r	SMART397X195	2.6049094421827	2.07191327525904
1425	15936n-12296n-82719n	CSC034X195	2.95021175825218	3.19908119754002
1435	15936n-12296n-82719n	S3.0149.01X195	3.35724549413297	3.44169932497149
1478	15936n-12296n-82719n	S3.0662.01X195	2.37490575457367	0
1492	15936n-12296n-82719n	S3.0701.01.2X194	2.56109578814555	2.63834278867739
1494	15936n-12296n-82719n	S3.0701.01X194	1.62727783056243	1.75267208052001
1520	15936n-12296n-82719n	SMART019X195	0	1.64480505627139
1528	15936n-12296n-82719n	SMART027X195	1.97129938306013	1.79674701073909
1538	15936n-12296n-82719n	SMART039X195	3.76375498875904	3.95909741281407
1540	15936n-12296n-82719n	SMART040X195	1.89160480419777	1.94876321803772
1552	15936n-12296n-82719n	SMART057X195	0	1.82616089594539
1554	15936n-12296n-82719n	SMART062X195	0	1.74221902366792
1560	15936n-12296n-82719n	SMART073X195	0	1.71018781553424
1564	15936n-12296n-82719n	SMART078X194	0	1.62727783056243
1572	15936n-12296n-82719n	SMART084X195	0	1.65822807660353
1576	15936n-12296n-82719n	SMART088X194	0	1.74221902366792
1596	15936n-12296n-82719n	SMART103X195	0	2.01756613796175
1602	15936n-12296n-82719n	SMART108X195	0	1.69193913394584
1608	15936n-12296n-82719n	SMART116X194	0	1.66959183525385
1634	15936n-12296n-82719n	SMART151X195	0	1.67896397508271
1638	15936n-12296n-82719n	SMART160X194	0	1.62727783056243
1640	15936n-12296n-82719n	SMART164X194	1.61938824328727	0
1644	15936n-12296n-82719n	SMART171X195	2.05284085988266	0
1646	15936n-12296n-82719n	SMART173X195	2.03077636969855	2.27521389619791
1648	15936n-12296n-82719n	SMART178X194	1.69377906086785	0
1660	15936n-12296n-82719n	SMART204X194	0	1.70110510095992
1676	15936n-12296n-82719n	SMART247X194	0	1.9139771019523
1678	15936n-12296n-82719n	SMART258X194	1.85473426838944	2.002830439308
1684	15936n-12296n-82719n	SMART267X195	1.62924053973028	1.83098018238134
1686	15936n-12296n-82719n	SMART269X195	2.62828523263335	2.72063731660768
1692	15936n-12296n-82719n	SMART290X194	2.79055142261395	3.34286180464919
1694	15936n-12296n-82719n	SMART291X195	2.18267479632149	2.58475198475772
1698	15936n-12296n-82719n	SMART303X195	0	1.69744878975681
1700	15936n-12296n-82719n	SMART306X195	0	2.53923699433305
1718	15936n-12296n-82719n	SMART325X195	2.86105737022739	3.2422016501717
1732	15936n-12296n-82719n	SMART357X195	1.67147330335355	0
1742	15936n-12296n-82719n	SMART372X194	1.72988406550997	0
1776	16146n-25297n-59986r	CSC024X194	4.33611357765948	4.48762462213305
1778	16146n-25297n-59986r	CSC032X195	6.12297514931019	5.87854777695228
1780	16146n-25297n-59986r	CSC034X195	5.38651137728395	5.06360717886236
1784	16146n-25297n-59986r	S3.0078.01X194	3.9640460334953	4.07192852293777
1786	16146n-25297n-59986r	S3.0137.01X195	1.61541998411165	0
1788	16146n-25297n-59986r	S3.0144.01X194	3.44041809481544	3.31890213893533
1792	16146n-25297n-59986r	S3.0153.01X194	4.53860294171598	4.50700593720086
1794	16146n-25297n-59986r	S3.0154.01X195	1.69193913394584	0
1797	16146n-25297n-59986r	S3.0169.01X194	3.29472513715164	3.7220724214697
1799	16146n-25297n-59986r	S3.0171.01X194	4.18692374351519	4.03300093198105
1801	16146n-25297n-59986r	S3.0195.01X194	4.06697336542597	4.40659728860809
1802	16146n-25297n-59986r	S3.0495.01X194	3.77574498713552	3.94507085947435
1804	16146n-25297n-59986r	S3.0500.01X195	2.23108909128898	1.76644166124377
1806	16146n-25297n-59986r	S3.0521.01X195	4.8338981155962	4.63550538578416
1808	16146n-25297n-59986r	S3.0586.01X195	5.54938732050309	5.11835302932776
1810	16146n-25297n-59986r	S3.0598.01X195	4.43781605631592	4.00860510327439
1814	16146n-25297n-59986r	S3.0616.01X194	2.7434173449395	2.99723114967773
1818	16146n-25297n-59986r	S3.0630.01X195	2.50552593699074	0
1820	16146n-25297n-59986r	S3.0631.01X195	5.59191938151081	5.13350168388375
1822	16146n-25297n-59986r	S3.0633.01X194	3.49923112193352	3.639163861868
1825	16146n-25297n-59986r	S3.0639.01X195	3.71113006304876	3.45157358898722
1827	16146n-25297n-59986r	S3.0646.01X194	2.1938856760707	2.34468626901268
1829	16146n-25297n-59986r	S3.0652.01X195	4.20065462691552	3.78077471881819
1831	16146n-25297n-59986r	S3.0657.01X194	3.43107975614403	3.59594145845467
1833	16146n-25297n-59986r	S3.0662.01X195	5.83565833096976	5.36933485378332
1835	16146n-25297n-59986r	S3.0665.01X194	3.79728532795772	4.02695754352025
1847	16146n-25297n-59986r	S3.0701.01.2X194	3.07454345397828	3.01847176052348
1849	16146n-25297n-59986r	S3.0701.01X194	2.23964529322017	2.3887627892351
1851	16146n-25297n-59986r	S3.0710.01X194	2.26488322581003	2.5408142817263
1857	16146n-25297n-59986r	S3.0723.01X195	3.20639830335709	2.55567572067621
1859	16146n-25297n-59986r	S3.0736.01X195	2.34180580614733	2.50389194969908
1861	16146n-25297n-59986r	S3.0748.01X194	4.87068333366881	4.73162660994065
1867	16146n-25297n-59986r	SMART003X194	4.65176747136487	4.75617305952462
1873	16146n-25297n-59986r	SMART015X195	6.57813948315741	6.23603685383549
1875	16146n-25297n-59986r	SMART019X195	3.7720710450007	3.58629286533884
1877	16146n-25297n-59986r	SMART020X195	4.26745717993075	4.02284856051703
1881	16146n-25297n-59986r	SMART025X195	5.51015727169085	5.20444615093797
1883	16146n-25297n-59986r	SMART027X195	6.7678378245156	6.43355083867179
1885	16146n-25297n-59986r	SMART028X194	2.88480071284671	3.10099278421148
1887	16146n-25297n-59986r	SMART029X195	2.33795223683134	0
1889	16146n-25297n-59986r	SMART030X194	4.12455040427917	4.20856570631212
1891	16146n-25297n-59986r	SMART036X194	3.09467222140889	3.47754094824949
1893	16146n-25297n-59986r	SMART039X195	4.10923317471585	3.93104101126391
1895	16146n-25297n-59986r	SMART040X195	2.7219531062712	2.58021682959233
1897	16146n-25297n-59986r	SMART041X195	6.74752783966125	6.28997527744208
1899	16146n-25297n-59986r	SMART048X194	5.81308520954665	5.60329893607788
1901	16146n-25297n-59986r	SMART050X194	5.82168402180834	5.800243507127
1903	16146n-25297n-59986r	SMART051X194	3.31998732623661	3.6341592419137
1905	16146n-25297n-59986r	SMART053X195	3.43752931090955	3.14587493198371
1907	16146n-25297n-59986r	SMART057X195	4.64784646026853	4.38352551079762
1909	16146n-25297n-59986r	SMART062X195	5.57047962734178	5.49700427742826
1911	16146n-25297n-59986r	SMART066X194	4.1334050061227	4.40158413388941
1913	16146n-25297n-59986r	SMART070X195	3.24298290021143	2.929058140286
1915	16146n-25297n-59986r	SMART073X195	5.43048533012545	4.89155141270682
1917	16146n-25297n-59986r	SMART077X195	5.42995947559975	5.07191852251315
1921	16146n-25297n-59986r	SMART079X195	4.52828914165213	4.13740405168255
1923	16146n-25297n-59986r	SMART080X195	5.31870805619577	5.12098335126512
1927	16146n-25297n-59986r	SMART084X195	4.69473662934713	4.62173227428707
1929	16146n-25297n-59986r	SMART087X194	2.85761897142436	2.96784707006446
1931	16146n-25297n-59986r	SMART088X194	6.94996191444452	6.82534059372602
1935	16146n-25297n-59986r	SMART093X195	4.77034558394708	4.50424426739813
1937	16146n-25297n-59986r	SMART094X194	4.8071309580344	4.91537177986974
1939	16146n-25297n-59986r	SMART095X195	3.3881121421135	2.96733279903229
1941	16146n-25297n-59986r	SMART096X194	5.64190707093811	6.02535859875554
1943	16146n-25297n-59986r	SMART097X195	4.00569548129078	3.91681152215994
1945	16146n-25297n-59986r	SMART098X194	5.6451995172239	5.91085084311374
1949	16146n-25297n-59986r	SMART102X194	1.77664583141801	0
1951	16146n-25297n-59986r	SMART103X195	6.06059407592356	5.62708139972593
1953	16146n-25297n-59986r	SMART104X194	4.19479303351891	4.62585477718092
1955	16146n-25297n-59986r	SMART106X195	6.3726369626471	6.12905021006055
1957	16146n-25297n-59986r	SMART108X195	1.95444505150515	0
1959	16146n-25297n-59986r	SMART110X195	4.27569342387926	4.0668020592157
1961	16146n-25297n-59986r	SMART115X195	4.83897668547055	4.58924403543783
1965	16146n-25297n-59986r	SMART118X195	3.991757973447	3.49347265777133
1967	16146n-25297n-59986r	SMART119X194	6.13070461419949	6.23824649698759
1969	16146n-25297n-59986r	SMART120X194	1.6752256529721	0
1971	16146n-25297n-59986r	SMART122X195	5.35100468882704	5.12026667660473
1973	16146n-25297n-59986r	SMART125X195	3.26116873705845	3.14242665270479
1977	16146n-25297n-59986r	SMART128X195	4.97016046153054	4.64554408012636
1979	16146n-25297n-59986r	SMART129X195	2.22570404865809	1.73871024813824
1981	16146n-25297n-59986r	SMART136X194	6.35624653994061	6.65637942024299
1985	16146n-25297n-59986r	SMART147X195	6.32566635110371	5.95118927810609
1987	16146n-25297n-59986r	SMART150X194	5.30474665431294	5.47784335270652
1989	16146n-25297n-59986r	SMART151X195	4.89372687585053	4.74170955012692
1991	16146n-25297n-59986r	SMART155X195	4.05265413516789	3.70179567938048
1995	16146n-25297n-59986r	SMART164X194	5.42274494492309	5.77938456814975
1997	16146n-25297n-59986r	SMART170X194	5.11709520519738	4.99314997975524
1999	16146n-25297n-59986r	SMART171X195	5.4492342518649	5.10430776995889
2001	16146n-25297n-59986r	SMART173X195	5.43341627996965	5.17275414357269
2003	16146n-25297n-59986r	SMART178X194	6.14027240803495	6.22013280906489
2005	16146n-25297n-59986r	SMART184X195	0	1.80335860507141
2007	16146n-25297n-59986r	SMART188X194	4.3686880702347	4.56309740956618
2009	16146n-25297n-59986r	SMART189X195	5.87770777018284	5.56685484515213
2011	16146n-25297n-59986r	SMART198X194	5.60296716941738	5.66625366276379
2015	16146n-25297n-59986r	SMART204X194	3.87743156065853	3.98824303133956
2017	16146n-25297n-59986r	SMART215X194	5.3468694071302	5.44983601418695
2019	16146n-25297n-59986r	SMART232X194	5.41325190464014	5.6688459047753
2021	16146n-25297n-59986r	SMART235X195	6.792366873908	6.38590241136695
2023	16146n-25297n-59986r	SMART238X195	5.26806432337702	4.83238543667235
2025	16146n-25297n-59986r	SMART240X195	3.89893776587949	3.5201649007262
2027	16146n-25297n-59986r	SMART241X194	5.30802014200942	5.63139097723444
2029	16146n-25297n-59986r	SMART242X194	4.68435098386253	5.17054081160588
2031	16146n-25297n-59986r	SMART247X194	6.40254718066685	6.60192281354303
2033	16146n-25297n-59986r	SMART258X194	3.93827537657221	3.9265174515786
2035	16146n-25297n-59986r	SMART263X195	4.2824825043375	4.08294651726973
2037	16146n-25297n-59986r	SMART266X195	4.78105440081804	4.25547085578578
2039	16146n-25297n-59986r	SMART267X195	5.42824853614007	4.92449626377433
2041	16146n-25297n-59986r	SMART269X195	1.93007108502557	0
2043	16146n-25297n-59986r	SMART271X194	0	2.15755932094379
2047	16146n-25297n-59986r	SMART290X194	3.5481795720108	3.73265707645982
2049	16146n-25297n-59986r	SMART291X195	5.09638476410497	4.81648404154872
2051	16146n-25297n-59986r	SMART298X195	4.83524962830341	4.4317687265687
2053	16146n-25297n-59986r	SMART303X195	1.86562931779451	0
2055	16146n-25297n-59986r	SMART306X195	6.03846740070332	5.47214461530629
2057	16146n-25297n-59986r	SMART307X195	4.77144704561319	4.44734610079452
2059	16146n-25297n-59986r	SMART308X195	5.26470887537421	4.93130344481412
2061	16146n-25297n-59986r	SMART309X194	4.34976167408661	4.61976318829099
2063	16146n-25297n-59986r	SMART310X194	4.07618059159443	4.40109369739111
2065	16146n-25297n-59986r	SMART315X194	2.50143595173921	2.85532011983725
2067	16146n-25297n-59986r	SMART320X195	6.47601806153511	6.13912995724623
2071	16146n-25297n-59986r	SMART323X194	3.10099278421148	3.43172658669698
2073	16146n-25297n-59986r	SMART325X195	6.73206766882422	6.45534006276257
2075	16146n-25297n-59986r	SMART331X194	4.4853726225325	4.68536672798237
2081	16146n-25297n-59986r	SMART341X194	5.13373749123024	5.22127432204972
2083	16146n-25297n-59986r	SMART348X195	5.85921804294633	5.57697130778981
2085	16146n-25297n-59986r	SMART351X195	0	1.78002421300963
2087	16146n-25297n-59986r	SMART357X195	6.42640754803574	6.11675268225014
2089	16146n-25297n-59986r	SMART360X195	5.70750885639701	5.48226260445809
2091	16146n-25297n-59986r	SMART369X194	3.99304984407052	4.14867490676715
2093	16146n-25297n-59986r	SMART370X195	3.7857792788539	3.41805449872858
2095	16146n-25297n-59986r	SMART371X195	6.79759437096644	6.53285817244039
2097	16146n-25297n-59986r	SMART372X194	4.99937210181754	5.14586524335636
2101	16146n-25297n-59986r	SMART384X194	5.39130667339087	5.5479859968016
2103	16146n-25297n-59986r	SMART391X195	3.13505933877509	2.87299950817169
2105	16146n-25297n-59986r	SMART397X195	5.28178139790794	4.8545271441182
2109	16146n-25297n-59986r	SO.0437.01X194	3.08967788639652	3.09285898428471
2113	16146n-25297n-59986r	SO.0458.01X194	3.10593106585207	3.47568623365289
2115	16146n-25297n-59986r	SO.0479.01X195	2.84954976337591	2.7173402480093
2117	16146n-25297n-59986r	SO.0491.01X194	3.74879794432518	3.85354607566917
2119	16146n-25297n-59986r	SO.0665.01X194	4.06182137051654	4.13003340463061
2121	16146n-25297n-59986r	SO.0679.02X194	2.69799986524871	3.13505933877509
2123	16146n-25297n-59986r	SO.0739.01X194	4.16805960004438	4.13228240156249
2125	16146n-25297n-59986r	SO.0746.01X194	3.2557861788883	3.70376806660769
2127	16146n-25297n-59986r	SO.0749.01X194	2.00012773496011	2.61666563930036
2135	16586n-11164n-32244n	CSC034X195	1.71918877639322	1.88251383249652
2141	16586n-11164n-32244n	S3.0137.01X195	1.78674692740451	1.87487437593856
2147	16586n-11164n-32244n	S3.0153.01X194	1.94448055624572	1.96850998097255
2163	16586n-11164n-32244n	S3.0586.01X195	2.41680623708407	2.50389194969908
2167	16586n-11164n-32244n	S3.0613.01X195	2.78192004966867	3.02286094094224
2188	16586n-11164n-32244n	S3.0662.01X195	3.09648217665413	3.24571247882176
2208	16586n-11164n-32244n	S3.0719.01X195	2.55567572067621	2.54317555791198
2230	16586n-11164n-32244n	SMART019X195	0	1.65632149833295
2238	16586n-11164n-32244n	SMART027X195	1.76473079684014	0
2242	16586n-11164n-32244n	SMART029X195	1.77495235091167	0
2250	16586n-11164n-32244n	SMART040X195	1.708377860289	1.65249740189455
2264	16586n-11164n-32244n	SMART062X195	2.87638551592142	2.87469394517693
2272	16586n-11164n-32244n	SMART077X195	4.10231273187128	4.19975507662997
2274	16586n-11164n-32244n	SMART078X194	4.02356438016105	3.79503964994233
2286	16586n-11164n-32244n	SMART088X194	3.93983270606741	3.82472067702535
2304	16586n-11164n-32244n	SMART102X194	2.2170272046324	1.71739505393919
2308	16586n-11164n-32244n	SMART104X194	0	1.62924053973028
2310	16586n-11164n-32244n	SMART106X195	0	1.77664583141801
2312	16586n-11164n-32244n	SMART108X195	4.0676582969596	4.13244285082076
2322	16586n-11164n-32244n	SMART119X194	3.3002714630722	3.08831145484708
2336	16586n-11164n-32244n	SMART136X194	1.63899671467564	0
2338	16586n-11164n-32244n	SMART137X194	1.69744878975681	0
2342	16586n-11164n-32244n	SMART150X194	3.30652033472025	3.11573506594869
2348	16586n-11164n-32244n	SMART160X194	1.71018781553424	0
2354	16586n-11164n-32244n	SMART171X195	2.8320361808832	2.69192081917233
2356	16586n-11164n-32244n	SMART173X195	3.49983535155915	0
2358	16586n-11164n-32244n	SMART178X194	1.8885836538636	0
2366	16586n-11164n-32244n	SMART198X194	2.28848616861454	2.32434658477556
2368	16586n-11164n-32244n	SMART203X194	3.43688622407066	3.39013643430273
2370	16586n-11164n-32244n	SMART204X194	1.65441127807683	0
2372	16586n-11164n-32244n	SMART215X194	3.49256038767613	3.39450839351136
2374	16586n-11164n-32244n	SMART232X194	2.43361335540045	2.48657192910706
2376	16586n-11164n-32244n	SMART235X195	0	1.87180217690159
2388	16586n-11164n-32244n	SMART258X194	3.25385679376345	2.97501923195645
2394	16586n-11164n-32244n	SMART267X195	2.68580459215489	2.75302356674494
2396	16586n-11164n-32244n	SMART269X195	5.07592353412437	5.05324768490013
2404	16586n-11164n-32244n	SMART291X195	1.69561560867515	0
2406	16586n-11164n-32244n	SMART298X195	2.71866038021423	2.4932054526027
2410	16586n-11164n-32244n	SMART306X195	2.37117788445966	2.61885462229774
2412	16586n-11164n-32244n	SMART307X195	4.31855421171831	4.29141788580313
2422	16586n-11164n-32244n	SMART320X195	4.36716677176686	4.37676280499878
2426	16586n-11164n-32244n	SMART323X194	4.10148567037347	4.07618059159443
2428	16586n-11164n-32244n	SMART325X195	3.51779452924597	3.64779700901271
2436	16586n-11164n-32244n	SMART341X194	2.61227324570844	2.76945882923085
2444	16586n-11164n-32244n	SMART360X195	1.73518911773966	2.12704052047911
2446	16586n-11164n-32244n	SMART369X194	1.65441127807683	0
2458	16586n-11164n-32244n	SMART391X195	4.56590947203479	4.66673554164625
2460	16586n-11164n-32244n	SMART397X195	1.66959183525385	1.69744878975681
2472	16586n-11164n-32244n	SO.0491.01X194	1.71559810826249	0
2482	16586n-11164n-32244n	SO.0749.01X194	1.65441127807683	0
2492	22110r-35174n-15238n	CSC035X194	2.61958321977988	2.80638610182307
2494	22110r-35174n-15238n	S3.0078.01X194	2.55100645149252	2.47232786758114
2502	22110r-35174n-15238n	S3.0153.01X194	0	3.17930304974838
2507	22110r-35174n-15238n	S3.0169.01X194	2.24177295359729	2.45272775142377
2553	22110r-35174n-15238n	S3.0698.01X194	2.15755932094379	1.84054963339749
2583	22110r-35174n-15238n	SMART015X195	4.2348308798553	4.65757286478114
2587	22110r-35174n-15238n	SMART020X195	0	2.2321626286975
2597	22110r-35174n-15238n	SMART029X195	1.7281094421516	0
2607	22110r-35174n-15238n	SMART041X195	2.88368276974537	3.36522472120334
2613	22110r-35174n-15238n	SMART051X194	3.01651481273652	2.88981604796244
2623	22110r-35174n-15238n	SMART070X195	2.62900699376176	3.22565280914722
2627	22110r-35174n-15238n	SMART077X195	3.02916704964023	3.33932197794407
2631	22110r-35174n-15238n	SMART079X195	0	2.40694510831829
2641	22110r-35174n-15238n	SMART088X194	2.56955412384829	2.62828523263335
2647	22110r-35174n-15238n	SMART094X194	1.81156209652423	1.9823798288367
2655	22110r-35174n-15238n	SMART098X194	0	3.06385810260159
2659	22110r-35174n-15238n	SMART102X194	2.34851402488245	2.42833629829961
2667	22110r-35174n-15238n	SMART108X195	0	2.2512917986065
2669	22110r-35174n-15238n	SMART110X195	2.43185742869818	2.53765721517353
2671	22110r-35174n-15238n	SMART115X195	2.44841554120559	3.14587493198371
2675	22110r-35174n-15238n	SMART118X195	1.708377860289	2.72261035243354
2677	22110r-35174n-15238n	SMART119X194	2.77881927199042	2.89811944468699
2679	22110r-35174n-15238n	SMART120X194	1.75785791755237	0
2691	22110r-35174n-15238n	SMART136X194	1.93730177451871	0
2701	22110r-35174n-15238n	SMART155X195	0	1.95018670582257
2703	22110r-35174n-15238n	SMART160X194	1.85002837735203	2.089391872533
2705	22110r-35174n-15238n	SMART164X194	1.95868534054404	0
2709	22110r-35174n-15238n	SMART171X195	1.69561560867515	0
2719	22110r-35174n-15238n	SMART189X195	0	2.72981169288372
2721	22110r-35174n-15238n	SMART198X194	0	2.72589011923054
2725	22110r-35174n-15238n	SMART204X194	1.8885836538636	0
2739	22110r-35174n-15238n	SMART242X194	2.09186406167839	2.00012773496011
2749	22110r-35174n-15238n	SMART267X195	2.02022218201986	2.86619290219901
2753	22110r-35174n-15238n	SMART271X194	2.81241021642645	3.01651481273652
2761	22110r-35174n-15238n	SMART298X195	0	3.01111337559229
2763	22110r-35174n-15238n	SMART303X195	1.83418018511201	2.1621729392773
2783	22110r-35174n-15238n	SMART325X195	1.76473079684014	0
2787	22110r-35174n-15238n	SMART332X194	1.90359895098359	0
2795	22110r-35174n-15238n	SMART351X195	4.7130375568571	5.10175488746374
2807	22110r-35174n-15238n	SMART372X194	0	2.30358459332713
2823	22110r-35174n-15238n	SO.0458.01X194	1.64480505627139	1.63510565918268
2827	22110r-35174n-15238n	SO.0491.01X194	1.68454538492091	2.15871472257434
2833	22110r-35174n-15238n	SO.0739.01X194	0	2.09679018001445
2841	22243n-52557n-47922r	CSC024X194	0	2.70537997254633
2845	22243n-52557n-47922r	CSC034X195	0	2.37304355664261
2873	22243n-52557n-47922r	S3.0586.01X195	0	2.12704052047911
3088	22243n-52557n-47922r	SMART238X195	0	2.15524450509534
3152	22243n-52557n-47922r	SMART357X195	0	3.31236616795554
3168	22243n-52557n-47922r	SMART391X195	0	3.47661402094691
3196	2261n-52925r-95293r	CSC024X194	4.18980624570068	4.71177992104635
3198	2261n-52925r-95293r	CSC032X195	4.98360662170834	5.47269075349282
3200	2261n-52925r-95293r	CSC034X195	5.90227807904918	5.7679771866982
3202	2261n-52925r-95293r	CSC035X194	5.75203281060491	6.5249270132795
3204	2261n-52925r-95293r	S3.0078.01X194	3.99378730723079	4.54276272585947
3206	2261n-52925r-95293r	S3.0137.01X195	2.90635446240277	2.86048512414597
3208	2261n-52925r-95293r	S3.0144.01X194	2.52412736294128	3.34885090128995
3210	2261n-52925r-95293r	S3.0149.01X195	3.44265917146975	3.30064012667084
3212	2261n-52925r-95293r	S3.0153.01X194	6.35466564927477	6.80754812856511
3214	2261n-52925r-95293r	S3.0154.01X195	2.89259151463448	3.85672168964306
3217	2261n-52925r-95293r	S3.0169.01X194	3.85524099132916	4.35375575270685
3219	2261n-52925r-95293r	S3.0171.01X194	3.91999117507732	4.31053063296881
3221	2261n-52925r-95293r	S3.0195.01X194	4.63356326048931	5.03402624688683
3222	2261n-52925r-95293r	S3.0495.01X194	4.24749474171578	4.9275434982298
3224	2261n-52925r-95293r	S3.0500.01X195	4.09451121500142	4.13436623657159
3226	2261n-52925r-95293r	S3.0521.01X195	4.64063385026366	4.54711725453947
3228	2261n-52925r-95293r	S3.0586.01X195	5.85157009595392	5.68163910997051
3230	2261n-52925r-95293r	S3.0598.01X195	4.38862978580745	4.28344862131279
3232	2261n-52925r-95293r	S3.0613.01X195	4.30743777768281	3.97537332092891
3234	2261n-52925r-95293r	S3.0616.01X194	2.90853906185161	3.64283551561253
3236	2261n-52925r-95293r	S3.0617.01X194	3.12412548832239	3.614155907918
3238	2261n-52925r-95293r	S3.0630.01X195	2.84839168565528	3.00518743232475
3240	2261n-52925r-95293r	S3.0631.01X195	5.0601870729255	4.80393907416065
3242	2261n-52925r-95293r	S3.0633.01X194	1.93585981320181	2.68239045432163
3245	2261n-52925r-95293r	S3.0639.01X195	3.40883480879137	3.43043250693049
3247	2261n-52925r-95293r	S3.0646.01X194	2.45873377548398	3.02188723103084
3249	2261n-52925r-95293r	S3.0652.01X195	4.81437707156343	4.70066216744731
3251	2261n-52925r-95293r	S3.0657.01X194	3.94796913220162	4.48447040075031
3253	2261n-52925r-95293r	S3.0662.01X195	6.30384532969252	6.0880693430805
3255	2261n-52925r-95293r	S3.0665.01X194	4.59238885162336	4.99997871390773
3257	2261n-52925r-95293r	S3.0677.01X194	2.46300181439995	2.93863268151342
3259	2261n-52925r-95293r	S3.0693.01.2X194	5.40006135043132	5.85309288784123
3261	2261n-52925r-95293r	S3.0693.01X195	6.31555689675041	6.21564755799685
3263	2261n-52925r-95293r	S3.0698.01X194	4.68018488979354	5.08438129598474
3265	2261n-52925r-95293r	S3.0700.01X194	2.09679018001445	2.74212951475507
3267	2261n-52925r-95293r	S3.0701.01.2X194	4.83953059250747	5.08654640152879
3269	2261n-52925r-95293r	S3.0701.01X194	4.06302587896467	4.23801191203451
3271	2261n-52925r-95293r	S3.0710.01X194	4.14914835426277	4.57913417143725
3273	2261n-52925r-95293r	S3.0719.01X195	2.02814824729229	1.92278773163446
3275	2261n-52925r-95293r	S3.0720.01X195	5.12342812157138	4.99869765652321
3277	2261n-52925r-95293r	S3.0723.01X195	3.90237662837634	3.96214561483136
3279	2261n-52925r-95293r	S3.0736.01X195	5.61953092220861	5.57192586926846
3281	2261n-52925r-95293r	S3.0748.01X194	4.50369101703824	4.95498162990542
3285	2261n-52925r-95293r	S3.0906.01X194	3.31163730494951	4.00787849107167
3287	2261n-52925r-95293r	SMART003X194	3.77345035556421	4.44746318995806
3289	2261n-52925r-95293r	SMART008X195	5.42657864649205	5.4185418638544
3291	2261n-52925r-95293r	SMART014X194	5.98805875397315	6.35478734501818
3293	2261n-52925r-95293r	SMART015X195	5.77209511483829	5.71198209899916
3295	2261n-52925r-95293r	SMART019X195	6.67112113748543	6.67212154913058
3297	2261n-52925r-95293r	SMART020X195	3.10772077550204	3.14630513203337
3299	2261n-52925r-95293r	SMART023X195	6.28297677514012	6.17590884928291
3301	2261n-52925r-95293r	SMART025X195	4.66003708742893	4.66842663562311
3303	2261n-52925r-95293r	SMART027X195	7.15491999800585	6.96400327852072
3305	2261n-52925r-95293r	SMART028X194	4.11169320055671	4.61571439986376
3307	2261n-52925r-95293r	SMART029X195	4.00296000042025	4.19177370755365
3309	2261n-52925r-95293r	SMART030X194	4.35246908243156	4.80164116588647
3311	2261n-52925r-95293r	SMART036X194	4.59653299259243	5.21183312332626
3313	2261n-52925r-95293r	SMART039X195	5.14603993110246	5.00488546211565
3315	2261n-52925r-95293r	SMART040X195	7.44158428451309	7.23009236918273
3317	2261n-52925r-95293r	SMART041X195	7.28908478600688	7.06823162382348
3319	2261n-52925r-95293r	SMART048X194	5.84941123154122	6.37832431089058
3321	2261n-52925r-95293r	SMART050X194	5.77718781907248	6.2969988165911
3323	2261n-52925r-95293r	SMART051X194	5.57173569373587	6.08754715578503
3325	2261n-52925r-95293r	SMART053X195	6.91767590642387	6.75989311823975
3327	2261n-52925r-95293r	SMART057X195	6.54970796520313	6.54960782285785
3329	2261n-52925r-95293r	SMART062X195	4.96521943056577	5.07285863727639
3331	2261n-52925r-95293r	SMART066X194	4.47141019580857	5.36190230817315
3333	2261n-52925r-95293r	SMART070X195	3.88465180863201	3.81043314966651
3335	2261n-52925r-95293r	SMART073X195	6.13934561392164	6.08613816071066
3337	2261n-52925r-95293r	SMART077X195	5.31581341416479	5.3018610801714
3339	2261n-52925r-95293r	SMART078X194	5.18329925496377	5.72948270950601
3341	2261n-52925r-95293r	SMART079X195	5.46217789569841	5.39021263125229
3343	2261n-52925r-95293r	SMART080X195	5.13867664397714	5.19833127167211
3345	2261n-52925r-95293r	SMART081X194	5.30994945077774	6.00709180299368
3347	2261n-52925r-95293r	SMART084X195	6.06348283739662	6.09097045796401
3349	2261n-52925r-95293r	SMART087X194	3.87369789110648	4.49233737771375
3351	2261n-52925r-95293r	SMART088X194	6.58029233651851	6.91777491436438
3353	2261n-52925r-95293r	SMART091X195	5.36382416875016	5.43847053673144
3355	2261n-52925r-95293r	SMART093X195	5.19434477616506	5.09405690223533
3357	2261n-52925r-95293r	SMART094X194	5.22181422056192	5.72658712730946
3359	2261n-52925r-95293r	SMART095X195	5.63782071897844	5.65269968442689
3361	2261n-52925r-95293r	SMART096X194	5.89263819280109	6.7982305494527
3363	2261n-52925r-95293r	SMART097X195	6.33617064937058	6.24533127106503
3365	2261n-52925r-95293r	SMART098X194	4.68859179412716	5.21156050262175
3367	2261n-52925r-95293r	SMART100X195	4.38477286034191	4.37475022570311
3369	2261n-52925r-95293r	SMART102X194	5.93653306358176	6.42601909165937
3371	2261n-52925r-95293r	SMART103X195	3.0189603996732	3.23435539571659
3373	2261n-52925r-95293r	SMART104X194	4.46659753612415	5.12360677275542
3375	2261n-52925r-95293r	SMART106X195	6.3260779142442	5.9211761939898
3377	2261n-52925r-95293r	SMART108X195	6.27846513740354	6.32190074630981
3379	2261n-52925r-95293r	SMART110X195	5.06777148546707	5.04432793506273
3381	2261n-52925r-95293r	SMART115X195	4.829912458666	5.07016127341028
3383	2261n-52925r-95293r	SMART116X194	5.85435533313558	6.41558783703468
3385	2261n-52925r-95293r	SMART118X195	5.82334170971384	5.80006188157784
3387	2261n-52925r-95293r	SMART119X194	6.31602685554729	6.71101020152246
3389	2261n-52925r-95293r	SMART120X194	5.3385471857671	5.80039483655632
3391	2261n-52925r-95293r	SMART122X195	6.3737974911591	6.19676994029231
3393	2261n-52925r-95293r	SMART125X195	4.53828224044646	5.39471786083435
3395	2261n-52925r-95293r	SMART127X194	3.98471569082159	4.50358033022646
3397	2261n-52925r-95293r	SMART128X195	2.67552700939665	3.17262244035074
3399	2261n-52925r-95293r	SMART129X195	5.69873643143397	5.94075003256348
3401	2261n-52925r-95293r	SMART136X194	5.83314267996191	6.35619446248406
3405	2261n-52925r-95293r	SMART147X195	5.90821879850471	5.87403145021589
3407	2261n-52925r-95293r	SMART150X194	4.54965747605783	5.15917023513788
3409	2261n-52925r-95293r	SMART151X195	5.31689375212097	5.70534791538091
3411	2261n-52925r-95293r	SMART155X195	4.19358639687175	4.01132520650201
3413	2261n-52925r-95293r	SMART160X194	5.18313095673892	5.66590752222727
3415	2261n-52925r-95293r	SMART164X194	4.92500478145628	5.42613873798592
3417	2261n-52925r-95293r	SMART170X194	6.41952250386878	6.74906430761266
3419	2261n-52925r-95293r	SMART171X195	6.57793089633239	6.60428252062403
3421	2261n-52925r-95293r	SMART173X195	5.15427377096406	5.24986214627863
3423	2261n-52925r-95293r	SMART178X194	6.37251741998304	6.73623121884752
3425	2261n-52925r-95293r	SMART184X195	5.31009770508357	6.00920622858414
3427	2261n-52925r-95293r	SMART188X194	5.80208816344032	6.25942848869366
3429	2261n-52925r-95293r	SMART189X195	7.56698883882805	7.3255836460737
3431	2261n-52925r-95293r	SMART198X194	5.69420340820921	6.17912598797649
3433	2261n-52925r-95293r	SMART203X194	5.96283356430883	6.26564335952202
3435	2261n-52925r-95293r	SMART204X194	4.94755348920996	5.5820667159721
3437	2261n-52925r-95293r	SMART215X194	4.61611012602643	5.01674989509611
3439	2261n-52925r-95293r	SMART232X194	3.13244609686981	3.83319622488218
3441	2261n-52925r-95293r	SMART235X195	5.60322521966489	5.65717991593218
3443	2261n-52925r-95293r	SMART238X195	4.58476337621043	4.40452171250125
3445	2261n-52925r-95293r	SMART240X195	5.89078749135441	5.74824583136272
3447	2261n-52925r-95293r	SMART241X194	5.19295685089021	5.66736050802223
3449	2261n-52925r-95293r	SMART242X194	4.97355628585484	5.45352463085042
3451	2261n-52925r-95293r	SMART247X194	5.98622584905978	6.47152679342293
3453	2261n-52925r-95293r	SMART258X194	4.81397137558642	5.82644248739209
3455	2261n-52925r-95293r	SMART263X195	6.39128039481745	6.24070460314347
3457	2261n-52925r-95293r	SMART266X195	5.17320755550519	4.99348913526129
3459	2261n-52925r-95293r	SMART267X195	5.9102816062823	5.73721725074244
3461	2261n-52925r-95293r	SMART269X195	4.9744552866415	4.94946885885877
3463	2261n-52925r-95293r	SMART271X194	5.3186100698158	6.61064220746775
3465	2261n-52925r-95293r	SMART277X194	6.04196752928109	6.58241287534768
3467	2261n-52925r-95293r	SMART290X194	5.36634977693986	5.96381067932614
3469	2261n-52925r-95293r	SMART291X195	5.33527590753357	5.2560881323303
3471	2261n-52925r-95293r	SMART298X195	5.03500265054455	5.06676354787386
3473	2261n-52925r-95293r	SMART303X195	5.09411823123476	5.2806115394291
3475	2261n-52925r-95293r	SMART306X195	5.81123080930237	5.98509430010014
3477	2261n-52925r-95293r	SMART307X195	5.18234519029562	5.30469697351208
3479	2261n-52925r-95293r	SMART308X195	5.31083864710171	5.30787157935285
3481	2261n-52925r-95293r	SMART309X194	5.85924657728027	6.30228925106203
3483	2261n-52925r-95293r	SMART310X194	4.74388810529991	5.26066741909613
3485	2261n-52925r-95293r	SMART315X194	4.44100283977418	5.1407859785613
3487	2261n-52925r-95293r	SMART320X195	5.95308747798698	5.94612716521938
3489	2261n-52925r-95293r	SMART321X194	3.89893776587949	4.52167987548907
3491	2261n-52925r-95293r	SMART323X194	4.87060664949255	5.40963510267999
3493	2261n-52925r-95293r	SMART325X195	6.08148804975557	6.09773714669078
3495	2261n-52925r-95293r	SMART331X194	4.60636946656357	5.04555188599982
3497	2261n-52925r-95293r	SMART332X194	6.24742372736381	6.62109934653524
3499	2261n-52925r-95293r	SMART336X194	6.58922904523535	6.91335954570197
3501	2261n-52925r-95293r	SMART341X194	6.18501449557511	6.32781177591604
3503	2261n-52925r-95293r	SMART348X195	4.48886106358771	4.43604122298012
3505	2261n-52925r-95293r	SMART351X195	4.30595519772259	4.55113629749561
3507	2261n-52925r-95293r	SMART357X195	4.63492314413744	5.00461722177069
3509	2261n-52925r-95293r	SMART360X195	4.62173227428707	4.72703377374493
3513	2261n-52925r-95293r	SMART370X195	5.4481587747872	5.48380058667957
3515	2261n-52925r-95293r	SMART371X195	6.60280496496384	6.41162120395914
3517	2261n-52925r-95293r	SMART372X194	5.47096730364526	6.09180749580401
3519	2261n-52925r-95293r	SMART376X195	3.35165693610202	3.47537677983641
3521	2261n-52925r-95293r	SMART384X194	5.35870666656082	5.96939785875873
3523	2261n-52925r-95293r	SMART391X195	6.77139703743962	6.58509521363068
3525	2261n-52925r-95293r	SMART397X195	5.7310733348921	5.4701676234747
3527	2261n-52925r-95293r	SO.0386.01X194	3.29361217098222	3.8969093676181
3529	2261n-52925r-95293r	SO.0437.01X194	4.6208466653731	5.0148928843489
3531	2261n-52925r-95293r	SO.0456.01X195	4.54020490713573	4.47449186234598
3533	2261n-52925r-95293r	SO.0458.01X194	2.49979526228175	3.46166512842925
3535	2261n-52925r-95293r	SO.0479.01X195	4.78924021331616	4.77592510641058
3537	2261n-52925r-95293r	SO.0491.01X194	5.77162802155127	6.13623566173579
3539	2261n-52925r-95293r	SO.0665.01X194	3.72569342723665	4.21375590110259
3541	2261n-52925r-95293r	SO.0679.02X194	4.11463726548986	4.57646202185135
3543	2261n-52925r-95293r	SO.0739.01X194	2.11625551480255	2.7324175575505
3545	2261n-52925r-95293r	SO.0746.01X194	3.21967550503877	3.83600551900423
3547	2261n-52925r-95293r	SO.0749.01X194	4.40011210222027	4.8931272206343
3549	2261n-52925r-95293r	SO.0761.01X194	4.24949474238244	4.71858815302365
3551	22673n-58836r-49755n	CSC024X194	2.69395127672271	3.1540172525197
3553	22673n-58836r-49755n	CSC032X195	4.73162660994065	4.90193587717291
3555	22673n-58836r-49755n	CSC034X195	5.27602063154943	5.20020827343772
3557	22673n-58836r-49755n	CSC035X194	6.33544424636216	6.4694053435382
3559	22673n-58836r-49755n	S3.0078.01X194	4.18601175074792	4.25532898162792
3561	22673n-58836r-49755n	S3.0137.01X195	1.71199450075919	1.61342993370364
3563	22673n-58836r-49755n	S3.0144.01X194	2.60638654732571	2.85876641848083
3565	22673n-58836r-49755n	S3.0149.01X195	3.61818871349117	3.68059523452624
3567	22673n-58836r-49755n	S3.0153.01X194	5.8969890188851	5.97759379142219
3569	22673n-58836r-49755n	S3.0154.01X195	2.68102152871429	2.82494395257371
3572	22673n-58836r-49755n	S3.0169.01X194	3.23592957943403	3.25231060095444
3574	22673n-58836r-49755n	S3.0171.01X194	3.56133013316696	3.66458676154489
3576	22673n-58836r-49755n	S3.0195.01X194	3.0842009215416	3.23277873003719
3577	22673n-58836r-49755n	S3.0495.01X194	4.46774551007642	4.61650569565184
3579	22673n-58836r-49755n	S3.0500.01X195	5.40533151420252	5.3400829157805
3581	22673n-58836r-49755n	S3.0521.01X195	3.87369789110648	3.96024157769862
3583	22673n-58836r-49755n	S3.0586.01X195	4.47483368426009	4.3333614626926
3585	22673n-58836r-49755n	S3.0598.01X195	4.177919485808	4.18509892549057
3587	22673n-58836r-49755n	S3.0613.01X195	3.6793340412704	4.0402403032289
3589	22673n-58836r-49755n	S3.0616.01X194	4.29264882352266	4.33152250250011
3593	22673n-58836r-49755n	S3.0630.01X195	3.92058623608863	3.63547867738682
3595	22673n-58836r-49755n	S3.0631.01X195	5.42292152977257	5.3060871038124
3600	22673n-58836r-49755n	S3.0639.01X195	3.03783344957263	2.9922261342247
3602	22673n-58836r-49755n	S3.0646.01X194	2.30358459332713	2.38416507998647
3604	22673n-58836r-49755n	S3.0652.01X195	4.29278550089594	4.25163317074029
3606	22673n-58836r-49755n	S3.0657.01X194	3.08328517056185	3.10861443061066
3608	22673n-58836r-49755n	S3.0662.01X195	5.89026204159882	5.81153013880653
3610	22673n-58836r-49755n	S3.0665.01X194	3.39215663701001	3.19171015679543
3612	22673n-58836r-49755n	S3.0677.01X194	2.80638610182307	2.92316158071916
3614	22673n-58836r-49755n	S3.0693.01.2X194	5.44794354050385	5.54872582901026
3616	22673n-58836r-49755n	S3.0693.01X195	6.08704741700171	6.12075885093637
3618	22673n-58836r-49755n	S3.0698.01X194	5.16609939672033	5.20114545479576
3620	22673n-58836r-49755n	S3.0700.01X194	3.12982600803469	3.09738592728049
3622	22673n-58836r-49755n	S3.0701.01.2X194	2.49897390699944	2.58701187272515
3624	22673n-58836r-49755n	S3.0701.01X194	1.78339121955754	1.86408013080768
3626	22673n-58836r-49755n	S3.0710.01X194	4.49099314092569	4.57749061688135
3628	22673n-58836r-49755n	S3.0719.01X195	2.45100509811232	2.31352503303238
3630	22673n-58836r-49755n	S3.0720.01X195	4.74831769520658	4.59491780952374
3632	22673n-58836r-49755n	S3.0723.01X195	3.51303686341769	3.37039447250711
3634	22673n-58836r-49755n	S3.0736.01X195	5.15386946218216	5.25577514328236
3636	22673n-58836r-49755n	S3.0748.01X194	4.43307614934957	4.53924403587192
3640	22673n-58836r-49755n	S3.0906.01X194	3.25886547308436	3.40186382620532
3642	22673n-58836r-49755n	SMART003X194	3.67983870946179	3.7716108517114
3644	22673n-58836r-49755n	SMART008X195	4.22405616874376	4.43295736334242
3646	22673n-58836r-49755n	SMART014X194	4.14202299753884	4.28468940178492
3648	22673n-58836r-49755n	SMART015X195	4.84450199749883	4.86591775969967
3650	22673n-58836r-49755n	SMART019X195	5.78560820718036	6.03476347150313
3652	22673n-58836r-49755n	SMART020X195	3.18428438009858	3.01504458458636
3654	22673n-58836r-49755n	SMART023X195	6.13908682032965	6.13988455222626
3656	22673n-58836r-49755n	SMART025X195	4.18113369229449	4.50931986033126
3658	22673n-58836r-49755n	SMART027X195	7.15260552605604	7.15399797887506
3660	22673n-58836r-49755n	SMART028X194	2.37117788445966	2.72326716690707
3662	22673n-58836r-49755n	SMART029X195	5.18632378958711	5.42631472461139
3664	22673n-58836r-49755n	SMART030X194	3.80755098383143	3.8458832029236
3666	22673n-58836r-49755n	SMART036X194	4.89634614769413	4.97528441679333
3668	22673n-58836r-49755n	SMART039X195	3.0643250650196	3.20761263258949
3670	22673n-58836r-49755n	SMART040X195	5.85950334965298	5.95358093963035
3672	22673n-58836r-49755n	SMART041X195	2.45616418092235	2.16332302566054
3674	22673n-58836r-49755n	SMART048X194	2.64119789411437	2.82967768922391
3676	22673n-58836r-49755n	SMART050X194	5.05650054996821	5.26439857334441
3678	22673n-58836r-49755n	SMART051X194	3.3017453026905	3.44201937618241
3680	22673n-58836r-49755n	SMART053X195	6.25684349362095	5.99630282374823
3682	22673n-58836r-49755n	SMART057X195	5.37560242925758	5.22122031616307
3684	22673n-58836r-49755n	SMART062X195	4.70392895801136	4.69993476243251
3686	22673n-58836r-49755n	SMART066X194	4.98975208317983	4.8892959422371
3688	22673n-58836r-49755n	SMART070X195	1.74919985480926	1.91985947185537
3690	22673n-58836r-49755n	SMART073X195	3.17680304844629	3.3322045101752
3692	22673n-58836r-49755n	SMART077X195	2.06305806242931	2.22893855282575
3694	22673n-58836r-49755n	SMART078X194	3.66509892544853	3.88567903008854
3696	22673n-58836r-49755n	SMART079X195	5.49149643334277	5.43193000587196
3698	22673n-58836r-49755n	SMART080X195	3.91402100809082	4.20990290285637
3700	22673n-58836r-49755n	SMART081X194	6.21576742614204	6.3708936406653
3702	22673n-58836r-49755n	SMART084X195	7.00558954333049	7.04202389978717
3704	22673n-58836r-49755n	SMART087X194	3.66765581766231	3.82253583892661
3706	22673n-58836r-49755n	SMART088X194	7.1591908110408	7.17865989369461
3708	22673n-58836r-49755n	SMART091X195	2.33505228313155	2.33988087773774
3710	22673n-58836r-49755n	SMART093X195	4.29660490261989	4.32055008757213
3712	22673n-58836r-49755n	SMART094X194	4.02945042230411	4.19524514715783
3714	22673n-58836r-49755n	SMART095X195	5.52613000071051	5.65473227668091
3716	22673n-58836r-49755n	SMART096X194	6.92711663246076	6.92963418070058
3718	22673n-58836r-49755n	SMART097X195	5.37708233518369	5.29400809495994
3720	22673n-58836r-49755n	SMART098X194	2.33117254984596	2.33891702224144
3722	22673n-58836r-49755n	SMART100X195	3.4913427315135	3.31672822503571
3724	22673n-58836r-49755n	SMART102X194	4.41243459084526	4.40562108352751
3726	22673n-58836r-49755n	SMART103X195	4.70338523348505	4.50280517931006
3728	22673n-58836r-49755n	SMART104X194	3.10861443061066	3.18138162044062
3730	22673n-58836r-49755n	SMART106X195	2.42568729012803	2.484906649788
3732	22673n-58836r-49755n	SMART108X195	5.30539228022	5.35285289919605
3734	22673n-58836r-49755n	SMART110X195	3.02529107579554	2.89701630061483
3736	22673n-58836r-49755n	SMART115X195	3.93358878334271	3.92888012249457
3738	22673n-58836r-49755n	SMART116X194	6.00869032777305	6.02883258357672
3740	22673n-58836r-49755n	SMART118X195	3.37826987701845	3.59511807429946
3742	22673n-58836r-49755n	SMART119X194	5.87284991577174	6.1339835548483
3744	22673n-58836r-49755n	SMART120X194	5.4640436469923	5.50472159385795
3746	22673n-58836r-49755n	SMART122X195	4.2356994381033	4.39851495217868
3748	22673n-58836r-49755n	SMART125X195	4.05421677113132	4.04445379260864
3750	22673n-58836r-49755n	SMART127X194	4.08983440674421	4.21508617991823
3752	22673n-58836r-49755n	SMART128X195	4.66664150807619	4.58537555865991
3754	22673n-58836r-49755n	SMART129X195	5.95997388001661	5.89357604628886
3756	22673n-58836r-49755n	SMART136X194	4.20200243692861	4.18418526622189
3758	22673n-58836r-49755n	SMART137X194	3.14802408389625	3.23198946401358
3760	22673n-58836r-49755n	SMART147X195	5.23612276295492	5.28801447355214
3762	22673n-58836r-49755n	SMART150X194	4.8019697619627	4.97424789664387
3764	22673n-58836r-49755n	SMART151X195	6.10307300366957	5.96524890028957
3766	22673n-58836r-49755n	SMART155X195	3.90197266957464	3.77022899981026
3768	22673n-58836r-49755n	SMART160X194	2.97399778140798	3.10324048126928
3770	22673n-58836r-49755n	SMART164X194	3.27108869631514	3.28278915061185
3772	22673n-58836r-49755n	SMART170X194	2.53290284805626	2.78993736057439
3774	22673n-58836r-49755n	SMART171X195	6.47076854355102	6.60754168059087
3776	22673n-58836r-49755n	SMART173X195	2.99473177322041	3.07454345397828
3778	22673n-58836r-49755n	SMART178X194	6.69056894814205	6.69244347928243
3780	22673n-58836r-49755n	SMART184X195	5.13973186743067	4.97631986368114
3782	22673n-58836r-49755n	SMART188X194	2.87299950817169	3.15188095604392
3784	22673n-58836r-49755n	SMART189X195	5.83595043823362	5.94038175687867
3786	22673n-58836r-49755n	SMART198X194	6.18970046271601	6.23443033336928
3788	22673n-58836r-49755n	SMART203X194	2.9704144655697	3.20355912075631
3790	22673n-58836r-49755n	SMART204X194	5.91622901642208	5.87910738971487
3792	22673n-58836r-49755n	SMART215X194	3.38777436133001	3.44361809754611
3794	22673n-58836r-49755n	SMART232X194	3.28765534026303	3.4797004431501
3796	22673n-58836r-49755n	SMART235X195	5.06569149984433	5.03513276569664
3798	22673n-58836r-49755n	SMART238X195	1.62924053973028	0
3800	22673n-58836r-49755n	SMART240X195	3.90721144843092	3.76212991585353
3802	22673n-58836r-49755n	SMART241X194	3.34392131384243	3.80599560078262
3806	22673n-58836r-49755n	SMART247X194	5.14469987788244	5.31502698011098
3808	22673n-58836r-49755n	SMART258X194	5.8182117445739	5.83144249780879
3810	22673n-58836r-49755n	SMART263X195	5.56260286119342	5.86977702385088
3812	22673n-58836r-49755n	SMART266X195	4.69153135163613	4.64217691161719
3814	22673n-58836r-49755n	SMART267X195	5.30400118301633	5.31271324683177
3816	22673n-58836r-49755n	SMART269X195	4.91852000518845	4.72526166624591
3818	22673n-58836r-49755n	SMART271X194	6.96252751482912	6.85462872625556
3820	22673n-58836r-49755n	SMART277X194	4.83834327293948	4.90557103084765
3822	22673n-58836r-49755n	SMART290X194	4.73074500889616	4.74823102882874
3824	22673n-58836r-49755n	SMART291X195	5.22687506909367	5.33580581095903
3826	22673n-58836r-49755n	SMART298X195	4.47528926513357	4.48401898442394
3828	22673n-58836r-49755n	SMART303X195	4.06388535473739	4.0849674004095
3830	22673n-58836r-49755n	SMART306X195	5.30141257145534	5.60126975203566
3832	22673n-58836r-49755n	SMART307X195	4.44676044924045	4.5148077459077
3834	22673n-58836r-49755n	SMART308X195	4.2597177477861	4.44076712969648
3836	22673n-58836r-49755n	SMART309X194	5.69524614363391	5.7728420105877
3838	22673n-58836r-49755n	SMART310X194	4.181592022453	4.13836144763888
3840	22673n-58836r-49755n	SMART315X194	4.34782331333238	4.37058644453133
3842	22673n-58836r-49755n	SMART320X195	5.80106041412067	5.88106357187231
3844	22673n-58836r-49755n	SMART321X194	0	1.84213567655312
3846	22673n-58836r-49755n	SMART323X194	4.66833276094573	4.60376920507246
3848	22673n-58836r-49755n	SMART325X195	5.76578653676411	5.80796229356586
3850	22673n-58836r-49755n	SMART331X194	2.90526037038992	3.06944731137627
3852	22673n-58836r-49755n	SMART332X194	4.91932377564566	5.02952246981474
3854	22673n-58836r-49755n	SMART336X194	7.20530104487081	7.22766249872865
3856	22673n-58836r-49755n	SMART341X194	4.50854914738367	4.64937844065241
3858	22673n-58836r-49755n	SMART348X195	3.86995022900624	3.88814006496481
3860	22673n-58836r-49755n	SMART351X195	3.49983535155915	3.82951058385368
3862	22673n-58836r-49755n	SMART357X195	3.58740028516408	3.71600812150219
3864	22673n-58836r-49755n	SMART360X195	3.50013732951706	3.63151513672437
3866	22673n-58836r-49755n	SMART369X194	3.04690056012839	2.91397977168173
3868	22673n-58836r-49755n	SMART370X195	4.61521952184109	4.59501883493172
3870	22673n-58836r-49755n	SMART371X195	5.66853519030214	5.65798283440928
3872	22673n-58836r-49755n	SMART372X194	4.8363612688816	5.05324768490013
3874	22673n-58836r-49755n	SMART376X195	3.39282913199164	3.48277736865458
3876	22673n-58836r-49755n	SMART384X194	3.89487684659318	3.83557383326474
3878	22673n-58836r-49755n	SMART391X195	4.67981372898386	4.76703390087965
3880	22673n-58836r-49755n	SMART397X195	4.59015806586759	4.64458318834493
3882	22673n-58836r-49755n	SO.0386.01X194	4.09717388923226	4.19162250168657
3884	22673n-58836r-49755n	SO.0437.01X194	3.85078569595696	3.94332785525656
3886	22673n-58836r-49755n	SO.0456.01X195	3.93593482547446	3.88094504985728
3888	22673n-58836r-49755n	SO.0458.01X194	1.87487437593856	1.90954250488444
3890	22673n-58836r-49755n	SO.0479.01X195	4.79711198615904	4.88778946409741
3892	22673n-58836r-49755n	SO.0491.01X194	5.23468510130318	5.5000738359806
3894	22673n-58836r-49755n	SO.0665.01X194	4.39753082120985	4.54435804659133
3896	22673n-58836r-49755n	SO.0679.02X194	2.86391369893314	2.77008559202166
3898	22673n-58836r-49755n	SO.0739.01X194	1.85785927093258	0
3900	22673n-58836r-49755n	SO.0746.01X194	3.69262244039277	3.76189754685051
3902	22673n-58836r-49755n	SO.0749.01X194	4.54531401883473	4.58506951428109
3904	22673n-58836r-49755n	SO.0761.01X194	5.01462731536579	4.97714744993527
3908	23303n-43135n-70401r	CSC032X195	3.95680514820004	5.11265021950299
3910	23303n-43135n-70401r	CSC034X195	3.63574235570081	4.60356890462112
3912	23303n-43135n-70401r	CSC035X194	3.19744787745458	4.05021850417955
3914	23303n-43135n-70401r	S3.0078.01X194	2.39971180372477	4.0384794293807
3916	23303n-43135n-70401r	S3.0137.01X195	0	3.35585127989528
3918	23303n-43135n-70401r	S3.0144.01X194	0	2.5748996883147
3922	23303n-43135n-70401r	S3.0153.01X194	4.15747584366219	5.42728209782904
3924	23303n-43135n-70401r	S3.0154.01X195	0	3.264231526589
3927	23303n-43135n-70401r	S3.0169.01X194	0	3.71137453194131
3929	23303n-43135n-70401r	S3.0171.01X194	0	3.56189799235315
3932	23303n-43135n-70401r	S3.0495.01X194	2.91343703082716	3.98154906807676
3934	23303n-43135n-70401r	S3.0500.01X195	3.04166120544239	4.51228705850804
3936	23303n-43135n-70401r	S3.0521.01X195	0	3.02771531940704
3938	23303n-43135n-70401r	S3.0586.01X195	3.26766598903763	4.59461467204857
3940	23303n-43135n-70401r	S3.0598.01X195	0	2.7948393311746
3942	23303n-43135n-70401r	S3.0613.01X195	3.11218108619724	4.23916614676084
3944	23303n-43135n-70401r	S3.0616.01X194	0	1.70110510095992
3946	23303n-43135n-70401r	S3.0617.01X194	0	2.56802155649851
3952	23303n-43135n-70401r	S3.0633.01X194	0	2.12226153886276
3955	23303n-43135n-70401r	S3.0639.01X195	0	3.65842024662923
3973	23303n-43135n-70401r	S3.0698.01X194	0	2.02154756326093
3975	23303n-43135n-70401r	S3.0700.01X194	0	2.26695791535089
3981	23303n-43135n-70401r	S3.0710.01X194	3.1929424428417	4.40525476079309
3985	23303n-43135n-70401r	S3.0720.01X195	0	3.45694739676665
3989	23303n-43135n-70401r	S3.0736.01X195	0	3.12368563786445
3995	23303n-43135n-70401r	S3.0906.01X194	0	2.66514270009093
3997	23303n-43135n-70401r	SMART003X194	0	2.58701187272515
3999	23303n-43135n-70401r	SMART008X195	0	2.77508560243837
4001	23303n-43135n-70401r	SMART014X194	3.59758619566755	5.14347478074237
4003	23303n-43135n-70401r	SMART015X195	3.73838364901703	4.86753445045558
4005	23303n-43135n-70401r	SMART019X195	0	2.51930807650533
4011	23303n-43135n-70401r	SMART025X195	0	4.23497569196185
4013	23303n-43135n-70401r	SMART027X195	3.03302805829769	4.3333614626926
4015	23303n-43135n-70401r	SMART028X194	3.40982670836021	4.80500416786668
4017	23303n-43135n-70401r	SMART029X195	2.95334655705755	4.74944367514452
4025	23303n-43135n-70401r	SMART040X195	0	2.19053558918542
4027	23303n-43135n-70401r	SMART041X195	4.8486652335502	6.33038022466594
4029	23303n-43135n-70401r	SMART048X194	0	4.03777421073371
4033	23303n-43135n-70401r	SMART051X194	3.82951058385368	5.08276989185546
4037	23303n-43135n-70401r	SMART057X195	0	2.01356879752913
4041	23303n-43135n-70401r	SMART066X194	0	2.33020026002702
4043	23303n-43135n-70401r	SMART070X195	2.7127060126384	3.98452969621489
4045	23303n-43135n-70401r	SMART073X195	0	2.09679018001445
4047	23303n-43135n-70401r	SMART077X195	4.37273358776229	5.78222390096276
4049	23303n-43135n-70401r	SMART078X194	0	2.56571829252441
4051	23303n-43135n-70401r	SMART079X195	3.43752931090955	4.64679186067891
4055	23303n-43135n-70401r	SMART081X194	0	4.07719840338713
4061	23303n-43135n-70401r	SMART088X194	4.26352459059288	5.71518389738064
4065	23303n-43135n-70401r	SMART093X195	4.40244181941647	5.69588470252906
4067	23303n-43135n-70401r	SMART094X194	3.44137917129499	4.98312705467965
4073	23303n-43135n-70401r	SMART097X195	0	1.87946504964716
4075	23303n-43135n-70401r	SMART098X194	4.573163389853	5.97195037820368
4077	23303n-43135n-70401r	SMART100X195	0	2.26695791535089
4079	23303n-43135n-70401r	SMART102X194	3.39752397629585	4.65338875825857
4081	23303n-43135n-70401r	SMART103X195	0	2.93810316071735
4083	23303n-43135n-70401r	SMART104X194	2.61812549357422	4.65652847826323
4085	23303n-43135n-70401r	SMART106X195	0	1.68454538492091
4087	23303n-43135n-70401r	SMART108X195	3.52164353473802	5.15715694675902
4089	23303n-43135n-70401r	SMART110X195	0	2.54631527791664
4091	23303n-43135n-70401r	SMART115X195	4.44417949989597	5.80973281633246
4095	23303n-43135n-70401r	SMART118X195	3.69709560888528	4.82036220751468
4097	23303n-43135n-70401r	SMART119X194	3.90378920050104	5.47963842300841
4103	23303n-43135n-70401r	SMART125X195	0	3.22922211692235
4109	23303n-43135n-70401r	SMART129X195	0	3.58490686373096
4111	23303n-43135n-70401r	SMART136X194	4.40391042817389	6.0045535116497
4113	23303n-43135n-70401r	SMART137X194	0	2.68512269645851
4115	23303n-43135n-70401r	SMART147X195	0	1.89761985992753
4119	23303n-43135n-70401r	SMART151X195	0	2.598235335095
4121	23303n-43135n-70401r	SMART155X195	2.99822915375258	4.4751753893719
4123	23303n-43135n-70401r	SMART160X194	0	2.72915916431245
4125	23303n-43135n-70401r	SMART164X194	0	2.25758772706331
4127	23303n-43135n-70401r	SMART170X194	0	1.708377860289
4129	23303n-43135n-70401r	SMART171X195	0	1.72988406550997
4131	23303n-43135n-70401r	SMART173X195	0	2.75047091698616
4133	23303n-43135n-70401r	SMART178X194	2.89756802476676	3.48492559719287
4135	23303n-43135n-70401r	SMART184X195	3.88670519744386	5.14487476930446
4137	23303n-43135n-70401r	SMART188X194	3.39417276672519	4.58670066970443
4139	23303n-43135n-70401r	SMART189X195	5.09276812363478	6.53677855033254
4141	23303n-43135n-70401r	SMART198X194	4.6847204647461	6.15742380189435
4145	23303n-43135n-70401r	SMART204X194	0	4.3078417364845
4147	23303n-43135n-70401r	SMART215X194	0	2.18267479632149
4149	23303n-43135n-70401r	SMART232X194	3.09512501743203	4.21656219494635
4151	23303n-43135n-70401r	SMART235X195	4.02998380306171	5.28416773094359
4153	23303n-43135n-70401r	SMART238X195	2.60638654732571	4.14487923559615
4157	23303n-43135n-70401r	SMART241X194	0	1.70292825552144
4161	23303n-43135n-70401r	SMART247X194	4.0815969893996	5.6290948473554
4163	23303n-43135n-70401r	SMART258X194	3.11307076597122	4.60236625865536
4169	23303n-43135n-70401r	SMART267X195	3.66893181630424	4.76728903546453
4171	23303n-43135n-70401r	SMART269X195	0	1.88251383249652
4175	23303n-43135n-70401r	SMART277X194	3.36832977803654	4.91272841244466
4177	23303n-43135n-70401r	SMART290X194	3.14931136148229	4.47608603257655
4179	23303n-43135n-70401r	SMART291X195	0	2.6217658325052
4181	23303n-43135n-70401r	SMART298X195	3.35620001573142	4.61966463213854
4183	23303n-43135n-70401r	SMART303X195	2.80336038090653	4.16945203470891
4187	23303n-43135n-70401r	SMART307X195	2.797890905102	4.61976318829099
4191	23303n-43135n-70401r	SMART309X194	0	2.14124194258528
4193	23303n-43135n-70401r	SMART310X194	0	2.72719901994097
4195	23303n-43135n-70401r	SMART315X194	0	3.6133473915015
4197	23303n-43135n-70401r	SMART320X195	3.73289633953071	5.12265359741815
4201	23303n-43135n-70401r	SMART323X194	0	2.46979301197795
4207	23303n-43135n-70401r	SMART332X194	0	3.85375809729617
4209	23303n-43135n-70401r	SMART336X194	3.06805293513362	4.79545991243122
4211	23303n-43135n-70401r	SMART341X194	0	2.06939120582633
4213	23303n-43135n-70401r	SMART348X195	0	3.23828621838802
4215	23303n-43135n-70401r	SMART351X195	3.95680514820004	5.47214461530629
4217	23303n-43135n-70401r	SMART357X195	4.30487557548547	5.68170726700434
4219	23303n-43135n-70401r	SMART360X195	0	3.28166281296697
4221	23303n-43135n-70401r	SMART369X194	3.13853307218566	4.30325395350849
4223	23303n-43135n-70401r	SMART370X195	3.68937932915559	5.37333207035348
4225	23303n-43135n-70401r	SMART371X195	2.81720351499873	3.76999850539873
4227	23303n-43135n-70401r	SMART372X194	0	2.55877649835446
4229	23303n-43135n-70401r	SMART376X195	4.45933483776455	5.99398636465149
4233	23303n-43135n-70401r	SMART391X195	0	2.93119375241642
4243	23303n-43135n-70401r	SO.0458.01X194	0	1.9213246735827
4245	23303n-43135n-70401r	SO.0479.01X195	2.91289399524499	4.25561270981822
4249	23303n-43135n-70401r	SO.0665.01X194	0	2.78932292123095
4257	23303n-43135n-70401r	SO.0749.01X194	0	3.88875437848879
4277	23325r-31638r-88995n	S3.0153.01X194	1.9387416595767	0
4282	23325r-31638r-88995n	S3.0169.01X194	2.50307395374345	2.8570447537801
4358	23325r-31638r-88995n	SMART015X195	1.62531126159039	0
4380	23325r-31638r-88995n	SMART040X195	1.68824909285839	2.13416644136908
4428	23325r-31638r-88995n	SMART097X195	0	1.89009536994892
4466	23325r-31638r-88995n	SMART136X194	1.65441127807683	1.9473377010465
4484	23325r-31638r-88995n	SMART171X195	1.93007108502557	0
4496	23325r-31638r-88995n	SMART198X194	1.63705307946707	1.96290772542388
4524	23325r-31638r-88995n	SMART267X195	1.66581824587021	0
4528	23325r-31638r-88995n	SMART271X194	1.66959183525385	0
4556	23325r-31638r-88995n	SMART323X194	0	2.81899509505394
4558	23325r-31638r-88995n	SMART325X195	1.76644166124377	2.08193842187842
4572	23325r-31638r-88995n	SMART357X195	1.79840401194672	0
4616	23621n-33029r-47305r	CSC024X194	4.01403793083488	3.85756681963209
4618	23621n-33029r-47305r	CSC032X195	6.39287143175529	6.04004040260066
4620	23621n-33029r-47305r	CSC034X195	5.82198023911552	5.4421146342958
4622	23621n-33029r-47305r	CSC035X194	5.85864718521712	5.68136643537187
4624	23621n-33029r-47305r	S3.0078.01X194	4.4316497851472	4.23685634351072
4626	23621n-33029r-47305r	S3.0137.01X195	3.01455402779458	2.79239134953596
4628	23621n-33029r-47305r	S3.0144.01X194	2.02683159140754	0
4632	23621n-33029r-47305r	S3.0153.01X194	6.34849192893319	6.17893946914273
4634	23621n-33029r-47305r	S3.0154.01X195	3.99120380330259	3.68462039719355
4637	23621n-33029r-47305r	S3.0169.01X194	4.20618404397764	4.13244285082076
4639	23621n-33029r-47305r	S3.0171.01X194	3.84460032911071	3.78940329188024
4641	23621n-33029r-47305r	S3.0195.01X194	4.44253360251053	4.30027413280162
4642	23621n-33029r-47305r	S3.0495.01X194	4.20140363451551	4.26197540360605
4644	23621n-33029r-47305r	S3.0500.01X195	5.34395972442674	5.02847521222459
4646	23621n-33029r-47305r	S3.0521.01X195	3.13766576944266	2.82316300820271
4648	23621n-33029r-47305r	S3.0586.01X195	5.03089533310362	4.72703377374493
4650	23621n-33029r-47305r	S3.0598.01X195	4.1652689005588	3.7532617130432
4652	23621n-33029r-47305r	S3.0613.01X195	4.48796198508255	4.18357569595004
4654	23621n-33029r-47305r	S3.0616.01X194	3.22922211692235	3.08465848274839
4656	23621n-33029r-47305r	S3.0617.01X194	3.53339455127354	3.28952066443753
4658	23621n-33029r-47305r	S3.0630.01X195	4.47278099794235	4.20185276993739
4660	23621n-33029r-47305r	S3.0631.01X195	4.85740641150557	4.427716760591
4662	23621n-33029r-47305r	S3.0633.01X194	3.00667221359233	3.01258939062041
4665	23621n-33029r-47305r	S3.0639.01X195	4.230040277676	3.95489090565532
4667	23621n-33029r-47305r	S3.0646.01X194	2.64617479738412	2.44408465526775
4669	23621n-33029r-47305r	S3.0652.01X195	4.84261104200313	4.52080983737002
4671	23621n-33029r-47305r	S3.0657.01X194	4.27430221608671	3.98080252082297
4673	23621n-33029r-47305r	S3.0662.01X195	5.92852474733411	5.6114478634534
4675	23621n-33029r-47305r	S3.0665.01X194	4.36182392735636	4.29796544704745
4677	23621n-33029r-47305r	S3.0677.01X194	2.81241021642645	2.63547950826737
4679	23621n-33029r-47305r	S3.0693.01.2X194	5.74489242771242	5.5221806587866
4681	23621n-33029r-47305r	S3.0693.01X195	6.93371538065167	6.56633482007687
4683	23621n-33029r-47305r	S3.0698.01X194	4.21479071529797	4.10511963539006
4685	23621n-33029r-47305r	S3.0700.01X194	1.8885836538636	0
4687	23621n-33029r-47305r	S3.0701.01.2X194	5.20042886572891	5.04219855855237
4689	23621n-33029r-47305r	S3.0701.01X194	4.34963256686288	4.22522661511
4691	23621n-33029r-47305r	S3.0710.01X194	3.24337329646859	2.97092715463502
4693	23621n-33029r-47305r	S3.0719.01X195	2.38416507998647	2.31451366385932
4695	23621n-33029r-47305r	S3.0720.01X195	4.97161722707553	4.68009211250535
4697	23621n-33029r-47305r	S3.0723.01X195	4.45701814496423	3.89792408104864
4699	23621n-33029r-47305r	S3.0736.01X195	5.29340532218702	4.96424225452655
4701	23621n-33029r-47305r	S3.0748.01X194	4.23178497134334	4.11021791137839
4705	23621n-33029r-47305r	S3.0906.01X194	3.92395157629342	3.87245023030832
4707	23621n-33029r-47305r	SMART003X194	4.32466231728431	4.13276367212605
4709	23621n-33029r-47305r	SMART008X195	5.28846903049322	4.98422287014442
4711	23621n-33029r-47305r	SMART014X194	5.06990998555873	4.79073647294693
4713	23621n-33029r-47305r	SMART015X195	6.42545232214935	6.02625237259365
4715	23621n-33029r-47305r	SMART019X195	7.18715817342666	6.85180907129981
4717	23621n-33029r-47305r	SMART020X195	5.41894080887177	5.08258379340884
4719	23621n-33029r-47305r	SMART023X195	6.60425542916326	6.28093876271147
4721	23621n-33029r-47305r	SMART025X195	5.92836499016467	5.57047962734178
4723	23621n-33029r-47305r	SMART027X195	6.16791473443001	5.77231301706331
4725	23621n-33029r-47305r	SMART028X194	4.9397835531243	4.77676777941907
4727	23621n-33029r-47305r	SMART029X195	2.3767644911683	2.37211115564266
4729	23621n-33029r-47305r	SMART030X194	4.4664826662142	4.29346860769209
4731	23621n-33029r-47305r	SMART036X194	4.24333911489999	4.20528945617383
4733	23621n-33029r-47305r	SMART039X195	4.56995743023235	4.32466231728431
4735	23621n-33029r-47305r	SMART040X195	7.57888177417281	7.23614493940999
4737	23621n-33029r-47305r	SMART041X195	6.37652284543848	6.01808213501225
4739	23621n-33029r-47305r	SMART048X194	5.63146264640956	5.47340448444656
4741	23621n-33029r-47305r	SMART050X194	4.55587489426321	4.36386266404621
4743	23621n-33029r-47305r	SMART051X194	5.48396671343467	5.4388181663356
4745	23621n-33029r-47305r	SMART053X195	6.85418571163938	6.46546019762325
4747	23621n-33029r-47305r	SMART057X195	6.77301172341344	6.3551523434145
4749	23621n-33029r-47305r	SMART062X195	6.71670372642317	6.35553457984976
4751	23621n-33029r-47305r	SMART066X194	4.43840696810999	4.19885471642509
4753	23621n-33029r-47305r	SMART070X195	5.07573615709	4.71590622758276
4755	23621n-33029r-47305r	SMART073X195	6.14053089502588	5.80648947284846
4757	23621n-33029r-47305r	SMART077X195	5.85329383804932	5.49937889471604
4759	23621n-33029r-47305r	SMART078X194	6.29937195162134	6.11745822742327
4761	23621n-33029r-47305r	SMART079X195	4.84213774389537	4.44100283977418
4763	23621n-33029r-47305r	SMART080X195	6.01664484563828	5.60491932385233
4765	23621n-33029r-47305r	SMART081X194	6.08039075630238	5.8237852670509
4767	23621n-33029r-47305r	SMART084X195	6.55906267692776	6.09987042095177
4769	23621n-33029r-47305r	SMART087X194	3.299164656097	3.19376312405313
4771	23621n-33029r-47305r	SMART088X194	6.02388333336348	5.77879717846165
4773	23621n-33029r-47305r	SMART091X195	5.19395635122329	4.71483144019761
4775	23621n-33029r-47305r	SMART093X195	5.83261534649917	5.37017280364846
4777	23621n-33029r-47305r	SMART094X194	6.20087421896755	6.00287420865955
4779	23621n-33029r-47305r	SMART095X195	6.25768674478727	5.82976880810768
4781	23621n-33029r-47305r	SMART096X194	4.98518072462379	4.79421906353147
4783	23621n-33029r-47305r	SMART097X195	6.92209201508219	6.49695596928327
4785	23621n-33029r-47305r	SMART098X194	4.74762415378302	4.61005822006087
4787	23621n-33029r-47305r	SMART100X195	5.36147994150568	5.01714737771148
4789	23621n-33029r-47305r	SMART102X194	5.60543435163842	5.48467244441441
4791	23621n-33029r-47305r	SMART103X195	6.47137209523878	6.10381060693952
4793	23621n-33029r-47305r	SMART104X194	4.88242306294933	4.81543111147129
4795	23621n-33029r-47305r	SMART106X195	5.89709892107226	5.50068661864577
4797	23621n-33029r-47305r	SMART108X195	6.61081716793386	6.24705592728804
4799	23621n-33029r-47305r	SMART110X195	4.61601120916597	4.37739090626935
4801	23621n-33029r-47305r	SMART115X195	6.60531145265638	6.17701006800687
4803	23621n-33029r-47305r	SMART116X194	4.99301428533885	4.83230575857184
4805	23621n-33029r-47305r	SMART118X195	5.72090176646359	5.42565461500923
4807	23621n-33029r-47305r	SMART119X194	5.49503480362572	5.38045019608656
4809	23621n-33029r-47305r	SMART120X194	2.80517691183293	2.59001713419062
4811	23621n-33029r-47305r	SMART122X195	6.09966851631737	5.70813963509761
4813	23621n-33029r-47305r	SMART125X195	5.03435182071357	4.68868378621591
4815	23621n-33029r-47305r	SMART127X194	4.35478389828001	4.07448193312585
4817	23621n-33029r-47305r	SMART128X195	6.0646685393664	5.65745926505056
4819	23621n-33029r-47305r	SMART129X195	5.25759953326948	4.98456506636307
4821	23621n-33029r-47305r	SMART136X194	6.95921805900619	6.77721369812705
4823	23621n-33029r-47305r	SMART137X194	4.934545872989	4.6469836888015
4825	23621n-33029r-47305r	SMART147X195	6.80250586826304	6.49698612928207
4827	23621n-33029r-47305r	SMART150X194	5.38870636627572	5.2518544921377
4829	23621n-33029r-47305r	SMART151X195	6.2541364565556	5.90878921043907
4831	23621n-33029r-47305r	SMART155X195	5.32427746821757	4.92638374164866
4833	23621n-33029r-47305r	SMART160X194	4.67646706787013	4.54828232378104
4835	23621n-33029r-47305r	SMART164X194	5.07028689366043	4.94833426789888
4837	23621n-33029r-47305r	SMART170X194	6.60326608821398	6.26739028386116
4839	23621n-33029r-47305r	SMART171X195	7.23294265179994	6.88186294701619
4841	23621n-33029r-47305r	SMART173X195	6.7213895555591	6.51730192849441
4843	23621n-33029r-47305r	SMART178X194	6.14620076975729	6.00802663540696
4845	23621n-33029r-47305r	SMART184X195	5.74037152288682	5.43249854801406
4847	23621n-33029r-47305r	SMART188X194	3.60223164738826	3.43010872515658
4849	23621n-33029r-47305r	SMART189X195	7.26227790835273	6.7313879604764
4851	23621n-33029r-47305r	SMART198X194	5.9276724140202	5.70308222954181
4853	23621n-33029r-47305r	SMART203X194	5.37925198404404	5.24691880346204
4855	23621n-33029r-47305r	SMART204X194	4.52645160127669	4.23902194025688
4857	23621n-33029r-47305r	SMART215X194	5.93312013613374	5.74338772924856
4859	23621n-33029r-47305r	SMART232X194	4.18082802211024	4.06078777869326
4861	23621n-33029r-47305r	SMART235X195	6.24887425028981	5.90287920481186
4863	23621n-33029r-47305r	SMART238X195	4.6438138095803	4.32293989221456
4865	23621n-33029r-47305r	SMART240X195	5.87952689386712	5.49684030268
4867	23621n-33029r-47305r	SMART241X194	5.40555611721764	5.17315089025514
4869	23621n-33029r-47305r	SMART242X194	4.9192507322944	4.78932339761102
4871	23621n-33029r-47305r	SMART247X194	5.78683602979149	5.59281366930749
4873	23621n-33029r-47305r	SMART258X194	5.68317152075208	5.45069504696892
4875	23621n-33029r-47305r	SMART263X195	5.9847168324006	5.65217334092297
4877	23621n-33029r-47305r	SMART266X195	4.37826958579617	4.16402608542291
4879	23621n-33029r-47305r	SMART267X195	6.16209300531089	5.86935340871301
4881	23621n-33029r-47305r	SMART269X195	6.60774418216095	6.23857849906077
4883	23621n-33029r-47305r	SMART271X194	5.4879041343334	5.28015339592037
4885	23621n-33029r-47305r	SMART277X194	5.93038669759939	5.77616514981682
4887	23621n-33029r-47305r	SMART290X194	5.22149031643471	5.03272289056026
4889	23621n-33029r-47305r	SMART291X195	5.95441148290527	5.65585194089865
4891	23621n-33029r-47305r	SMART298X195	5.48604097263099	5.38646559707473
4893	23621n-33029r-47305r	SMART303X195	5.77324634631627	5.35677493611961
4895	23621n-33029r-47305r	SMART306X195	6.81155270110908	6.43546102826502
4897	23621n-33029r-47305r	SMART307X195	5.70853781674006	5.41863053205805
4899	23621n-33029r-47305r	SMART308X195	6.18361266471967	5.85524382719669
4901	23621n-33029r-47305r	SMART309X194	5.32105685351753	5.09742442416865
4903	23621n-33029r-47305r	SMART310X194	3.56331623113859	3.31817802594206
4905	23621n-33029r-47305r	SMART315X194	4.7361984483945	4.45457982735559
4907	23621n-33029r-47305r	SMART320X195	5.66850066051156	5.26118646820983
4909	23621n-33029r-47305r	SMART321X194	5.42420083823829	5.2037868827018
4911	23621n-33029r-47305r	SMART323X194	5.50995497767604	5.29340532218702
4913	23621n-33029r-47305r	SMART325X195	5.96162370509696	5.62668542427123
4915	23621n-33029r-47305r	SMART331X194	3.71088553437655	4.21257194358675
4917	23621n-33029r-47305r	SMART332X194	5.53516656491836	5.25910865332276
4919	23621n-33029r-47305r	SMART336X194	4.87389877052278	4.72783019872398
4921	23621n-33029r-47305r	SMART341X194	6.4067974744145	6.23307650270523
4923	23621n-33029r-47305r	SMART348X195	4.98456506636307	4.49323253274723
4925	23621n-33029r-47305r	SMART351X195	4.7547963599439	4.39789998383017
4927	23621n-33029r-47305r	SMART357X195	7.03142318698225	6.69509409518231
4929	23621n-33029r-47305r	SMART360X195	6.20057002411826	5.89261059555529
4931	23621n-33029r-47305r	SMART369X194	4.41968362585098	4.2181832991257
4933	23621n-33029r-47305r	SMART370X195	6.16247234400166	5.764281598402
4935	23621n-33029r-47305r	SMART371X195	7.05658037445403	6.66973917754518
4937	23621n-33029r-47305r	SMART372X194	6.12806933700495	5.90077368182348
4939	23621n-33029r-47305r	SMART376X195	5.41133350301674	5.02078362514807
4941	23621n-33029r-47305r	SMART384X194	4.6855512979349	4.61035671267539
4943	23621n-33029r-47305r	SMART391X195	6.74272732215318	6.41313103455415
4945	23621n-33029r-47305r	SMART397X195	5.95669192650672	5.6821842362148
4947	23621n-33029r-47305r	SO.0386.01X194	3.96347628701706	3.89731537655587
4949	23621n-33029r-47305r	SO.0437.01X194	3.99064932588334	4.13820194528588
4951	23621n-33029r-47305r	SO.0456.01X195	4.54881145231871	4.29674104039152
4953	23621n-33029r-47305r	SO.0458.01X194	3.34109345759245	2.97858611471902
4955	23621n-33029r-47305r	SO.0479.01X195	5.60363059270576	5.30603748956317
4957	23621n-33029r-47305r	SO.0491.01X194	4.23772314506745	4.09817056705563
4959	23621n-33029r-47305r	SO.0665.01X194	3.78009033416732	3.63442326831788
4961	23621n-33029r-47305r	SO.0679.02X194	3.21727454350123	3.1072736482869
4963	23621n-33029r-47305r	SO.0739.01X194	3.93983270606741	3.72472910700763
4965	23621n-33029r-47305r	SO.0746.01X194	2.62321826558551	2.45530618001171
4967	23621n-33029r-47305r	SO.0749.01X194	3.52252966682968	3.28765534026303
4969	23621n-33029r-47305r	SO.0761.01X194	4.03883185229184	3.80599560078262
4977	23996r-1250n-47070n	CSC035X194	0	2.8136106967627
5092	23996r-1250n-47070n	SMART041X195	1.87333945622048	0
5096	23996r-1250n-47070n	SMART050X194	4.30878367290616	4.57718214944792
5122	23996r-1250n-47070n	SMART084X195	2.50959926237837	2.87525812008612
5172	23996r-1250n-47070n	SMART128X195	2.40061883326541	2.53210825127229
5224	23996r-1250n-47070n	SMART242X194	0	2.42833629829961
5226	23996r-1250n-47070n	SMART247X194	3.49347265777133	3.83016197894783
5250	23996r-1250n-47070n	SMART306X195	2.75047091698616	2.72850620966959
5284	23996r-1250n-47070n	SMART360X195	2.06051353179432	0
5328	24987n-83499n-93248n	CSC032X195	2.93172694357808	2.42568729012803
5330	24987n-83499n-93248n	CSC034X195	4.03140476244823	3.53950899745967
5334	24987n-83499n-93248n	S3.0078.01X194	2.09556092355972	1.77833644889591
5352	24987n-83499n-93248n	S3.0495.01X194	2.16447179086441	0
5354	24987n-83499n-93248n	S3.0500.01X195	2.36179695262589	1.870262530716
5358	24987n-83499n-93248n	S3.0586.01X195	2.17928687664955	1.74396880539171
5362	24987n-83499n-93248n	S3.0613.01X195	0	1.69377906086785
5379	24987n-83499n-93248n	S3.0652.01X195	2.92798862146747	2.62249231274056
5381	24987n-83499n-93248n	S3.0657.01X194	3.00370044320317	2.85647020622048
5383	24987n-83499n-93248n	S3.0662.01X195	2.26695791535089	2.02946317187359
5385	24987n-83499n-93248n	S3.0665.01X194	3.22724074119983	2.80396625793204
5391	24987n-83499n-93248n	S3.0693.01X195	0	1.65822807660353
5393	24987n-83499n-93248n	S3.0698.01X194	1.90359895098359	1.62334081760309
5397	24987n-83499n-93248n	S3.0701.01.2X194	3.30725293548561	2.7047112998367
5399	24987n-83499n-93248n	S3.0701.01X194	2.40604380136228	2.11745960886736
5401	24987n-83499n-93248n	S3.0710.01X194	2.89259151463448	2.44321622273379
5403	24987n-83499n-93248n	S3.0719.01X195	1.63119940421561	0
5407	24987n-83499n-93248n	S3.0723.01X195	1.83098018238134	1.69009581545155
5419	24987n-83499n-93248n	SMART008X195	0	1.64480505627139
5423	24987n-83499n-93248n	SMART015X195	2.65675690671466	2.2975725511705
5425	24987n-83499n-93248n	SMART019X195	4.16464768606452	3.52694858696772
5429	24987n-83499n-93248n	SMART023X195	2.98618686071046	2.58625914404829
5433	24987n-83499n-93248n	SMART027X195	2.19165353228676	2.2628042229822
5437	24987n-83499n-93248n	SMART029X195	2.29152414563462	2.1938856760707
5443	24987n-83499n-93248n	SMART039X195	1.8229350866965	0
5445	24987n-83499n-93248n	SMART040X195	3.03302805829769	2.55567572067621
5447	24987n-83499n-93248n	SMART041X195	2.82672173081971	2.797890905102
5455	24987n-83499n-93248n	SMART053X195	1.88555334851442	1.89461685466776
5457	24987n-83499n-93248n	SMART057X195	1.73871024813824	1.82616089594539
5459	24987n-83499n-93248n	SMART062X195	3.34955314850982	2.93810316071735
5463	24987n-83499n-93248n	SMART070X195	2.40061883326541	2.21266038546606
5465	24987n-83499n-93248n	SMART073X195	3.50405476710186	2.95073490762326
5467	24987n-83499n-93248n	SMART077X195	2.3823200610129	2.23323501485925
5471	24987n-83499n-93248n	SMART079X195	0	1.67147330335355
5473	24987n-83499n-93248n	SMART080X195	2.63044895507866	2.2628042229822
5481	24987n-83499n-93248n	SMART088X194	3.29694736028836	3.05022045883806
5485	24987n-83499n-93248n	SMART093X195	4.50092016461429	4.17669230357085
5489	24987n-83499n-93248n	SMART095X195	3.66995144422842	3.21607189753547
5491	24987n-83499n-93248n	SMART096X194	2.03861954715958	1.880990602956
5493	24987n-83499n-93248n	SMART097X195	1.76644166124377	2.08815348228186
5495	24987n-83499n-93248n	SMART098X194	1.9473377010465	1.91250108692418
5497	24987n-83499n-93248n	SMART100X195	2.32922702394047	2.27521389619791
5499	24987n-83499n-93248n	SMART102X194	2.42921774392741	2.16447179086441
5501	24987n-83499n-93248n	SMART103X195	2.2523438765573	1.81807677754543
5503	24987n-83499n-93248n	SMART104X194	2.23323501485925	1.87333945622048
5505	24987n-83499n-93248n	SMART106X195	2.23857976301813	1.95160817016995
5507	24987n-83499n-93248n	SMART108X195	0	1.87487437593856
5511	24987n-83499n-93248n	SMART115X195	2.03992078351755	1.99470031322475
5515	24987n-83499n-93248n	SMART118X195	2.8136106967627	2.70537997254633
5517	24987n-83499n-93248n	SMART119X194	2.7239235502585	2.38416507998647
5519	24987n-83499n-93248n	SMART120X194	2.25444471766611	2.19053558918542
5521	24987n-83499n-93248n	SMART122X195	1.76985463384001	0
5523	24987n-83499n-93248n	SMART125X195	1.67709656090792	0
5525	24987n-83499n-93248n	SMART127X194	1.9154509415706	0
5527	24987n-83499n-93248n	SMART128X195	1.68639895357023	0
5529	24987n-83499n-93248n	SMART129X195	1.99741770620125	1.74221902366792
5531	24987n-83499n-93248n	SMART136X194	1.94876321803772	1.98375629154543
5535	24987n-83499n-93248n	SMART147X195	0	1.70110510095992
5539	24987n-83499n-93248n	SMART151X195	1.73518911773966	0
5543	24987n-83499n-93248n	SMART160X194	3.96594284741758	3.5418285114019
5547	24987n-83499n-93248n	SMART170X194	1.75958057086382	1.75267208052001
5549	24987n-83499n-93248n	SMART171X195	2.72457950305342	2.61812549357422
5551	24987n-83499n-93248n	SMART173X195	2.67345875633259	2.40874528882244
5553	24987n-83499n-93248n	SMART178X194	2.37397508908072	2.20055236742889
5555	24987n-83499n-93248n	SMART184X195	3.54558628428746	3.31817802594206
5557	24987n-83499n-93248n	SMART188X194	0	1.61938824328727
5559	24987n-83499n-93248n	SMART189X195	4.18753127694822	3.61765194482557
5561	24987n-83499n-93248n	SMART198X194	1.80335860507141	1.77155676191054
5567	24987n-83499n-93248n	SMART215X194	2.8136106967627	2.10413415427021
5571	24987n-83499n-93248n	SMART235X195	0	1.70656462316482
5573	24987n-83499n-93248n	SMART238X195	1.94017947434633	1.82616089594539
5575	24987n-83499n-93248n	SMART240X195	1.68268837417369	0
5581	24987n-83499n-93248n	SMART247X194	3.53281026846405	2.87751164216656
5583	24987n-83499n-93248n	SMART258X194	1.76130026174335	0
5589	24987n-83499n-93248n	SMART267X195	3.13592890404727	2.68102152871429
5591	24987n-83499n-93248n	SMART269X195	3.1302631665116	2.79667139275574
5593	24987n-83499n-93248n	SMART271X194	2.77321352700862	2.53844741671603
5595	24987n-83499n-93248n	SMART277X194	2.03077636969855	1.7281094421516
5597	24987n-83499n-93248n	SMART290X194	2.15755932094379	1.90954250488444
5599	24987n-83499n-93248n	SMART291X195	1.78170913337455	1.87946504964716
5601	24987n-83499n-93248n	SMART298X195	2.07568449280212	1.74745921033147
5603	24987n-83499n-93248n	SMART303X195	1.84687876844913	1.92570744173779
5605	24987n-83499n-93248n	SMART306X195	1.86562931779451	1.67147330335355
5607	24987n-83499n-93248n	SMART307X195	3.39182021984956	2.57337529777561
5617	24987n-83499n-93248n	SMART320X195	5.09172360877836	4.6572881402502
5623	24987n-83499n-93248n	SMART325X195	4.16137996355826	3.74856245627511
5625	24987n-83499n-93248n	SMART331X194	1.63705307946707	1.71018781553424
5627	24987n-83499n-93248n	SMART332X194	0	1.67147330335355
5637	24987n-83499n-93248n	SMART357X195	2.55256529826182	2.30956070673047
5639	24987n-83499n-93248n	SMART360X195	5.08221149258548	4.80007885828752
5643	24987n-83499n-93248n	SMART370X195	1.83577635464483	1.880990602956
5645	24987n-83499n-93248n	SMART371X195	1.76644166124377	1.96571277635149
5649	24987n-83499n-93248n	SMART376X195	2.61958321977988	2.22678337957776
5651	24987n-83499n-93248n	SMART384X194	3.88588434781845	3.36729582998647
5655	24987n-83499n-93248n	SMART397X195	1.69744878975681	1.86872051036418
5661	24987n-83499n-93248n	SO.0456.01X195	3.90660837272665	3.63547867738682
5683	26375n-23298n-25314r	CSC032X195	2.09186406167839	3.48062451529348
5687	26375n-23298n-25314r	CSC035X194	0	1.87180217690159
5691	26375n-23298n-25314r	S3.0137.01X195	1.91692261218206	2.92530980925744
5693	26375n-23298n-25314r	S3.0144.01X194	0	2.17815501461587
5695	26375n-23298n-25314r	S3.0149.01X195	0	2.6748380668961
5697	26375n-23298n-25314r	S3.0153.01X194	4.36195147024283	5.27632734865642
5699	26375n-23298n-25314r	S3.0154.01X195	3.02188723103084	3.85269753934333
5702	26375n-23298n-25314r	S3.0169.01X194	2.48407296903942	3.15316328150282
5704	26375n-23298n-25314r	S3.0171.01X194	0	1.93152141160321
5707	26375n-23298n-25314r	S3.0495.01X194	2.57945896672922	3.0996417369445
5713	26375n-23298n-25314r	S3.0586.01X195	3.53979923109978	4.66880204623286
5715	26375n-23298n-25314r	S3.0598.01X195	2.25758772706331	2.8570447537801
5717	26375n-23298n-25314r	S3.0613.01X195	3.43398720448515	4.59985609116432
5723	26375n-23298n-25314r	S3.0630.01X195	1.870262530716	3.17888681665184
5725	26375n-23298n-25314r	S3.0631.01X195	2.14476100780048	3.0708397460408
5738	26375n-23298n-25314r	S3.0662.01X195	2.17928687664955	3.14974008603334
5740	26375n-23298n-25314r	S3.0665.01X194	2.9338568698359	3.53514535417189
5744	26375n-23298n-25314r	S3.0693.01.2X194	0	1.75267208052001
5746	26375n-23298n-25314r	S3.0693.01X195	0	2.51122395810537
5756	26375n-23298n-25314r	S3.0710.01X194	3.14458322028635	3.78940329188024
5762	26375n-23298n-25314r	S3.0723.01X195	0	2.68580459215489
5764	26375n-23298n-25314r	S3.0736.01X195	4.34614035610947	5.40046773519297
5770	26375n-23298n-25314r	S3.0906.01X194	0	2.32825283974262
5772	26375n-23298n-25314r	SMART003X194	3.0568273729138	3.97986855232321
5774	26375n-23298n-25314r	SMART008X195	4.47403591796329	5.6872465060161
5778	26375n-23298n-25314r	SMART015X195	4.8472532471217	5.8926657892853
5780	26375n-23298n-25314r	SMART019X195	3.61469455592456	5.41124418540325
5782	26375n-23298n-25314r	SMART020X195	2.61153930072137	3.76003664843026
5786	26375n-23298n-25314r	SMART025X195	0	2.14358936150359
5788	26375n-23298n-25314r	SMART027X195	0	1.99470031322475
5792	26375n-23298n-25314r	SMART029X195	0	2.12345842709661
5798	26375n-23298n-25314r	SMART039X195	3.70892714941771	4.81453930388046
5800	26375n-23298n-25314r	SMART040X195	0	2.10169215061466
5802	26375n-23298n-25314r	SMART041X195	3.64831784235781	4.65719321405524
5806	26375n-23298n-25314r	SMART050X194	0	2.53369681395743
5812	26375n-23298n-25314r	SMART057X195	0	2.93172694357808
5814	26375n-23298n-25314r	SMART062X195	4.8673036545935	5.8487770795541
5818	26375n-23298n-25314r	SMART070X195	3.48093234968101	4.53141599739943
5820	26375n-23298n-25314r	SMART073X195	0	3.00370044320317
5822	26375n-23298n-25314r	SMART077X195	4.46957953168174	5.49831510835493
5824	26375n-23298n-25314r	SMART078X194	3.34920208654377	3.87057581551397
5830	26375n-23298n-25314r	SMART081X194	4.3141492122708	4.90830721299473
5832	26375n-23298n-25314r	SMART084X195	2.4248027257183	3.11750733047991
5836	26375n-23298n-25314r	SMART088X194	5.08932323833825	5.92463005892076
5842	26375n-23298n-25314r	SMART094X194	2.8541687092322	3.42165339022954
5844	26375n-23298n-25314r	SMART095X195	4.65338875825857	5.66035291672886
5846	26375n-23298n-25314r	SMART096X194	0	2.07442899985629
5848	26375n-23298n-25314r	SMART097X195	4.41194944832514	5.52050045676712
5850	26375n-23298n-25314r	SMART098X194	4.91507841719804	5.50133983986602
5852	26375n-23298n-25314r	SMART100X195	3.73193894357438	4.77322377098434
5854	26375n-23298n-25314r	SMART102X194	5.17082484603276	5.84270348383599
5856	26375n-23298n-25314r	SMART103X195	0	1.63119940421561
5860	26375n-23298n-25314r	SMART106X195	0	2.67552700939665
5862	26375n-23298n-25314r	SMART108X195	4.92710874711796	6.07573675934216
5866	26375n-23298n-25314r	SMART115X195	5.49264983600813	6.34417915927506
5870	26375n-23298n-25314r	SMART118X195	0	1.86872051036418
5872	26375n-23298n-25314r	SMART119X194	0	2.62756295018952
5874	26375n-23298n-25314r	SMART120X194	3.20152618653309	3.81330703248899
5878	26375n-23298n-25314r	SMART125X195	3.90399083373088	4.74484516806057
5880	26375n-23298n-25314r	SMART127X194	0	2.13771044980381
5892	26375n-23298n-25314r	SMART150X194	4.19494376077822	4.81242822807208
5894	26375n-23298n-25314r	SMART151X195	3.75980379245064	4.8182634014488
5904	26375n-23298n-25314r	SMART171X195	0	1.8531680973567
5906	26375n-23298n-25314r	SMART173X195	0	1.8484548129046
5908	26375n-23298n-25314r	SMART178X194	3.76584049525006	4.52178857704904
5912	26375n-23298n-25314r	SMART188X194	4.64496765586216	5.40294761562612
5914	26375n-23298n-25314r	SMART189X195	2.5152741864044	3.63732296719953
5916	26375n-23298n-25314r	SMART198X194	0	2.31253542384721
5918	26375n-23298n-25314r	SMART203X194	4.19116874685764	4.8660718429049
5920	26375n-23298n-25314r	SMART204X194	4.54732918629824	5.06821213890028
5922	26375n-23298n-25314r	SMART215X194	4.57275029473198	5.25551424422273
5926	26375n-23298n-25314r	SMART235X195	0	3.32647383546622
5928	26375n-23298n-25314r	SMART238X195	3.05823747890539	3.81176058348975
5930	26375n-23298n-25314r	SMART240X195	2.05412373369555	2.70404217970467
5932	26375n-23298n-25314r	SMART241X194	0	2.26176309847379
5934	26375n-23298n-25314r	SMART242X194	0	2.6775909936175
5936	26375n-23298n-25314r	SMART247X194	4.98893486711692	5.54997062630796
5938	26375n-23298n-25314r	SMART258X194	3.65480547378018	4.42974479588198
5944	26375n-23298n-25314r	SMART267X195	4.10758978897212	5.16655583536578
5946	26375n-23298n-25314r	SMART269X195	4.45539326066986	5.6124344351969
5948	26375n-23298n-25314r	SMART271X194	0	2.08567209143047
5952	26375n-23298n-25314r	SMART290X194	2.47232786758114	3.0521126069901
5954	26375n-23298n-25314r	SMART291X195	4.08210327579975	5.14178050872781
5956	26375n-23298n-25314r	SMART298X195	4.0203391489116	5.1191907006506
5960	26375n-23298n-25314r	SMART306X195	3.28765534026303	4.69947986545883
5962	26375n-23298n-25314r	SMART307X195	4.0800765904244	5.10981675867737
5964	26375n-23298n-25314r	SMART308X195	4.47494759893812	5.55350207340704
5966	26375n-23298n-25314r	SMART309X194	4.63550538578416	5.2675488328764
5968	26375n-23298n-25314r	SMART310X194	3.5234150143864	4.04340208348453
5970	26375n-23298n-25314r	SMART315X194	3.5142284036242	4.25049324471203
5972	26375n-23298n-25314r	SMART320X195	3.09195113129453	4.46579316951945
5976	26375n-23298n-25314r	SMART323X194	4.297421451386	4.9740404636267
5978	26375n-23298n-25314r	SMART325X195	4.62497281328427	5.74926558925861
5980	26375n-23298n-25314r	SMART331X194	4.07107593528275	4.5681949498632
5982	26375n-23298n-25314r	SMART332X194	4.96946601705818	5.47863692067132
5986	26375n-23298n-25314r	SMART341X194	5.36518130680154	6.15731791119463
5988	26375n-23298n-25314r	SMART348X195	2.9274534328007	4.36703989236556
5990	26375n-23298n-25314r	SMART351X195	3.90399083373088	4.97050750300548
5992	26375n-23298n-25314r	SMART357X195	0	1.78339121955754
5994	26375n-23298n-25314r	SMART360X195	0	2.30956070673047
5996	26375n-23298n-25314r	SMART369X194	3.59043938130068	4.17484870188106
5998	26375n-23298n-25314r	SMART370X195	2.49650578563135	3.22087382753087
6000	26375n-23298n-25314r	SMART371X195	0	2.20055236742889
6004	26375n-23298n-25314r	SMART376X195	0	1.96150224381515
6008	26375n-23298n-25314r	SMART391X195	5.58997900999265	6.47823310628018
6010	26375n-23298n-25314r	SMART397X195	4.44218055749363	5.54705068886124
6014	26375n-23298n-25314r	SO.0437.01X194	3.44329855768079	3.95508249488859
6018	26375n-23298n-25314r	SO.0458.01X194	0	2.25758772706331
6024	26375n-23298n-25314r	SO.0665.01X194	3.30358455279515	3.79863031807306
6028	26375n-23298n-25314r	SO.0739.01X194	2.62828523263335	3.0878555624298
6032	26375n-23298n-25314r	SO.0749.01X194	4.27304847210414	4.86244459601845
6034	26375n-23298n-25314r	SO.0761.01X194	2.09186406167839	2.82197394742052
6038	30396r-64927n-55662n	CSC032X195	0	3.47939222924721
6040	30396r-64927n-55662n	CSC034X195	0	4.61015772749913
6044	30396r-64927n-55662n	S3.0078.01X194	0	3.20111910327894
6046	30396r-64927n-55662n	S3.0137.01X195	0	2.70068984669592
6048	30396r-64927n-55662n	S3.0144.01X194	0	1.88555334851442
6052	30396r-64927n-55662n	S3.0153.01X194	0	5.52708507261247
6054	30396r-64927n-55662n	S3.0154.01X195	0	2.60859812213055
6057	30396r-64927n-55662n	S3.0169.01X194	0	3.04879899449068
6064	30396r-64927n-55662n	S3.0500.01X195	0	2.96424160646262
6068	30396r-64927n-55662n	S3.0586.01X195	0	3.98061579689376
6070	30396r-64927n-55662n	S3.0598.01X195	0	2.81780106506133
6072	30396r-64927n-55662n	S3.0613.01X195	0	2.93598226914822
6076	30396r-64927n-55662n	S3.0617.01X194	0	2.23857976301813
6078	30396r-64927n-55662n	S3.0630.01X195	0	2.09924416897602
6085	30396r-64927n-55662n	S3.0639.01X195	0	1.84687876844913
6099	30396r-64927n-55662n	S3.0693.01.2X194	0	3.53834721980939
6101	30396r-64927n-55662n	S3.0693.01X195	0	3.70892714941771
6103	30396r-64927n-55662n	S3.0698.01X194	0	2.75047091698616
6111	30396r-64927n-55662n	S3.0710.01X194	0	1.94876321803772
6115	30396r-64927n-55662n	S3.0720.01X195	0	1.72988406550997
6127	30396r-64927n-55662n	SMART003X194	0	2.49732916978656
6131	30396r-64927n-55662n	SMART014X194	0	4.02499448408731
6133	30396r-64927n-55662n	SMART015X195	0	3.00963517872298
6141	30396r-64927n-55662n	SMART025X195	0	3.05022045883806
6145	30396r-64927n-55662n	SMART028X194	0	3.37861088298936
6149	30396r-64927n-55662n	SMART030X194	0	3.72545243434478
6155	30396r-64927n-55662n	SMART040X195	0	1.76473079684014
6157	30396r-64927n-55662n	SMART041X195	0	4.00314259879563
6159	30396r-64927n-55662n	SMART048X194	0	3.9231607498386
6161	30396r-64927n-55662n	SMART050X194	0	1.61938824328727
6163	30396r-64927n-55662n	SMART051X194	0	4.22581132496441
6173	30396r-64927n-55662n	SMART070X195	0	1.85629799036563
6175	30396r-64927n-55662n	SMART073X195	0	1.83258146374831
6177	30396r-64927n-55662n	SMART077X195	0	3.04927304048202
6181	30396r-64927n-55662n	SMART079X195	0	2.31550131826059
6191	30396r-64927n-55662n	SMART088X194	3.30100865440672	5.39698553834474
6195	30396r-64927n-55662n	SMART093X195	2.93651291389402	5.21970696596613
6197	30396r-64927n-55662n	SMART094X194	0	4.17223110087917
6201	30396r-64927n-55662n	SMART096X194	0	1.65632149833295
6205	30396r-64927n-55662n	SMART098X194	0	3.79930213536403
6209	30396r-64927n-55662n	SMART102X194	0	2.88144312715186
6213	30396r-64927n-55662n	SMART104X194	0	4.06233776608701
6217	30396r-64927n-55662n	SMART108X195	0	3.59922823216129
6219	30396r-64927n-55662n	SMART110X195	0	2.82553689655788
6221	30396r-64927n-55662n	SMART115X195	0	3.67452694788954
6225	30396r-64927n-55662n	SMART118X195	0	1.73695123273306
6227	30396r-64927n-55662n	SMART119X194	0	3.10009228887823
6233	30396r-64927n-55662n	SMART125X195	0	2.29656702066848
6239	30396r-64927n-55662n	SMART129X195	0	2.85186190313429
6241	30396r-64927n-55662n	SMART136X194	3.35025490292458	6.06877275019865
6243	30396r-64927n-55662n	SMART137X194	0	2.91235066461494
6251	30396r-64927n-55662n	SMART155X195	0	3.93769075217672
6253	30396r-64927n-55662n	SMART160X194	0	1.69744878975681
6255	30396r-64927n-55662n	SMART164X194	0	4.38862978580745
6259	30396r-64927n-55662n	SMART171X195	0	3.91621421004661
6263	30396r-64927n-55662n	SMART178X194	0	2.39698576841553
6265	30396r-64927n-55662n	SMART184X195	0	2.98214032003452
6267	30396r-64927n-55662n	SMART188X194	0	3.20963324350127
6269	30396r-64927n-55662n	SMART189X195	0	3.82122264110165
6271	30396r-64927n-55662n	SMART198X194	0	4.49858670058531
6275	30396r-64927n-55662n	SMART204X194	0	3.33648106694246
6279	30396r-64927n-55662n	SMART232X194	0	3.48461898980123
6281	30396r-64927n-55662n	SMART235X195	0	4.45376573182886
6283	30396r-64927n-55662n	SMART238X195	0	2.77757626375082
6291	30396r-64927n-55662n	SMART247X194	0	4.66927111139461
6293	30396r-64927n-55662n	SMART258X194	0	3.10637879364105
6299	30396r-64927n-55662n	SMART267X195	0	4.27137436457029
6305	30396r-64927n-55662n	SMART277X194	0	4.35439846755641
6307	30396r-64927n-55662n	SMART290X194	0	3.90821576708519
6311	30396r-64927n-55662n	SMART298X195	0	3.29324090682351
6315	30396r-64927n-55662n	SMART306X195	0	3.64961874016063
6317	30396r-64927n-55662n	SMART307X195	0	3.84929617551984
6325	30396r-64927n-55662n	SMART315X194	0	2.86846692250811
6331	30396r-64927n-55662n	SMART323X194	0	2.82137888640921
6335	30396r-64927n-55662n	SMART331X194	0	3.45505405445287
6345	30396r-64927n-55662n	SMART351X195	2.6447553507299	4.84850844458782
6347	30396r-64927n-55662n	SMART357X195	2.98365969231972	5.24544387694097
6351	30396r-64927n-55662n	SMART369X194	0	3.35165693610202
6353	30396r-64927n-55662n	SMART370X195	0	3.61118814639806
6357	30396r-64927n-55662n	SMART372X194	0	1.79840401194672
6359	30396r-64927n-55662n	SMART376X195	0	4.32174570378895
6363	30396r-64927n-55662n	SMART391X195	0	1.98924327376169
6375	30396r-64927n-55662n	SO.0479.01X195	0	4.30811095172371
6391	3954n-5888r-82766n	CSC024X194	2.2690283094652	2.07944154167984
6393	3954n-5888r-82766n	CSC032X195	2.10291389786498	2.06432790386979
6395	3954n-5888r-82766n	CSC034X195	5.23271160945004	5.16163816763278
6397	3954n-5888r-82766n	CSC035X194	5.09442481982594	4.95046057106019
6399	3954n-5888r-82766n	S3.0078.01X194	3.69585506785036	3.44489523692787
6407	3954n-5888r-82766n	S3.0153.01X194	4.76813901426623	4.66711158752827
6412	3954n-5888r-82766n	S3.0169.01X194	3.88362353090645	3.82668295826113
6414	3954n-5888r-82766n	S3.0171.01X194	3.40219688199524	3.00617753141553
6416	3954n-5888r-82766n	S3.0195.01X194	3.38979933670979	3.28802868355652
6417	3954n-5888r-82766n	S3.0495.01X194	3.581294243434	3.31236616795554
6419	3954n-5888r-82766n	S3.0500.01X195	3.69858222957532	3.68812917272323
6423	3954n-5888r-82766n	S3.0586.01X195	4.86506987742742	4.66852050148885
6425	3954n-5888r-82766n	S3.0598.01X195	2.53210825127229	2.39242579699384
6427	3954n-5888r-82766n	S3.0613.01X195	2.50634193050807	1.98100146886658
6431	3954n-5888r-82766n	S3.0617.01X194	2.42303124606991	2.2364452904895
6433	3954n-5888r-82766n	S3.0630.01X195	2.52972066557779	2.38508631450579
6435	3954n-5888r-82766n	S3.0631.01X195	2.72457950305342	2.71997877196748
6440	3954n-5888r-82766n	S3.0639.01X195	1.87333945622048	1.88403474533723
6446	3954n-5888r-82766n	S3.0657.01X194	1.880990602956	1.97129938306013
6448	3954n-5888r-82766n	S3.0662.01X195	3.25308399619794	2.97756830292632
6454	3954n-5888r-82766n	S3.0693.01.2X194	2.28033948404673	2.2690283094652
6456	3954n-5888r-82766n	S3.0693.01X195	2.18717424148272	2.55178617862755
6458	3954n-5888r-82766n	S3.0698.01X194	2.90908446682832	2.87976009730157
6460	3954n-5888r-82766n	S3.0700.01X194	2.51608226725645	2.33020026002702
6462	3954n-5888r-82766n	S3.0701.01.2X194	2.57184857992181	2.41680623708407
6464	3954n-5888r-82766n	S3.0701.01X194	1.77833644889591	1.79009141212736
6466	3954n-5888r-82766n	S3.0710.01X194	1.6752256529721	0
6468	3954n-5888r-82766n	S3.0719.01X195	2.48823443988067	2.2364452904895
6470	3954n-5888r-82766n	S3.0720.01X195	2.19722457733622	1.90210752639692
6472	3954n-5888r-82766n	S3.0723.01X195	2.93863268151342	2.87694873756402
6474	3954n-5888r-82766n	S3.0736.01X195	3.5706588227265	3.35689712276558
6476	3954n-5888r-82766n	S3.0748.01X194	4.47983369467679	4.10939736484839
6480	3954n-5888r-82766n	S3.0906.01X194	3.04022751344054	2.47653840011748
6482	3954n-5888r-82766n	SMART003X194	4.27374519058839	4.15653658247855
6484	3954n-5888r-82766n	SMART008X195	2.56955412384829	2.30058309032337
6486	3954n-5888r-82766n	SMART014X194	4.27597143333338	4.06885579945493
6488	3954n-5888r-82766n	SMART015X195	5.56114306300095	5.58926908786744
6490	3954n-5888r-82766n	SMART019X195	6.29110606939492	6.20129993635845
6492	3954n-5888r-82766n	SMART020X195	1.83258146374831	0
6494	3954n-5888r-82766n	SMART023X195	3.61872519419073	3.299164656097
6496	3954n-5888r-82766n	SMART025X195	2.45272775142377	2.39242579699384
6498	3954n-5888r-82766n	SMART027X195	4.53710545507396	4.30230679154065
6500	3954n-5888r-82766n	SMART028X194	4.05021850417955	3.87307425528957
6502	3954n-5888r-82766n	SMART029X195	4.53173890790221	4.31428298258736
6508	3954n-5888r-82766n	SMART039X195	4.99680678615972	4.78523920772875
6510	3954n-5888r-82766n	SMART040X195	5.38628245527668	5.10558177140521
6512	3954n-5888r-82766n	SMART041X195	2.07442899985629	1.95018670582257
6514	3954n-5888r-82766n	SMART048X194	2.58248697812686	2.59076704048748
6516	3954n-5888r-82766n	SMART050X194	3.01111337559229	2.69799986524871
6520	3954n-5888r-82766n	SMART053X195	4.15261347034608	3.51809113313365
6522	3954n-5888r-82766n	SMART057X195	3.53427033588652	3.26880819361641
6524	3954n-5888r-82766n	SMART062X195	1.69377906086785	1.64480505627139
6526	3954n-5888r-82766n	SMART066X194	2.04769284336526	0
6530	3954n-5888r-82766n	SMART073X195	3.00022217882684	3.04927304048202
6532	3954n-5888r-82766n	SMART077X195	3.06479180948549	2.81959157583512
6534	3954n-5888r-82766n	SMART078X194	2.13416644136908	1.73518911773966
6540	3954n-5888r-82766n	SMART081X194	5.10969600760555	4.79015486020153
6542	3954n-5888r-82766n	SMART084X195	2.43711598595165	2.53210825127229
6546	3954n-5888r-82766n	SMART088X194	5.1083063212697	4.78957290898587
6548	3954n-5888r-82766n	SMART091X195	4.74397514886527	4.50733682563933
6550	3954n-5888r-82766n	SMART093X195	4.83493178960388	4.54881145231871
6552	3954n-5888r-82766n	SMART094X194	2.46129678414887	2.5360749363624
6554	3954n-5888r-82766n	SMART095X195	2.8094026953625	2.55256529826182
6556	3954n-5888r-82766n	SMART096X194	5.518536646345	5.08704062529866
6558	3954n-5888r-82766n	SMART097X195	6.14549379099077	5.89860885258863
6560	3954n-5888r-82766n	SMART098X194	3.88916371128206	3.97311810478796
6562	3954n-5888r-82766n	SMART100X195	1.79175946922805	2.02022218201986
6564	3954n-5888r-82766n	SMART102X194	2.37769256548085	1.78842056796254
6570	3954n-5888r-82766n	SMART106X195	4.46510319709097	4.4080598117207
6572	3954n-5888r-82766n	SMART108X195	3.20315286440296	2.7669478423497
6576	3954n-5888r-82766n	SMART115X195	4.74710368187676	3.65480547378018
6578	3954n-5888r-82766n	SMART116X194	5.34667886742591	5.06506034607433
6580	3954n-5888r-82766n	SMART118X195	2.33214389523559	2.22462355152433
6582	3954n-5888r-82766n	SMART119X194	3.41772668361337	3.3235961356386
6584	3954n-5888r-82766n	SMART120X194	3.28241384567219	3.10503500844444
6586	3954n-5888r-82766n	SMART122X195	2.7408400239252	2.62684014567667
6588	3954n-5888r-82766n	SMART125X195	2.57261223020711	2.41591377830105
6592	3954n-5888r-82766n	SMART128X195	3.73838364901703	3.62033291157883
6598	3954n-5888r-82766n	SMART137X194	4.72650247115562	4.65624345617209
6600	3954n-5888r-82766n	SMART147X195	6.26438824858422	6.02448821355516
6602	3954n-5888r-82766n	SMART150X194	2.02946317187359	2.23323501485925
6604	3954n-5888r-82766n	SMART151X195	3.21245525706528	3.13549421592915
6606	3954n-5888r-82766n	SMART155X195	1.82937633279936	1.7281094421516
6608	3954n-5888r-82766n	SMART160X194	6.75112486047604	6.47884752674742
6612	3954n-5888r-82766n	SMART170X194	2.12942147398486	0
6614	3954n-5888r-82766n	SMART171X195	2.51446545202954	2.53369681395743
6616	3954n-5888r-82766n	SMART173X195	5.18621193276373	5.21542476845847
6618	3954n-5888r-82766n	SMART178X194	4.90423720330644	4.95765636930537
6620	3954n-5888r-82766n	SMART184X195	4.83381855793675	4.56985384086052
6622	3954n-5888r-82766n	SMART188X194	4.77861916427845	4.57605028741424
6624	3954n-5888r-82766n	SMART189X195	3.45978070576105	3.43592081772054
6626	3954n-5888r-82766n	SMART198X194	2.4423470353692	2.03208784529637
6628	3954n-5888r-82766n	SMART203X194	4.0523065508752	3.82231709234365
6630	3954n-5888r-82766n	SMART204X194	4.21833054200309	3.97968165390196
6632	3954n-5888r-82766n	SMART215X194	5.04064706816423	4.82599104193266
6634	3954n-5888r-82766n	SMART232X194	2.2353763433006	2.11625551480255
6636	3954n-5888r-82766n	SMART235X195	3.15230858059609	3.10682632105958
6638	3954n-5888r-82766n	SMART238X195	2.86733055874947	2.81720351499873
6640	3954n-5888r-82766n	SMART240X195	3.91102250509456	0
6642	3954n-5888r-82766n	SMART241X194	3.21727454350123	3.45347352622753
6644	3954n-5888r-82766n	SMART242X194	4.83174783403658	4.52818114445996
6646	3954n-5888r-82766n	SMART247X194	5.35403585530438	5.17371739831471
6648	3954n-5888r-82766n	SMART258X194	3.82690075201131	3.60250423836719
6650	3954n-5888r-82766n	SMART263X195	2.47989410796446	1.96990565461153
6654	3954n-5888r-82766n	SMART267X195	4.48379319982149	4.43769783204434
6656	3954n-5888r-82766n	SMART269X195	4.84095351764874	4.65281683945544
6658	3954n-5888r-82766n	SMART271X194	5.2088302000465	4.90178722249745
6660	3954n-5888r-82766n	SMART277X194	4.99640113406843	4.66936489803009
6662	3954n-5888r-82766n	SMART290X194	3.23238417489299	3.29546642702991
6664	3954n-5888r-82766n	SMART291X195	5.07041249813212	4.95116833526271
6666	3954n-5888r-82766n	SMART298X195	4.85257698943798	4.87504463978991
6668	3954n-5888r-82766n	SMART303X195	3.8458832029236	3.73122029460346
6670	3954n-5888r-82766n	SMART306X195	2.40514168131914	2.32727770558442
6672	3954n-5888r-82766n	SMART307X195	4.25547085578578	4.16852396039635
6674	3954n-5888r-82766n	SMART308X195	2.42745407503992	2.27315628230323
6676	3954n-5888r-82766n	SMART309X194	2.36085400111802	0
6678	3954n-5888r-82766n	SMART310X194	2.07819075977818	2.00148000021012
6680	3954n-5888r-82766n	SMART315X194	2.88032142204266	2.68648602318637
6682	3954n-5888r-82766n	SMART320X195	4.20707783220934	4.13276367212605
6684	3954n-5888r-82766n	SMART321X194	3.20963324350127	2.99623214859564
6686	3954n-5888r-82766n	SMART323X194	4.31039635972255	4.08983440674421
6688	3954n-5888r-82766n	SMART325X195	4.5107496103686	2.1126345090356
6690	3954n-5888r-82766n	SMART331X194	4.19660026292645	3.81485109367587
6692	3954n-5888r-82766n	SMART332X194	5.32617569467643	5.28391413623729
6694	3954n-5888r-82766n	SMART336X194	3.30468648128131	3.02042488614436
6696	3954n-5888r-82766n	SMART341X194	5.97286769257556	5.81499582898926
6702	3954n-5888r-82766n	SMART357X195	4.06199353200444	3.26880819361641
6704	3954n-5888r-82766n	SMART360X195	3.53892827735043	3.35654862999327
6708	3954n-5888r-82766n	SMART370X195	4.12648901554867	3.69037833023767
6710	3954n-5888r-82766n	SMART371X195	1.69193913394584	1.73518911773966
6712	3954n-5888r-82766n	SMART372X194	6.40377285369814	6.20782514612536
6714	3954n-5888r-82766n	SMART376X195	2.56571829252441	2.61227324570844
6716	3954n-5888r-82766n	SMART384X194	3.80644024285308	3.33291854090886
6718	3954n-5888r-82766n	SMART391X195	3.62140328898902	3.69907727909038
6720	3954n-5888r-82766n	SMART397X195	0	1.94448055624572
6722	3954n-5888r-82766n	SO.0386.01X194	1.98100146886658	2.10778601468898
6724	3954n-5888r-82766n	SO.0437.01X194	4.03033923224619	3.98397150474073
6726	3954n-5888r-82766n	SO.0456.01X195	0	1.62136648329937
6730	3954n-5888r-82766n	SO.0479.01X195	3.03735394824481	3.07546724157284
6732	3954n-5888r-82766n	SO.0491.01X194	4.08933202039856	3.86786210964238
6734	3954n-5888r-82766n	SO.0665.01X194	2.8225686545448	2.63905732961526
6736	3954n-5888r-82766n	SO.0679.02X194	2.55178617862755	2.06178660644112
6740	3954n-5888r-82766n	SO.0746.01X194	2.41947884446554	2.2321626286975
6742	3954n-5888r-82766n	SO.0749.01X194	2.86220088092947	2.6658383522929
6744	3954n-5888r-82766n	SO.0761.01X194	3.52547778217249	3.20639830335709
6750	49030r-94173n-38957n	CSC034X195	4.73935136745411	4.85382552647102
6754	49030r-94173n-38957n	S3.0078.01X194	2.04898233419513	2.28340227357727
6756	49030r-94173n-38957n	S3.0137.01X195	2.48823443988067	2.80819714970715
6762	49030r-94173n-38957n	S3.0153.01X194	4.16137996355826	4.44886719159269
6767	49030r-94173n-38957n	S3.0169.01X194	3.59566707239176	3.8264651170665
6771	49030r-94173n-38957n	S3.0195.01X194	4.42962561347316	4.47642731009537
6780	49030r-94173n-38957n	S3.0598.01X195	2.89922137317315	3.05022045883806
6782	49030r-94173n-38957n	S3.0613.01X195	2.44841554120559	3.10995341764401
6786	49030r-94173n-38957n	S3.0617.01X194	2.14358936150359	2.04122032885964
6788	49030r-94173n-38957n	S3.0630.01X195	3.11262602502549	3.23710859312926
6795	49030r-94173n-38957n	S3.0639.01X195	2.83380140640777	2.97143958098495
6809	49030r-94173n-38957n	S3.0693.01.2X194	4.5761532369176	4.74449725120919
6811	49030r-94173n-38957n	S3.0693.01X195	5.19134444054393	5.41650032222575
6825	49030r-94173n-38957n	S3.0720.01X195	1.94876321803772	2.20276475771183
6835	49030r-94173n-38957n	S3.0906.01X194	3.66995144422842	3.80532826675718
6837	49030r-94173n-38957n	SMART003X194	4.12665039697402	4.18464220020288
6841	49030r-94173n-38957n	SMART014X194	1.90359895098359	2.38139627341834
6843	49030r-94173n-38957n	SMART015X195	2.92262380173335	2.94654202936322
6851	49030r-94173n-38957n	SMART025X195	4.60497016598542	4.74745069324486
6855	49030r-94173n-38957n	SMART028X194	3.19499288440487	3.37142522332849
6857	49030r-94173n-38957n	SMART029X195	1.66959183525385	0
6859	49030r-94173n-38957n	SMART030X194	4.49222542697196	4.71151022175942
6865	49030r-94173n-38957n	SMART040X195	0	1.66013102674962
6867	49030r-94173n-38957n	SMART041X195	5.51475850680257	5.63056641232494
6869	49030r-94173n-38957n	SMART048X194	2.07819075977818	2.25023861262184
6873	49030r-94173n-38957n	SMART051X194	2.58173083442354	2.67896462020711
6881	49030r-94173n-38957n	SMART066X194	0	1.82776990675109
6885	49030r-94173n-38957n	SMART073X195	0	1.63119940421561
6887	49030r-94173n-38957n	SMART077X195	0	1.83736998048011
6893	49030r-94173n-38957n	SMART080X195	0	1.87487437593856
6895	49030r-94173n-38957n	SMART081X194	0	2.006870848845
6901	49030r-94173n-38957n	SMART088X194	3.4445761049641	3.81617267977131
6905	49030r-94173n-38957n	SMART093X195	4.29428772036588	4.4928969435053
6907	49030r-94173n-38957n	SMART094X194	1.66581824587021	0
6917	49030r-94173n-38957n	SMART100X195	4.28799064274729	5.12853684124839
6925	49030r-94173n-38957n	SMART106X195	0	1.85002837735203
6927	49030r-94173n-38957n	SMART108X195	4.49110522970012	4.81234694378022
6929	49030r-94173n-38957n	SMART110X195	0	1.90805992492422
6931	49030r-94173n-38957n	SMART115X195	2.50061594349318	2.797890905102
6935	49030r-94173n-38957n	SMART118X195	3.04499851485691	3.54673968695281
6937	49030r-94173n-38957n	SMART119X194	4.79115170361353	5.01409596572524
6949	49030r-94173n-38957n	SMART129X195	0	1.69377906086785
6951	49030r-94173n-38957n	SMART136X194	0	1.80664808172181
6961	49030r-94173n-38957n	SMART155X195	2.72261035243354	3.03543364040554
6963	49030r-94173n-38957n	SMART160X194	0	1.75267208052001
6965	49030r-94173n-38957n	SMART164X194	4.756688833627	4.8867335774317
6969	49030r-94173n-38957n	SMART171X195	4.60586994110236	4.86182587983475
6973	49030r-94173n-38957n	SMART178X194	2.27624111765444	2.40152504084895
6977	49030r-94173n-38957n	SMART188X194	1.64093657949347	1.97685495290473
6979	49030r-94173n-38957n	SMART189X195	2.089391872533	2.30358459332713
6981	49030r-94173n-38957n	SMART198X194	2.7127060126384	3.09421922026864
6983	49030r-94173n-38957n	SMART203X194	3.39350117502768	3.62620585958588
6985	49030r-94173n-38957n	SMART204X194	2.46894663020927	2.68375750853317
6989	49030r-94173n-38957n	SMART232X194	3.52105234347043	4.47414992354969
6991	49030r-94173n-38957n	SMART235X195	4.71644318839752	5.03480744606724
6995	49030r-94173n-38957n	SMART240X195	4.22683374526818	4.57006100887452
7001	49030r-94173n-38957n	SMART247X194	2.25339484880327	2.52412736294128
7009	49030r-94173n-38957n	SMART267X195	3.74573226570672	4.03282370557385
7013	49030r-94173n-38957n	SMART271X194	0	1.91985947185537
7015	49030r-94173n-38957n	SMART277X194	4.5396712037554	4.59713801429083
7017	49030r-94173n-38957n	SMART290X194	1.95444505150515	2.19165353228676
7021	49030r-94173n-38957n	SMART298X195	1.7630170003624	2.06305806242931
7025	49030r-94173n-38957n	SMART306X195	4.97224090610894	5.14830809922133
7027	49030r-94173n-38957n	SMART307X195	3.72665681844797	3.88321192357403
7041	49030r-94173n-38957n	SMART323X194	2.87976009730157	3.46636070756857
7045	49030r-94173n-38957n	SMART331X194	3.40352799700044	3.48584485572244
7047	49030r-94173n-38957n	SMART332X194	0	1.73871024813824
7051	49030r-94173n-38957n	SMART341X194	1.61143591509677	1.88706964903238
7057	49030r-94173n-38957n	SMART357X195	1.90210752639692	1.71018781553424
7061	49030r-94173n-38957n	SMART369X194	1.92716410623426	2.27212588550934
7063	49030r-94173n-38957n	SMART370X195	2.7813006628418	2.99573227355399
7069	49030r-94173n-38957n	SMART376X195	4.04006435530903	4.60055957343041
7071	49030r-94173n-38957n	SMART384X194	4.18479446514417	4.21582445975981
7081	49030r-94173n-38957n	SO.0456.01X195	2.47737838336721	2.58851563240702
7083	49030r-94173n-38957n	SO.0458.01X194	0	2.11986345617875
7085	49030r-94173n-38957n	SO.0479.01X195	2.29152414563462	2.3832429960115
7099	49030r-94173n-38957n	SO.0761.01X194	3.21366225781531	3.26652247833555
7101	52913r-55627n-2206n	CSC024X194	0	3.91122268525738
7103	52913r-55627n-2206n	CSC032X195	0	3.59621576925052
7105	52913r-55627n-2206n	CSC034X195	3.54904250892614	4.73074500889616
7107	52913r-55627n-2206n	CSC035X194	0	3.81793208202855
7109	52913r-55627n-2206n	S3.0078.01X194	0	3.01258939062041
7111	52913r-55627n-2206n	S3.0137.01X195	0	2.16561923792089
7117	52913r-55627n-2206n	S3.0153.01X194	3.64257370123742	5.2179746138655
7122	52913r-55627n-2206n	S3.0169.01X194	0	2.65183252110398
7124	52913r-55627n-2206n	S3.0171.01X194	0	2.69934576047206
7126	52913r-55627n-2206n	S3.0195.01X194	0	2.77258872223978
7127	52913r-55627n-2206n	S3.0495.01X194	0	2.5564518169511
7131	52913r-55627n-2206n	S3.0521.01X195	0	1.8961194845523
7133	52913r-55627n-2206n	S3.0586.01X195	3.30064012667084	4.74762415378302
7135	52913r-55627n-2206n	S3.0598.01X195	0	2.68239045432163
7137	52913r-55627n-2206n	S3.0613.01X195	0	4.0886617790866
7145	52913r-55627n-2206n	S3.0631.01X195	3.00963517872298	4.33532803166464
7150	52913r-55627n-2206n	S3.0639.01X195	0	3.43849316640585
7154	52913r-55627n-2206n	S3.0652.01X195	0	2.19165353228676
7156	52913r-55627n-2206n	S3.0657.01X194	0	3.1561489949599
7158	52913r-55627n-2206n	S3.0662.01X195	2.93704327720531	4.68711876863526
7160	52913r-55627n-2206n	S3.0665.01X194	0	2.96578839718092
7166	52913r-55627n-2206n	S3.0693.01X195	0	2.73371794785079
7180	52913r-55627n-2206n	S3.0720.01X195	2.52652832447882	3.86115067505439
7182	52913r-55627n-2206n	S3.0723.01X195	0	3.2910104226274
7184	52913r-55627n-2206n	S3.0736.01X195	0	2.93863268151342
7186	52913r-55627n-2206n	S3.0748.01X194	0	2.53765721517353
7190	52913r-55627n-2206n	S3.0906.01X194	0	2.23430625224075
7192	52913r-55627n-2206n	SMART003X194	0	3.13983261752775
7194	52913r-55627n-2206n	SMART008X195	3.21124679770371	4.63443768366866
7196	52913r-55627n-2206n	SMART014X194	0	3.43269604872153
7198	52913r-55627n-2206n	SMART015X195	3.47444784340175	5.03889875936911
7200	52913r-55627n-2206n	SMART019X195	4.15402756438327	5.81523439995034
7202	52913r-55627n-2206n	SMART020X195	0	2.74983173511717
7204	52913r-55627n-2206n	SMART023X195	0	2.61520365073586
7206	52913r-55627n-2206n	SMART025X195	0	4.55902152996211
7210	52913r-55627n-2206n	SMART028X194	0	2.47148362945586
7216	52913r-55627n-2206n	SMART036X194	0	2.85070650150373
7218	52913r-55627n-2206n	SMART039X195	0	3.77711924296334
7220	52913r-55627n-2206n	SMART040X195	0	2.06432790386979
7222	52913r-55627n-2206n	SMART041X195	3.96480519086712	5.80973281633246
7224	52913r-55627n-2206n	SMART048X194	0	3.68612566591732
7226	52913r-55627n-2206n	SMART050X194	3.19703913025903	5.10181574618025
7228	52913r-55627n-2206n	SMART051X194	2.95334655705755	4.59086840127723
7232	52913r-55627n-2206n	SMART057X195	0	3.21927574488953
7236	52913r-55627n-2206n	SMART066X194	0	4.20349787611862
7238	52913r-55627n-2206n	SMART070X195	0	3.87328217711172
7240	52913r-55627n-2206n	SMART073X195	3.95393240850536	5.3095045559386
7242	52913r-55627n-2206n	SMART077X195	3.26499576048175	4.82108769221056
7248	52913r-55627n-2206n	SMART080X195	3.01160562271028	4.68231639516474
7250	52913r-55627n-2206n	SMART081X194	2.98971420122843	4.48107980075704
7254	52913r-55627n-2206n	SMART087X194	0	3.09331260189286
7256	52913r-55627n-2206n	SMART088X194	3.85184828239208	5.34739320419463
7258	52913r-55627n-2206n	SMART091X195	0	1.9643112344262
7260	52913r-55627n-2206n	SMART093X195	3.40452517175483	4.98723018564993
7262	52913r-55627n-2206n	SMART094X194	0	3.43204984514492
7264	52913r-55627n-2206n	SMART095X195	0	3.00815479355255
7266	52913r-55627n-2206n	SMART096X194	0	3.67376581630389
7268	52913r-55627n-2206n	SMART097X195	0	3.24765762629365
7272	52913r-55627n-2206n	SMART100X195	0	2.62684014567667
7274	52913r-55627n-2206n	SMART102X194	3.08831145484708	4.92027285401586
7280	52913r-55627n-2206n	SMART106X195	3.53339455127354	5.03922275094817
7282	52913r-55627n-2206n	SMART108X195	3.65842024662923	5.18984089021195
7286	52913r-55627n-2206n	SMART115X195	0	4.00496675107088
7290	52913r-55627n-2206n	SMART118X195	3.67528750059447	5.19234555297459
7292	52913r-55627n-2206n	SMART119X194	2.76883167336207	4.7999142627806
7296	52913r-55627n-2206n	SMART122X195	3.8411712644562	5.36185538735202
7304	52913r-55627n-2206n	SMART129X195	0	3.0243197304059
7306	52913r-55627n-2206n	SMART136X194	0	2.62900699376176
7310	52913r-55627n-2206n	SMART147X195	3.76722842052491	5.57825704386166
7312	52913r-55627n-2206n	SMART150X194	0	2.4518667957098
7314	52913r-55627n-2206n	SMART151X195	0	3.35270717250172
7322	52913r-55627n-2206n	SMART170X194	3.11662159082944	4.77347733139647
7326	52913r-55627n-2206n	SMART173X195	0	3.07223024452672
7328	52913r-55627n-2206n	SMART178X194	2.84607149899958	4.39654572077308
7332	52913r-55627n-2206n	SMART188X194	0	2.66235524184008
7334	52913r-55627n-2206n	SMART189X195	0	3.42718996193641
7336	52913r-55627n-2206n	SMART198X194	3.33291854090886	4.96165511187454
7338	52913r-55627n-2206n	SMART203X194	3.13418901670101	4.66579480780453
7340	52913r-55627n-2206n	SMART204X194	0	2.19053558918542
7342	52913r-55627n-2206n	SMART215X194	3.08282698040492	4.51129897037802
7346	52913r-55627n-2206n	SMART235X195	0	2.46809953147162
7348	52913r-55627n-2206n	SMART238X195	0	2.13888900032326
7350	52913r-55627n-2206n	SMART240X195	0	2.97858611471902
7352	52913r-55627n-2206n	SMART241X194	0	3.11750733047991
7354	52913r-55627n-2206n	SMART242X194	3.35130661204869	4.65214918718209
7356	52913r-55627n-2206n	SMART247X194	0	3.81815178981808
7360	52913r-55627n-2206n	SMART263X195	0	3.28316431475056
7362	52913r-55627n-2206n	SMART266X195	0	3.42491390827947
7364	52913r-55627n-2206n	SMART267X195	2.9274534328007	4.30609006858394
7370	52913r-55627n-2206n	SMART277X194	2.86960199640978	4.69911579883062
7372	52913r-55627n-2206n	SMART290X194	0	3.3467411958661
7380	52913r-55627n-2206n	SMART306X195	3.52459425980608	5.13037197569859
7382	52913r-55627n-2206n	SMART307X195	3.22087382753087	4.43153082957697
7386	52913r-55627n-2206n	SMART309X194	3.37073817417745	4.86968598040803
7388	52913r-55627n-2206n	SMART310X194	0	3.58240720960342
7390	52913r-55627n-2206n	SMART315X194	0	2.71204222237175
7396	52913r-55627n-2206n	SMART323X194	0	3.75863869852879
7398	52913r-55627n-2206n	SMART325X195	3.93358878334271	5.40524165886954
7400	52913r-55627n-2206n	SMART331X194	2.62972823432674	4.1358063520297
7402	52913r-55627n-2206n	SMART332X194	2.94233149682688	4.73838902977431
7406	52913r-55627n-2206n	SMART341X194	0	3.66509892544853
7410	52913r-55627n-2206n	SMART351X195	0	4.19388819255836
7414	52913r-55627n-2206n	SMART360X195	3.10458667846607	4.29932414290864
7416	52913r-55627n-2206n	SMART369X194	0	4.0876555740713
7420	52913r-55627n-2206n	SMART371X195	0	2.32042501112238
7422	52913r-55627n-2206n	SMART372X194	3.5801800371906	5.28091685186787
7424	52913r-55627n-2206n	SMART376X195	0	2.3869262414278
7426	52913r-55627n-2206n	SMART384X194	3.24415363205247	5.14271563445346
7428	52913r-55627n-2206n	SMART391X195	3.28316431475056	4.85015350390676
7430	52913r-55627n-2206n	SMART397X195	2.73825604315928	4.49446206400367
7434	52913r-55627n-2206n	SO.0437.01X194	0	3.01062088604774
7436	52913r-55627n-2206n	SO.0456.01X195	0	2.69799986524871
7442	52913r-55627n-2206n	SO.0491.01X194	0	3.72737875326455
7444	52913r-55627n-2206n	SO.0665.01X194	0	2.82197394742052
7446	52913r-55627n-2206n	SO.0679.02X194	0	1.97962120639763
7458	54386n-25305r-12155n	CSC032X195	3.40186382620532	4.69829616397758
7466	54386n-25305r-12155n	S3.0137.01X195	2.45358796653057	3.38472918895485
7468	54386n-25305r-12155n	S3.0144.01X194	0	2.82018770103906
7472	54386n-25305r-12155n	S3.0153.01X194	3.43107975614403	5.95607050290888
7474	54386n-25305r-12155n	S3.0154.01X195	0	3.47846701715346
7477	54386n-25305r-12155n	S3.0169.01X194	0	2.75684036527164
7482	54386n-25305r-12155n	S3.0495.01X194	0	2.84723226523555
7488	54386n-25305r-12155n	S3.0586.01X195	2.5360749363624	4.45026922477013
7490	54386n-25305r-12155n	S3.0598.01X195	0	3.14802408389625
7492	54386n-25305r-12155n	S3.0613.01X195	0	3.55905546627774
7498	54386n-25305r-12155n	S3.0630.01X195	0	3.11971825333498
7513	54386n-25305r-12155n	S3.0662.01X195	3.52134798279262	5.10515728457309
7515	54386n-25305r-12155n	S3.0665.01X194	0	2.56417983068251
7531	54386n-25305r-12155n	S3.0710.01X194	0	3.73409179693548
7533	54386n-25305r-12155n	S3.0719.01X195	0	2.09186406167839
7537	54386n-25305r-12155n	S3.0723.01X195	0	2.06686275947298
7539	54386n-25305r-12155n	S3.0736.01X195	3.299164656097	4.82438603396432
7545	54386n-25305r-12155n	S3.0906.01X194	0	3.31709087236516
7547	54386n-25305r-12155n	SMART003X194	0	3.3322045101752
7549	54386n-25305r-12155n	SMART008X195	2.70136121295141	4.35926964755127
7553	54386n-25305r-12155n	SMART015X195	0	3.64571095871256
7555	54386n-25305r-12155n	SMART019X195	0	2.62900699376176
7557	54386n-25305r-12155n	SMART020X195	0	4.01078177745141
7567	54386n-25305r-12155n	SMART029X195	0	2.18154676461699
7577	54386n-25305r-12155n	SMART041X195	0	1.63510565918268
7589	54386n-25305r-12155n	SMART062X195	3.61280801716264	5.60532401086924
7593	54386n-25305r-12155n	SMART070X195	0	3.70941710533148
7597	54386n-25305r-12155n	SMART077X195	3.79458990853605	5.30722755267779
7599	54386n-25305r-12155n	SMART078X194	3.85946575468947	5.98355837553688
7611	54386n-25305r-12155n	SMART088X194	0	4.62927726133132
7619	54386n-25305r-12155n	SMART095X195	3.09693415406296	4.56726061291487
7625	54386n-25305r-12155n	SMART098X194	0	3.58878283757565
7627	54386n-25305r-12155n	SMART100X195	2.64119789411437	4.62947247851106
7629	54386n-25305r-12155n	SMART102X194	3.35515344316075	5.70847146414233
7631	54386n-25305r-12155n	SMART103X195	0	1.63119940421561
7637	54386n-25305r-12155n	SMART108X195	4.38664097222463	5.93787915418423
7641	54386n-25305r-12155n	SMART115X195	5.10017125940711	6.76481980628232
7649	54386n-25305r-12155n	SMART120X194	0	3.25462899457402
7653	54386n-25305r-12155n	SMART125X195	0	4.27888587575437
7661	54386n-25305r-12155n	SMART136X194	0	3.18013499655177
7667	54386n-25305r-12155n	SMART150X194	2.78315767358902	4.45038597218722
7669	54386n-25305r-12155n	SMART151X195	0	3.63784928300116
7679	54386n-25305r-12155n	SMART171X195	0	2.06812778177956
7683	54386n-25305r-12155n	SMART178X194	0	4.01890236705524
7687	54386n-25305r-12155n	SMART188X194	3.13375357145137	5.41650032222575
7691	54386n-25305r-12155n	SMART198X194	3.56614668873164	5.65462724385806
7693	54386n-25305r-12155n	SMART203X194	0	4.24635008570297
7695	54386n-25305r-12155n	SMART204X194	4.37613430896904	6.18274584527341
7697	54386n-25305r-12155n	SMART215X194	0	4.2354100025007
7703	54386n-25305r-12155n	SMART238X195	2.49979526228175	4.40476612164337
7705	54386n-25305r-12155n	SMART240X195	0	2.1126345090356
7711	54386n-25305r-12155n	SMART247X194	3.57037741003294	5.66725679330675
7713	54386n-25305r-12155n	SMART258X194	0	4.22464156316996
7719	54386n-25305r-12155n	SMART267X195	3.27563415868681	4.95702352464761
7721	54386n-25305r-12155n	SMART269X195	3.99434004791736	6.07899453959334
7723	54386n-25305r-12155n	SMART271X194	0	1.71559810826249
7729	54386n-25305r-12155n	SMART291X195	3.13679771383259	4.95849953967573
7731	54386n-25305r-12155n	SMART298X195	2.68444033546308	4.9172765423504
7735	54386n-25305r-12155n	SMART306X195	0	4.24420031776648
7737	54386n-25305r-12155n	SMART307X195	3.6157709822933	5.27933839995023
7739	54386n-25305r-12155n	SMART308X195	3.10099278421148	4.8725985294126
7741	54386n-25305r-12155n	SMART309X194	0	4.12098649316852
7745	54386n-25305r-12155n	SMART315X194	0	4.14170513358194
7751	54386n-25305r-12155n	SMART323X194	3.51809113313365	5.58383459742031
7753	54386n-25305r-12155n	SMART325X195	3.7855523413742	5.24849667156408
[truncated: 4,466 more rows]
