# Supplementary material for: Efficient encoding of large antigenic spaces by epitope prioritization with Dolphyn
Source: Nat Commun. 2024 Feb 21;15:1577. doi: 10.1038/s41467-024-45601-8 (PMC10881494; doi:10.1038/s41467-024-45601-8)
Supplement: Supplementary file 4 — Source Data [file 41467_2024_45601_MOESM4_ESM.zip › SourceData/SFigS3.csv]

	sublibrary	measure	score
1	dolphyn	Recall	0.6610348468849
2	pepsyn	Recall	0.91804979253112
3	dolphyn	Precision	0.21049092131809
4	pepsyn	Precision	0.296283896886508
5	dolphyn	F1	0.319306299413415
6	pepsyn	F1	0.447987851176917
7	dolphyn	Accuracy	0.978152498669832
8	pepsyn	Accuracy	0.987620053129896
