# Supplementary material for: Efficient encoding of large antigenic spaces by epitope prioritization with Dolphyn
Source: Nat Commun. 2024 Feb 21;15:1577. doi: 10.1038/s41467-024-45601-8 (PMC10881494; doi:10.1038/s41467-024-45601-8)
Supplement: Supplementary file 4 — Source Data [file 41467_2024_45601_MOESM4_ESM.zip › SourceData/SFigS4.csv]

	taxon_id	pro_id	lfc	pep_no	triplet_id	sample
1	uvig_355148	uvig_355148_12	4.31802130469797	pep1	dolphyn_2203748326393026056	S3.0693.01.2X194
2	uvig_428798	uvig_428798_34	4.20020495292158	pep2	dolphyn_1594882241569229004	S3.0693.01.2X194
3	uvig_356033	uvig_356033_47	4.07346135130568	triplet	dolphyn_7131015221084664662	S3.0693.01.2X194
4	ivig_4176	ivig_4176_34	3.89182029811063	pep1	dolphyn_3680617549645844911	S3.0693.01.2X194
5	uvig_358797	uvig_358797_13	3.82994489439254	triplet	dolphyn_6788536032974837977	S3.0693.01.2X194
6	uvig_356955	uvig_356955_79	3.71746691096585	pep1	dolphyn_8331793465879437190	S3.0693.01.2X194
7	uvig_295951	uvig_295951_42	3.70302887721836	triplet	dolphyn_2335480517617068146	S3.0693.01.2X194
8	uvig_418132	uvig_418132_20	3.63442326831788	pep1	dolphyn_2349559706397586636	S3.0693.01.2X194
9	uvig_357328	uvig_357328_16	3.62113580202742	triplet	dolphyn_5629684189787334310	S3.0693.01.2X194
10	uvig_418132	uvig_418132_5	3.57990129154419	pep2	dolphyn_5989743254402284506	S3.0693.01.2X194
11	ivig_2475	ivig_2475_18	3.56076195133349	triplet	dolphyn_7948471697271432929	S3.0693.01.2X194
12	uvig_357441	uvig_357441_65	3.48829208851309	pep3	dolphyn_4483851363714024365	S3.0693.01.2X194
13	uvig_395437	uvig_395437_62	3.47258737774883	pep2	dolphyn_2961925849529746357	S3.0693.01.2X194
14	uvig_356033	uvig_356033_37	3.47010136030937	triplet	dolphyn_8631679163584139442	S3.0693.01.2X194
15	uvig_355854	uvig_355854_17	3.35270717250172	triplet	dolphyn_1063219132920881784	S3.0693.01.2X194
16	ivig_3679	ivig_3679_12	3.31998732623661	pep2	dolphyn_4459341664983388546	S3.0693.01.2X194
17	uvig_356226	uvig_356226_51	3.30284925864438	triplet	dolphyn_8836702854329654015	S3.0693.01.2X194
18	uvig_356226	uvig_356226_4	3.24493335918749	pep1	dolphyn_729306016209239860	S3.0693.01.2X194
19	uvig_356792	uvig_356792_41	3.21807550469743	triplet	dolphyn_362180758767367399	S3.0693.01.2X194
20	uvig_356955	uvig_356955_79	3.20801708153332	triplet	dolphyn_8331793465879437190	S3.0693.01.2X194
21	uvig_356226	uvig_356226_38	3.14845336057165	pep1	dolphyn_386700858133017322	S3.0693.01.2X194
22	uvig_396640	uvig_396640_60	3.09376601382536	triplet	dolphyn_8680768673135162522	S3.0693.01.2X194
23	uvig_357534	uvig_357534_48	3.08007342198774	triplet	dolphyn_1261495490219004025	S3.0693.01.2X194
24	uvig_357534	uvig_357534_66	3.07315617051879	triplet	dolphyn_8889774585789740856	S3.0693.01.2X194
25	uvig_357864	uvig_357864_32	3.00568260440716	triplet	dolphyn_2269189935462903207	S3.0693.01.2X194
26	uvig_395307	uvig_395307_10	3.00121720378456	triplet	dolphyn_8937292299081382152	S3.0693.01.2X194
27	ivig_601	ivig_601_83	2.98618686071046	triplet	dolphyn_4854545541675872572	S3.0693.01.2X194
28	uvig_355286	uvig_355286_104	2.97348666460667	triplet	dolphyn_36897599426886603	S3.0693.01.2X194
29	uvig_295951	uvig_295951_10	2.96269241947579	triplet	dolphyn_6650999518034660200	S3.0693.01.2X194
30	uvig_267525	uvig_267525_2	2.93704327720531	pep2	dolphyn_4090956177793304624	S3.0693.01.2X194
31	uvig_357441	uvig_357441_55	2.92691795755363	triplet	dolphyn_6382814638260822359	S3.0693.01.2X194
32	uvig_375837	uvig_375837_18	2.92100872735805	triplet	dolphyn_1824436171898955633	S3.0693.01.2X194
33	uvig_428798	uvig_428798_120	2.91343703082716	pep1	dolphyn_3807471359161222335	S3.0693.01.2X194
34	uvig_357441	uvig_357441_65	2.87807423008576	triplet	dolphyn_4483851363714024365	S3.0693.01.2X194
35	uvig_356226	uvig_356226_51	2.87582197688143	pep2	dolphyn_8836702854329654015	S3.0693.01.2X194
36	uvig_356033	uvig_356033_37	2.86846692250811	pep2	dolphyn_8631679163584139442	S3.0693.01.2X194
37	uvig_418132	uvig_418132_1	2.84954976337591	triplet	dolphyn_408031411054925657	S3.0693.01.2X194
38	uvig_315082	uvig_315082_1	2.84199817361195	triplet	dolphyn_6641115261326539081	S3.0693.01.2X194
39	ivig_601	ivig_601_84	2.77383794164021	triplet	dolphyn_6674903555748750867	S3.0693.01.2X194
40	uvig_315372	uvig_315372_8	2.75937682826755	triplet	dolphyn_8440031369417246092	S3.0693.01.2X194
41	uvig_395437	uvig_395437_62	2.74212951475507	triplet	dolphyn_2961925849529746357	S3.0693.01.2X194
42	uvig_358797	uvig_358797_3	2.7330679640775	pep1	dolphyn_8887811207448440133	S3.0693.01.2X194
43	uvig_357441	uvig_357441_55	2.71800053195538	pep3	dolphyn_6382814638260822359	S3.0693.01.2X194
44	uvig_357441	uvig_357441_95	2.58324255050886	triplet	dolphyn_4497435217338911094	S3.0693.01.2X194
45	ivig_4427	ivig_4427_29	2.56802155649851	pep2	dolphyn_3488500727536632926	S3.0693.01.2X194
46	uvig_372157	uvig_372157_2	2.55567572067621	pep2	dolphyn_1269437060169704274	S3.0693.01.2X194
47	uvig_356033	uvig_356033_47	2.55022611590864	pep2	dolphyn_7131015221084664662	S3.0693.01.2X194
48	uvig_354716	uvig_354716_8	2.53686638871871	triplet	dolphyn_5653844452461509232	S3.0693.01.2X194
49	uvig_29025	uvig_29025_6	2.52252351335931	triplet	dolphyn_7479735070596738493	S3.0693.01.2X194
50	uvig_354790	uvig_354790_18	2.51850259921652	triplet	dolphyn_5976253282883626067	S3.0693.01.2X194
51	uvig_355854	uvig_355854_17	2.51365606307399	pep2	dolphyn_1063219132920881784	S3.0693.01.2X194
52	uvig_358682	uvig_358682_46	2.46044317760963	triplet	dolphyn_1234010551816071292	S3.0693.01.2X194
53	ivig_601	ivig_601_140	2.45530618001171	triplet	dolphyn_6100890597330762880	S3.0693.01.2X194
54	uvig_396640	uvig_396640_60	2.45100509811232	pep3	dolphyn_8680768673135162522	S3.0693.01.2X194
55	uvig_428798	uvig_428798_34	2.43973493114128	triplet	dolphyn_1594882241569229004	S3.0693.01.2X194
56	uvig_295951	uvig_295951_44	2.43711598595165	triplet	dolphyn_8172771247711489008	S3.0693.01.2X194
57	uvig_354790	uvig_354790_6	2.43711598595165	pep2	dolphyn_460640622186821006	S3.0693.01.2X194
58	uvig_354750	uvig_354750_19	2.43273577745909	pep1	dolphyn_770861247827165669	S3.0693.01.2X194
59	uvig_355478	uvig_355478_35	2.43273577745909	pep3	dolphyn_8806861764269342187	S3.0693.01.2X194
60	uvig_375837	uvig_375837_48	2.42833629829961	pep3	dolphyn_3549646940544030343	S3.0693.01.2X194
61	uvig_396640	uvig_396640_65	2.39971180372477	triplet	dolphyn_450402805633684819	S3.0693.01.2X194
62	uvig_356259	uvig_356259_16	2.39425228151987	triplet	dolphyn_8222825852671659964	S3.0693.01.2X194
63	uvig_356226	uvig_356226_4	2.39059597031676	triplet	dolphyn_729306016209239860	S3.0693.01.2X194
64	ivig_3875	ivig_3875_35	2.38967979984498	pep2	dolphyn_687326170294156610	S3.0693.01.2X194
65	uvig_357328	uvig_357328_5	2.38139627341834	triplet	dolphyn_7355625681944674266	S3.0693.01.2X194
66	uvig_356955	uvig_356955_69	2.36930872503695	triplet	dolphyn_5668493644923424079	S3.0693.01.2X194
67	ivig_4176	ivig_4176_10	2.34755845863678	triplet	dolphyn_6803258574586204351	S3.0693.01.2X194
68	uvig_354790	uvig_354790_10	2.34468626901268	triplet	dolphyn_2905279003956206699	S3.0693.01.2X194
69	uvig_372157	uvig_372157_1	2.34468626901268	triplet	dolphyn_4152408593971051818	S3.0693.01.2X194
70	uvig_357328	uvig_357328_48	2.33601986908028	triplet	dolphyn_1038317668394306519	S3.0693.01.2X194
71	uvig_428798	uvig_428798_62	2.32238772029023	triplet	dolphyn_2543304260786156781	S3.0693.01.2X194
72	uvig_395437	uvig_395437_73	2.31253542384721	pep3	dolphyn_4209131358298084256	S3.0693.01.2X194
73	uvig_356792	uvig_356792_5	2.30856716467159	triplet	dolphyn_1261210396967700004	S3.0693.01.2X194
74	uvig_354750	uvig_354750_3	2.29051251175978	pep1	dolphyn_5405373092314075256	S3.0693.01.2X194
75	uvig_428798	uvig_428798_76	2.27726728500976	triplet	dolphyn_6590412934121857744	S3.0693.01.2X194
76	uvig_354826	uvig_354826_18	2.2628042229822	triplet	dolphyn_2021333504554438958	S3.0693.01.2X194
77	uvig_357441	uvig_357441_11	2.24495598015741	triplet	dolphyn_7507328556264675464	S3.0693.01.2X194
78	uvig_354716	uvig_354716_43	2.2364452904895	triplet	dolphyn_8265064003675526695	S3.0693.01.2X194
79	ivig_3875	ivig_3875_34	2.2364452904895	pep1	dolphyn_4703832270730379698	S3.0693.01.2X194
80	uvig_355286	uvig_355286_9	2.22786154679811	pep1	dolphyn_6436372573634254680	S3.0693.01.2X194
81	uvig_356955	uvig_356955_2	2.22462355152433	triplet	dolphyn_8721467494064280194	S3.0693.01.2X194
82	uvig_396772	uvig_396772_2	2.2170272046324	triplet	dolphyn_2692519366265088110	S3.0693.01.2X194
83	uvig_359660	uvig_359660_12	2.20497226412705	triplet	dolphyn_854502898817831996	S3.0693.01.2X194
84	uvig_372157	uvig_372157_1	2.20165917440409	pep1	dolphyn_4152408593971051818	S3.0693.01.2X194
85	uvig_428798	uvig_428798_62	2.19277022698684	pep3	dolphyn_2543304260786156781	S3.0693.01.2X194
86	uvig_354790	uvig_354790_83	2.18267479632149	pep1	dolphyn_7920268146096793101	S3.0693.01.2X194
87	ivig_3875	ivig_3875_34	2.17928687664955	triplet	dolphyn_4703832270730379698	S3.0693.01.2X194
88	uvig_295951	uvig_295951_21	2.17928687664955	pep1	dolphyn_6598573648173312698	S3.0693.01.2X194
89	uvig_418132	uvig_418132_5	2.17361471169709	triplet	dolphyn_5879739801507310524	S3.0693.01.2X194
90	uvig_418132	uvig_418132_7	2.17361471169709	triplet	dolphyn_6896850464376645727	S3.0693.01.2X194
91	uvig_354790	uvig_354790_4	2.17133680638409	pep2	dolphyn_7837560275017098878	S3.0693.01.2X194
92	ivig_896	ivig_896_117	2.14710019015365	pep1	dolphyn_4254601861916696308	S3.0693.01.2X194
93	uvig_356955	uvig_356955_68	2.14476100780048	triplet	dolphyn_3516986113091079466	S3.0693.01.2X194
94	uvig_355478	uvig_355478_6	2.13653050866396	triplet	dolphyn_3128747368947492877	S3.0693.01.2X194
95	uvig_358797	uvig_358797_3	2.13653050866396	triplet	dolphyn_8887811207448440133	S3.0693.01.2X194
96	uvig_429694	uvig_429694_30	2.12823170584927	triplet	dolphyn_9065079102350899733	S3.0693.01.2X194
97	uvig_354750	uvig_354750_19	2.12584791449399	triplet	dolphyn_770861247827165669	S3.0693.01.2X194
98	uvig_358797	uvig_358797_75	2.11021320034659	pep3	dolphyn_2778950575130695705	S3.0693.01.2X194
99	uvig_395307	uvig_395307_76	2.10778601468898	triplet	dolphyn_4856126133515947355	S3.0693.01.2X194
100	ivig_2475	ivig_2475_39	2.10291389786498	triplet	dolphyn_413750518781009160	S3.0693.01.2X194
101	uvig_355478	uvig_355478_21	2.07693841146172	triplet	dolphyn_109485683153676713	S3.0693.01.2X194
102	uvig_357534	uvig_357534_55	2.07317192866624	pep1	dolphyn_7016140561040284100	S3.0693.01.2X194
103	uvig_356955	uvig_356955_69	2.07191327525904	pep1	dolphyn_5668493644923424079	S3.0693.01.2X194
104	uvig_356792	uvig_356792_86	2.06939120582633	triplet	dolphyn_3451104416790836987	S3.0693.01.2X194
105	uvig_357534	uvig_357534_66	2.06939120582633	pep1	dolphyn_5409891537156302619	S3.0693.01.2X194
106	ivig_4427	ivig_4427_11	2.06686275947298	triplet	dolphyn_4172381522657884473	S3.0693.01.2X194
107	ivig_601	ivig_601_44	2.02287119019144	pep3	dolphyn_4540301120467316130	S3.0693.01.2X194
108	uvig_578696	uvig_578696_1	2.00417905717929	triplet	dolphyn_4169524917483374054	S3.0693.01.2X194
109	uvig_359660	uvig_359660_14	2.002830439308	pep3	dolphyn_1105480526397061877	S3.0693.01.2X194
110	uvig_356955	uvig_356955_76	1.99333884262642	triplet	dolphyn_5920672289724585156	S3.0693.01.2X194
111	uvig_358797	uvig_358797_29	1.98924327376169	pep2	dolphyn_8434211545735836911	S3.0693.01.2X194
112	uvig_358797	uvig_358797_75	1.98513086220859	triplet	dolphyn_2778950575130695705	S3.0693.01.2X194
113	uvig_578696	uvig_578696_34	1.98100146886658	triplet	dolphyn_6864121023573623946	S3.0693.01.2X194
114	uvig_428798	uvig_428798_79	1.97685495290473	triplet	dolphyn_1210012910218754669	S3.0693.01.2X194
115	ivig_601	ivig_601_24	1.97685495290473	pep2	dolphyn_22724157694121560	S3.0693.01.2X194
116	uvig_428798	uvig_428798_65	1.97685495290473	pep2	dolphyn_5552393225956634145	S3.0693.01.2X194
117	uvig_357534	uvig_357534_67	1.97269117173296	pep2	dolphyn_5498735356790066396	S3.0693.01.2X194
118	uvig_356226	uvig_356226_53	1.95727390770563	triplet	dolphyn_2211026698857771264	S3.0693.01.2X194
119	uvig_356792	uvig_356792_86	1.95302761682418	pep1	dolphyn_3451104416790836987	S3.0693.01.2X194
120	uvig_356955	uvig_356955_81	1.95160817016995	triplet	dolphyn_8528862655856427299	S3.0693.01.2X194
121	uvig_354753	uvig_354753_34	1.95160817016995	pep1	dolphyn_6934185953072387596	S3.0693.01.2X194
122	uvig_358797	uvig_358797_67	1.94017947434633	triplet	dolphyn_7110996244689189467	S3.0693.01.2X194
123	uvig_356792	uvig_356792_41	1.92570744173779	triplet	dolphyn_6368700802567399509	S3.0693.01.2X194
124	uvig_315372	uvig_315372_8	1.92424865227413	pep1	dolphyn_8440031369417246092	S3.0693.01.2X194
125	uvig_359660	uvig_359660_8	1.91985947185537	triplet	dolphyn_7243999583189173311	S3.0693.01.2X194
126	uvig_356792	uvig_356792_45	1.91102289005487	triplet	dolphyn_122502358360390422	S3.0693.01.2X194
127	uvig_428798	uvig_428798_109	1.91102289005487	pep1	dolphyn_1943685761745399652	S3.0693.01.2X194
128	uvig_354790	uvig_354790_20	1.90508815453506	pep1	dolphyn_4845955962646543737	S3.0693.01.2X194
129	uvig_315082	uvig_315082_12	1.89311196348834	triplet	dolphyn_5073752743428529155	S3.0693.01.2X194
130	uvig_356259	uvig_356259_102	1.88555334851442	triplet	dolphyn_6984739401752596150	S3.0693.01.2X194
131	uvig_428798	uvig_428798_15	1.88403474533723	triplet	dolphyn_6937131310713395226	S3.0693.01.2X194
132	uvig_355478	uvig_355478_35	1.87487437593856	triplet	dolphyn_8806861764269342187	S3.0693.01.2X194
133	uvig_356526	uvig_356526_46	1.86717610851281	pep1	dolphyn_7732836661776420250	S3.0693.01.2X194
134	ivig_2475	ivig_2475_34	1.86252854011626	pep2	dolphyn_2332862129619333843	S3.0693.01.2X194
135	uvig_356226	uvig_356226_66	1.86252854011626	pep3	dolphyn_7641601157375962481	S3.0693.01.2X194
136	uvig_396640	uvig_396640_25	1.85785927093258	pep1	dolphyn_6151913425888256949	S3.0693.01.2X194
137	uvig_295951	uvig_295951_21	1.85473426838944	triplet	dolphyn_6598573648173312698	S3.0693.01.2X194
138	uvig_358682	uvig_358682_46	1.85159946958407	pep1	dolphyn_1234010551816071292	S3.0693.01.2X194
139	uvig_357328	uvig_357328_37	1.85002837735203	pep2	dolphyn_8074362613255034008	S3.0693.01.2X194
140	uvig_357441	uvig_357441_11	1.8484548129046	pep3	dolphyn_7507328556264675464	S3.0693.01.2X194
141	ivig_3875	ivig_3875_17	1.84687876844913	triplet	dolphyn_7551059981250768882	S3.0693.01.2X194
142	uvig_357441	uvig_357441_52	1.83896107071235	triplet	dolphyn_8683759630732447324	S3.0693.01.2X194
143	uvig_418132	uvig_418132_52	1.83896107071235	pep1	dolphyn_5960197278370579886	S3.0693.01.2X194
144	uvig_355286	uvig_355286_68	1.83896107071235	pep3	dolphyn_8632587503206457608	S3.0693.01.2X194
145	uvig_357441	uvig_357441_102	1.83258146374831	triplet	dolphyn_200909141681864232	S3.0693.01.2X194
146	uvig_356792	uvig_356792_84	1.83258146374831	triplet	dolphyn_3190021752042308960	S3.0693.01.2X194
147	uvig_357441	uvig_357441_103	1.83098018238134	triplet	dolphyn_1156450715091573531	S3.0693.01.2X194
148	ivig_1427	ivig_1427_49	1.82776990675109	pep1	dolphyn_2541826489610303591	S3.0693.01.2X194
149	uvig_357864	uvig_357864_36	1.82454929205105	pep2	dolphyn_7684287034100261993	S3.0693.01.2X194
150	uvig_357328	uvig_357328_32	1.8229350866965	triplet	dolphyn_3525475760124103254	S3.0693.01.2X194
151	uvig_356792	uvig_356792_2	1.8229350866965	pep1	dolphyn_3677470920419158489	S3.0693.01.2X194
152	ivig_601	ivig_601_71	1.81807677754543	pep1	dolphyn_7811565622150842473	S3.0693.01.2X194
153	uvig_356955	uvig_356955_8	1.81645208181843	triplet	dolphyn_7223458429873076114	S3.0693.01.2X194
154	uvig_356792	uvig_356792_104	1.81645208181843	pep1	dolphyn_4808483692116431512	S3.0693.01.2X194
155	uvig_578696	uvig_578696_32	1.81319474994812	triplet	dolphyn_8414270450384481837	S3.0693.01.2X194
156	uvig_359660	uvig_359660_30	1.8099267731835	triplet	dolphyn_3258940961846679137	S3.0693.01.2X194
157	uvig_385029	uvig_385029_66	1.80170980008122	triplet	dolphyn_6067825561959264570	S3.0693.01.2X194
158	ivig_601	ivig_601_25	1.80170980008122	triplet	dolphyn_7879488177436347435	S3.0693.01.2X194
159	ivig_1427	ivig_1427_3	1.78674692740451	pep3	dolphyn_1794137421914200407	S3.0693.01.2X194
160	uvig_354750	uvig_354750_11	1.78674692740451	pep3	dolphyn_746078628747811189	S3.0693.01.2X194
161	ivig_3679	ivig_3679_56	1.78339121955754	triplet	dolphyn_2076019893073695473	S3.0693.01.2X194
162	ivig_4424	ivig_4424_18	1.78339121955754	triplet	dolphyn_3635260409994055471	S3.0693.01.2X194
163	uvig_356033	uvig_356033_69	1.78170913337455	pep3	dolphyn_6068118488755896892	S3.0693.01.2X194
164	uvig_357441	uvig_357441_89	1.7732559976635	pep1	dolphyn_6022557411717590712	S3.0693.01.2X194
165	ivig_896	ivig_896_177	1.77155676191054	triplet	dolphyn_1778391422033784207	S3.0693.01.2X194
166	uvig_315082	uvig_315082_6	1.77155676191054	pep1	dolphyn_8563399982687124248	S3.0693.01.2X194
167	uvig_356259	uvig_356259_25	1.76130026174335	triplet	dolphyn_1921106946868308254	S3.0693.01.2X194
168	ivig_4424	ivig_4424_51	1.76130026174335	pep1	dolphyn_5867200969279154094	S3.0693.01.2X194
169	uvig_357864	uvig_357864_3	1.7561322915849	triplet	dolphyn_4148961265684688638	S3.0693.01.2X194
170	uvig_271818	uvig_271818_13	1.7509374747078	pep2	dolphyn_2673164705289973676	S3.0693.01.2X194
171	uvig_356259	uvig_356259_79	1.7509374747078	pep1	dolphyn_3798195535438271766	S3.0693.01.2X194
172	uvig_354716	uvig_354716_54	1.74919985480926	pep1	dolphyn_720756587382959805	S3.0693.01.2X194
173	uvig_354753	uvig_354753_31	1.74745921033147	triplet	dolphyn_3437313874989966379	S3.0693.01.2X194
174	ivig_3679	ivig_3679_53	1.74396880539171	triplet	dolphyn_8256409737891056194	S3.0693.01.2X194
175	uvig_429694	uvig_429694_33	1.74396880539171	pep3	dolphyn_8132792012406049377	S3.0693.01.2X194
176	uvig_356577	uvig_356577_3	1.74396880539171	pep3	dolphyn_5587507297893056045	S3.0693.01.2X194
177	uvig_385029	uvig_385029_52	1.74396880539171	pep3	dolphyn_8928854754350311981	S3.0693.01.2X194
178	uvig_359660	uvig_359660_29	1.74396880539171	pep3	dolphyn_7689842044860528119	S3.0693.01.2X194
179	ivig_1427	ivig_1427_4	1.7404661748405	triplet	dolphyn_4999814629268786129	S3.0693.01.2X194
180	uvig_358797	uvig_358797_9	1.73695123273306	triplet	dolphyn_4897757316586798869	S3.0693.01.2X194
181	uvig_295951	uvig_295951_34	1.73518911773966	pep1	dolphyn_6080032714726771079	S3.0693.01.2X194
182	uvig_356259	uvig_356259_133	1.7281094421516	pep3	dolphyn_7110818552038951254	S3.0693.01.2X194
183	uvig_428798	uvig_428798_11	1.7263316639056	triplet	dolphyn_5726014941986010194	S3.0693.01.2X194
184	uvig_428798	uvig_428798_57	1.72097928716701	triplet	dolphyn_2341917171310324702	S3.0693.01.2X194
185	uvig_205260	uvig_205260_86	1.71918877639322	triplet	dolphyn_1488145650130932108	S3.0693.01.2X194
186	ivig_2475	ivig_2475_40	1.71018781553424	triplet	dolphyn_1264323816676822068	S3.0693.01.2X194
187	uvig_271818	uvig_271818_4	1.71018781553424	pep2	dolphyn_4233553299230166905	S3.0693.01.2X194
188	uvig_355854	uvig_355854_16	1.708377860289	triplet	dolphyn_8583984308040125131	S3.0693.01.2X194
189	uvig_356792	uvig_356792_104	1.70474809223843	triplet	dolphyn_4808483692116431512	S3.0693.01.2X194
190	uvig_356033	uvig_356033_23	1.69561560867515	triplet	dolphyn_6116589756242539005	S3.0693.01.2X194
191	uvig_355286	uvig_355286_134	1.69193913394584	triplet	dolphyn_6236491753183247692	S3.0693.01.2X194
192	uvig_357645	uvig_357645_12	1.69193913394584	pep3	dolphyn_3223389183107769664	S3.0693.01.2X194
193	uvig_428798	uvig_428798_51	1.68824909285839	pep3	dolphyn_818338959267256597	S3.0693.01.2X194
194	uvig_428798	uvig_428798_8	1.68454538492091	triplet	dolphyn_4157519277644114171	S3.0693.01.2X194
195	uvig_357441	uvig_357441_39	1.68454538492091	triplet	dolphyn_7758220531326719564	S3.0693.01.2X194
196	uvig_356226	uvig_356226_24	1.68454538492091	pep3	dolphyn_5931912549915469537	S3.0693.01.2X194
197	uvig_356226	uvig_356226_76	1.66770682055808	pep2	dolphyn_9137263725627544069	S3.0693.01.2X194
198	uvig_354716	uvig_354716_42	1.66770682055808	pep1	dolphyn_2642885218388788645	S3.0693.01.2X194
199	uvig_429694	uvig_429694_39	1.66581824587021	triplet	dolphyn_5126337811319233337	S3.0693.01.2X194
200	uvig_357328	uvig_357328_47	1.66581824587021	triplet	dolphyn_5901978029802322212	S3.0693.01.2X194
201	uvig_396758	uvig_396758_8	1.66581824587021	triplet	dolphyn_8435111112702069454	S3.0693.01.2X194
202	uvig_357328	uvig_357328_54	1.65057985576528	triplet	dolphyn_7927066585691105333	S3.0693.01.2X194
203	uvig_357441	uvig_357441_102	1.64865862558738	triplet	dolphyn_731230141603163274	S3.0693.01.2X194
204	uvig_354790	uvig_354790_94	1.64865862558738	triplet	dolphyn_885503578205173569	S3.0693.01.2X194
205	ivig_3353	ivig_3353_60	1.6467336971778	triplet	dolphyn_9141487855017976800	S3.0693.01.2X194
206	uvig_356750	uvig_356750_15	1.6467336971778	pep2	dolphyn_2920219940094658231	S3.0693.01.2X194
207	uvig_354790	uvig_354790_83	1.64287268852034	triplet	dolphyn_7920268146096793101	S3.0693.01.2X194
208	ivig_896	ivig_896_117	1.64093657949347	pep1	dolphyn_5088938264665177499	S3.0693.01.2X194
209	uvig_357534	uvig_357534_55	1.63899671467564	triplet	dolphyn_7016140561040284100	S3.0693.01.2X194
210	uvig_357328	uvig_357328_46	1.63705307946707	pep2	dolphyn_6072324482032065027	S3.0693.01.2X194
211	uvig_354790	uvig_354790_54	1.63510565918268	triplet	dolphyn_3743867440028981080	S3.0693.01.2X194
212	ivig_4424	ivig_4424_51	1.63315443905142	triplet	dolphyn_5867200969279154094	S3.0693.01.2X194
213	uvig_357534	uvig_357534_50	1.62727783056243	triplet	dolphyn_8863438195554067001	S3.0693.01.2X194
214	uvig_428798	uvig_428798_79	1.62727783056243	pep1	dolphyn_1702644010114408456	S3.0693.01.2X194
215	uvig_356226	uvig_356226_18	1.62136648329937	triplet	dolphyn_1178041383404692744	S3.0693.01.2X194
216	uvig_315082	uvig_315082_12	1.61938824328727	triplet	dolphyn_2234277630979620719	S3.0693.01.2X194
217	uvig_356259	uvig_356259_98	1.61541998411165	triplet	dolphyn_2769560421665249396	S3.0693.01.2X194
218	uvig_578696	uvig_578696_32	1.61541998411165	triplet	dolphyn_4614415641089760370	S3.0693.01.2X194
219	uvig_357441	uvig_357441_112	1.61541998411165	pep1	dolphyn_1313982230073983935	S3.0693.01.2X194
220	uvig_428798	uvig_428798_123	1.61143591509677	triplet	dolphyn_4267968093345787664	S3.0693.01.2X194
221	ivig_3679	ivig_3679_20	1.6094379124341	triplet	dolphyn_4627194976096202589	S3.0693.01.2X194
222	uvig_395307	uvig_395307_76	1.6094379124341	triplet	dolphyn_7240249538308100157	S3.0693.01.2X194
223	uvig_359660	uvig_359660_14	0	triplet	dolphyn_1105480526397061877	S3.0693.01.2X194
224	uvig_372157	uvig_372157_2	0	triplet	dolphyn_1269437060169704274	S3.0693.01.2X194
225	uvig_357441	uvig_357441_112	0	triplet	dolphyn_1313982230073983935	S3.0693.01.2X194
226	uvig_428798	uvig_428798_79	0	triplet	dolphyn_1702644010114408456	S3.0693.01.2X194
227	ivig_1427	ivig_1427_3	0	triplet	dolphyn_1794137421914200407	S3.0693.01.2X194
228	uvig_428798	uvig_428798_109	0	triplet	dolphyn_1943685761745399652	S3.0693.01.2X194
229	uvig_355148	uvig_355148_12	0	triplet	dolphyn_2203748326393026056	S3.0693.01.2X194
230	ivig_601	ivig_601_24	0	triplet	dolphyn_22724157694121560	S3.0693.01.2X194
231	ivig_2475	ivig_2475_34	0	triplet	dolphyn_2332862129619333843	S3.0693.01.2X194
232	uvig_418132	uvig_418132_20	0	triplet	dolphyn_2349559706397586636	S3.0693.01.2X194
233	ivig_1427	ivig_1427_49	0	triplet	dolphyn_2541826489610303591	S3.0693.01.2X194
234	uvig_354716	uvig_354716_42	0	triplet	dolphyn_2642885218388788645	S3.0693.01.2X194
235	uvig_271818	uvig_271818_13	0	triplet	dolphyn_2673164705289973676	S3.0693.01.2X194
236	uvig_356750	uvig_356750_15	0	triplet	dolphyn_2920219940094658231	S3.0693.01.2X194
237	uvig_357645	uvig_357645_12	0	triplet	dolphyn_3223389183107769664	S3.0693.01.2X194
238	ivig_4427	ivig_4427_29	0	triplet	dolphyn_3488500727536632926	S3.0693.01.2X194
239	uvig_375837	uvig_375837_48	0	triplet	dolphyn_3549646940544030343	S3.0693.01.2X194
240	uvig_356792	uvig_356792_2	0	triplet	dolphyn_3677470920419158489	S3.0693.01.2X194
241	ivig_4176	ivig_4176_34	0	triplet	dolphyn_3680617549645844911	S3.0693.01.2X194
242	uvig_356259	uvig_356259_79	0	triplet	dolphyn_3798195535438271766	S3.0693.01.2X194
243	uvig_428798	uvig_428798_120	0	triplet	dolphyn_3807471359161222335	S3.0693.01.2X194
244	uvig_356226	uvig_356226_38	0	triplet	dolphyn_386700858133017322	S3.0693.01.2X194
245	uvig_267525	uvig_267525_2	0	triplet	dolphyn_4090956177793304624	S3.0693.01.2X194
246	uvig_395437	uvig_395437_73	0	triplet	dolphyn_4209131358298084256	S3.0693.01.2X194
247	uvig_271818	uvig_271818_4	0	triplet	dolphyn_4233553299230166905	S3.0693.01.2X194
248	ivig_896	ivig_896_117	0	triplet	dolphyn_4254601861916696308	S3.0693.01.2X194
249	ivig_3679	ivig_3679_12	0	triplet	dolphyn_4459341664983388546	S3.0693.01.2X194
250	ivig_601	ivig_601_44	0	triplet	dolphyn_4540301120467316130	S3.0693.01.2X194
251	uvig_354790	uvig_354790_6	0	triplet	dolphyn_460640622186821006	S3.0693.01.2X194
252	uvig_354790	uvig_354790_20	0	triplet	dolphyn_4845955962646543737	S3.0693.01.2X194
253	ivig_896	ivig_896_117	0	triplet	dolphyn_5088938264665177499	S3.0693.01.2X194
254	uvig_354750	uvig_354750_3	0	triplet	dolphyn_5405373092314075256	S3.0693.01.2X194
255	uvig_357534	uvig_357534_66	0	triplet	dolphyn_5409891537156302619	S3.0693.01.2X194
256	uvig_357534	uvig_357534_67	0	triplet	dolphyn_5498735356790066396	S3.0693.01.2X194
257	uvig_428798	uvig_428798_65	0	triplet	dolphyn_5552393225956634145	S3.0693.01.2X194
258	uvig_356577	uvig_356577_3	0	triplet	dolphyn_5587507297893056045	S3.0693.01.2X194
259	uvig_356226	uvig_356226_24	0	triplet	dolphyn_5931912549915469537	S3.0693.01.2X194
260	uvig_418132	uvig_418132_52	0	triplet	dolphyn_5960197278370579886	S3.0693.01.2X194
261	uvig_418132	uvig_418132_5	0	triplet	dolphyn_5989743254402284506	S3.0693.01.2X194
262	uvig_357441	uvig_357441_89	0	triplet	dolphyn_6022557411717590712	S3.0693.01.2X194
263	uvig_356033	uvig_356033_69	0	triplet	dolphyn_6068118488755896892	S3.0693.01.2X194
264	uvig_357328	uvig_357328_46	0	triplet	dolphyn_6072324482032065027	S3.0693.01.2X194
265	uvig_295951	uvig_295951_34	0	triplet	dolphyn_6080032714726771079	S3.0693.01.2X194
266	uvig_396640	uvig_396640_25	0	triplet	dolphyn_6151913425888256949	S3.0693.01.2X194
267	uvig_355286	uvig_355286_9	0	triplet	dolphyn_6436372573634254680	S3.0693.01.2X194
268	ivig_3875	ivig_3875_35	0	triplet	dolphyn_687326170294156610	S3.0693.01.2X194
269	uvig_354753	uvig_354753_34	0	triplet	dolphyn_6934185953072387596	S3.0693.01.2X194
270	uvig_356259	uvig_356259_133	0	triplet	dolphyn_7110818552038951254	S3.0693.01.2X194
271	uvig_354716	uvig_354716_54	0	triplet	dolphyn_720756587382959805	S3.0693.01.2X194
272	uvig_354750	uvig_354750_11	0	triplet	dolphyn_746078628747811189	S3.0693.01.2X194
273	uvig_356226	uvig_356226_66	0	triplet	dolphyn_7641601157375962481	S3.0693.01.2X194
274	uvig_357864	uvig_357864_36	0	triplet	dolphyn_7684287034100261993	S3.0693.01.2X194
275	uvig_359660	uvig_359660_29	0	triplet	dolphyn_7689842044860528119	S3.0693.01.2X194
276	uvig_356526	uvig_356526_46	0	triplet	dolphyn_7732836661776420250	S3.0693.01.2X194
277	ivig_601	ivig_601_71	0	triplet	dolphyn_7811565622150842473	S3.0693.01.2X194
278	uvig_354790	uvig_354790_4	0	triplet	dolphyn_7837560275017098878	S3.0693.01.2X194
279	uvig_357328	uvig_357328_37	0	triplet	dolphyn_8074362613255034008	S3.0693.01.2X194
280	uvig_429694	uvig_429694_33	0	triplet	dolphyn_8132792012406049377	S3.0693.01.2X194
281	uvig_428798	uvig_428798_51	0	triplet	dolphyn_818338959267256597	S3.0693.01.2X194
282	uvig_358797	uvig_358797_29	0	triplet	dolphyn_8434211545735836911	S3.0693.01.2X194
283	uvig_315082	uvig_315082_6	0	triplet	dolphyn_8563399982687124248	S3.0693.01.2X194
284	uvig_355286	uvig_355286_68	0	triplet	dolphyn_8632587503206457608	S3.0693.01.2X194
285	uvig_385029	uvig_385029_52	0	triplet	dolphyn_8928854754350311981	S3.0693.01.2X194
286	uvig_356226	uvig_356226_76	0	triplet	dolphyn_9137263725627544069	S3.0693.01.2X194
287	uvig_372157	uvig_372157_1	0	pep2	dolphyn_4152408593971051818	S3.0693.01.2X194
288	uvig_357534	uvig_357534_67	0	pep1	dolphyn_5498735356790066396	S3.0693.01.2X194
289	ivig_3679	ivig_3679_56	0	pep1	dolphyn_2076019893073695473	S3.0693.01.2X194
290	uvig_429694	uvig_429694_39	0	pep1	dolphyn_5126337811319233337	S3.0693.01.2X194
291	uvig_355286	uvig_355286_9	0	pep3	dolphyn_6436372573634254680	S3.0693.01.2X194
292	uvig_357441	uvig_357441_102	0	pep1	dolphyn_200909141681864232	S3.0693.01.2X194
293	uvig_295951	uvig_295951_21	0	pep3	dolphyn_6598573648173312698	S3.0693.01.2X194
294	uvig_357441	uvig_357441_55	0	pep1	dolphyn_6382814638260822359	S3.0693.01.2X194
295	ivig_601	ivig_601_24	0	pep3	dolphyn_22724157694121560	S3.0693.01.2X194
296	uvig_356259	uvig_356259_102	0	pep2	dolphyn_6984739401752596150	S3.0693.01.2X194
297	uvig_355286	uvig_355286_134	0	pep1	dolphyn_6236491753183247692	S3.0693.01.2X194
298	uvig_428798	uvig_428798_11	0	pep3	dolphyn_5726014941986010194	S3.0693.01.2X194
299	uvig_354790	uvig_354790_83	0	pep2	dolphyn_7920268146096793101	S3.0693.01.2X194
300	uvig_315082	uvig_315082_1	0	pep1	dolphyn_6641115261326539081	S3.0693.01.2X194
301	uvig_428798	uvig_428798_11	0	pep2	dolphyn_5726014941986010194	S3.0693.01.2X194
302	ivig_3679	ivig_3679_53	0	pep2	dolphyn_8256409737891056194	S3.0693.01.2X194
303	uvig_356792	uvig_356792_84	0	pep1	dolphyn_3190021752042308960	S3.0693.01.2X194
304	uvig_357441	uvig_357441_102	0	pep2	dolphyn_731230141603163274	S3.0693.01.2X194
305	uvig_315082	uvig_315082_12	0	pep3	dolphyn_2234277630979620719	S3.0693.01.2X194
306	uvig_357328	uvig_357328_5	0	pep1	dolphyn_7355625681944674266	S3.0693.01.2X194
307	ivig_2475	ivig_2475_39	0	pep2	dolphyn_413750518781009160	S3.0693.01.2X194
308	ivig_2475	ivig_2475_40	0	pep2	dolphyn_1264323816676822068	S3.0693.01.2X194
309	uvig_358797	uvig_358797_3	0	pep3	dolphyn_8887811207448440133	S3.0693.01.2X194
310	uvig_315082	uvig_315082_12	0	pep3	dolphyn_5073752743428529155	S3.0693.01.2X194
311	uvig_354716	uvig_354716_8	0	pep3	dolphyn_5653844452461509232	S3.0693.01.2X194
312	uvig_428798	uvig_428798_51	0	pep1	dolphyn_818338959267256597	S3.0693.01.2X194
313	uvig_354790	uvig_354790_20	0	pep3	dolphyn_4845955962646543737	S3.0693.01.2X194
314	uvig_355286	uvig_355286_134	0	pep3	dolphyn_6236491753183247692	S3.0693.01.2X194
315	uvig_428798	uvig_428798_8	0	pep2	dolphyn_4157519277644114171	S3.0693.01.2X194
316	uvig_315082	uvig_315082_12	0	pep1	dolphyn_2234277630979620719	S3.0693.01.2X194
317	ivig_2475	ivig_2475_40	0	pep3	dolphyn_1264323816676822068	S3.0693.01.2X194
318	ivig_601	ivig_601_140	0	pep1	dolphyn_6100890597330762880	S3.0693.01.2X194
319	ivig_601	ivig_601_71	0	pep3	dolphyn_7811565622150842473	S3.0693.01.2X194
320	uvig_578696	uvig_578696_32	0	pep3	dolphyn_8414270450384481837	S3.0693.01.2X194
321	uvig_357441	uvig_357441_52	0	pep1	dolphyn_8683759630732447324	S3.0693.01.2X194
322	uvig_355286	uvig_355286_9	0	pep2	dolphyn_6436372573634254680	S3.0693.01.2X194
323	ivig_601	ivig_601_84	0	pep1	dolphyn_6674903555748750867	S3.0693.01.2X194
324	uvig_357328	uvig_357328_48	0	pep3	dolphyn_1038317668394306519	S3.0693.01.2X194
325	uvig_356792	uvig_356792_41	0	pep2	dolphyn_6368700802567399509	S3.0693.01.2X194
326	uvig_357534	uvig_357534_50	0	pep1	dolphyn_8863438195554067001	S3.0693.01.2X194
327	uvig_428798	uvig_428798_8	0	pep1	dolphyn_4157519277644114171	S3.0693.01.2X194
328	ivig_896	ivig_896_117	0	pep3	dolphyn_4254601861916696308	S3.0693.01.2X194
329	uvig_355854	uvig_355854_16	0	pep3	dolphyn_8583984308040125131	S3.0693.01.2X194
330	uvig_356259	uvig_356259_16	0	pep3	dolphyn_8222825852671659964	S3.0693.01.2X194
331	ivig_601	ivig_601_84	0	pep2	dolphyn_6674903555748750867	S3.0693.01.2X194
332	uvig_357328	uvig_357328_37	0	pep3	dolphyn_8074362613255034008	S3.0693.01.2X194
333	uvig_295951	uvig_295951_44	0	pep3	dolphyn_8172771247711489008	S3.0693.01.2X194
334	uvig_354750	uvig_354750_11	0	pep1	dolphyn_746078628747811189	S3.0693.01.2X194
335	uvig_356033	uvig_356033_37	0	pep3	dolphyn_8631679163584139442	S3.0693.01.2X194
336	uvig_354753	uvig_354753_31	0	pep3	dolphyn_3437313874989966379	S3.0693.01.2X194
337	uvig_428798	uvig_428798_123	0	pep3	dolphyn_4267968093345787664	S3.0693.01.2X194
338	ivig_3353	ivig_3353_60	0	pep3	dolphyn_9141487855017976800	S3.0693.01.2X194
339	uvig_359660	uvig_359660_30	0	pep1	dolphyn_3258940961846679137	S3.0693.01.2X194
340	uvig_356226	uvig_356226_53	0	pep1	dolphyn_2211026698857771264	S3.0693.01.2X194
341	uvig_355478	uvig_355478_21	0	pep3	dolphyn_109485683153676713	S3.0693.01.2X194
342	uvig_354790	uvig_354790_18	0	pep3	dolphyn_5976253282883626067	S3.0693.01.2X194
343	uvig_357328	uvig_357328_5	0	pep3	dolphyn_7355625681944674266	S3.0693.01.2X194
344	uvig_356792	uvig_356792_84	0	pep3	dolphyn_3190021752042308960	S3.0693.01.2X194
345	uvig_357864	uvig_357864_3	0	pep3	dolphyn_4148961265684688638	S3.0693.01.2X194
346	uvig_358797	uvig_358797_67	0	pep1	dolphyn_7110996244689189467	S3.0693.01.2X194
347	ivig_601	ivig_601_83	0	pep2	dolphyn_4854545541675872572	S3.0693.01.2X194
348	uvig_428798	uvig_428798_34	0	pep3	dolphyn_1594882241569229004	S3.0693.01.2X194
349	uvig_354716	uvig_354716_43	0	pep3	dolphyn_8265064003675526695	S3.0693.01.2X194
350	uvig_428798	uvig_428798_123	0	pep2	dolphyn_4267968093345787664	S3.0693.01.2X194
351	uvig_396640	uvig_396640_65	0	pep1	dolphyn_450402805633684819	S3.0693.01.2X194
352	uvig_354716	uvig_354716_43	0	pep1	dolphyn_8265064003675526695	S3.0693.01.2X194
353	uvig_315082	uvig_315082_12	0	pep2	dolphyn_5073752743428529155	S3.0693.01.2X194
354	uvig_357864	uvig_357864_32	0	pep2	dolphyn_2269189935462903207	S3.0693.01.2X194
355	uvig_428798	uvig_428798_11	0	pep1	dolphyn_5726014941986010194	S3.0693.01.2X194
356	uvig_271818	uvig_271818_4	0	pep1	dolphyn_4233553299230166905	S3.0693.01.2X194
357	uvig_356955	uvig_356955_2	0	pep3	dolphyn_8721467494064280194	S3.0693.01.2X194
358	uvig_396640	uvig_396640_25	0	pep3	dolphyn_6151913425888256949	S3.0693.01.2X194
359	uvig_356955	uvig_356955_8	0	pep1	dolphyn_7223458429873076114	S3.0693.01.2X194
360	uvig_358797	uvig_358797_3	0	pep2	dolphyn_8887811207448440133	S3.0693.01.2X194
361	uvig_396772	uvig_396772_2	0	pep3	dolphyn_2692519366265088110	S3.0693.01.2X194
362	uvig_358797	uvig_358797_29	0	pep3	dolphyn_8434211545735836911	S3.0693.01.2X194
363	uvig_357441	uvig_357441_89	0	pep2	dolphyn_6022557411717590712	S3.0693.01.2X194
364	ivig_4427	ivig_4427_11	0	pep3	dolphyn_4172381522657884473	S3.0693.01.2X194
365	uvig_357328	uvig_357328_54	0	pep2	dolphyn_7927066585691105333	S3.0693.01.2X194
366	uvig_354753	uvig_354753_31	0	pep1	dolphyn_3437313874989966379	S3.0693.01.2X194
367	uvig_357328	uvig_357328_54	0	pep3	dolphyn_7927066585691105333	S3.0693.01.2X194
368	ivig_4427	ivig_4427_29	0	pep3	dolphyn_3488500727536632926	S3.0693.01.2X194
369	uvig_358797	uvig_358797_13	0	pep1	dolphyn_6788536032974837977	S3.0693.01.2X194
370	uvig_375837	uvig_375837_48	0	pep1	dolphyn_3549646940544030343	S3.0693.01.2X194
371	uvig_29025	uvig_29025_6	0	pep1	dolphyn_7479735070596738493	S3.0693.01.2X194
372	uvig_396640	uvig_396640_65	0	pep3	dolphyn_450402805633684819	S3.0693.01.2X194
373	uvig_356955	uvig_356955_68	0	pep1	dolphyn_3516986113091079466	S3.0693.01.2X194
374	uvig_355478	uvig_355478_21	0	pep1	dolphyn_109485683153676713	S3.0693.01.2X194
375	ivig_896	ivig_896_117	0	pep3	dolphyn_5088938264665177499	S3.0693.01.2X194
376	uvig_359660	uvig_359660_12	0	pep3	dolphyn_854502898817831996	S3.0693.01.2X194
377	uvig_358797	uvig_358797_75	0	pep1	dolphyn_2778950575130695705	S3.0693.01.2X194
378	uvig_356226	uvig_356226_18	0	pep2	dolphyn_1178041383404692744	S3.0693.01.2X194
379	uvig_357534	uvig_357534_66	0	pep3	dolphyn_8889774585789740856	S3.0693.01.2X194
380	uvig_428798	uvig_428798_15	0	pep3	dolphyn_6937131310713395226	S3.0693.01.2X194
381	uvig_356226	uvig_356226_53	0	pep2	dolphyn_2211026698857771264	S3.0693.01.2X194
382	uvig_356226	uvig_356226_76	0	pep1	dolphyn_9137263725627544069	S3.0693.01.2X194
383	ivig_601	ivig_601_25	0	pep1	dolphyn_7879488177436347435	S3.0693.01.2X194
384	uvig_354826	uvig_354826_18	0	pep3	dolphyn_2021333504554438958	S3.0693.01.2X194
385	uvig_355478	uvig_355478_35	0	pep1	dolphyn_8806861764269342187	S3.0693.01.2X194
386	uvig_428798	uvig_428798_62	0	pep2	dolphyn_2543304260786156781	S3.0693.01.2X194
387	uvig_356259	uvig_356259_25	0	pep1	dolphyn_1921106946868308254	S3.0693.01.2X194
388	uvig_418132	uvig_418132_7	0	pep1	dolphyn_6896850464376645727	S3.0693.01.2X194
389	ivig_3875	ivig_3875_17	0	pep2	dolphyn_7551059981250768882	S3.0693.01.2X194
390	ivig_4176	ivig_4176_10	0	pep3	dolphyn_6803258574586204351	S3.0693.01.2X194
391	ivig_4427	ivig_4427_29	0	pep1	dolphyn_3488500727536632926	S3.0693.01.2X194
392	uvig_357328	uvig_357328_16	0	pep2	dolphyn_5629684189787334310	S3.0693.01.2X194
393	ivig_4424	ivig_4424_51	0	pep3	dolphyn_5867200969279154094	S3.0693.01.2X194
394	uvig_396772	uvig_396772_2	0	pep1	dolphyn_2692519366265088110	S3.0693.01.2X194
395	uvig_354716	uvig_354716_54	0	pep2	dolphyn_720756587382959805	S3.0693.01.2X194
396	ivig_601	ivig_601_44	0	pep2	dolphyn_4540301120467316130	S3.0693.01.2X194
397	uvig_395437	uvig_395437_62	0	pep3	dolphyn_2961925849529746357	S3.0693.01.2X194
398	uvig_357645	uvig_357645_12	0	pep1	dolphyn_3223389183107769664	S3.0693.01.2X194
399	uvig_396640	uvig_396640_60	0	pep2	dolphyn_8680768673135162522	S3.0693.01.2X194
400	uvig_356226	uvig_356226_24	0	pep1	dolphyn_5931912549915469537	S3.0693.01.2X194
401	uvig_357328	uvig_357328_32	0	pep1	dolphyn_3525475760124103254	S3.0693.01.2X194
402	uvig_356259	uvig_356259_98	0	pep2	dolphyn_2769560421665249396	S3.0693.01.2X194
403	uvig_357645	uvig_357645_12	0	pep2	dolphyn_3223389183107769664	S3.0693.01.2X194
404	uvig_295951	uvig_295951_10	0	pep2	dolphyn_6650999518034660200	S3.0693.01.2X194
405	ivig_601	ivig_601_25	0	pep2	dolphyn_7879488177436347435	S3.0693.01.2X194
406	uvig_385029	uvig_385029_52	0	pep1	dolphyn_8928854754350311981	S3.0693.01.2X194
407	uvig_418132	uvig_418132_52	0	pep2	dolphyn_5960197278370579886	S3.0693.01.2X194
408	uvig_375837	uvig_375837_18	0	pep3	dolphyn_1824436171898955633	S3.0693.01.2X194
409	uvig_357441	uvig_357441_52	0	pep2	dolphyn_8683759630732447324	S3.0693.01.2X194
410	uvig_356792	uvig_356792_104	0	pep2	dolphyn_4808483692116431512	S3.0693.01.2X194
411	uvig_358682	uvig_358682_46	0	pep3	dolphyn_1234010551816071292	S3.0693.01.2X194
412	uvig_357864	uvig_357864_32	0	pep1	dolphyn_2269189935462903207	S3.0693.01.2X194
413	uvig_355286	uvig_355286_134	0	pep2	dolphyn_6236491753183247692	S3.0693.01.2X194
414	uvig_354753	uvig_354753_34	0	pep2	dolphyn_6934185953072387596	S3.0693.01.2X194
415	uvig_396772	uvig_396772_2	0	pep2	dolphyn_2692519366265088110	S3.0693.01.2X194
416	uvig_395307	uvig_395307_76	0	pep1	dolphyn_4856126133515947355	S3.0693.01.2X194
417	uvig_315082	uvig_315082_1	0	pep3	dolphyn_6641115261326539081	S3.0693.01.2X194
418	ivig_896	ivig_896_177	0	pep1	dolphyn_1778391422033784207	S3.0693.01.2X194
419	uvig_428798	uvig_428798_34	0	pep1	dolphyn_1594882241569229004	S3.0693.01.2X194
420	uvig_357534	uvig_357534_66	0	pep3	dolphyn_5409891537156302619	S3.0693.01.2X194
421	ivig_3875	ivig_3875_34	0	pep2	dolphyn_4703832270730379698	S3.0693.01.2X194
422	uvig_396640	uvig_396640_25	0	pep2	dolphyn_6151913425888256949	S3.0693.01.2X194
423	uvig_396758	uvig_396758_8	0	pep3	dolphyn_8435111112702069454	S3.0693.01.2X194
424	uvig_354826	uvig_354826_18	0	pep2	dolphyn_2021333504554438958	S3.0693.01.2X194
425	uvig_359660	uvig_359660_14	0	pep1	dolphyn_1105480526397061877	S3.0693.01.2X194
426	uvig_354790	uvig_354790_94	0	pep3	dolphyn_885503578205173569	S3.0693.01.2X194
427	ivig_896	ivig_896_117	0	pep2	dolphyn_4254601861916696308	S3.0693.01.2X194
428	uvig_354750	uvig_354750_19	0	pep3	dolphyn_770861247827165669	S3.0693.01.2X194
429	uvig_271818	uvig_271818_4	0	pep3	dolphyn_4233553299230166905	S3.0693.01.2X194
430	uvig_357328	uvig_357328_48	0	pep1	dolphyn_1038317668394306519	S3.0693.01.2X194
431	uvig_396758	uvig_396758_8	0	pep1	dolphyn_8435111112702069454	S3.0693.01.2X194
432	uvig_395307	uvig_395307_10	0	pep3	dolphyn_8937292299081382152	S3.0693.01.2X194
433	uvig_357328	uvig_357328_5	0	pep2	dolphyn_7355625681944674266	S3.0693.01.2X194
434	uvig_359660	uvig_359660_12	0	pep2	dolphyn_854502898817831996	S3.0693.01.2X194
435	uvig_428798	uvig_428798_79	0	pep3	dolphyn_1210012910218754669	S3.0693.01.2X194
436	ivig_2475	ivig_2475_18	0	pep2	dolphyn_7948471697271432929	S3.0693.01.2X194
437	uvig_354790	uvig_354790_18	0	pep1	dolphyn_5976253282883626067	S3.0693.01.2X194
438	uvig_418132	uvig_418132_5	0	pep2	dolphyn_5879739801507310524	S3.0693.01.2X194
439	uvig_355854	uvig_355854_17	0	pep3	dolphyn_1063219132920881784	S3.0693.01.2X194
440	ivig_3875	ivig_3875_17	0	pep1	dolphyn_7551059981250768882	S3.0693.01.2X194
441	uvig_385029	uvig_385029_52	0	pep2	dolphyn_8928854754350311981	S3.0693.01.2X194
442	uvig_357441	uvig_357441_65	0	pep1	dolphyn_4483851363714024365	S3.0693.01.2X194
443	uvig_357328	uvig_357328_37	0	pep1	dolphyn_8074362613255034008	S3.0693.01.2X194
444	uvig_418132	uvig_418132_5	0	pep1	dolphyn_5879739801507310524	S3.0693.01.2X194
445	ivig_2475	ivig_2475_18	0	pep1	dolphyn_7948471697271432929	S3.0693.01.2X194
446	uvig_357441	uvig_357441_103	0	pep3	dolphyn_1156450715091573531	S3.0693.01.2X194
447	ivig_601	ivig_601_25	0	pep3	dolphyn_7879488177436347435	S3.0693.01.2X194
448	uvig_356526	uvig_356526_46	0	pep3	dolphyn_7732836661776420250	S3.0693.01.2X194
449	uvig_357328	uvig_357328_32	0	pep3	dolphyn_3525475760124103254	S3.0693.01.2X194
450	uvig_355478	uvig_355478_35	0	pep2	dolphyn_8806861764269342187	S3.0693.01.2X194
451	uvig_355148	uvig_355148_12	0	pep3	dolphyn_2203748326393026056	S3.0693.01.2X194
452	uvig_356226	uvig_356226_38	0	pep2	dolphyn_386700858133017322	S3.0693.01.2X194
453	uvig_359660	uvig_359660_12	0	pep1	dolphyn_854502898817831996	S3.0693.01.2X194
454	uvig_356526	uvig_356526_46	0	pep2	dolphyn_7732836661776420250	S3.0693.01.2X194
455	uvig_356259	uvig_356259_79	0	pep3	dolphyn_3798195535438271766	S3.0693.01.2X194
456	uvig_356792	uvig_356792_5	0	pep2	dolphyn_1261210396967700004	S3.0693.01.2X194
457	ivig_4176	ivig_4176_10	0	pep1	dolphyn_6803258574586204351	S3.0693.01.2X194
458	uvig_356033	uvig_356033_47	0	pep1	dolphyn_7131015221084664662	S3.0693.01.2X194
459	uvig_358797	uvig_358797_13	0	pep3	dolphyn_6788536032974837977	S3.0693.01.2X194
460	uvig_354790	uvig_354790_4	0	pep3	dolphyn_7837560275017098878	S3.0693.01.2X194
461	uvig_357441	uvig_357441_102	0	pep1	dolphyn_731230141603163274	S3.0693.01.2X194
462	uvig_357534	uvig_357534_55	0	pep2	dolphyn_7016140561040284100	S3.0693.01.2X194
463	ivig_2475	ivig_2475_39	0	pep3	dolphyn_413750518781009160	S3.0693.01.2X194
464	uvig_357441	uvig_357441_95	0	pep3	dolphyn_4497435217338911094	S3.0693.01.2X194
465	ivig_601	ivig_601_24	0	pep1	dolphyn_22724157694121560	S3.0693.01.2X194
466	uvig_357328	uvig_357328_47	0	pep3	dolphyn_5901978029802322212	S3.0693.01.2X194
467	uvig_357534	uvig_357534_66	0	pep2	dolphyn_8889774585789740856	S3.0693.01.2X194
468	uvig_418132	uvig_418132_7	0	pep2	dolphyn_6896850464376645727	S3.0693.01.2X194
469	uvig_356577	uvig_356577_3	0	pep2	dolphyn_5587507297893056045	S3.0693.01.2X194
470	uvig_356226	uvig_356226_76	0	pep3	dolphyn_9137263725627544069	S3.0693.01.2X194
471	uvig_357441	uvig_357441_95	0	pep2	dolphyn_4497435217338911094	S3.0693.01.2X194
472	uvig_354790	uvig_354790_94	0	pep1	dolphyn_885503578205173569	S3.0693.01.2X194
473	uvig_356792	uvig_356792_2	0	pep3	dolphyn_3677470920419158489	S3.0693.01.2X194
474	uvig_395307	uvig_395307_10	0	pep1	dolphyn_8937292299081382152	S3.0693.01.2X194
475	ivig_4176	ivig_4176_34	0	pep3	dolphyn_3680617549645844911	S3.0693.01.2X194
476	uvig_355286	uvig_355286_104	0	pep3	dolphyn_36897599426886603	S3.0693.01.2X194
477	uvig_356226	uvig_356226_18	0	pep1	dolphyn_1178041383404692744	S3.0693.01.2X194
478	ivig_3875	ivig_3875_35	0	pep3	dolphyn_687326170294156610	S3.0693.01.2X194
479	uvig_295951	uvig_295951_10	0	pep3	dolphyn_6650999518034660200	S3.0693.01.2X194
480	uvig_295951	uvig_295951_44	0	pep2	dolphyn_8172771247711489008	S3.0693.01.2X194
481	uvig_354790	uvig_354790_10	0	pep1	dolphyn_2905279003956206699	S3.0693.01.2X194
482	uvig_295951	uvig_295951_42	0	pep1	dolphyn_2335480517617068146	S3.0693.01.2X194
483	uvig_271818	uvig_271818_13	0	pep1	dolphyn_2673164705289973676	S3.0693.01.2X194
484	uvig_359660	uvig_359660_30	0	pep3	dolphyn_3258940961846679137	S3.0693.01.2X194
485	ivig_4424	ivig_4424_18	0	pep1	dolphyn_3635260409994055471	S3.0693.01.2X194
486	uvig_356259	uvig_356259_98	0	pep3	dolphyn_2769560421665249396	S3.0693.01.2X194
487	uvig_357441	uvig_357441_95	0	pep1	dolphyn_4497435217338911094	S3.0693.01.2X194
488	uvig_396640	uvig_396640_65	0	pep2	dolphyn_450402805633684819	S3.0693.01.2X194
489	uvig_428798	uvig_428798_79	0	pep3	dolphyn_1702644010114408456	S3.0693.01.2X194
490	uvig_395437	uvig_395437_73	0	pep2	dolphyn_4209131358298084256	S3.0693.01.2X194
491	uvig_356955	uvig_356955_76	0	pep3	dolphyn_5920672289724585156	S3.0693.01.2X194
492	uvig_356033	uvig_356033_23	0	pep3	dolphyn_6116589756242539005	S3.0693.01.2X194
493	uvig_354790	uvig_354790_54	0	pep2	dolphyn_3743867440028981080	S3.0693.01.2X194
494	uvig_357534	uvig_357534_66	0	pep1	dolphyn_8889774585789740856	S3.0693.01.2X194
495	ivig_2475	ivig_2475_39	0	pep1	dolphyn_413750518781009160	S3.0693.01.2X194
496	uvig_354790	uvig_354790_94	0	pep2	dolphyn_885503578205173569	S3.0693.01.2X194
497	uvig_375837	uvig_375837_18	0	pep2	dolphyn_1824436171898955633	S3.0693.01.2X194
498	ivig_3679	ivig_3679_53	0	pep3	dolphyn_8256409737891056194	S3.0693.01.2X194
499	uvig_355854	uvig_355854_16	0	pep2	dolphyn_8583984308040125131	S3.0693.01.2X194
500	uvig_356033	uvig_356033_23	0	pep1	dolphyn_6116589756242539005	S3.0693.01.2X194
501	uvig_428798	uvig_428798_109	0	pep3	dolphyn_1943685761745399652	S3.0693.01.2X194
502	uvig_357864	uvig_357864_3	0	pep1	dolphyn_4148961265684688638	S3.0693.01.2X194
503	uvig_205260	uvig_205260_86	0	pep3	dolphyn_1488145650130932108	S3.0693.01.2X194
504	uvig_354790	uvig_354790_10	0	pep3	dolphyn_2905279003956206699	S3.0693.01.2X194
505	uvig_357328	uvig_357328_47	0	pep2	dolphyn_5901978029802322212	S3.0693.01.2X194
506	uvig_428798	uvig_428798_51	0	pep2	dolphyn_818338959267256597	S3.0693.01.2X194
507	uvig_205260	uvig_205260_86	0	pep2	dolphyn_1488145650130932108	S3.0693.01.2X194
508	ivig_601	ivig_601_44	0	pep1	dolphyn_4540301120467316130	S3.0693.01.2X194
509	uvig_358797	uvig_358797_9	0	pep3	dolphyn_4897757316586798869	S3.0693.01.2X194
510	uvig_429694	uvig_429694_30	0	pep1	dolphyn_9065079102350899733	S3.0693.01.2X194
511	uvig_355854	uvig_355854_17	0	pep1	dolphyn_1063219132920881784	S3.0693.01.2X194
512	uvig_356955	uvig_356955_81	0	pep3	dolphyn_8528862655856427299	S3.0693.01.2X194
513	uvig_354790	uvig_354790_18	0	pep2	dolphyn_5976253282883626067	S3.0693.01.2X194
514	uvig_315082	uvig_315082_1	0	pep2	dolphyn_6641115261326539081	S3.0693.01.2X194
515	ivig_3679	ivig_3679_20	0	pep2	dolphyn_4627194976096202589	S3.0693.01.2X194
516	ivig_4424	ivig_4424_18	0	pep2	dolphyn_3635260409994055471	S3.0693.01.2X194
517	uvig_357441	uvig_357441_102	0	pep3	dolphyn_731230141603163274	S3.0693.01.2X194
518	uvig_357328	uvig_357328_54	0	pep1	dolphyn_7927066585691105333	S3.0693.01.2X194
519	uvig_395307	uvig_395307_76	0	pep1	dolphyn_7240249538308100157	S3.0693.01.2X194
520	uvig_356259	uvig_356259_16	0	pep1	dolphyn_8222825852671659964	S3.0693.01.2X194
521	uvig_357328	uvig_357328_16	0	pep3	dolphyn_5629684189787334310	S3.0693.01.2X194
522	ivig_1427	ivig_1427_3	0	pep2	dolphyn_1794137421914200407	S3.0693.01.2X194
523	uvig_354790	uvig_354790_83	0	pep3	dolphyn_7920268146096793101	S3.0693.01.2X194
524	uvig_578696	uvig_578696_32	0	pep2	dolphyn_4614415641089760370	S3.0693.01.2X194
525	uvig_357328	uvig_357328_32	0	pep2	dolphyn_3525475760124103254	S3.0693.01.2X194
526	uvig_429694	uvig_429694_39	0	pep3	dolphyn_5126337811319233337	S3.0693.01.2X194
527	uvig_428798	uvig_428798_120	0	pep3	dolphyn_3807471359161222335	S3.0693.01.2X194
528	uvig_428798	uvig_428798_109	0	pep2	dolphyn_1943685761745399652	S3.0693.01.2X194
529	uvig_372157	uvig_372157_1	0	pep3	dolphyn_4152408593971051818	S3.0693.01.2X194
530	uvig_357441	uvig_357441_103	0	pep2	dolphyn_1156450715091573531	S3.0693.01.2X194
531	uvig_354753	uvig_354753_34	0	pep3	dolphyn_6934185953072387596	S3.0693.01.2X194
532	uvig_356792	uvig_356792_41	0	pep1	dolphyn_6368700802567399509	S3.0693.01.2X194
533	uvig_354790	uvig_354790_6	0	pep3	dolphyn_460640622186821006	S3.0693.01.2X194
534	uvig_357534	uvig_357534_66	0	pep2	dolphyn_5409891537156302619	S3.0693.01.2X194
535	uvig_357864	uvig_357864_32	0	pep3	dolphyn_2269189935462903207	S3.0693.01.2X194
536	uvig_29025	uvig_29025_6	0	pep2	dolphyn_7479735070596738493	S3.0693.01.2X194
537	uvig_356955	uvig_356955_8	0	pep2	dolphyn_7223458429873076114	S3.0693.01.2X194
538	ivig_2475	ivig_2475_34	0	pep1	dolphyn_2332862129619333843	S3.0693.01.2X194
539	uvig_356955	uvig_356955_79	0	pep3	dolphyn_8331793465879437190	S3.0693.01.2X194
540	uvig_354790	uvig_354790_54	0	pep3	dolphyn_3743867440028981080	S3.0693.01.2X194
541	uvig_357534	uvig_357534_50	0	pep2	dolphyn_8863438195554067001	S3.0693.01.2X194
542	ivig_2475	ivig_2475_18	0	pep3	dolphyn_7948471697271432929	S3.0693.01.2X194
543	uvig_356033	uvig_356033_37	0	pep1	dolphyn_8631679163584139442	S3.0693.01.2X194
544	uvig_356033	uvig_356033_69	0	pep1	dolphyn_6068118488755896892	S3.0693.01.2X194
545	uvig_356226	uvig_356226_24	0	pep2	dolphyn_5931912549915469537	S3.0693.01.2X194
546	uvig_357441	uvig_357441_112	0	pep2	dolphyn_1313982230073983935	S3.0693.01.2X194
547	uvig_578696	uvig_578696_32	0	pep2	dolphyn_8414270450384481837	S3.0693.01.2X194
548	uvig_315372	uvig_315372_8	0	pep2	dolphyn_8440031369417246092	S3.0693.01.2X194
549	ivig_3679	ivig_3679_53	0	pep1	dolphyn_8256409737891056194	S3.0693.01.2X194
550	uvig_356955	uvig_356955_2	0	pep2	dolphyn_8721467494064280194	S3.0693.01.2X194
551	uvig_357441	uvig_357441_55	0	pep2	dolphyn_6382814638260822359	S3.0693.01.2X194
552	uvig_395437	uvig_395437_73	0	pep1	dolphyn_4209131358298084256	S3.0693.01.2X194
553	uvig_356792	uvig_356792_41	0	pep3	dolphyn_6368700802567399509	S3.0693.01.2X194
554	uvig_359660	uvig_359660_8	0	pep1	dolphyn_7243999583189173311	S3.0693.01.2X194
555	uvig_357534	uvig_357534_55	0	pep3	dolphyn_7016140561040284100	S3.0693.01.2X194
556	ivig_1427	ivig_1427_49	0	pep2	dolphyn_2541826489610303591	S3.0693.01.2X194
557	uvig_578696	uvig_578696_34	0	pep3	dolphyn_6864121023573623946	S3.0693.01.2X194
558	uvig_385029	uvig_385029_66	0	pep3	dolphyn_6067825561959264570	S3.0693.01.2X194
559	ivig_601	ivig_601_71	0	pep2	dolphyn_7811565622150842473	S3.0693.01.2X194
560	ivig_4427	ivig_4427_11	0	pep1	dolphyn_4172381522657884473	S3.0693.01.2X194
561	uvig_578696	uvig_578696_32	0	pep1	dolphyn_8414270450384481837	S3.0693.01.2X194
562	uvig_355148	uvig_355148_12	0	pep2	dolphyn_2203748326393026056	S3.0693.01.2X194
563	uvig_356792	uvig_356792_86	0	pep3	dolphyn_3451104416790836987	S3.0693.01.2X194
564	ivig_3875	ivig_3875_35	0	pep1	dolphyn_687326170294156610	S3.0693.01.2X194
565	uvig_354750	uvig_354750_3	0	pep3	dolphyn_5405373092314075256	S3.0693.01.2X194
566	uvig_356226	uvig_356226_53	0	pep3	dolphyn_2211026698857771264	S3.0693.01.2X194
567	uvig_354750	uvig_354750_19	0	pep2	dolphyn_770861247827165669	S3.0693.01.2X194
568	uvig_418132	uvig_418132_7	0	pep3	dolphyn_6896850464376645727	S3.0693.01.2X194
569	uvig_356792	uvig_356792_84	0	pep2	dolphyn_3190021752042308960	S3.0693.01.2X194
570	uvig_578696	uvig_578696_34	0	pep2	dolphyn_6864121023573623946	S3.0693.01.2X194
571	uvig_428798	uvig_428798_76	0	pep1	dolphyn_6590412934121857744	S3.0693.01.2X194
572	uvig_578696	uvig_578696_1	0	pep3	dolphyn_4169524917483374054	S3.0693.01.2X194
573	uvig_578696	uvig_578696_1	0	pep2	dolphyn_4169524917483374054	S3.0693.01.2X194
574	uvig_356033	uvig_356033_23	0	pep2	dolphyn_6116589756242539005	S3.0693.01.2X194
575	uvig_356792	uvig_356792_5	0	pep1	dolphyn_1261210396967700004	S3.0693.01.2X194
576	ivig_3353	ivig_3353_60	0	pep2	dolphyn_9141487855017976800	S3.0693.01.2X194
577	uvig_315082	uvig_315082_12	0	pep1	dolphyn_5073752743428529155	S3.0693.01.2X194
578	uvig_428798	uvig_428798_76	0	pep3	dolphyn_6590412934121857744	S3.0693.01.2X194
579	uvig_357441	uvig_357441_39	0	pep1	dolphyn_7758220531326719564	S3.0693.01.2X194
580	uvig_354716	uvig_354716_8	0	pep2	dolphyn_5653844452461509232	S3.0693.01.2X194
581	uvig_395307	uvig_395307_10	0	pep2	dolphyn_8937292299081382152	S3.0693.01.2X194
582	ivig_3875	ivig_3875_17	0	pep3	dolphyn_7551059981250768882	S3.0693.01.2X194
583	uvig_357328	uvig_357328_46	0	pep3	dolphyn_6072324482032065027	S3.0693.01.2X194
584	uvig_429694	uvig_429694_33	0	pep1	dolphyn_8132792012406049377	S3.0693.01.2X194
585	uvig_267525	uvig_267525_2	0	pep1	dolphyn_4090956177793304624	S3.0693.01.2X194
586	uvig_356792	uvig_356792_45	0	pep2	dolphyn_122502358360390422	S3.0693.01.2X194
587	uvig_357534	uvig_357534_50	0	pep3	dolphyn_8863438195554067001	S3.0693.01.2X194
588	uvig_355286	uvig_355286_68	0	pep1	dolphyn_8632587503206457608	S3.0693.01.2X194
589	uvig_356259	uvig_356259_25	0	pep2	dolphyn_1921106946868308254	S3.0693.01.2X194
590	uvig_354753	uvig_354753_31	0	pep2	dolphyn_3437313874989966379	S3.0693.01.2X194
591	uvig_429694	uvig_429694_33	0	pep2	dolphyn_8132792012406049377	S3.0693.01.2X194
592	uvig_356259	uvig_356259_79	0	pep2	dolphyn_3798195535438271766	S3.0693.01.2X194
593	uvig_315372	uvig_315372_8	0	pep3	dolphyn_8440031369417246092	S3.0693.01.2X194
594	uvig_29025	uvig_29025_6	0	pep3	dolphyn_7479735070596738493	S3.0693.01.2X194
595	uvig_356259	uvig_356259_98	0	pep1	dolphyn_2769560421665249396	S3.0693.01.2X194
596	uvig_356955	uvig_356955_2	0	pep1	dolphyn_8721467494064280194	S3.0693.01.2X194
597	uvig_356259	uvig_356259_25	0	pep3	dolphyn_1921106946868308254	S3.0693.01.2X194
598	uvig_356259	uvig_356259_102	0	pep1	dolphyn_6984739401752596150	S3.0693.01.2X194
599	uvig_354790	uvig_354790_10	0	pep2	dolphyn_2905279003956206699	S3.0693.01.2X194
600	ivig_3679	ivig_3679_56	0	pep2	dolphyn_2076019893073695473	S3.0693.01.2X194
601	uvig_354790	uvig_354790_54	0	pep1	dolphyn_3743867440028981080	S3.0693.01.2X194
602	uvig_395437	uvig_395437_62	0	pep1	dolphyn_2961925849529746357	S3.0693.01.2X194
603	uvig_295951	uvig_295951_21	0	pep2	dolphyn_6598573648173312698	S3.0693.01.2X194
604	uvig_358797	uvig_358797_67	0	pep2	dolphyn_7110996244689189467	S3.0693.01.2X194
605	uvig_295951	uvig_295951_10	0	pep1	dolphyn_6650999518034660200	S3.0693.01.2X194
606	uvig_418132	uvig_418132_1	0	pep1	dolphyn_408031411054925657	S3.0693.01.2X194
607	ivig_1427	ivig_1427_49	0	pep3	dolphyn_2541826489610303591	S3.0693.01.2X194
608	ivig_3679	ivig_3679_12	0	pep1	dolphyn_4459341664983388546	S3.0693.01.2X194
609	uvig_295951	uvig_295951_42	0	pep3	dolphyn_2335480517617068146	S3.0693.01.2X194
610	uvig_418132	uvig_418132_20	0	pep2	dolphyn_2349559706397586636	S3.0693.01.2X194
611	uvig_357441	uvig_357441_102	0	pep2	dolphyn_200909141681864232	S3.0693.01.2X194
612	uvig_375837	uvig_375837_18	0	pep1	dolphyn_1824436171898955633	S3.0693.01.2X194
613	uvig_356226	uvig_356226_51	0	pep3	dolphyn_8836702854329654015	S3.0693.01.2X194
614	uvig_356750	uvig_356750_15	0	pep3	dolphyn_2920219940094658231	S3.0693.01.2X194
615	uvig_372157	uvig_372157_2	0	pep1	dolphyn_1269437060169704274	S3.0693.01.2X194
616	uvig_395307	uvig_395307_76	0	pep3	dolphyn_7240249538308100157	S3.0693.01.2X194
617	uvig_356792	uvig_356792_104	0	pep3	dolphyn_4808483692116431512	S3.0693.01.2X194
618	uvig_357441	uvig_357441_89	0	pep3	dolphyn_6022557411717590712	S3.0693.01.2X194
619	ivig_896	ivig_896_177	0	pep3	dolphyn_1778391422033784207	S3.0693.01.2X194
620	uvig_428798	uvig_428798_79	0	pep2	dolphyn_1210012910218754669	S3.0693.01.2X194
621	uvig_418132	uvig_418132_20	0	pep3	dolphyn_2349559706397586636	S3.0693.01.2X194
622	uvig_359660	uvig_359660_29	0	pep1	dolphyn_7689842044860528119	S3.0693.01.2X194
623	uvig_358797	uvig_358797_9	0	pep2	dolphyn_4897757316586798869	S3.0693.01.2X194
624	uvig_418132	uvig_418132_5	0	pep3	dolphyn_5989743254402284506	S3.0693.01.2X194
625	uvig_358797	uvig_358797_9	0	pep1	dolphyn_4897757316586798869	S3.0693.01.2X194
626	ivig_4176	ivig_4176_34	0	pep2	dolphyn_3680617549645844911	S3.0693.01.2X194
627	uvig_428798	uvig_428798_65	0	pep1	dolphyn_5552393225956634145	S3.0693.01.2X194
628	ivig_2475	ivig_2475_34	0	pep3	dolphyn_2332862129619333843	S3.0693.01.2X194
629	uvig_428798	uvig_428798_120	0	pep2	dolphyn_3807471359161222335	S3.0693.01.2X194
630	uvig_428798	uvig_428798_79	0	pep1	dolphyn_1210012910218754669	S3.0693.01.2X194
631	uvig_428798	uvig_428798_8	0	pep3	dolphyn_4157519277644114171	S3.0693.01.2X194
632	uvig_355854	uvig_355854_16	0	pep1	dolphyn_8583984308040125131	S3.0693.01.2X194
633	uvig_267525	uvig_267525_2	0	pep3	dolphyn_4090956177793304624	S3.0693.01.2X194
634	uvig_271818	uvig_271818_13	0	pep3	dolphyn_2673164705289973676	S3.0693.01.2X194
635	uvig_375837	uvig_375837_48	0	pep2	dolphyn_3549646940544030343	S3.0693.01.2X194
636	ivig_1427	ivig_1427_4	0	pep3	dolphyn_4999814629268786129	S3.0693.01.2X194
637	uvig_356259	uvig_356259_133	0	pep2	dolphyn_7110818552038951254	S3.0693.01.2X194
638	uvig_355478	uvig_355478_6	0	pep1	dolphyn_3128747368947492877	S3.0693.01.2X194
639	ivig_3875	ivig_3875_34	0	pep3	dolphyn_4703832270730379698	S3.0693.01.2X194
640	uvig_359660	uvig_359660_14	0	pep2	dolphyn_1105480526397061877	S3.0693.01.2X194
641	uvig_295951	uvig_295951_44	0	pep1	dolphyn_8172771247711489008	S3.0693.01.2X194
642	uvig_354716	uvig_354716_54	0	pep3	dolphyn_720756587382959805	S3.0693.01.2X194
643	ivig_3353	ivig_3353_60	0	pep1	dolphyn_9141487855017976800	S3.0693.01.2X194
644	uvig_356259	uvig_356259_102	0	pep3	dolphyn_6984739401752596150	S3.0693.01.2X194
645	uvig_428798	uvig_428798_123	0	pep1	dolphyn_4267968093345787664	S3.0693.01.2X194
646	uvig_355286	uvig_355286_104	0	pep1	dolphyn_36897599426886603	S3.0693.01.2X194
647	uvig_356955	uvig_356955_76	0	pep1	dolphyn_5920672289724585156	S3.0693.01.2X194
648	uvig_356259	uvig_356259_133	0	pep1	dolphyn_7110818552038951254	S3.0693.01.2X194
649	uvig_354716	uvig_354716_8	0	pep1	dolphyn_5653844452461509232	S3.0693.01.2X194
650	uvig_357534	uvig_357534_48	0	pep2	dolphyn_1261495490219004025	S3.0693.01.2X194
651	uvig_428798	uvig_428798_62	0	pep1	dolphyn_2543304260786156781	S3.0693.01.2X194
652	uvig_357441	uvig_357441_103	0	pep1	dolphyn_1156450715091573531	S3.0693.01.2X194
653	uvig_357441	uvig_357441_65	0	pep2	dolphyn_4483851363714024365	S3.0693.01.2X194
654	uvig_357534	uvig_357534_48	0	pep3	dolphyn_1261495490219004025	S3.0693.01.2X194
655	ivig_1427	ivig_1427_4	0	pep1	dolphyn_4999814629268786129	S3.0693.01.2X194
656	uvig_356226	uvig_356226_4	0	pep2	dolphyn_729306016209239860	S3.0693.01.2X194
657	uvig_357534	uvig_357534_67	0	pep3	dolphyn_5498735356790066396	S3.0693.01.2X194
658	uvig_578696	uvig_578696_1	0	pep1	dolphyn_4169524917483374054	S3.0693.01.2X194
659	uvig_359660	uvig_359660_8	0	pep2	dolphyn_7243999583189173311	S3.0693.01.2X194
660	uvig_356955	uvig_356955_69	0	pep3	dolphyn_5668493644923424079	S3.0693.01.2X194
661	uvig_396758	uvig_396758_8	0	pep2	dolphyn_8435111112702069454	S3.0693.01.2X194
662	uvig_354790	uvig_354790_4	0	pep1	dolphyn_7837560275017098878	S3.0693.01.2X194
663	uvig_359660	uvig_359660_8	0	pep3	dolphyn_7243999583189173311	S3.0693.01.2X194
664	uvig_315082	uvig_315082_6	0	pep2	dolphyn_8563399982687124248	S3.0693.01.2X194
665	uvig_357864	uvig_357864_36	0	pep1	dolphyn_7684287034100261993	S3.0693.01.2X194
666	uvig_295951	uvig_295951_42	0	pep2	dolphyn_2335480517617068146	S3.0693.01.2X194
667	uvig_372157	uvig_372157_2	0	pep3	dolphyn_1269437060169704274	S3.0693.01.2X194
668	uvig_428798	uvig_428798_57	0	pep2	dolphyn_2341917171310324702	S3.0693.01.2X194
669	uvig_356577	uvig_356577_3	0	pep1	dolphyn_5587507297893056045	S3.0693.01.2X194
670	uvig_356226	uvig_356226_66	0	pep2	dolphyn_7641601157375962481	S3.0693.01.2X194
671	uvig_357864	uvig_357864_36	0	pep3	dolphyn_7684287034100261993	S3.0693.01.2X194
672	uvig_357328	uvig_357328_48	0	pep2	dolphyn_1038317668394306519	S3.0693.01.2X194
673	ivig_4176	ivig_4176_10	0	pep2	dolphyn_6803258574586204351	S3.0693.01.2X194
674	ivig_601	ivig_601_83	0	pep1	dolphyn_4854545541675872572	S3.0693.01.2X194
675	uvig_295951	uvig_295951_34	0	pep2	dolphyn_6080032714726771079	S3.0693.01.2X194
676	ivig_3679	ivig_3679_20	0	pep3	dolphyn_4627194976096202589	S3.0693.01.2X194
677	uvig_356792	uvig_356792_5	0	pep3	dolphyn_1261210396967700004	S3.0693.01.2X194
678	uvig_428798	uvig_428798_15	0	pep1	dolphyn_6937131310713395226	S3.0693.01.2X194
679	uvig_295951	uvig_295951_34	0	pep3	dolphyn_6080032714726771079	S3.0693.01.2X194
680	uvig_358797	uvig_358797_67	0	pep3	dolphyn_7110996244689189467	S3.0693.01.2X194
681	uvig_578696	uvig_578696_34	0	pep1	dolphyn_6864121023573623946	S3.0693.01.2X194
682	uvig_357441	uvig_357441_11	0	pep1	dolphyn_7507328556264675464	S3.0693.01.2X194
683	ivig_3679	ivig_3679_20	0	pep1	dolphyn_4627194976096202589	S3.0693.01.2X194
684	uvig_355478	uvig_355478_21	0	pep2	dolphyn_109485683153676713	S3.0693.01.2X194
685	uvig_357441	uvig_357441_102	0	pep3	dolphyn_200909141681864232	S3.0693.01.2X194
686	uvig_395307	uvig_395307_76	0	pep3	dolphyn_4856126133515947355	S3.0693.01.2X194
687	uvig_357328	uvig_357328_16	0	pep1	dolphyn_5629684189787334310	S3.0693.01.2X194
688	uvig_355478	uvig_355478_6	0	pep3	dolphyn_3128747368947492877	S3.0693.01.2X194
689	uvig_357864	uvig_357864_3	0	pep2	dolphyn_4148961265684688638	S3.0693.01.2X194
690	uvig_356792	uvig_356792_86	0	pep2	dolphyn_3451104416790836987	S3.0693.01.2X194
691	uvig_359660	uvig_359660_29	0	pep2	dolphyn_7689842044860528119	S3.0693.01.2X194
692	uvig_354826	uvig_354826_18	0	pep1	dolphyn_2021333504554438958	S3.0693.01.2X194
693	uvig_428798	uvig_428798_79	0	pep2	dolphyn_1702644010114408456	S3.0693.01.2X194
694	uvig_357328	uvig_357328_47	0	pep1	dolphyn_5901978029802322212	S3.0693.01.2X194
695	uvig_357441	uvig_357441_39	0	pep3	dolphyn_7758220531326719564	S3.0693.01.2X194
696	uvig_356226	uvig_356226_18	0	pep3	dolphyn_1178041383404692744	S3.0693.01.2X194
697	uvig_428798	uvig_428798_15	0	pep2	dolphyn_6937131310713395226	S3.0693.01.2X194
698	ivig_1427	ivig_1427_3	0	pep1	dolphyn_1794137421914200407	S3.0693.01.2X194
699	uvig_429694	uvig_429694_30	0	pep3	dolphyn_9065079102350899733	S3.0693.01.2X194
700	uvig_357441	uvig_357441_39	0	pep2	dolphyn_7758220531326719564	S3.0693.01.2X194
701	ivig_896	ivig_896_117	0	pep2	dolphyn_5088938264665177499	S3.0693.01.2X194
702	ivig_3679	ivig_3679_56	0	pep3	dolphyn_2076019893073695473	S3.0693.01.2X194
703	uvig_354716	uvig_354716_42	0	pep3	dolphyn_2642885218388788645	S3.0693.01.2X194
704	uvig_356955	uvig_356955_8	0	pep3	dolphyn_7223458429873076114	S3.0693.01.2X194
705	uvig_356792	uvig_356792_45	0	pep1	dolphyn_122502358360390422	S3.0693.01.2X194
706	uvig_428798	uvig_428798_65	0	pep3	dolphyn_5552393225956634145	S3.0693.01.2X194
707	uvig_355478	uvig_355478_6	0	pep2	dolphyn_3128747368947492877	S3.0693.01.2X194
708	uvig_357441	uvig_357441_112	0	pep3	dolphyn_1313982230073983935	S3.0693.01.2X194
709	uvig_429694	uvig_429694_39	0	pep2	dolphyn_5126337811319233337	S3.0693.01.2X194
710	uvig_396640	uvig_396640_60	0	pep1	dolphyn_8680768673135162522	S3.0693.01.2X194
711	uvig_355286	uvig_355286_104	0	pep2	dolphyn_36897599426886603	S3.0693.01.2X194
712	uvig_315082	uvig_315082_6	0	pep3	dolphyn_8563399982687124248	S3.0693.01.2X194
713	uvig_578696	uvig_578696_32	0	pep3	dolphyn_4614415641089760370	S3.0693.01.2X194
714	uvig_354716	uvig_354716_42	0	pep2	dolphyn_2642885218388788645	S3.0693.01.2X194
715	ivig_896	ivig_896_177	0	pep2	dolphyn_1778391422033784207	S3.0693.01.2X194
716	uvig_356226	uvig_356226_38	0	pep3	dolphyn_386700858133017322	S3.0693.01.2X194
717	uvig_395307	uvig_395307_76	0	pep2	dolphyn_7240249538308100157	S3.0693.01.2X194
718	uvig_356955	uvig_356955_81	0	pep2	dolphyn_8528862655856427299	S3.0693.01.2X194
719	uvig_356955	uvig_356955_81	0	pep1	dolphyn_8528862655856427299	S3.0693.01.2X194
720	uvig_354750	uvig_354750_3	0	pep2	dolphyn_5405373092314075256	S3.0693.01.2X194
721	uvig_356033	uvig_356033_47	0	pep3	dolphyn_7131015221084664662	S3.0693.01.2X194
722	uvig_356955	uvig_356955_68	0	pep3	dolphyn_3516986113091079466	S3.0693.01.2X194
723	uvig_429694	uvig_429694_30	0	pep2	dolphyn_9065079102350899733	S3.0693.01.2X194
724	uvig_418132	uvig_418132_52	0	pep3	dolphyn_5960197278370579886	S3.0693.01.2X194
725	uvig_356259	uvig_356259_16	0	pep2	dolphyn_8222825852671659964	S3.0693.01.2X194
726	uvig_356792	uvig_356792_41	0	pep1	dolphyn_362180758767367399	S3.0693.01.2X194
727	uvig_356750	uvig_356750_15	0	pep1	dolphyn_2920219940094658231	S3.0693.01.2X194
728	uvig_356226	uvig_356226_66	0	pep1	dolphyn_7641601157375962481	S3.0693.01.2X194
729	uvig_357328	uvig_357328_46	0	pep1	dolphyn_6072324482032065027	S3.0693.01.2X194
730	uvig_354790	uvig_354790_20	0	pep2	dolphyn_4845955962646543737	S3.0693.01.2X194
731	uvig_418132	uvig_418132_5	0	pep1	dolphyn_5989743254402284506	S3.0693.01.2X194
732	uvig_358797	uvig_358797_75	0	pep2	dolphyn_2778950575130695705	S3.0693.01.2X194
733	uvig_315082	uvig_315082_12	0	pep2	dolphyn_2234277630979620719	S3.0693.01.2X194
734	uvig_356226	uvig_356226_51	0	pep1	dolphyn_8836702854329654015	S3.0693.01.2X194
735	uvig_354716	uvig_354716_43	0	pep2	dolphyn_8265064003675526695	S3.0693.01.2X194
736	ivig_601	ivig_601_84	0	pep3	dolphyn_6674903555748750867	S3.0693.01.2X194
737	uvig_354790	uvig_354790_6	0	pep1	dolphyn_460640622186821006	S3.0693.01.2X194
738	ivig_601	ivig_601_83	0	pep3	dolphyn_4854545541675872572	S3.0693.01.2X194
739	uvig_356792	uvig_356792_45	0	pep3	dolphyn_122502358360390422	S3.0693.01.2X194
740	ivig_4424	ivig_4424_18	0	pep3	dolphyn_3635260409994055471	S3.0693.01.2X194
741	uvig_359660	uvig_359660_30	0	pep2	dolphyn_3258940961846679137	S3.0693.01.2X194
742	ivig_601	ivig_601_140	0	pep2	dolphyn_6100890597330762880	S3.0693.01.2X194
743	ivig_1427	ivig_1427_4	0	pep2	dolphyn_4999814629268786129	S3.0693.01.2X194
744	uvig_357441	uvig_357441_11	0	pep2	dolphyn_7507328556264675464	S3.0693.01.2X194
745	uvig_355286	uvig_355286_68	0	pep2	dolphyn_8632587503206457608	S3.0693.01.2X194
746	uvig_418132	uvig_418132_5	0	pep3	dolphyn_5879739801507310524	S3.0693.01.2X194
747	uvig_418132	uvig_418132_1	0	pep3	dolphyn_408031411054925657	S3.0693.01.2X194
748	uvig_356955	uvig_356955_68	0	pep2	dolphyn_3516986113091079466	S3.0693.01.2X194
749	uvig_356955	uvig_356955_79	0	pep2	dolphyn_8331793465879437190	S3.0693.01.2X194
750	ivig_4424	ivig_4424_51	0	pep2	dolphyn_5867200969279154094	S3.0693.01.2X194
751	ivig_3679	ivig_3679_12	0	pep3	dolphyn_4459341664983388546	S3.0693.01.2X194
752	uvig_428798	uvig_428798_57	0	pep3	dolphyn_2341917171310324702	S3.0693.01.2X194
753	uvig_356955	uvig_356955_76	0	pep2	dolphyn_5920672289724585156	S3.0693.01.2X194
754	uvig_578696	uvig_578696_32	0	pep1	dolphyn_4614415641089760370	S3.0693.01.2X194
755	uvig_358797	uvig_358797_29	0	pep1	dolphyn_8434211545735836911	S3.0693.01.2X194
756	uvig_385029	uvig_385029_66	0	pep1	dolphyn_6067825561959264570	S3.0693.01.2X194
757	uvig_428798	uvig_428798_57	0	pep1	dolphyn_2341917171310324702	S3.0693.01.2X194
758	uvig_205260	uvig_205260_86	0	pep1	dolphyn_1488145650130932108	S3.0693.01.2X194
759	uvig_356033	uvig_356033_69	0	pep2	dolphyn_6068118488755896892	S3.0693.01.2X194
760	uvig_356226	uvig_356226_4	0	pep3	dolphyn_729306016209239860	S3.0693.01.2X194
761	ivig_4427	ivig_4427_11	0	pep2	dolphyn_4172381522657884473	S3.0693.01.2X194
762	uvig_356792	uvig_356792_41	0	pep3	dolphyn_362180758767367399	S3.0693.01.2X194
763	uvig_354750	uvig_354750_11	0	pep2	dolphyn_746078628747811189	S3.0693.01.2X194
764	uvig_356955	uvig_356955_69	0	pep2	dolphyn_5668493644923424079	S3.0693.01.2X194
765	uvig_395307	uvig_395307_76	0	pep2	dolphyn_4856126133515947355	S3.0693.01.2X194
766	uvig_358797	uvig_358797_13	0	pep2	dolphyn_6788536032974837977	S3.0693.01.2X194
767	ivig_2475	ivig_2475_40	0	pep1	dolphyn_1264323816676822068	S3.0693.01.2X194
768	uvig_385029	uvig_385029_66	0	pep2	dolphyn_6067825561959264570	S3.0693.01.2X194
769	uvig_418132	uvig_418132_1	0	pep2	dolphyn_408031411054925657	S3.0693.01.2X194
770	uvig_357534	uvig_357534_48	0	pep1	dolphyn_1261495490219004025	S3.0693.01.2X194
771	uvig_428798	uvig_428798_76	0	pep2	dolphyn_6590412934121857744	S3.0693.01.2X194
772	ivig_601	ivig_601_140	0	pep3	dolphyn_6100890597330762880	S3.0693.01.2X194
773	uvig_357441	uvig_357441_52	0	pep3	dolphyn_8683759630732447324	S3.0693.01.2X194
774	uvig_358682	uvig_358682_46	0	pep2	dolphyn_1234010551816071292	S3.0693.01.2X194
775	uvig_356792	uvig_356792_2	0	pep2	dolphyn_3677470920419158489	S3.0693.01.2X194
776	uvig_356792	uvig_356792_41	0	pep2	dolphyn_362180758767367399	S3.0693.01.2X194
