# Supplementary material for: Efficient encoding of large antigenic spaces by epitope prioritization with Dolphyn
Source: Nat Commun. 2024 Feb 21;15:1577. doi: 10.1038/s41467-024-45601-8 (PMC10881494; doi:10.1038/s41467-024-45601-8)
Supplement: Supplementary file 4 — Source Data [file 41467_2024_45601_MOESM4_ESM.zip › SourceData/SFigS5A.csv]

	triplet_id	sample	pep	triplet
1	dolphyn_1001031390910937997	S3.0153.01X194	0	1.69193913394584
2	dolphyn_1003749516374457615	S3.0153.01X194	1.63315443905142	0
3	dolphyn_1009814533447099731	S3.0693.01X195	1.71018781553424	1.87487437593856
4	dolphyn_1015734080081038096	SO.0491.01X194	1.79009141212736	0
5	dolphyn_1016311938036276311	S3.0153.01X194	1.7245507195346	0
6	dolphyn_1022123155601217464	S3.0693.01X195	1.9473377010465	2.10046890887191
7	dolphyn_1022216491584300793	S3.0153.01X194	1.71559810826249	2.00148000021012
8	dolphyn_1038317668394306519	S3.0153.01X194	2.64617479738412	4.4884116253779
9	dolphyn_1038317668394306519	S3.0693.01.2X194	0	2.33601986908028
10	dolphyn_1038317668394306519	S3.0693.01X195	0	2.6253929674212
11	dolphyn_1051129941064738951	S3.0153.01X194	1.81156209652423	0
12	dolphyn_1052466136072106518	S3.0693.01X195	0	1.80170980008122
13	dolphyn_1057454942217249814	S3.0693.01X195	0	1.62136648329937
14	dolphyn_1063219132920881784	S3.0693.01.2X194	2.51365606307399	3.35270717250172
15	dolphyn_1063219132920881784	S3.0693.01X195	3.7473841834865	3.75630443042873
16	dolphyn_1074951676386696702	S3.0153.01X194	1.63510565918268	0
17	dolphyn_1079644205920825683	S3.0693.01X195	1.96290772542388	0
18	dolphyn_108369641839263133	S3.0153.01X194	3.91302250576123	3.09557760852371
19	dolphyn_1084509839372489471	S3.0153.01X194	0	1.6467336971778
20	dolphyn_109485683153676713	S3.0693.01.2X194	0	2.07693841146172
21	dolphyn_109485683153676713	S3.0693.01X195	0	2.26592110862245
22	dolphyn_1097905261147183111	S3.0693.01X195	1.61541998411165	0
23	dolphyn_1099074316398906168	S3.0693.01X195	1.74919985480926	1.65822807660353
24	dolphyn_1100580673380735497	S3.0153.01X194	1.66770682055808	0
25	dolphyn_1105480526397061877	S3.0693.01.2X194	2.002830439308	0
26	dolphyn_1105480526397061877	S3.0693.01X195	2.002830439308	1.80005827204275
27	dolphyn_1105480526397061877	SO.0491.01X194	1.9154509415706	0
28	dolphyn_1110574061786983926	S3.0153.01X194	0	1.68454538492091
29	dolphyn_1113911959289978182	S3.0693.01X195	1.62334081760309	0
30	dolphyn_1117466713274809994	S3.0153.01X194	0	2.14358936150359
31	dolphyn_1117466713274809994	S3.0693.01X195	0	1.68639895357023
32	dolphyn_1125536476604682503	S3.0153.01X194	1.7404661748405	0
33	dolphyn_1125536476604682503	SO.0491.01X194	1.71379792775834	0
34	dolphyn_1132008678214778391	S3.0153.01X194	2.61373952163097	2.43273577745909
35	dolphyn_1134705517575032087	SO.0491.01X194	2.41858876875035	0
36	dolphyn_1138435903099986007	S3.0153.01X194	1.78507048107726	0
37	dolphyn_1140868906532924921	S3.0153.01X194	1.71199450075919	0
38	dolphyn_1141164229498366995	S3.0693.01X195	0	1.73342389221509
39	dolphyn_1145017761042794573	S3.0153.01X194	0	1.63119940421561
40	dolphyn_1145017761042794573	SO.0491.01X194	0	2.39607543608138
41	dolphyn_1147928607630811642	S3.0693.01X195	0	1.71559810826249
42	dolphyn_1156450715091573531	S3.0693.01.2X194	0	1.83098018238134
43	dolphyn_1156450715091573531	S3.0693.01X195	0	1.82454929205105
44	dolphyn_1175841965253540317	S3.0693.01X195	0	1.72097928716701
45	dolphyn_1177812395940462762	S3.0153.01X194	1.67709656090792	0
46	dolphyn_1178041383404692744	S3.0693.01.2X194	0	1.62136648329937
47	dolphyn_1178041383404692744	S3.0693.01X195	0	1.64480505627139
48	dolphyn_1181678214702593165	S3.0693.01X195	1.74919985480926	0
49	dolphyn_1185241727781046157	S3.0153.01X194	1.73871024813824	0
50	dolphyn_1190939914384331817	S3.0693.01X195	1.71739505393919	0
51	dolphyn_1201240444256000514	S3.0153.01X194	0	1.97823903617067
52	dolphyn_1201733212654326779	S3.0693.01X195	1.89009536994892	0
53	dolphyn_1210012910218754669	S3.0153.01X194	0	1.61342993370364
54	dolphyn_1210012910218754669	S3.0693.01.2X194	0	1.97685495290473
55	dolphyn_1210012910218754669	S3.0693.01X195	0	2.278292400425
56	dolphyn_1210349059548372116	S3.0153.01X194	1.70292825552144	0
57	dolphyn_1210349059548372116	S3.0693.01X195	1.92424865227413	0
58	dolphyn_1216139735341381537	S3.0693.01X195	1.65632149833295	0
59	dolphyn_1221350600596726308	S3.0153.01X194	0	1.80170980008122
60	dolphyn_1221643508740902921	S3.0153.01X194	3.1998968582704	1.72097928716701
61	dolphyn_1221679067256761305	S3.0693.01X195	1.88555334851442	0
62	dolphyn_122502358360390422	S3.0693.01.2X194	0	1.91102289005487
63	dolphyn_1234010551816071292	S3.0693.01.2X194	1.85159946958407	2.46044317760963
64	dolphyn_1234010551816071292	S3.0693.01X195	2.47317139356958	2.1150499691472
65	dolphyn_123404577649588853	S3.0153.01X194	0	2.72785282839839
66	dolphyn_1243331905690935706	S3.0693.01X195	0	1.71379792775834
67	dolphyn_1244652923018266284	S3.0693.01X195	0	1.62334081760309
68	dolphyn_1252579743364456718	S3.0153.01X194	1.89009536994892	1.63899671467564
69	dolphyn_1252579743364456718	S3.0693.01X195	0	1.76814960358892
70	dolphyn_1256575142353976127	S3.0693.01X195	1.79175946922805	0
71	dolphyn_1261210396967700004	S3.0693.01.2X194	0	2.30856716467159
72	dolphyn_1261210396967700004	S3.0693.01X195	3.2240623515555	2.42214432805168
73	dolphyn_1261210396967700004	SO.0491.01X194	0	1.65632149833295
74	dolphyn_1261495490219004025	S3.0693.01.2X194	0	3.08007342198774
75	dolphyn_1261495490219004025	S3.0693.01X195	0	3.76445064096101
76	dolphyn_1264323816676822068	S3.0153.01X194	1.6467336971778	0
77	dolphyn_1264323816676822068	S3.0693.01.2X194	0	1.71018781553424
78	dolphyn_1264323816676822068	S3.0693.01X195	1.62334081760309	1.69009581545155
79	dolphyn_1269437060169704274	S3.0693.01.2X194	2.55567572067621	0
80	dolphyn_1269437060169704274	S3.0693.01X195	3.17178421733435	0
81	dolphyn_1270254408561841803	SO.0491.01X194	3.42034620050092	0
82	dolphyn_1272499503376866719	S3.0153.01X194	1.73695123273306	0
83	dolphyn_12727470334977605	S3.0153.01X194	3.22087382753087	0
84	dolphyn_1283381749978991329	S3.0153.01X194	2.25967759198277	0
85	dolphyn_1289692659138567233	S3.0153.01X194	1.93296963777958	0
86	dolphyn_1293239245745266498	S3.0693.01X195	1.66959183525385	0
87	dolphyn_1296771210043635880	S3.0153.01X194	1.76473079684014	0
88	dolphyn_1305558277317529737	S3.0693.01X195	1.80828877117927	0
89	dolphyn_1305558277317529737	SO.0491.01X194	0	2.27212588550934
90	dolphyn_1306927329524161828	S3.0693.01X195	1.6467336971778	0
91	dolphyn_1310027320350109238	S3.0153.01X194	0	1.63705307946707
92	dolphyn_1313982230073983935	S3.0153.01X194	1.68824909285839	0
93	dolphyn_1313982230073983935	S3.0693.01.2X194	1.61541998411165	0
94	dolphyn_1317453245961861316	S3.0153.01X194	1.97823903617067	0
95	dolphyn_1328177576944220398	S3.0693.01X195	0	1.75958057086382
96	dolphyn_1330100897275624814	SO.0491.01X194	1.65057985576528	0
97	dolphyn_1331713022849572150	S3.0153.01X194	1.62334081760309	2.55955019278377
98	dolphyn_1339810642225500758	S3.0693.01X195	2.05796251000271	0
99	dolphyn_134416595421577150	S3.0693.01X195	1.74745921033147	0
100	dolphyn_1353266419351132997	S3.0693.01X195	0	2.74662968306969
101	dolphyn_1362358121131114355	S3.0153.01X194	1.69377906086785	0
102	dolphyn_1369895683041383927	S3.0153.01X194	0	1.63510565918268
103	dolphyn_1384584180745415191	S3.0153.01X194	0	4.40280917385641
104	dolphyn_1384584180745415191	S3.0693.01X195	0	2.12226153886276
105	dolphyn_1389457042966423737	S3.0153.01X194	0	2.54553127160443
106	dolphyn_1397409491732923765	S3.0153.01X194	1.65441127807683	0
107	dolphyn_1408227516163331520	S3.0693.01X195	1.66959183525385	0
108	dolphyn_1413432432659917071	S3.0153.01X194	0	2.90690105984738
109	dolphyn_1414779286537617408	S3.0693.01X195	0	1.63119940421561
110	dolphyn_1417048665962746895	S3.0693.01X195	0	1.63119940421561
111	dolphyn_1423461243030474257	S3.0693.01X195	1.74571553072665	0
112	dolphyn_1430629868242602398	S3.0153.01X194	1.76130026174335	0
113	dolphyn_1436537627492081289	S3.0153.01X194	0	1.79508725932073
114	dolphyn_1439126497369593789	S3.0693.01X195	1.69009581545155	0
115	dolphyn_1444189060664926986	S3.0693.01X195	1.64093657949347	0
116	dolphyn_1450008797244235210	SO.0491.01X194	2.67621547758219	2.41323161308111
117	dolphyn_1450668791663721930	S3.0153.01X194	1.70292825552144	0
118	dolphyn_1450668791663721930	SO.0491.01X194	1.8196988379173	0
119	dolphyn_1453210714190719057	S3.0153.01X194	0	1.64480505627139
120	dolphyn_1453739001129547693	S3.0153.01X194	1.7245507195346	1.87640694328834
121	dolphyn_1463169079228965253	S3.0153.01X194	1.72097928716701	0
122	dolphyn_1463169079228965253	S3.0693.01X195	1.81645208181843	0
123	dolphyn_1466343816025090558	S3.0693.01X195	1.77155676191054	0
124	dolphyn_1480340517961506057	SO.0491.01X194	2.29152414563462	0
125	dolphyn_1483705152574057608	S3.0153.01X194	1.7263316639056	0
126	dolphyn_1483705152574057608	S3.0693.01X195	1.63119940421561	0
127	dolphyn_1485862947796464827	S3.0153.01X194	0	3.25308399619794
128	dolphyn_1486916005359034731	S3.0153.01X194	0	1.92570744173779
129	dolphyn_1488145650130932108	S3.0693.01.2X194	0	1.71918877639322
130	dolphyn_1488145650130932108	S3.0693.01X195	0	2.24283508858827
131	dolphyn_1496542252667558878	S3.0153.01X194	1.6094379124341	0
132	dolphyn_1507862587032392650	S3.0153.01X194	2.62249231274056	0
133	dolphyn_1507862587032392650	S3.0693.01X195	1.76644166124377	0
134	dolphyn_1523180610463890868	S3.0693.01X195	0	1.65441127807683
135	dolphyn_1525043246412690434	S3.0153.01X194	0	1.61938824328727
136	dolphyn_1531657356728305496	S3.0153.01X194	0	1.66203036255327
137	dolphyn_1538879334744846855	S3.0153.01X194	1.62334081760309	0
138	dolphyn_1538879334744846855	S3.0693.01X195	1.62334081760309	0
139	dolphyn_1539023334778471980	S3.0153.01X194	1.63510565918268	0
140	dolphyn_1539591849505554107	S3.0153.01X194	2.11384296839717	0
141	dolphyn_1542333234254349195	S3.0693.01X195	0	1.86717610851281
142	dolphyn_1543693310418075120	S3.0693.01X195	1.82454929205105	0
143	dolphyn_1549097410028011520	S3.0153.01X194	0	1.68454538492091
144	dolphyn_1550012100764847529	S3.0153.01X194	1.76985463384001	0
145	dolphyn_1555010918454992084	S3.0153.01X194	0	1.68268837417369
146	dolphyn_1558948369086360151	S3.0153.01X194	1.73518911773966	0
147	dolphyn_1558948369086360151	S3.0693.01X195	0	1.66392609771817
148	dolphyn_1566454487199816808	S3.0153.01X194	1.7245507195346	0
149	dolphyn_1566454487199816808	SO.0491.01X194	1.7281094421516	0
150	dolphyn_1567250721013792596	S3.0153.01X194	0	1.61541998411165
151	dolphyn_1571348165158193112	S3.0153.01X194	1.81156209652423	0
152	dolphyn_1571348165158193112	SO.0491.01X194	2.24070968927596	0
153	dolphyn_1575297381765822365	S3.0693.01X195	1.76473079684014	0
154	dolphyn_1585836283417727923	S3.0153.01X194	1.84687876844913	0
155	dolphyn_1585836283417727923	S3.0693.01X195	1.61938824328727	0
156	dolphyn_1594882241569229004	S3.0693.01.2X194	4.20020495292158	2.43973493114128
157	dolphyn_1594882241569229004	S3.0693.01X195	4.69756703525406	3.07915388169306
158	dolphyn_1594882241569229004	SO.0491.01X194	2.51122395810537	0
159	dolphyn_1595244541838987160	S3.0693.01X195	1.72988406550997	0
160	dolphyn_1606958337762403468	S3.0153.01X194	1.92570744173779	0
161	dolphyn_1616393233233379400	S3.0153.01X194	0	4.60457000591606
162	dolphyn_161846085078841363	S3.0153.01X194	0	1.7561322915849
163	dolphyn_1621477955510470843	SO.0491.01X194	2.34468626901268	0
164	dolphyn_1629536079885234942	S3.0153.01X194	1.71018781553424	0
165	dolphyn_1634133670765402519	S3.0153.01X194	0	1.76130026174335
166	dolphyn_163571970156491735	S3.0153.01X194	0	3.66969663469716
167	dolphyn_1641026356165042594	SO.0491.01X194	2.01490302054226	2.58399755243223
168	dolphyn_1647483540636253464	S3.0153.01X194	2.7324175575505	0
169	dolphyn_1647483540636253464	S3.0693.01X195	1.63119940421561	0
170	dolphyn_1654009062247297533	S3.0693.01X195	1.65441127807683	1.64480505627139
171	dolphyn_166292510141015473	S3.0693.01X195	0	1.73165554515835
172	dolphyn_1669815229216695185	SO.0491.01X194	1.7281094421516	0
173	dolphyn_1672337733154407273	SO.0491.01X194	1.61740608208328	0
174	dolphyn_1672466013786234813	S3.0153.01X194	2.06178660644112	0
175	dolphyn_1673669308620629464	S3.0153.01X194	0	2.87356463957978
176	dolphyn_168858093246300473	S3.0153.01X194	0	1.93152141160321
177	dolphyn_168858093246300473	S3.0693.01X195	1.72988406550997	0
178	dolphyn_1688664999813775368	S3.0693.01X195	1.72988406550997	0
179	dolphyn_1702600043372868584	S3.0693.01X195	1.68454538492091	0
180	dolphyn_1702644010114408456	S3.0153.01X194	2.35042242240821	2.57031952763613
181	dolphyn_1702644010114408456	S3.0693.01.2X194	1.62727783056243	0
182	dolphyn_1710247186030568822	S3.0153.01X194	0	1.61541998411165
183	dolphyn_1715485758086800406	SO.0491.01X194	2.44927947214485	2.19277022698684
184	dolphyn_1718503649836113508	S3.0693.01X195	1.86562931779451	0
185	dolphyn_1719235520716389997	S3.0693.01X195	1.68454538492091	0
186	dolphyn_1727598003147186508	S3.0153.01X194	1.70474809223843	0
187	dolphyn_1728867604230707669	S3.0153.01X194	1.86872051036418	0
188	dolphyn_1739859651860213606	S3.0153.01X194	0	1.70110510095992
189	dolphyn_1749749267038098344	SO.0491.01X194	0	2.5687881337687
190	dolphyn_1753832395568279066	S3.0693.01X195	1.63119940421561	0
191	dolphyn_175463952917582722	S3.0153.01X194	1.81156209652423	1.7245507195346
192	dolphyn_1757547359096922609	S3.0693.01X195	1.71559810826249	0
193	dolphyn_1769792968586265932	S3.0153.01X194	1.73871024813824	0
194	dolphyn_1770158651051178904	S3.0693.01X195	1.74919985480926	0
195	dolphyn_1772086497681136482	S3.0153.01X194	1.93585981320181	0
196	dolphyn_1773103699789215284	S3.0153.01X194	0	1.62531126159039
197	dolphyn_1773103699789215284	S3.0693.01X195	1.7281094421516	0
198	dolphyn_1776021495285035452	S3.0153.01X194	0	1.61541998411165
199	dolphyn_1778391422033784207	S3.0693.01.2X194	0	1.77155676191054
200	dolphyn_1778391422033784207	S3.0693.01X195	0	1.8531680973567
201	dolphyn_1785161002638299691	SO.0491.01X194	0	2.16791018966744
202	dolphyn_1794137421914200407	S3.0153.01X194	0	1.6467336971778
203	dolphyn_1794137421914200407	S3.0693.01.2X194	1.78674692740451	0
204	dolphyn_1824436171898955633	S3.0693.01.2X194	0	2.92100872735805
205	dolphyn_1824436171898955633	S3.0693.01X195	0	3.41015712303363
206	dolphyn_1824731955653888444	S3.0153.01X194	4.1026433650368	2.55489902160804
207	dolphyn_1835863376909574634	S3.0153.01X194	0	1.75785791755237
208	dolphyn_1849824683663824685	S3.0693.01X195	1.74745921033147	0
209	dolphyn_1849824683663824685	SO.0491.01X194	1.87946504964716	0
210	dolphyn_1850714380467104945	S3.0153.01X194	1.61143591509677	0
211	dolphyn_1854741251591958914	S3.0693.01X195	1.98375629154543	0
212	dolphyn_185723699088409916	S3.0153.01X194	1.91250108692418	0
213	dolphyn_1859139536493128781	S3.0153.01X194	1.71379792775834	1.69193913394584
214	dolphyn_186389931387680890	S3.0153.01X194	1.98513086220859	0
215	dolphyn_186389931387680890	S3.0693.01X195	2.10778601468898	0
216	dolphyn_1872014364428739536	S3.0693.01X195	1.69561560867515	1.708377860289
217	dolphyn_1881995944003305589	S3.0153.01X194	1.70292825552144	0
218	dolphyn_1885458714069008755	S3.0693.01X195	1.86717610851281	0
219	dolphyn_188851618259570146	S3.0693.01X195	1.62136648329937	0
220	dolphyn_1901129957191410359	SO.0491.01X194	1.8196988379173	0
221	dolphyn_1901413372220416451	S3.0693.01X195	0	1.66581824587021
222	dolphyn_1903511416331568941	S3.0693.01X195	0	1.65057985576528
223	dolphyn_1906772350110440777	S3.0693.01X195	1.7281094421516	0
224	dolphyn_1921106946868308254	S3.0693.01.2X194	0	1.76130026174335
225	dolphyn_1921106946868308254	S3.0693.01X195	0	2.19722457733622
226	dolphyn_1921723169588973237	S3.0693.01X195	1.62531126159039	0
227	dolphyn_1923441953505987762	S3.0693.01X195	1.91985947185537	0
228	dolphyn_1924724054987110463	S3.0693.01X195	0	1.79175946922805
229	dolphyn_1927085899319446451	SO.0491.01X194	2.92369907065416	0
230	dolphyn_1928470909564590012	S3.0153.01X194	0	1.65249740189455
231	dolphyn_1929044428248445945	S3.0693.01X195	1.62334081760309	0
232	dolphyn_1929669745628876526	S3.0693.01X195	0	1.62136648329937
233	dolphyn_1930627560858108675	S3.0153.01X194	1.708377860289	1.66203036255327
234	dolphyn_1930951447253203493	S3.0153.01X194	1.64480505627139	0
235	dolphyn_1930951447253203493	S3.0693.01X195	1.84371920815877	0
236	dolphyn_1931096833554449822	S3.0693.01X195	1.68824909285839	0
237	dolphyn_1934444812652249229	S3.0693.01X195	0	1.69927861643389
238	dolphyn_1935388880283081819	S3.0153.01X194	1.62531126159039	0
239	dolphyn_1941989519097802012	S3.0153.01X194	1.76130026174335	0
240	dolphyn_1943685761745399652	S3.0693.01.2X194	1.91102289005487	0
241	dolphyn_1943685761745399652	S3.0693.01X195	2.35707327827812	0
242	dolphyn_1945562583816023026	S3.0153.01X194	1.63315443905142	0
243	dolphyn_1945562583816023026	S3.0693.01X195	1.94591014905531	0
244	dolphyn_1948935372678209910	S3.0153.01X194	1.65249740189455	0
245	dolphyn_1968736702485624051	S3.0693.01X195	1.71199450075919	0
246	dolphyn_1976355144501142426	S3.0693.01X195	0	1.78507048107726
247	dolphyn_1987813295485012453	S3.0693.01X195	0	1.7281094421516
248	dolphyn_1989094713256393605	S3.0693.01X195	0	2.05412373369555
249	dolphyn_1990178102648177957	S3.0693.01X195	1.8961194845523	0
250	dolphyn_1990499138865659263	S3.0693.01X195	0	1.69744878975681
251	dolphyn_1998158808358863582	S3.0153.01X194	1.7263316639056	0
252	dolphyn_1998889877914911110	SO.0491.01X194	0	1.74745921033147
253	dolphyn_2003261357618974043	S3.0693.01X195	0	2.21266038546606
254	dolphyn_200909141681864232	S3.0693.01.2X194	0	1.83258146374831
255	dolphyn_200909141681864232	S3.0693.01X195	0	2.30558060197384
256	dolphyn_2010494252910738514	S3.0153.01X194	1.77833644889591	0
257	dolphyn_2010494252910738514	S3.0693.01X195	0	1.65057985576528
258	dolphyn_2021333504554438958	S3.0693.01.2X194	0	2.2628042229822
259	dolphyn_2021333504554438958	S3.0693.01X195	0	2.89369954798884
260	dolphyn_2033499595847824611	S3.0693.01X195	0	1.68639895357023
261	dolphyn_2045099095359151811	S3.0153.01X194	1.61143591509677	1.6094379124341
262	dolphyn_2045099095359151811	SO.0491.01X194	1.87640694328834	3.53281026846405
263	dolphyn_2047838254304498571	S3.0153.01X194	1.880990602956	0
264	dolphyn_2047838254304498571	SO.0491.01X194	1.91250108692418	0
265	dolphyn_2049452414180504593	S3.0153.01X194	0	2.85933964864844
266	dolphyn_2049452414180504593	S3.0693.01X195	0	1.65822807660353
267	dolphyn_2051786139248154440	SO.0491.01X194	3.44839898314645	0
268	dolphyn_2058038285534665440	S3.0693.01X195	0	1.7281094421516
269	dolphyn_2073830589383595952	S3.0693.01X195	0	1.71559810826249
270	dolphyn_2074693602558845763	S3.0693.01X195	1.66770682055808	0
271	dolphyn_2074764387848663074	S3.0693.01X195	1.9387416595767	0
272	dolphyn_2076019893073695473	S3.0693.01.2X194	0	1.78339121955754
273	dolphyn_2076019893073695473	S3.0693.01X195	1.89009536994892	0
274	dolphyn_2076184871403840838	S3.0693.01X195	1.71018781553424	0
275	dolphyn_2079557119722323596	S3.0693.01X195	1.77664583141801	0
276	dolphyn_2089846535974589248	S3.0693.01X195	2.11866225483312	0
277	dolphyn_2091680136799385461	S3.0153.01X194	1.94304891677428	0
278	dolphyn_2094912547162319852	S3.0693.01X195	0	1.66203036255327
279	dolphyn_2109914792072486973	SO.0491.01X194	1.66959183525385	0
280	dolphyn_2118092746830682979	S3.0153.01X194	1.66203036255327	0
281	dolphyn_2132185943774532562	S3.0153.01X194	1.9387416595767	3.08602991153477
282	dolphyn_2132185943774532562	S3.0693.01X195	0	1.73342389221509
283	dolphyn_2132185943774532562	SO.0491.01X194	1.86097453824953	0
284	dolphyn_2132572078569118992	S3.0153.01X194	1.76644166124377	0
285	dolphyn_2134685713630998065	SO.0491.01X194	0	1.64287268852034
286	dolphyn_2141189744550138411	S3.0153.01X194	3.7367167835281	0
287	dolphyn_2141189744550138411	S3.0693.01X195	2.97807733831527	0
288	dolphyn_2141189744550138411	SO.0491.01X194	3.58490686373096	0
289	dolphyn_2145418576444478781	SO.0491.01X194	0	3.01455402779458
290	dolphyn_2150593229981729883	S3.0693.01X195	1.68082790852077	0
291	dolphyn_2163036655402932724	S3.0693.01X195	0	2.11384296839717
292	dolphyn_2173530630910144230	SO.0491.01X194	0	1.86562931779451
293	dolphyn_2174331121997402307	S3.0153.01X194	1.90359895098359	1.96009478404727
294	dolphyn_2184297899568981050	S3.0693.01X195	0	1.75958057086382
295	dolphyn_2203748326393026056	S3.0693.01.2X194	4.31802130469797	0
296	dolphyn_2203748326393026056	S3.0693.01X195	5.00367781352876	3.07176695982999
297	dolphyn_2208394949229713291	S3.0153.01X194	3.2188758248682	3.9500892062346
298	dolphyn_2211026698857771264	S3.0153.01X194	1.70656462316482	0
299	dolphyn_2211026698857771264	S3.0693.01.2X194	0	1.95727390770563
300	dolphyn_2211026698857771264	S3.0693.01X195	0	1.8961194845523
301	dolphyn_2214465524176981050	S3.0693.01X195	1.72988406550997	0
302	dolphyn_2217360815275438515	S3.0153.01X194	0	2.21375387928743
303	dolphyn_2227482731933449397	S3.0153.01X194	0	1.7245507195346
304	dolphyn_2233952234492388186	S3.0153.01X194	1.7227665977411	0
305	dolphyn_2233952234492388186	S3.0693.01X195	0	2.30558060197384
306	dolphyn_2234277630979620719	S3.0693.01.2X194	0	1.61938824328727
307	dolphyn_2240976956166105671	S3.0153.01X194	1.82616089594539	0
308	dolphyn_2240976956166105671	S3.0693.01X195	1.81319474994812	0
309	dolphyn_2243933146919452368	S3.0153.01X194	2.17928687664955	0
310	dolphyn_2254220754611356134	S3.0153.01X194	3.29583686600433	0
311	dolphyn_2255832730465826315	S3.0153.01X194	0	1.7509374747078
312	dolphyn_2258211909844851483	S3.0693.01X195	0	2.15524450509534
313	dolphyn_2258211909844851483	SO.0491.01X194	0	3.41378449716763
314	dolphyn_2261615351669402065	S3.0153.01X194	1.708377860289	0
315	dolphyn_2269189935462903207	S3.0693.01.2X194	0	3.00568260440716
316	dolphyn_2269189935462903207	S3.0693.01X195	0	2.88814706287405
317	dolphyn_22724157694121560	S3.0693.01.2X194	1.97685495290473	0
318	dolphyn_22724157694121560	S3.0693.01X195	2.74406063862524	0
319	dolphyn_2273149706430050711	S3.0153.01X194	0	1.67709656090792
320	dolphyn_2281760847860363755	S3.0153.01X194	3.55791618959512	2.14241634084122
321	dolphyn_2287876605304021948	S3.0153.01X194	0	2.2628042229822
322	dolphyn_2289040236203294571	S3.0153.01X194	0	1.62334081760309
323	dolphyn_2321654120827393077	S3.0693.01X195	0	1.85159946958407
324	dolphyn_2332862129619333843	S3.0693.01.2X194	1.86252854011626	0
325	dolphyn_2335363379762974601	S3.0153.01X194	0	2.10778601468898
326	dolphyn_2335480517617068146	S3.0693.01.2X194	0	3.70302887721836
327	dolphyn_2335480517617068146	S3.0693.01X195	0	4.53539129138017
328	dolphyn_2340133402438093867	S3.0153.01X194	0	1.64480505627139
329	dolphyn_2340133402438093867	S3.0693.01X195	0	1.6752256529721
330	dolphyn_2341917171310324702	S3.0153.01X194	3.16039889510922	2.24918431626693
331	dolphyn_2341917171310324702	S3.0693.01.2X194	0	1.72097928716701
332	dolphyn_2341917171310324702	S3.0693.01X195	0	2.72326716690707
333	dolphyn_2343686712921300574	S3.0153.01X194	0	3.03447210186992
334	dolphyn_2343686712921300574	S3.0693.01X195	1.61143591509677	0
335	dolphyn_2343686712921300574	SO.0491.01X194	0	2.27931646605469
336	dolphyn_2343860288448686272	S3.0153.01X194	1.76473079684014	0
337	dolphyn_2343860288448686272	S3.0693.01X195	2.01356879752913	0
338	dolphyn_2349559706397586636	S3.0693.01.2X194	3.63442326831788	0
339	dolphyn_2349559706397586636	S3.0693.01X195	3.89120786571423	0
340	dolphyn_2353883986759972621	S3.0693.01X195	0	1.71559810826249
341	dolphyn_2359955880628694359	S3.0153.01X194	3.11440380327149	0
342	dolphyn_2359955880628694359	S3.0693.01X195	1.77664583141801	0
343	dolphyn_2370105295455647150	S3.0153.01X194	2.03077636969855	0
344	dolphyn_2379895046828294042	S3.0693.01X195	0	1.6094379124341
345	dolphyn_2380102943933651505	S3.0153.01X194	1.82937633279936	0
346	dolphyn_238692717251583911	S3.0693.01X195	0	1.69009581545155
347	dolphyn_2388216554461860395	SO.0491.01X194	0	2.08318452795867
348	dolphyn_2401386090760231348	SO.0491.01X194	2.53210825127229	2.45702144629846
349	dolphyn_2402669017023528125	S3.0693.01X195	1.75958057086382	0
350	dolphyn_2402669017023528125	SO.0491.01X194	1.76985463384001	0
351	dolphyn_2402926069490044258	SO.0491.01X194	0	1.7281094421516
352	dolphyn_2408941275062933039	S3.0153.01X194	1.88403474533723	1.79508725932073
353	dolphyn_2408953394278171362	S3.0153.01X194	0	1.70474809223843
354	dolphyn_2417755985972141477	S3.0153.01X194	1.69561560867515	0
355	dolphyn_2421708890528919347	S3.0693.01X195	1.6094379124341	0
356	dolphyn_2421960787347940000	S3.0153.01X194	0	1.73695123273306
357	dolphyn_24284927047548464	S3.0153.01X194	0	1.88403474533723
358	dolphyn_2441043517388135931	S3.0693.01X195	0	1.7561322915849
359	dolphyn_2441272475173056646	S3.0153.01X194	0	3.09783749649114
360	dolphyn_2450503941594583659	S3.0153.01X194	1.69193913394584	0
361	dolphyn_2452630357593715234	S3.0153.01X194	1.66203036255327	0
362	dolphyn_2455946227565525233	S3.0693.01X195	1.6467336971778	0
363	dolphyn_2457194048162425657	S3.0153.01X194	0	3.9759363311718
364	dolphyn_2457194048162425657	S3.0693.01X195	1.63119940421561	0
365	dolphyn_2460072728524469305	S3.0153.01X194	1.69927861643389	0
366	dolphyn_2469025682935092501	S3.0693.01X195	1.80828877117927	0
367	dolphyn_2472371625274199707	S3.0693.01X195	1.69193913394584	0
368	dolphyn_2482279799490257123	S3.0153.01X194	1.82937633279936	0
369	dolphyn_2482279799490257123	SO.0491.01X194	0	2.07819075977818
370	dolphyn_2483021257403798286	SO.0491.01X194	2.06939120582633	0
371	dolphyn_2484329960136118247	S3.0693.01X195	1.61740608208328	0
372	dolphyn_2484329960136118247	SO.0491.01X194	1.9643112344262	0
373	dolphyn_2486023551802362473	S3.0153.01X194	0	2.03077636969855
374	dolphyn_2486868751822537031	S3.0153.01X194	1.76473079684014	0
375	dolphyn_2497137683107074653	S3.0153.01X194	1.74221902366792	0
376	dolphyn_24984300336160132	S3.0153.01X194	1.68454538492091	0
377	dolphyn_2541826489610303591	S3.0693.01.2X194	1.82776990675109	0
378	dolphyn_2543304260786156781	S3.0693.01.2X194	2.19277022698684	2.32238772029023
379	dolphyn_2543304260786156781	S3.0693.01X195	2.60786147384678	2.48073127837752
380	dolphyn_254346985689789623	S3.0153.01X194	0	1.80828877117927
381	dolphyn_2556759923678754406	S3.0153.01X194	2.03077636969855	2.3832429960115
382	dolphyn_2564611118874624972	S3.0153.01X194	0	4.11692111640101
383	dolphyn_2564611118874624972	S3.0693.01X195	1.76985463384001	1.74919985480926
384	dolphyn_2571690210223616577	S3.0693.01X195	0	1.84213567655312
385	dolphyn_2577765430477663703	S3.0153.01X194	0	2.66025953726586
386	dolphyn_2577765430477663703	S3.0693.01X195	1.74396880539171	0
387	dolphyn_2577765430477663703	SO.0491.01X194	3.69386699562498	2.22028985026722
388	dolphyn_2579128980595035579	S3.0693.01X195	0	1.82454929205105
389	dolphyn_2591106649218033752	S3.0153.01X194	0	1.70292825552144
390	dolphyn_2607844807324830090	S3.0693.01X195	0	1.69561560867515
391	dolphyn_2614175745048972581	S3.0153.01X194	0	1.84530023615608
392	dolphyn_2620815279850970979	S3.0693.01X195	0	1.71018781553424
393	dolphyn_2625918564940660169	S3.0153.01X194	1.66203036255327	0
394	dolphyn_2625918564940660169	SO.0491.01X194	2.02551319965428	2.43273577745909
395	dolphyn_2627860836245088748	S3.0153.01X194	1.83418018511201	0
396	dolphyn_2629419548962437142	S3.0693.01X195	1.62334081760309	1.6094379124341
397	dolphyn_2642138609027673954	S3.0153.01X194	0	1.76130026174335
398	dolphyn_2642885218388788645	S3.0693.01.2X194	1.66770682055808	0
399	dolphyn_2648489589653185976	S3.0153.01X194	0	1.66959183525385
400	dolphyn_2664770381467144664	SO.0491.01X194	0	2.33214389523559
401	dolphyn_2671384754746761599	S3.0153.01X194	3.15316328150282	3.10906095886099
402	dolphyn_2673164705289973676	S3.0693.01.2X194	1.7509374747078	0
403	dolphyn_2673164705289973676	S3.0693.01X195	2.16102152867226	0
404	dolphyn_2679185654020177539	S3.0153.01X194	1.7404661748405	0
405	dolphyn_2679185654020177539	S3.0693.01X195	1.66581824587021	0
406	dolphyn_2679185654020177539	SO.0491.01X194	1.75958057086382	0
407	dolphyn_2692519366265088110	S3.0693.01.2X194	0	2.2170272046324
408	dolphyn_2692519366265088110	S3.0693.01X195	0	2.39971180372477
409	dolphyn_270713054715663131	S3.0153.01X194	0	2.41680623708407
410	dolphyn_270713054715663131	S3.0693.01X195	1.65057985576528	0
411	dolphyn_270713054715663131	SO.0491.01X194	0	2.006870848845
412	dolphyn_2708982914754468741	S3.0153.01X194	0	2.27931646605469
413	dolphyn_2708982914754468741	S3.0693.01X195	1.87793716546911	0
414	dolphyn_2714366997835303841	S3.0153.01X194	1.82937633279936	0
415	dolphyn_2717050762699238172	S3.0693.01X195	0	1.67896397508271
416	dolphyn_2717842823504231136	S3.0693.01X195	1.71918877639322	1.83577635464483
417	dolphyn_2722780124595437316	S3.0693.01X195	1.69927861643389	0
418	dolphyn_2735087323784799409	S3.0153.01X194	0	2.31055326264322
419	dolphyn_2739560216259570543	S3.0153.01X194	2.76820412392196	0
420	dolphyn_2743532481210929782	S3.0153.01X194	0	3.14026542428629
421	dolphyn_2744365739087540772	S3.0693.01X195	0	1.63899671467564
422	dolphyn_275567454748828813	S3.0693.01X195	1.66770682055808	0
423	dolphyn_2757483273402293065	S3.0153.01X194	0	1.64480505627139
424	dolphyn_2757483273402293065	S3.0693.01X195	1.77155676191054	0
425	dolphyn_2765290796989741549	S3.0153.01X194	1.92861865194525	0
426	dolphyn_2768995663338027665	S3.0153.01X194	1.7227665977411	0
427	dolphyn_2769560421665249396	S3.0693.01.2X194	0	1.61541998411165
428	dolphyn_2769560421665249396	S3.0693.01X195	0	1.96150224381515
429	dolphyn_2778950575130695705	S3.0693.01.2X194	2.11021320034659	1.98513086220859
430	dolphyn_2778950575130695705	S3.0693.01X195	2.04122032885964	2.33214389523559
431	dolphyn_2780971201939248177	S3.0693.01X195	1.61143591509677	0
432	dolphyn_2782259371745568534	S3.0693.01X195	0	1.82454929205105
433	dolphyn_2812344483688431028	S3.0153.01X194	1.92570744173779	0
434	dolphyn_2812344483688431028	S3.0693.01X195	0	1.62334081760309
435	dolphyn_2831868988678446324	S3.0693.01X195	1.63119940421561	0
436	dolphyn_2834890559616835757	S3.0153.01X194	1.85629799036563	0
437	dolphyn_2834890559616835757	SO.0491.01X194	2.91831112658541	3.55248682920838
438	dolphyn_2845728902085420409	S3.0693.01X195	1.71379792775834	0
439	dolphyn_284808810248651331	S3.0693.01X195	1.85159946958407	0
440	dolphyn_2859158160045361912	S3.0153.01X194	0	2.01756613796175
441	dolphyn_2859158160045361912	S3.0693.01X195	0	1.64287268852034
442	dolphyn_2862880576557778573	S3.0153.01X194	0	3.22246936037833
443	dolphyn_2864346517530239800	S3.0153.01X194	1.86872051036418	0
444	dolphyn_2866012327858100578	S3.0153.01X194	1.7245507195346	0
445	dolphyn_286603409736935447	S3.0693.01X195	0	1.6094379124341
446	dolphyn_2871513763999922437	S3.0153.01X194	1.68454538492091	0
447	dolphyn_2871513763999922437	S3.0693.01X195	1.71739505393919	0
448	dolphyn_2871513763999922437	SO.0491.01X194	0	1.80335860507141
449	dolphyn_2882049641710533970	S3.0693.01X195	1.6094379124341	0
450	dolphyn_2889374250016171399	S3.0153.01X194	1.90359895098359	0
451	dolphyn_2905279003956206699	S3.0693.01.2X194	0	2.34468626901268
452	dolphyn_2905279003956206699	S3.0693.01X195	0	2.63619609733423
453	dolphyn_2907316346176924540	S3.0693.01X195	1.9387416595767	0
454	dolphyn_2913192035742439709	S3.0153.01X194	1.74221902366792	0
455	dolphyn_2915967269760920965	S3.0693.01X195	1.86717610851281	0
456	dolphyn_2920219940094658231	S3.0693.01.2X194	1.6467336971778	0
457	dolphyn_2920219940094658231	S3.0693.01X195	1.74919985480926	0
458	dolphyn_293120776890552836	S3.0153.01X194	0	2.52732736567195
459	dolphyn_2939372774881625788	S3.0693.01X195	1.88251383249652	0
460	dolphyn_2941485294202657910	SO.0491.01X194	0	1.75958057086382
461	dolphyn_2947742225556730891	S3.0693.01X195	1.78507048107726	0
462	dolphyn_2954858299959228897	S3.0153.01X194	3.04022751344054	0
463	dolphyn_2954858299959228897	S3.0693.01X195	1.6752256529721	0
464	dolphyn_2961925849529746357	S3.0693.01.2X194	3.47258737774883	2.74212951475507
465	dolphyn_2961925849529746357	S3.0693.01X195	4.15088241318236	3.6609942506244
466	dolphyn_296359918217043399	S3.0153.01X194	0	2.70537997254633
467	dolphyn_2975581347351182966	S3.0153.01X194	0	2.35896542643015
468	dolphyn_298720179871044427	S3.0693.01X195	0	1.6467336971778
469	dolphyn_298720179871044427	SO.0491.01X194	1.83736998048011	0
470	dolphyn_2995941281823343167	S3.0693.01X195	0	1.69193913394584
471	dolphyn_3003663365585265854	S3.0153.01X194	3.38844980883965	4.26479032453586
472	dolphyn_3007027124353804744	S3.0693.01X195	0	1.80828877117927
473	dolphyn_30073496292096733	S3.0693.01X195	0	1.76814960358892
474	dolphyn_3012995761313149159	S3.0693.01X195	0	1.61740608208328
475	dolphyn_3025954763950691111	SO.0491.01X194	0	2.09433015417359
476	dolphyn_3027662289124165179	SO.0491.01X194	2.37117788445966	0
477	dolphyn_3034046816117661551	S3.0153.01X194	1.66392609771817	0
478	dolphyn_3037635866857877539	S3.0153.01X194	0	2.38600670113312
479	dolphyn_3037635866857877539	S3.0693.01X195	0	1.89461685466776
480	dolphyn_3044157423050121916	S3.0153.01X194	1.71379792775834	1.7245507195346
481	dolphyn_3044157423050121916	SO.0491.01X194	1.61938824328727	0
482	dolphyn_3054682672037222721	S3.0693.01X195	0	1.93007108502557
483	dolphyn_3056940685761865377	S3.0153.01X194	1.68082790852077	0
484	dolphyn_3060523683452354465	S3.0153.01X194	0	1.7281094421516
485	dolphyn_3065440054305836257	S3.0153.01X194	1.7227665977411	2.44841554120559
486	dolphyn_3076215052791316152	S3.0693.01X195	1.72097928716701	0
487	dolphyn_3081702802347129834	S3.0153.01X194	1.77495235091167	0
488	dolphyn_3081702802347129834	SO.0491.01X194	1.61938824328727	0
489	dolphyn_3082808528865635696	S3.0693.01X195	1.8213182714696	0
490	dolphyn_3098727688719572720	S3.0153.01X194	1.84687876844913	1.77833644889591
491	dolphyn_3105167604440747452	S3.0153.01X194	2.78562833574758	0
492	dolphyn_3105167604440747452	S3.0693.01X195	0	1.70474809223843
493	dolphyn_3119803214864534990	S3.0693.01X195	1.70474809223843	0
494	dolphyn_3124416799141263016	SO.0491.01X194	3.33041719960111	0
495	dolphyn_3128747368947492877	S3.0693.01.2X194	0	2.13653050866396
496	dolphyn_3128747368947492877	S3.0693.01X195	0	2.74855214441154
497	dolphyn_3138049032560161484	S3.0153.01X194	1.78170913337455	2.24177295359729
498	dolphyn_3138296691834082633	S3.0693.01X195	0	1.61143591509677
499	dolphyn_3139217328709176475	S3.0153.01X194	1.76473079684014	0
500	dolphyn_313959074396055205	S3.0153.01X194	3.59731226058845	0
501	dolphyn_314122489437983704	S3.0153.01X194	1.67896397508271	0
502	dolphyn_3145023520849168906	S3.0693.01X195	0	1.68824909285839
503	dolphyn_3152378913034218777	S3.0153.01X194	2.3869262414278	0
504	dolphyn_3152378913034218777	S3.0693.01X195	1.62334081760309	0
505	dolphyn_31524484326217978	S3.0153.01X194	1.61342993370364	0
506	dolphyn_31524484326217978	S3.0693.01X195	0	2.08691355651854
507	dolphyn_3165594631596084184	S3.0153.01X194	0	3.14199478053224
508	dolphyn_3167679966476347898	S3.0693.01X195	0	1.68454538492091
509	dolphyn_3171851164129430840	S3.0153.01X194	2.74212951475507	0
510	dolphyn_3190021752042308960	S3.0693.01.2X194	0	1.83258146374831
511	dolphyn_3190021752042308960	S3.0693.01X195	0	2.41054223449914
512	dolphyn_3192611798819181767	S3.0693.01X195	1.70474809223843	0
513	dolphyn_3196608118070369995	S3.0153.01X194	0	3.05116698044209
514	dolphyn_3197151698862151391	S3.0693.01X195	1.68268837417369	0
515	dolphyn_3201589276781778776	S3.0153.01X194	1.77833644889591	0
516	dolphyn_3208440690686375137	S3.0693.01X195	0	1.708377860289
517	dolphyn_3214022910299876164	S3.0153.01X194	0	1.79674701073909
518	dolphyn_3214022910299876164	SO.0491.01X194	0	2.18380155700408
519	dolphyn_3218994756455881391	S3.0153.01X194	1.7245507195346	0
520	dolphyn_3221058779568256608	S3.0153.01X194	0	1.69927861643389
521	dolphyn_3223389183107769664	S3.0693.01.2X194	1.69193913394584	0
522	dolphyn_3227805104903790847	SO.0491.01X194	0	2.65955999194178
523	dolphyn_3228824940764674778	S3.0153.01X194	1.63315443905142	0
524	dolphyn_3238807138710012312	SO.0491.01X194	0	3.19129905709797
525	dolphyn_3247257242059607194	S3.0693.01X195	1.87487437593856	0
526	dolphyn_3251937301131336231	S3.0693.01X195	0	2.22678337957776
527	dolphyn_3258940961846679137	S3.0153.01X194	0	2.73501664933202
528	dolphyn_3258940961846679137	S3.0693.01.2X194	0	1.8099267731835
529	dolphyn_3261779106448760799	S3.0153.01X194	2.06812778177956	0
530	dolphyn_3268389995312400057	S3.0153.01X194	0	1.76473079684014
531	dolphyn_3276938186173104590	S3.0693.01X195	0	1.69927861643389
532	dolphyn_327757101340269620	S3.0693.01X195	0	1.63899671467564
533	dolphyn_3278026840784377643	S3.0693.01X195	1.83896107071235	0
534	dolphyn_3282164183157228986	S3.0693.01X195	1.93152141160321	0
535	dolphyn_3283346041704362045	S3.0693.01X195	1.97129938306013	0
536	dolphyn_3293262431424277930	S3.0693.01X195	1.66959183525385	0
537	dolphyn_3304419179719608281	S3.0153.01X194	1.72097928716701	0
538	dolphyn_3318523360688550007	S3.0153.01X194	1.77833644889591	0
539	dolphyn_3318523360688550007	S3.0693.01X195	2.09186406167839	0
540	dolphyn_3321272549414817449	S3.0153.01X194	1.80170980008122	0
541	dolphyn_3321272549414817449	S3.0693.01X195	1.65441127807683	1.64093657949347
542	dolphyn_3323598486656069557	S3.0693.01X195	1.77155676191054	0
543	dolphyn_3329138859130201474	S3.0153.01X194	1.8213182714696	0
544	dolphyn_3332638377092823408	S3.0693.01X195	1.71559810826249	0
545	dolphyn_3338085207032094404	S3.0153.01X194	3.75091484503339	2.50634193050807
546	dolphyn_3338085207032094404	S3.0693.01X195	1.708377860289	1.68454538492091
547	dolphyn_3339032928686799784	S3.0693.01X195	0	1.7281094421516
548	dolphyn_3348848767750772770	S3.0153.01X194	1.71018781553424	0
549	dolphyn_3351722410916630855	S3.0153.01X194	1.80170980008122	0
550	dolphyn_3384329224390143475	S3.0153.01X194	0	1.76644166124377
551	dolphyn_3385909480980957507	S3.0153.01X194	1.62334081760309	0
552	dolphyn_3385909480980957507	SO.0491.01X194	1.92424865227413	0
553	dolphyn_3388497439228989429	S3.0153.01X194	0	3.11351530921037
554	dolphyn_3390898766379832634	S3.0153.01X194	0	1.7732559976635
555	dolphyn_3400975533181015818	S3.0693.01X195	1.79009141212736	0
556	dolphyn_340811277602493415	S3.0693.01X195	1.79508725932073	0
557	dolphyn_3416427610910547100	S3.0693.01X195	1.63119940421561	0
558	dolphyn_3418804772649205741	S3.0693.01X195	1.77155676191054	0
559	dolphyn_342163681486588207	S3.0153.01X194	0	1.69744878975681
560	dolphyn_3423128321780478719	S3.0153.01X194	3.01455402779458	2.089391872533
561	dolphyn_3423128321780478719	SO.0491.01X194	2.48906465993666	0
562	dolphyn_3437313874989966379	S3.0693.01.2X194	0	1.74745921033147
563	dolphyn_3437313874989966379	S3.0693.01X195	0	2.43624147780672
564	dolphyn_3451104416790836987	S3.0693.01.2X194	1.95302761682418	2.06939120582633
565	dolphyn_3451104416790836987	S3.0693.01X195	2.14943391349987	1.83577635464483
566	dolphyn_3457830965095488176	S3.0153.01X194	1.61143591509677	0
567	dolphyn_3477572645629820311	S3.0153.01X194	3.54904250892614	0
568	dolphyn_3484863774746375660	S3.0693.01X195	2.84549061022345	2.28136145654242
569	dolphyn_3484863774746375660	SO.0491.01X194	3.09331260189286	0
570	dolphyn_3488500727536632926	S3.0693.01.2X194	2.56802155649851	0
571	dolphyn_3488500727536632926	S3.0693.01X195	3.29175447028077	0
572	dolphyn_3491156529444711272	S3.0693.01X195	0	1.62136648329937
573	dolphyn_349685092338820383	S3.0693.01X195	1.7281094421516	0
574	dolphyn_3497666611563684168	S3.0153.01X194	1.87180217690159	0
575	dolphyn_3501396119228495295	S3.0693.01X195	1.79508725932073	1.79674701073909
576	dolphyn_3505471993984989995	S3.0693.01X195	1.6094379124341	0
577	dolphyn_3505800822596845129	SO.0491.01X194	0	2.59001713419062
578	dolphyn_3516986113091079466	S3.0693.01.2X194	0	2.14476100780048
579	dolphyn_3516986113091079466	S3.0693.01X195	0	2.49650578563135
580	dolphyn_3522303432230579659	S3.0693.01X195	1.66203036255327	0
581	dolphyn_3525475760124103254	S3.0153.01X194	1.7732559976635	0
582	dolphyn_3525475760124103254	S3.0693.01.2X194	0	1.8229350866965
583	dolphyn_3529452160689512745	S3.0693.01X195	1.64865862558738	0
584	dolphyn_3531530475876254743	S3.0153.01X194	0	1.68824909285839
585	dolphyn_3538280470390208265	S3.0693.01X195	1.7281094421516	0
586	dolphyn_3544031308148314517	S3.0693.01X195	1.88251383249652	0
587	dolphyn_3544974547879619961	S3.0153.01X194	2.15871472257434	0
588	dolphyn_3549198412431779858	S3.0153.01X194	1.70110510095992	0
589	dolphyn_3549646940544030343	S3.0693.01.2X194	2.42833629829961	0
590	dolphyn_3549646940544030343	S3.0693.01X195	2.85647020622048	2.33505228313155
591	dolphyn_3559398535225935904	S3.0153.01X194	1.7561322915849	2.52091708731103
592	dolphyn_3559398535225935904	S3.0693.01X195	0	1.66203036255327
593	dolphyn_3559398535225935904	SO.0491.01X194	1.66013102674962	1.67335123817775
594	dolphyn_3560834561729692905	S3.0693.01X195	1.66203036255327	0
595	dolphyn_3564225254537109785	S3.0153.01X194	1.7281094421516	0
596	dolphyn_3565040523075300498	S3.0153.01X194	1.94304891677428	0
597	dolphyn_3565040523075300498	S3.0693.01X195	1.66203036255327	0
598	dolphyn_35686896405630213	S3.0693.01X195	1.62531126159039	0
599	dolphyn_3569491842156077445	S3.0693.01X195	2.03077636969855	0
600	dolphyn_3569491842156077445	SO.0491.01X194	1.63899671467564	0
601	dolphyn_3577407719578479008	S3.0153.01X194	2.01756613796175	0
602	dolphyn_3577407719578479008	S3.0693.01X195	0	1.74571553072665
603	dolphyn_3577451109661967495	S3.0693.01X195	1.708377860289	0
604	dolphyn_3579491749755026990	S3.0693.01X195	1.71739505393919	0
605	dolphyn_3581627370326580534	S3.0693.01X195	1.69561560867515	0
606	dolphyn_3583501838868126624	SO.0491.01X194	2.82018770103906	0
607	dolphyn_359135791041533886	S3.0693.01X195	1.71739505393919	0
608	dolphyn_3598399336653360325	S3.0153.01X194	2.21046980408624	0
609	dolphyn_3598399336653360325	S3.0693.01X195	1.93007108502557	1.99197551589856
610	dolphyn_3602584373710337028	SO.0491.01X194	2.12465388450138	0
611	dolphyn_3604904505469935465	S3.0153.01X194	2.14358936150359	0
612	dolphyn_3604904505469935465	S3.0693.01X195	0	1.7732559976635
613	dolphyn_3621423774742682331	S3.0153.01X194	0	1.72097928716701
614	dolphyn_362180758767367399	S3.0693.01.2X194	0	3.21807550469743
615	dolphyn_362180758767367399	S3.0693.01X195	0	3.99618031343487
616	dolphyn_362180758767367399	SO.0491.01X194	0	2.8501282996952
617	dolphyn_3624229544839031532	SO.0491.01X194	2.41858876875035	2.47653840011748
618	dolphyn_362841798727169080	SO.0491.01X194	2.9922261342247	0
619	dolphyn_3635260409994055471	S3.0693.01.2X194	0	1.78339121955754
620	dolphyn_3635260409994055471	S3.0693.01X195	0	1.79674701073909
621	dolphyn_3652872815967035251	S3.0153.01X194	1.91250108692418	0
622	dolphyn_3654116643004035473	S3.0693.01X195	1.89009536994892	0
623	dolphyn_3661783585259174804	SO.0491.01X194	0	1.63119940421561
624	dolphyn_3677470920419158489	S3.0693.01.2X194	1.8229350866965	0
625	dolphyn_3677470920419158489	S3.0693.01X195	2.52172062291072	0
626	dolphyn_3680617549645844911	S3.0153.01X194	1.70110510095992	0
627	dolphyn_3680617549645844911	S3.0693.01.2X194	3.89182029811063	0
628	dolphyn_3680617549645844911	S3.0693.01X195	4.55366634312098	3.00071981506503
629	dolphyn_368075727765277874	S3.0153.01X194	1.83736998048011	0
630	dolphyn_3684269895412855687	S3.0153.01X194	1.61143591509677	0
631	dolphyn_3685482457323677312	S3.0153.01X194	2.94601668130806	0
632	dolphyn_36897599426886603	S3.0693.01.2X194	0	2.97348666460667
633	dolphyn_36897599426886603	S3.0693.01X195	0	3.12588295801904
634	dolphyn_3694871236164678045	S3.0153.01X194	0	1.76473079684014
635	dolphyn_3700306472234558702	S3.0153.01X194	1.94591014905531	0
636	dolphyn_3700306472234558702	S3.0693.01X195	0	1.81807677754543
637	dolphyn_3702938161330589443	S3.0153.01X194	1.81807677754543	0
638	dolphyn_3707049904120843689	S3.0153.01X194	0	2.55567572067621
639	dolphyn_3707049904120843689	SO.0491.01X194	1.94448055624572	0
640	dolphyn_3710793979599028942	SO.0491.01X194	2.15871472257434	1.76130026174335
641	dolphyn_3712025436394336148	S3.0153.01X194	1.94876321803772	0
642	dolphyn_3712890873539106333	S3.0153.01X194	4.18006343762464	0
643	dolphyn_3727626283989244944	SO.0491.01X194	2.30657711426358	0
644	dolphyn_3730530510832321261	S3.0153.01X194	1.86097453824953	0
645	dolphyn_3737785024979004340	S3.0153.01X194	0	1.79508725932073
646	dolphyn_3737785024979004340	SO.0491.01X194	0	2.86676189225703
647	dolphyn_3738893097288734942	SO.0491.01X194	3.19212108755938	0
648	dolphyn_3743867440028981080	S3.0153.01X194	1.79840401194672	2.22678337957776
649	dolphyn_3743867440028981080	S3.0693.01.2X194	0	1.63510565918268
650	dolphyn_3743867440028981080	S3.0693.01X195	2.30757263450508	0
651	dolphyn_3765781024096828393	S3.0693.01X195	1.63119940421561	0
652	dolphyn_3774045713681201451	S3.0153.01X194	1.91250108692418	0
653	dolphyn_3782100465322368882	S3.0153.01X194	0	1.63899671467564
654	dolphyn_3786105494765063937	S3.0153.01X194	0	3.51094824562127
655	dolphyn_3798195535438271766	S3.0693.01.2X194	1.7509374747078	0
656	dolphyn_3798195535438271766	S3.0693.01X195	1.76130026174335	0
657	dolphyn_3807471359161222335	S3.0693.01.2X194	2.91343703082716	0
658	dolphyn_3807471359161222335	S3.0693.01X195	3.01406323023871	0
659	dolphyn_3820025047872348739	S3.0153.01X194	0	2.94021956362373
660	dolphyn_3820522901665240725	S3.0693.01X195	1.74745921033147	0
661	dolphyn_3821333694885761320	S3.0153.01X194	0	3.2910104226274
662	dolphyn_3824978819323044692	S3.0693.01X195	1.7281094421516	0
663	dolphyn_3835559160833246005	S3.0693.01X195	1.65441127807683	0
664	dolphyn_3851306576078908573	S3.0153.01X194	1.68639895357023	0
665	dolphyn_3865831791141569146	S3.0153.01X194	2.29455292129678	0
666	dolphyn_386700858133017322	S3.0693.01.2X194	3.14845336057165	0
667	dolphyn_386700858133017322	S3.0693.01X195	3.07315617051879	1.67147330335355
668	dolphyn_3877875916045191121	S3.0153.01X194	1.708377860289	0
669	dolphyn_387844942532829368	S3.0153.01X194	1.77833644889591	0
670	dolphyn_3898276320795261185	S3.0693.01X195	1.68454538492091	0
671	dolphyn_3909519403321227182	S3.0153.01X194	1.7404661748405	0
672	dolphyn_3916982387051877604	S3.0153.01X194	2.79910893204918	0
673	dolphyn_391966938809659437	S3.0693.01X195	1.65441127807683	0
674	dolphyn_3923814364653492516	S3.0693.01X195	1.83258146374831	0
675	dolphyn_3924820252119896391	S3.0693.01X195	0	1.8531680973567
676	dolphyn_3930110677793113030	S3.0153.01X194	0	1.76473079684014
677	dolphyn_3930534496950522631	S3.0693.01X195	1.71018781553424	0
678	dolphyn_3935334433232680074	S3.0693.01X195	1.7281094421516	0
679	dolphyn_3941969716415976514	S3.0153.01X194	1.81807677754543	0
680	dolphyn_3941969716415976514	S3.0693.01X195	1.76985463384001	0
681	dolphyn_3942211532962020466	S3.0693.01X195	2.006870848845	0
682	dolphyn_3950781561312556755	S3.0153.01X194	1.64093657949347	0
683	dolphyn_3954258958303815968	S3.0153.01X194	4.01728351608564	0
684	dolphyn_3954960047992295627	S3.0153.01X194	3.35654862999327	0
685	dolphyn_3955395660636772858	S3.0693.01X195	0	1.63119940421561
686	dolphyn_3965090689295936644	SO.0491.01X194	1.64093657949347	0
687	dolphyn_3967056931465323035	S3.0153.01X194	0	2.03470564783844
688	dolphyn_3967056931465323035	S3.0693.01X195	0	1.64093657949347
689	dolphyn_3970020063659351883	S3.0153.01X194	1.63510565918268	0
690	dolphyn_3974316031142418056	S3.0693.01X195	0	1.71739505393919
691	dolphyn_3982073609533618515	SO.0491.01X194	0	2.21266038546606
692	dolphyn_3983139687858149539	S3.0693.01X195	1.708377860289	0
693	dolphyn_39840900880083072	S3.0153.01X194	1.72097928716701	0
694	dolphyn_39840900880083072	S3.0693.01X195	2.1150499691472	0
695	dolphyn_39840900880083072	SO.0491.01X194	1.61740608208328	2.40964416528745
696	dolphyn_398781353795040602	S3.0153.01X194	0	1.75267208052001
697	dolphyn_3991603414720919179	S3.0693.01X195	0	1.75958057086382
698	dolphyn_3993128150117907644	SO.0491.01X194	2.13771044980381	0
699	dolphyn_399331998025325080	S3.0153.01X194	1.67709656090792	0
700	dolphyn_4008143580820546913	S3.0153.01X194	1.94591014905531	0
701	dolphyn_4010905755668587879	S3.0153.01X194	1.66770682055808	0
702	dolphyn_4010905755668587879	SO.0491.01X194	0	2.86048512414597
703	dolphyn_4012848135493161069	S3.0153.01X194	1.67709656090792	0
704	dolphyn_401598189807613169	S3.0693.01X195	2.19053558918542	0
705	dolphyn_4038289349200928860	SO.0491.01X194	1.68639895357023	0
706	dolphyn_4039744097608051223	S3.0153.01X194	0	2.73111547403321
707	dolphyn_40538305685006300	S3.0153.01X194	1.65632149833295	0
708	dolphyn_4057950729454899013	S3.0153.01X194	0	1.7227665977411
709	dolphyn_406672927978572292	S3.0693.01X195	1.66770682055808	0
710	dolphyn_4068435768287974432	S3.0153.01X194	0	1.94591014905531
711	dolphyn_4068435768287974432	S3.0693.01X195	1.6752256529721	1.72988406550997
712	dolphyn_4068941238525303611	S3.0153.01X194	1.62531126159039	0
713	dolphyn_4076343669336067550	S3.0153.01X194	1.68454538492091	0
714	dolphyn_4077382072642417762	SO.0491.01X194	1.65249740189455	0
715	dolphyn_4078528530805759724	S3.0693.01X195	1.69377906086785	0
716	dolphyn_408031411054925657	S3.0693.01.2X194	0	2.84954976337591
717	dolphyn_408031411054925657	S3.0693.01X195	0	2.88144312715186
718	dolphyn_4090956177793304624	S3.0693.01.2X194	2.93704327720531	0
719	dolphyn_4090956177793304624	S3.0693.01X195	3.66202199994405	0
720	dolphyn_4095495516181111282	S3.0153.01X194	0	1.63705307946707
721	dolphyn_4097187497660151247	S3.0693.01X195	1.61938824328727	0
722	dolphyn_4099339083801450366	S3.0153.01X194	0	4.25575454373095
723	dolphyn_4099339083801450366	SO.0491.01X194	0	1.66013102674962
724	dolphyn_4106597574465330346	S3.0693.01X195	0	1.61938824328727
725	dolphyn_4107916476172396201	SO.0491.01X194	1.63119940421561	0
726	dolphyn_4114002784379113756	S3.0153.01X194	0	1.70656462316482
727	dolphyn_4127813585534162151	S3.0153.01X194	0	1.66959183525385
728	dolphyn_4127813585534162151	SO.0491.01X194	2.84374591655611	0
729	dolphyn_4135519547660225481	S3.0153.01X194	1.65632149833295	0
730	dolphyn_4135519547660225481	S3.0693.01X195	0	1.79009141212736
731	dolphyn_413750518781009160	S3.0693.01.2X194	0	2.10291389786498
732	dolphyn_413750518781009160	S3.0693.01X195	0	2.79545039138304
733	dolphyn_4139489386422713672	S3.0693.01X195	1.68082790852077	0
734	dolphyn_4141211376878297225	S3.0153.01X194	2.96681826338935	3.96934807204742
735	dolphyn_4141211376878297225	S3.0693.01X195	1.64093657949347	0
736	dolphyn_4148961265684688638	S3.0693.01.2X194	0	1.7561322915849
737	dolphyn_4149448147174176075	S3.0153.01X194	0	1.70292825552144
738	dolphyn_415136439783357073	S3.0693.01X195	1.98513086220859	0
739	dolphyn_4151661622524897861	S3.0153.01X194	1.84530023615608	0
740	dolphyn_4151929194333180806	SO.0491.01X194	4.12049951969895	0
741	dolphyn_4152408593971051818	S3.0693.01.2X194	2.20165917440409	2.34468626901268
742	dolphyn_4152408593971051818	S3.0693.01X195	2.58248697812686	3.02577639490237
743	dolphyn_4157519277644114171	S3.0693.01.2X194	0	1.68454538492091
744	dolphyn_4157519277644114171	S3.0693.01X195	0	2.71004820376488
745	dolphyn_4159811842572103144	SO.0491.01X194	2.5687881337687	3.18304137185898
746	dolphyn_4169524917483374054	S3.0153.01X194	0	1.7245507195346
747	dolphyn_4169524917483374054	S3.0693.01.2X194	0	2.00417905717929
748	dolphyn_4169524917483374054	S3.0693.01X195	0	2.10657020906809
749	dolphyn_4172381522657884473	S3.0693.01.2X194	0	2.06686275947298
750	dolphyn_4172381522657884473	S3.0693.01X195	0	2.82849635417808
751	dolphyn_4177343984148968024	S3.0693.01X195	0	1.64287268852034
752	dolphyn_4180437640168444804	S3.0153.01X194	1.78002421300963	0
753	dolphyn_4191862898931008461	S3.0153.01X194	1.79009141212736	0
754	dolphyn_4191862898931008461	S3.0693.01X195	1.80335860507141	0
755	dolphyn_4193146673646517317	S3.0693.01X195	1.82937633279936	0
756	dolphyn_4209131358298084256	S3.0693.01.2X194	2.31253542384721	0
757	dolphyn_4209131358298084256	S3.0693.01X195	2.47232786758114	0
758	dolphyn_4211532804653638055	SO.0491.01X194	0	3.26804686887465
759	dolphyn_422911676526465399	S3.0153.01X194	0	1.90359895098359
760	dolphyn_422911676526465399	S3.0693.01X195	0	1.68268837417369
761	dolphyn_4229137406373229479	S3.0693.01X195	1.8531680973567	0
762	dolphyn_4233553299230166905	S3.0693.01.2X194	1.71018781553424	0
763	dolphyn_4233553299230166905	S3.0693.01X195	1.87333945622048	0
764	dolphyn_4250408738646565904	S3.0693.01X195	0	1.75958057086382
765	dolphyn_4254586972770708442	S3.0153.01X194	0	1.61342993370364
766	dolphyn_4254601861916696308	S3.0693.01.2X194	2.14710019015365	0
767	dolphyn_4254601861916696308	S3.0693.01X195	2.44147709186066	0
768	dolphyn_4254849072033662704	S3.0693.01X195	0	1.71379792775834
769	dolphyn_4267968093345787664	S3.0693.01.2X194	0	1.61143591509677
770	dolphyn_4267968093345787664	S3.0693.01X195	1.76814960358892	0
771	dolphyn_4271629370400045070	S3.0153.01X194	1.7263316639056	0
772	dolphyn_4271629370400045070	S3.0693.01X195	1.6094379124341	0
773	dolphyn_4280762336718134581	S3.0153.01X194	1.70110510095992	0
774	dolphyn_4293546065234829747	S3.0153.01X194	1.68454538492091	0
775	dolphyn_4294818356788390484	S3.0693.01X195	1.80170980008122	1.83577635464483
776	dolphyn_431016132410340516	SO.0491.01X194	1.61143591509677	0
777	dolphyn_4320222574194820304	S3.0693.01X195	0	1.66959183525385
778	dolphyn_4322292612219755453	S3.0693.01X195	0	1.73165554515835
779	dolphyn_4324098324088972921	S3.0153.01X194	2.06559613485778	0
780	dolphyn_4328656568314510449	S3.0153.01X194	1.80664808172181	0
781	dolphyn_4336690886803935580	S3.0693.01X195	0	1.78507048107726
782	dolphyn_433806449174373741	S3.0153.01X194	0	2.99172425215645
783	dolphyn_4339165615690500014	S3.0693.01X195	1.96290772542388	0
784	dolphyn_4349790213967476616	S3.0153.01X194	1.80828877117927	2.14593128294867
785	dolphyn_435441550984976105	S3.0153.01X194	0	2.23857976301813
786	dolphyn_4359337018909216738	SO.0491.01X194	0	1.87946504964716
787	dolphyn_4361434704125652329	S3.0153.01X194	1.6094379124341	0
788	dolphyn_4369206808740164088	S3.0153.01X194	0	1.69561560867515
789	dolphyn_4369206808740164088	S3.0693.01X195	0	1.64480505627139
790	dolphyn_4377583658603350499	S3.0693.01X195	0	1.7281094421516
791	dolphyn_4385106977906672416	S3.0153.01X194	2.77881927199042	0
792	dolphyn_4387873433578383751	S3.0693.01X195	1.63899671467564	0
793	dolphyn_4403652552875385949	SO.0491.01X194	2.02154756326093	1.84371920815877
794	dolphyn_4409663152844844300	S3.0693.01X195	1.88555334851442	0
795	dolphyn_4415377560837678479	S3.0153.01X194	1.73871024813824	0
796	dolphyn_4418852783225221819	S3.0693.01X195	0	1.708377860289
797	dolphyn_4427421420141494783	S3.0693.01X195	1.63119940421561	0
798	dolphyn_4429458120633105060	S3.0153.01X194	1.7227665977411	0
799	dolphyn_4429458120633105060	S3.0693.01X195	1.77155676191054	0
800	dolphyn_4431796625750797115	S3.0153.01X194	0	1.62334081760309
801	dolphyn_4433488799151427226	S3.0693.01X195	0	1.71018781553424
802	dolphyn_445786632718067260	S3.0153.01X194	0	1.68454538492091
803	dolphyn_4459341664983388546	S3.0693.01.2X194	3.31998732623661	0
804	dolphyn_4459341664983388546	S3.0693.01X195	4.29278550089594	0
805	dolphyn_4465883886407462663	S3.0153.01X194	1.70110510095992	0
806	dolphyn_4469750878859432599	S3.0693.01X195	0	1.79175946922805
807	dolphyn_4483851363714024365	S3.0693.01.2X194	3.48829208851309	2.87807423008576
808	dolphyn_4483851363714024365	S3.0693.01X195	4.40317639339662	3.35759374418002
809	dolphyn_4483891993424996241	S3.0153.01X194	0	1.66959183525385
810	dolphyn_4497435217338911094	S3.0153.01X194	0	2.62466859216316
811	dolphyn_4497435217338911094	S3.0693.01.2X194	0	2.58324255050886
812	dolphyn_4497435217338911094	S3.0693.01X195	0	2.69124308278583
813	dolphyn_450402805633684819	S3.0693.01.2X194	0	2.39971180372477
814	dolphyn_450402805633684819	S3.0693.01X195	0	2.65815943148875
815	dolphyn_4513845719492133694	S3.0153.01X194	0	1.73695123273306
816	dolphyn_4530486291343687105	S3.0153.01X194	0	1.65249740189455
817	dolphyn_4540301120467316130	S3.0693.01.2X194	2.02287119019144	0
818	dolphyn_454121311242733527	SO.0491.01X194	1.64480505627139	0
819	dolphyn_4575892438956408323	S3.0153.01X194	0	1.61143591509677
820	dolphyn_4578983941487932453	S3.0153.01X194	0	1.98375629154543
821	dolphyn_4581747933157587271	S3.0153.01X194	1.99877363861238	0
822	dolphyn_4591651353304080815	S3.0693.01X195	0	1.73165554515835
823	dolphyn_4591652488555829171	S3.0153.01X194	2.01223279198639	0
824	dolphyn_460640622186821006	S3.0693.01.2X194	2.43711598595165	0
825	dolphyn_460640622186821006	S3.0693.01X195	2.76631910922619	0
826	dolphyn_4614415641089760370	S3.0153.01X194	0	1.63510565918268
827	dolphyn_4614415641089760370	S3.0693.01.2X194	0	1.61541998411165
828	dolphyn_4614415641089760370	SO.0491.01X194	0	1.97962120639763
829	dolphyn_4614834704800736404	S3.0693.01X195	1.71559810826249	0
830	dolphyn_4615892735448979760	S3.0693.01X195	0	2.07191327525904
831	dolphyn_4622759056486633590	S3.0693.01X195	1.6094379124341	0
832	dolphyn_4623359541000922909	S3.0153.01X194	0	2.14358936150359
833	dolphyn_4624298372343758973	S3.0153.01X194	0	1.65249740189455
834	dolphyn_4627194976096202589	S3.0693.01.2X194	0	1.6094379124341
835	dolphyn_4627678074881219677	S3.0153.01X194	0	1.68824909285839
836	dolphyn_4627678074881219677	S3.0693.01X195	0	1.6094379124341
837	dolphyn_4635020696842935767	S3.0153.01X194	0	2.01223279198639
838	dolphyn_4635020696842935767	S3.0693.01X195	1.69009581545155	0
839	dolphyn_4642192026026745191	S3.0693.01X195	1.61541998411165	0
840	dolphyn_4643248270610386063	S3.0693.01X195	1.67147330335355	0
841	dolphyn_4643669427406700526	S3.0693.01X195	1.64093657949347	0
842	dolphyn_4679383809145117337	S3.0693.01X195	1.85159946958407	0
843	dolphyn_4690244394431406700	SO.0491.01X194	2.13298230860787	0
844	dolphyn_4693903770973541790	S3.0153.01X194	2.00012773496011	0
845	dolphyn_4703148356017166254	S3.0693.01X195	1.74919985480926	0
846	dolphyn_4703832270730379698	S3.0693.01.2X194	2.2364452904895	2.17928687664955
847	dolphyn_4703832270730379698	S3.0693.01X195	2.29958058397375	0
848	dolphyn_470831109940389838	S3.0693.01X195	0	2.17475172148416
849	dolphyn_4708964319346040990	S3.0693.01X195	1.71739505393919	0
850	dolphyn_4711598972734457063	SO.0491.01X194	2.40784560365154	0
851	dolphyn_4721311047429670252	S3.0693.01X195	1.74571553072665	0
852	dolphyn_4738919314833587863	S3.0693.01X195	0	1.68082790852077
853	dolphyn_4741223365757554536	S3.0153.01X194	2.45530618001171	0
854	dolphyn_4741223365757554536	SO.0491.01X194	3.78487121976766	0
855	dolphyn_4746979566582353911	S3.0693.01X195	1.86562931779451	0
856	dolphyn_4749102432897549170	S3.0693.01X195	1.74221902366792	0
857	dolphyn_4749204685036080042	S3.0693.01X195	1.85159946958407	0
858	dolphyn_4749284108363419923	S3.0693.01X195	0	1.65441127807683
859	dolphyn_4753772837704784253	S3.0153.01X194	1.67335123817775	0
860	dolphyn_4753772837704784253	S3.0693.01X195	0	1.62334081760309
861	dolphyn_4754359124403912103	S3.0153.01X194	2.30258509299405	0
862	dolphyn_4754359124403912103	S3.0693.01X195	1.86408013080768	0
863	dolphyn_4759720107123537686	S3.0153.01X194	0	2.75174805636793
864	dolphyn_4760319752318915874	S3.0693.01X195	0	1.8961194845523
865	dolphyn_4770568147000834674	S3.0153.01X194	0	2.51850259921652
866	dolphyn_4770568147000834674	SO.0491.01X194	0	2.02287119019144
867	dolphyn_4771611817323227672	S3.0693.01X195	1.85159946958407	0
868	dolphyn_4775180270705252426	S3.0693.01X195	1.81645208181843	0
869	dolphyn_4777971976375403065	S3.0153.01X194	0	3.25809653802148
870	dolphyn_4786623748761711736	S3.0153.01X194	0	1.65632149833295
871	dolphyn_4786623748761711736	S3.0693.01X195	1.7732559976635	1.69927861643389
872	dolphyn_4789349966337933875	S3.0153.01X194	1.70292825552144	0
873	dolphyn_479103282639552340	SO.0491.01X194	0	1.9823798288367
874	dolphyn_4797582961705345945	S3.0693.01X195	1.70656462316482	0
875	dolphyn_4798656208943109222	S3.0153.01X194	0	1.83418018511201
876	dolphyn_4798656208943109222	S3.0693.01X195	2.05412373369555	0
877	dolphyn_4798851537868515170	S3.0153.01X194	1.69927861643389	0
878	dolphyn_4800165071726576641	S3.0153.01X194	0	1.64480505627139
879	dolphyn_4804270293116720399	S3.0693.01X195	1.72988406550997	0
880	dolphyn_4808440455956128424	S3.0153.01X194	1.63315443905142	1.68082790852077
881	dolphyn_4808483692116431512	S3.0153.01X194	0	1.73871024813824
882	dolphyn_4808483692116431512	S3.0693.01.2X194	1.81645208181843	1.70474809223843
883	dolphyn_4841377247237881084	S3.0153.01X194	1.69193913394584	0
884	dolphyn_4842443686623049511	S3.0693.01X195	0	1.7630170003624
885	dolphyn_4845955962646543737	S3.0153.01X194	1.94304891677428	0
886	dolphyn_4845955962646543737	S3.0693.01.2X194	1.90508815453506	0
887	dolphyn_4845955962646543737	S3.0693.01X195	2.31352503303238	0
888	dolphyn_4850078793192019985	S3.0693.01X195	2.05412373369555	0
889	dolphyn_4854545541675872572	S3.0693.01.2X194	0	2.98618686071046
890	dolphyn_4854545541675872572	S3.0693.01X195	0	2.71403227277976
891	dolphyn_4856126133515947355	S3.0693.01.2X194	0	2.10778601468898
892	dolphyn_4856126133515947355	S3.0693.01X195	0	2.51769647261099
893	dolphyn_4857192705050218193	S3.0693.01X195	1.79175946922805	0
894	dolphyn_486105715096781039	S3.0693.01X195	1.7561322915849	0
895	dolphyn_4864816401500577584	S3.0153.01X194	4.22038966907276	3.57402961243499
896	dolphyn_4869251570098516706	S3.0153.01X194	1.84530023615608	0
897	dolphyn_4878463357592623897	S3.0693.01X195	1.708377860289	0
898	dolphyn_4880729933983705367	S3.0693.01X195	1.94304891677428	0
899	dolphyn_4886992231098773039	S3.0153.01X194	1.78507048107726	0
900	dolphyn_4894109232328210874	SO.0491.01X194	1.61938824328727	0
901	dolphyn_489742500945408783	S3.0693.01X195	0	1.7732559976635
902	dolphyn_4897757316586798869	S3.0693.01.2X194	0	1.73695123273306
903	dolphyn_4897757316586798869	S3.0693.01X195	2.4748563139345	2.73631366637507
904	dolphyn_4914585007585748814	S3.0153.01X194	0	1.64480505627139
905	dolphyn_4915760342586890844	S3.0153.01X194	0	2.10046890887191
906	dolphyn_492611036805106537	S3.0693.01X195	0	1.74571553072665
907	dolphyn_4929481681976273844	S3.0153.01X194	0	1.75267208052001
908	dolphyn_493912072381080423	S3.0153.01X194	1.84530023615608	0
909	dolphyn_493912072381080423	S3.0693.01X195	0	1.72988406550997
910	dolphyn_493912072381080423	SO.0491.01X194	0	2.96733279903229
911	dolphyn_4963229358970663488	S3.0693.01X195	1.64865862558738	0
912	dolphyn_4963229358970663488	SO.0491.01X194	0	1.86562931779451
913	dolphyn_4968995461056194259	S3.0693.01X195	1.99197551589856	0
914	dolphyn_4974459027729694485	S3.0153.01X194	1.9643112344262	0
915	dolphyn_4974580062123850975	S3.0693.01X195	1.83258146374831	1.74919985480926
916	dolphyn_4975278525131585109	S3.0153.01X194	0	1.63119940421561
917	dolphyn_4988129357289050252	S3.0693.01X195	1.96150224381515	0
918	dolphyn_4989598993841361283	S3.0693.01X195	1.86252854011626	0
919	dolphyn_4996602997618984118	S3.0693.01X195	0	1.87946504964716
920	dolphyn_4999814629268786129	S3.0693.01.2X194	0	1.7404661748405
921	dolphyn_4999814629268786129	S3.0693.01X195	0	2.21920348405499
922	dolphyn_5025093293697549436	S3.0693.01X195	1.66203036255327	0
923	dolphyn_5033024785763481957	S3.0153.01X194	2.14710019015365	0
924	dolphyn_5033024785763481957	S3.0693.01X195	1.61143591509677	0
925	dolphyn_5033605169289644365	S3.0693.01X195	1.63899671467564	0
926	dolphyn_5046871383023080741	S3.0153.01X194	2.43185742869818	0
927	dolphyn_5073752743428529155	S3.0693.01.2X194	0	1.89311196348834
928	dolphyn_5073752743428529155	S3.0693.01X195	0	2.34084380511114
929	dolphyn_5074115191552806070	S3.0153.01X194	1.90805992492422	0
930	dolphyn_5077340384544164542	S3.0153.01X194	1.79009141212736	0
931	dolphyn_5077745254020081263	S3.0153.01X194	0	2.06051353179432
932	dolphyn_5077793493043738969	SO.0491.01X194	1.78507048107726	0
933	dolphyn_5079017064715994587	S3.0153.01X194	2.59450815970308	1.67709656090792
934	dolphyn_5088938264665177499	S3.0693.01.2X194	1.64093657949347	0
935	dolphyn_5089589585458551615	SO.0491.01X194	0	1.81807677754543
936	dolphyn_5090236805419810818	S3.0153.01X194	1.95586047990848	0
937	dolphyn_5090236805419810818	S3.0693.01X195	1.72988406550997	0
938	dolphyn_509791615518712712	S3.0153.01X194	1.70474809223843	0
939	dolphyn_5098666810996024179	S3.0153.01X194	0	1.92570744173779
940	dolphyn_5100605411874180937	SO.0491.01X194	0	1.87946504964716
941	dolphyn_5106908929235534533	S3.0693.01X195	1.68268837417369	0
942	dolphyn_5110670677238939431	S3.0153.01X194	1.65441127807683	0
943	dolphyn_5110729008260509006	S3.0693.01X195	0	1.78507048107726
944	dolphyn_5126337811319233337	S3.0153.01X194	0	1.96150224381515
945	dolphyn_5126337811319233337	S3.0693.01.2X194	0	1.66581824587021
946	dolphyn_5126337811319233337	SO.0491.01X194	0	2.2975725511705
947	dolphyn_5128921424867886628	S3.0693.01X195	1.8531680973567	0
948	dolphyn_5139493724695678010	S3.0153.01X194	0	2.55955019278377
949	dolphyn_5144491080543548039	S3.0693.01X195	0	1.62334081760309
950	dolphyn_5152304781100369776	S3.0153.01X194	1.76130026174335	0
951	dolphyn_5152304781100369776	S3.0693.01X195	1.69561560867515	0
952	dolphyn_5153010406524374937	S3.0153.01X194	1.708377860289	0
953	dolphyn_5156472936254436110	S3.0693.01X195	0	1.87487437593856
954	dolphyn_5160196407163167006	S3.0153.01X194	1.61342993370364	0
955	dolphyn_5160196407163167006	S3.0693.01X195	1.66203036255327	0
956	dolphyn_5160196407163167006	SO.0491.01X194	2.3494686788929	0
957	dolphyn_5175899983066467405	S3.0693.01X195	1.74745921033147	0
958	dolphyn_5182676363054091960	SO.0491.01X194	2.07317192866624	1.83098018238134
959	dolphyn_51845799048653238	S3.0153.01X194	3.1389664416399	3.88998187455127
960	dolphyn_5188962992192056940	S3.0153.01X194	1.78507048107726	0
961	dolphyn_5202060787662841427	S3.0153.01X194	0	1.82937633279936
962	dolphyn_5202060787662841427	S3.0693.01X195	1.65057985576528	0
963	dolphyn_5209109269660026994	S3.0693.01X195	1.7281094421516	0
964	dolphyn_5217250800597204658	S3.0153.01X194	0	1.76473079684014
965	dolphyn_5219674062898066593	SO.0491.01X194	2.23323501485925	1.67335123817775
966	dolphyn_5219902361383592204	S3.0153.01X194	1.62334081760309	0
967	dolphyn_5221816092169508293	S3.0693.01X195	1.78507048107726	0
968	dolphyn_5230505824343218123	S3.0693.01X195	1.75785791755237	0
969	dolphyn_5234572920931517928	S3.0153.01X194	0	2.84549061022345
970	dolphyn_5237495443829310329	S3.0693.01X195	0	1.91985947185537
971	dolphyn_524054228212868017	S3.0153.01X194	1.65632149833295	0
972	dolphyn_524054228212868017	S3.0693.01X195	1.77664583141801	1.6467336971778
973	dolphyn_5242069652717627717	S3.0153.01X194	0	1.65249740189455
974	dolphyn_5242069652717627717	S3.0693.01X195	0	1.70474809223843
975	dolphyn_5250573903512173591	S3.0693.01X195	1.82454929205105	0
976	dolphyn_5253208115426681749	S3.0153.01X194	1.66770682055808	0
977	dolphyn_5285026894547867112	S3.0153.01X194	2.24601474150565	2.27624111765444
978	dolphyn_5287542272646515228	S3.0693.01X195	1.70292825552144	0
979	dolphyn_5290904941659018037	S3.0153.01X194	1.62334081760309	0
980	dolphyn_5290904941659018037	S3.0693.01X195	1.79175946922805	0
981	dolphyn_5294359890802113389	S3.0693.01X195	1.64093657949347	0
982	dolphyn_5295948793162370148	SO.0491.01X194	2.50878592357794	1.86872051036418
983	dolphyn_5299356954550858096	S3.0693.01X195	1.80170980008122	0
984	dolphyn_5303853670995664550	S3.0693.01X195	1.6752256529721	0
985	dolphyn_5320606348123338929	S3.0153.01X194	0	1.62531126159039
986	dolphyn_5336796265645536365	S3.0693.01X195	1.63119940421561	0
987	dolphyn_5352293765275149881	S3.0153.01X194	1.92716410623426	0
988	dolphyn_5352293765275149881	S3.0693.01X195	1.62334081760309	0
989	dolphyn_5353259630468309474	S3.0693.01X195	1.64287268852034	0
990	dolphyn_5355427472575862401	S3.0693.01X195	0	1.88251383249652
991	dolphyn_5360974213775688387	S3.0693.01X195	1.6094379124341	0
992	dolphyn_5360974213775688387	SO.0491.01X194	1.69193913394584	0
993	dolphyn_5362166878150507855	SO.0491.01X194	0	2.07442899985629
994	dolphyn_537492379829083027	S3.0693.01X195	1.6752256529721	0
995	dolphyn_5388678242255391991	S3.0153.01X194	0	1.77833644889591
996	dolphyn_5389754182212257348	S3.0153.01X194	1.81482474215905	0
997	dolphyn_5405373092314075256	S3.0693.01.2X194	2.29051251175978	0
998	dolphyn_5405373092314075256	S3.0693.01X195	2.93757335938046	2.32727770558442
999	dolphyn_5408488990370796872	S3.0693.01X195	0	1.64287268852034
1000	dolphyn_5409051119283687619	S3.0693.01X195	1.66770682055808	0
1001	dolphyn_5409891537156302619	S3.0693.01.2X194	2.06939120582633	0
1002	dolphyn_5409891537156302619	S3.0693.01X195	3.0478502278161	1.9387416595767
1003	dolphyn_5409891537156302619	SO.0491.01X194	3.19499288440487	2.32532457996354
1004	dolphyn_5431992023121051611	S3.0693.01X195	0	1.63119940421561
1005	dolphyn_5432335358112339620	SO.0491.01X194	0	2.23323501485925
1006	dolphyn_5433314270733245275	SO.0491.01X194	0	4.28110071608392
1007	dolphyn_5435310460156539778	S3.0153.01X194	1.86097453824953	1.63705307946707
1008	dolphyn_544953841126729435	S3.0693.01X195	0	1.64093657949347
1009	dolphyn_5453739491774829982	S3.0153.01X194	0	2.19277022698684
1010	dolphyn_546115593681466219	S3.0153.01X194	1.708377860289	0
1011	dolphyn_5467052387378553775	S3.0153.01X194	0	2.18041745901984
1012	dolphyn_5468735719678602448	S3.0153.01X194	1.78507048107726	0
1013	dolphyn_5468735719678602448	SO.0491.01X194	1.6752256529721	0
1014	dolphyn_5471246118189533269	S3.0693.01X195	1.63119940421561	0
1015	dolphyn_5473846074998189041	S3.0693.01X195	1.6094379124341	0
1016	dolphyn_5484868460587315017	S3.0693.01X195	1.71018781553424	0
1017	dolphyn_5488959966762756564	S3.0693.01X195	0	1.64093657949347
1018	dolphyn_5489183818605272943	S3.0693.01X195	2.03470564783844	0
1019	dolphyn_5497592412305120881	S3.0693.01X195	1.708377860289	0
1020	dolphyn_5498735356790066396	S3.0693.01.2X194	1.97269117173296	0
1021	dolphyn_550841577641189479	S3.0693.01X195	0	1.6752256529721
1022	dolphyn_5515590911990088262	S3.0153.01X194	1.68454538492091	0
1023	dolphyn_5515750459486934947	S3.0153.01X194	1.82616089594539	1.83418018511201
1024	dolphyn_5515750459486934947	SO.0491.01X194	0	2.14710019015365
1025	dolphyn_5524285871964887357	S3.0693.01X195	0	1.80170980008122
1026	dolphyn_5526531722062021210	S3.0153.01X194	2.07317192866624	1.86097453824953
1027	dolphyn_5526531722062021210	S3.0693.01X195	1.63119940421561	0
1028	dolphyn_5528338047860422414	S3.0693.01X195	2.30158459266046	2.30558060197384
1029	dolphyn_5552393225956634145	S3.0693.01.2X194	1.97685495290473	0
1030	dolphyn_5552393225956634145	S3.0693.01X195	1.95444505150515	0
1031	dolphyn_5552664566303726527	S3.0693.01X195	1.66959183525385	0
1032	dolphyn_5562447570487442468	SO.0491.01X194	0	1.63315443905142
1033	dolphyn_5568457250587410078	S3.0153.01X194	1.6467336971778	0
1034	dolphyn_5568782225642528424	S3.0153.01X194	2.29152414563462	0
1035	dolphyn_5572930413033032109	SO.0491.01X194	0	1.87640694328834
1036	dolphyn_5579525831784477361	S3.0153.01X194	1.70110510095992	0
1037	dolphyn_5587507297893056045	S3.0693.01.2X194	1.74396880539171	0
1038	dolphyn_5589845396427120191	S3.0153.01X194	0	1.74221902366792
1039	dolphyn_5589845396427120191	SO.0491.01X194	0	2.07191327525904
1040	dolphyn_5602297320999363358	S3.0153.01X194	0	1.77833644889591
1041	dolphyn_5620892669444036394	S3.0153.01X194	0	1.62334081760309
1042	dolphyn_5629684189787334310	S3.0693.01.2X194	0	3.62113580202742
1043	dolphyn_5629684189787334310	S3.0693.01X195	0	4.04707823642101
1044	dolphyn_5629684189787334310	SO.0491.01X194	0	3.81043314966651
1045	dolphyn_5633840027754519473	S3.0153.01X194	1.63705307946707	0
1046	dolphyn_5634295846323429767	SO.0491.01X194	0	1.9154509415706
1047	dolphyn_5636312933452574132	S3.0153.01X194	1.66203036255327	0
1048	dolphyn_5651007405572506529	S3.0693.01X195	0	2.04381436403668
1049	dolphyn_5653844452461509232	S3.0693.01.2X194	0	2.53686638871871
1050	dolphyn_5653844452461509232	S3.0693.01X195	0	2.37583555473364
1051	dolphyn_5665114761216211571	S3.0153.01X194	0	1.94876321803772
1052	dolphyn_5668493644923424079	S3.0693.01.2X194	2.07191327525904	2.36930872503695
1053	dolphyn_5668493644923424079	S3.0693.01X195	2.77008559202166	2.11866225483312
1054	dolphyn_5668583922602234648	S3.0693.01X195	1.68268837417369	0
1055	dolphyn_567321579704683989	S3.0153.01X194	1.7245507195346	0
1056	dolphyn_5681335419240110696	S3.0153.01X194	1.70110510095992	2.61373952163097
1057	dolphyn_5688086125013948095	S3.0153.01X194	1.92278773163446	0
1058	dolphyn_5688086125013948095	SO.0491.01X194	2.75620524298926	1.69744878975681
1059	dolphyn_5693993993931766875	S3.0153.01X194	2.39151130218845	0
1060	dolphyn_5693993993931766875	S3.0693.01X195	1.69009581545155	0
1061	dolphyn_5699751047647857678	S3.0153.01X194	1.77833644889591	1.97546895129686
1062	dolphyn_5699751047647857678	S3.0693.01X195	0	2.1701959049483
1063	dolphyn_5726014941986010194	S3.0153.01X194	0	1.91839212016142
1064	dolphyn_5726014941986010194	S3.0693.01.2X194	0	1.7263316639056
1065	dolphyn_5726014941986010194	S3.0693.01X195	0	2.02683159140754
1066	dolphyn_5728753514224367578	S3.0153.01X194	0	1.75267208052001
1067	dolphyn_5729597431014911921	S3.0693.01X195	0	1.71559810826249
1068	dolphyn_5735020791627203259	S3.0693.01X195	1.81807677754543	0
1069	dolphyn_5737793937561644321	S3.0693.01X195	0	1.6752256529721
1070	dolphyn_5743939965529299867	SO.0491.01X194	1.68639895357023	0
1071	dolphyn_5751077762094205217	S3.0693.01X195	2.1540850846756	0
1072	dolphyn_5761937057813391631	S3.0693.01X195	1.79175946922805	0
1073	dolphyn_576726110484494372	S3.0693.01X195	0	1.74745921033147
1074	dolphyn_5775968265205995917	S3.0153.01X194	1.71379792775834	0
1075	dolphyn_5786593082153716518	S3.0153.01X194	2.05796251000271	2.23108909128898
1076	dolphyn_5786593082153716518	S3.0693.01X195	1.71559810826249	0
1077	dolphyn_5790139622125796376	S3.0153.01X194	0	2.41947884446554
1078	dolphyn_5797898621916021908	S3.0153.01X194	1.71559810826249	0
1079	dolphyn_580394240121132986	S3.0693.01X195	1.708377860289	0
1080	dolphyn_5813091640282562851	S3.0153.01X194	0	1.86097453824953
1081	dolphyn_5813879018833143134	S3.0693.01X195	0	1.62136648329937
1082	dolphyn_5816225406178598086	S3.0153.01X194	0	1.61342993370364
1083	dolphyn_5836260539352785505	S3.0153.01X194	0	2.43009841329301
1084	dolphyn_5836260539352785505	SO.0491.01X194	2.64119789411437	2.78870810411966
1085	dolphyn_5843046950678509343	S3.0693.01X195	2.02814824729229	0
1086	dolphyn_5867200969279154094	S3.0153.01X194	1.83418018511201	0
1087	dolphyn_5867200969279154094	S3.0693.01.2X194	1.76130026174335	1.63315443905142
1088	dolphyn_586743426854751769	S3.0153.01X194	2.83907846350861	0
1089	dolphyn_5879739801507310524	S3.0693.01.2X194	0	2.17361471169709
1090	dolphyn_5885389850160365148	S3.0693.01X195	0	2.07693841146172
1091	dolphyn_5888882559069481390	S3.0153.01X194	1.74221902366792	0
1092	dolphyn_5895393335255659193	S3.0693.01X195	0	1.68268837417369
1093	dolphyn_5901978029802322212	S3.0693.01.2X194	0	1.66581824587021
1094	dolphyn_5901978029802322212	S3.0693.01X195	0	2.17361471169709
1095	dolphyn_5907965043607630930	S3.0153.01X194	1.81156209652423	0
1096	dolphyn_5916097154789458638	S3.0693.01X195	1.72988406550997	0
1097	dolphyn_5920672289724585156	S3.0693.01.2X194	0	1.99333884262642
1098	dolphyn_5920672289724585156	S3.0693.01X195	0	2.09801792725277
1099	dolphyn_5927611401092579355	S3.0153.01X194	1.69561560867515	0
1100	dolphyn_5931912549915469537	S3.0153.01X194	2.89922137317315	0
1101	dolphyn_5931912549915469537	S3.0693.01.2X194	1.68454538492091	0
1102	dolphyn_5931912549915469537	S3.0693.01X195	2.43009841329301	0
1103	dolphyn_5951293484365316204	S3.0693.01X195	0	1.84371920815877
1104	dolphyn_5951959305587751413	S3.0153.01X194	0	2.10291389786498
1105	dolphyn_5951959305587751413	SO.0491.01X194	0	2.01756613796175
1106	dolphyn_5954261927195256581	S3.0153.01X194	0	2.30258509299405
1107	dolphyn_5955808102533608812	SO.0491.01X194	3.59676416520613	0
1108	dolphyn_5960197278370579886	S3.0693.01.2X194	1.83896107071235	0
1109	dolphyn_5960197278370579886	S3.0693.01X195	1.78002421300963	1.65057985576528
1110	dolphyn_5960729765407861260	S3.0693.01X195	0	1.72988406550997
1111	dolphyn_596144262927609345	S3.0153.01X194	1.880990602956	0
1112	dolphyn_596144262927609345	S3.0693.01X195	0	1.85159946958407
1113	dolphyn_596149346875138094	S3.0693.01X195	0	1.63119940421561
1114	dolphyn_5962767003442804404	S3.0153.01X194	1.76985463384001	0
1115	dolphyn_5976253282883626067	S3.0693.01.2X194	0	2.51850259921652
1116	dolphyn_5976253282883626067	S3.0693.01X195	0	2.18267479632149
1117	dolphyn_5976253282883626067	SO.0491.01X194	1.7732559976635	0
1118	dolphyn_597764603094810458	S3.0693.01X195	0	1.8531680973567
1119	dolphyn_5978289990156865393	S3.0153.01X194	0	1.69744878975681
1120	dolphyn_5989743254402284506	S3.0693.01.2X194	3.57990129154419	0
1121	dolphyn_5989743254402284506	S3.0693.01X195	4.26801771806201	0
1122	dolphyn_6006791273543439812	S3.0153.01X194	0	1.96150224381515
1123	dolphyn_6006791273543439812	SO.0491.01X194	0	2.01089499914473
1124	dolphyn_6011272364917583727	S3.0693.01X195	1.74221902366792	0
1125	dolphyn_6022557411717590712	S3.0693.01.2X194	1.7732559976635	0
1126	dolphyn_6031048964218448251	S3.0693.01X195	1.70474809223843	0
1127	dolphyn_6039833034610946643	S3.0153.01X194	0	3.11440380327149
1128	dolphyn_6042594738615444079	S3.0693.01X195	1.86408013080768	0
1129	dolphyn_6045693620230643286	S3.0693.01X195	1.77155676191054	0
1130	dolphyn_6049553515402107438	S3.0693.01X195	1.81645208181843	0
1131	dolphyn_6055118756002085825	S3.0153.01X194	2.40514168131914	0
1132	dolphyn_6067825561959264570	S3.0153.01X194	0	1.87640694328834
1133	dolphyn_6067825561959264570	S3.0693.01.2X194	0	1.80170980008122
1134	dolphyn_6068118488755896892	S3.0153.01X194	1.62334081760309	0
1135	dolphyn_6068118488755896892	S3.0693.01.2X194	1.78170913337455	0
1136	dolphyn_6072324482032065027	S3.0693.01.2X194	1.63705307946707	0
1137	dolphyn_6076936422195658175	S3.0153.01X194	1.88706964903238	0
1138	dolphyn_6076936422195658175	SO.0491.01X194	0	1.83896107071235
1139	dolphyn_6080032714726771079	S3.0693.01.2X194	1.73518911773966	0
1140	dolphyn_6080032714726771079	S3.0693.01X195	1.68824909285839	0
1141	dolphyn_6081722423674630607	S3.0153.01X194	1.78507048107726	0
1142	dolphyn_6089968909149662956	S3.0693.01X195	0	1.8885836538636
1143	dolphyn_6091301796629242415	SO.0491.01X194	0	1.75958057086382
1144	dolphyn_60913799087811566	S3.0693.01X195	1.99197551589856	0
1145	dolphyn_6095172295622691089	S3.0693.01X195	0	1.80828877117927
1146	dolphyn_6100890597330762880	S3.0153.01X194	0	1.78674692740451
1147	dolphyn_6100890597330762880	S3.0693.01.2X194	0	2.45530618001171
1148	dolphyn_6100890597330762880	S3.0693.01X195	0	2.76443053453832
1149	dolphyn_6107211567765912222	SO.0491.01X194	0	2.73696154459663
1150	dolphyn_6107801498606912680	S3.0693.01X195	2.04381436403668	2.17361471169709
1151	dolphyn_6116589756242539005	S3.0153.01X194	0	1.63119940421561
1152	dolphyn_6116589756242539005	S3.0693.01.2X194	0	1.69561560867515
1153	dolphyn_6121923289658819804	S3.0153.01X194	1.69193913394584	0
1154	dolphyn_6123079504985899911	S3.0693.01X195	1.64865862558738	0
1155	dolphyn_6129951110084904509	S3.0153.01X194	2.11384296839717	0
1156	dolphyn_6130475637255325583	S3.0153.01X194	1.87180217690159	0
1157	dolphyn_6130475637255325583	S3.0693.01X195	1.79674701073909	0
1158	dolphyn_6150990328967189353	S3.0693.01X195	2.02419306744936	0
1159	dolphyn_6151913425888256949	S3.0693.01.2X194	1.85785927093258	0
1160	dolphyn_6153856880005433635	SO.0491.01X194	0	1.69744878975681
1161	dolphyn_6168540005638022288	S3.0693.01X195	1.74745921033147	0
1162	dolphyn_6172760434452537153	S3.0693.01X195	1.71379792775834	0
1163	dolphyn_6177802656432400723	S3.0693.01X195	0	2.01223279198639
1164	dolphyn_6184179956522013065	S3.0153.01X194	3.49012359085656	0
1165	dolphyn_6189967022914946882	SO.0491.01X194	1.65057985576528	0
1166	dolphyn_6192019539202890227	SO.0491.01X194	2.287471455184	0
1167	dolphyn_6196256365987746808	S3.0693.01X195	1.62136648329937	0
1168	dolphyn_6197881300173532158	SO.0491.01X194	0	2.05796251000271
1169	dolphyn_6201773526277021672	SO.0491.01X194	0	2.22893855282575
1170	dolphyn_6208990849284704726	SO.0491.01X194	0	1.69561560867515
1171	dolphyn_6209596992709964591	S3.0153.01X194	0	3.77505715035499
1172	dolphyn_6224141092232440987	S3.0153.01X194	0	2.8320361808832
1173	dolphyn_6231563509007164570	SO.0491.01X194	1.6094379124341	0
1174	dolphyn_6236491753183247692	S3.0693.01.2X194	0	1.69193913394584
1175	dolphyn_6236491753183247692	S3.0693.01X195	0	2.52412736294128
1176	dolphyn_6238153476292942349	S3.0153.01X194	0	1.64865862558738
1177	dolphyn_6239754485705425012	S3.0153.01X194	1.63705307946707	0
1178	dolphyn_624136976219536420	S3.0153.01X194	1.83418018511201	0
1179	dolphyn_6243403427841374248	S3.0693.01X195	1.93585981320181	0
1180	dolphyn_625304879446238868	S3.0153.01X194	0	1.96150224381515
1181	dolphyn_6285432801927132088	S3.0153.01X194	0	1.65632149833295
1182	dolphyn_6285432801927132088	S3.0693.01X195	1.81645208181843	0
1183	dolphyn_6289604364671408435	S3.0693.01X195	1.78170913337455	0
1184	dolphyn_6296285593800209916	S3.0693.01X195	0	1.63899671467564
1185	dolphyn_6302988325230880598	S3.0693.01X195	2.06559613485778	1.83258146374831
1186	dolphyn_6302988325230880598	SO.0491.01X194	1.71918877639322	1.84213567655312
1187	dolphyn_6304170344229109221	S3.0153.01X194	1.63315443905142	0
1188	dolphyn_6304286858467044889	S3.0693.01X195	0	1.68082790852077
1189	dolphyn_6320168499648170446	S3.0153.01X194	0	1.70110510095992
1190	dolphyn_6330289539081617142	S3.0153.01X194	0	1.78339121955754
1191	dolphyn_6332425527516041287	S3.0153.01X194	0	1.76473079684014
1192	dolphyn_633248840574306387	S3.0693.01X195	1.66959183525385	0
1193	dolphyn_6347732696813299841	S3.0693.01X195	0	1.7281094421516
1194	dolphyn_6348657238052174613	S3.0693.01X195	1.77664583141801	0
1195	dolphyn_6348756623889480982	S3.0153.01X194	1.67709656090792	0
1196	dolphyn_6348756623889480982	S3.0693.01X195	0	1.68082790852077
1197	dolphyn_6353715339375648256	S3.0693.01X195	0	1.7630170003624
1198	dolphyn_6368700802567399509	S3.0693.01.2X194	0	1.92570744173779
1199	dolphyn_6372231015704348538	S3.0153.01X194	2.53449014997683	0
1200	dolphyn_6372231015704348538	SO.0491.01X194	1.87180217690159	0
1201	dolphyn_6372382351747231080	S3.0153.01X194	1.63510565918268	0
1202	dolphyn_6372511819274151411	S3.0153.01X194	3.92632031012897	4.21286806440621
1203	dolphyn_6372511819274151411	S3.0693.01X195	0	1.62136648329937
1204	dolphyn_6382814638260822359	S3.0693.01.2X194	2.71800053195538	2.92691795755363
1205	dolphyn_6382814638260822359	S3.0693.01X195	3.45157358898722	3.44393753533831
1206	dolphyn_6383490877627218296	S3.0693.01X195	1.80828877117927	0
1207	dolphyn_6405661824783081634	S3.0693.01X195	0	1.89009536994892
1208	dolphyn_6407896268653879064	S3.0153.01X194	1.66203036255327	0
1209	dolphyn_6408047541240976398	S3.0693.01X195	0	1.68454538492091
1210	dolphyn_6412118310946148827	S3.0693.01X195	0	2.02419306744936
1211	dolphyn_6412855846444973509	SO.0491.01X194	0	2.21920348405499
1212	dolphyn_6418893461980648847	S3.0693.01X195	0	1.8213182714696
1213	dolphyn_6422094738610197429	S3.0153.01X194	3.41015712303363	0
1214	dolphyn_6422094738610197429	S3.0693.01X195	1.90657514365664	0
1215	dolphyn_6422943228544527847	S3.0693.01X195	0	1.76473079684014
1216	dolphyn_6432869568178377924	S3.0153.01X194	0	2.86676189225703
1217	dolphyn_6432869568178377924	S3.0693.01X195	1.82454929205105	0
1218	dolphyn_6433999341651751996	S3.0153.01X194	2.53765721517353	0
1219	dolphyn_6435770923527858822	S3.0693.01X195	1.98375629154543	0
1220	dolphyn_6435770923527858822	SO.0491.01X194	1.65057985576528	0
1221	dolphyn_6436372573634254680	S3.0693.01.2X194	2.22786154679811	0
1222	dolphyn_6436372573634254680	S3.0693.01X195	2.10778601468898	0
1223	dolphyn_6465443990069176325	S3.0153.01X194	1.91985947185537	0
1224	dolphyn_6465443990069176325	S3.0693.01X195	0	1.73165554515835
1225	dolphyn_6465796766720611711	S3.0693.01X195	1.61740608208328	0
1226	dolphyn_6468913368350270204	S3.0693.01X195	0	1.69561560867515
1227	dolphyn_649588879143308819	S3.0153.01X194	0	1.98924327376169
1228	dolphyn_6495974385915759210	S3.0153.01X194	1.78842056796254	0
1229	dolphyn_6505256522524868348	S3.0153.01X194	1.7245507195346	0
1230	dolphyn_6506621954382506175	S3.0693.01X195	1.6752256529721	0
1231	dolphyn_6509966227410649000	S3.0693.01X195	1.71379792775834	0
1232	dolphyn_6509966227410649000	SO.0491.01X194	2.03731661537916	0
1233	dolphyn_6521981410883264519	S3.0153.01X194	2.47401420862158	0
1234	dolphyn_6567540985134177138	S3.0153.01X194	1.99605993274078	0
1235	dolphyn_6568242535415615674	S3.0153.01X194	2.19611284848353	0
1236	dolphyn_6572587605817330200	S3.0153.01X194	1.62334081760309	0
1237	dolphyn_6583103650729597837	S3.0693.01X195	1.64865862558738	0
1238	dolphyn_6584446212594085233	S3.0153.01X194	0	1.81482474215905
1239	dolphyn_6587109428286180958	S3.0693.01X195	0	2.30158459266046
1240	dolphyn_6590412934121857744	S3.0693.01.2X194	0	2.27726728500976
1241	dolphyn_6590412934121857744	S3.0693.01X195	0	3.4442568711226
1242	dolphyn_659492427792437992	S3.0153.01X194	0	2.03077636969855
1243	dolphyn_6598573648173312698	S3.0153.01X194	0	1.84687876844913
1244	dolphyn_6598573648173312698	S3.0693.01.2X194	2.17928687664955	1.85473426838944
1245	dolphyn_6598573648173312698	S3.0693.01X195	2.74919214443339	1.93296963777958
1246	dolphyn_6598573648173312698	SO.0491.01X194	2.12465388450138	0
1247	dolphyn_660004746986846598	S3.0153.01X194	1.6467336971778	0
1248	dolphyn_661050900490496262	S3.0153.01X194	1.7404661748405	0
1249	dolphyn_6613250370298004409	S3.0153.01X194	2.09309786812732	0
1250	dolphyn_6618686091223002648	SO.0491.01X194	0	1.62924053973028
1251	dolphyn_6624007116840799317	S3.0693.01X195	0	1.65441127807683
1252	dolphyn_6630805792602975011	S3.0693.01X195	0	1.66959183525385
1253	dolphyn_6637114551863633728	S3.0153.01X194	1.90210752639692	0
1254	dolphyn_6637114551863633728	SO.0491.01X194	2.0515563381903	0
1255	dolphyn_6639505408126915842	S3.0153.01X194	1.67709656090792	0
1256	dolphyn_6639505408126915842	S3.0693.01X195	0	2.4706386779903
1257	dolphyn_6639622112799226699	S3.0693.01X195	0	1.86717610851281
1258	dolphyn_6640977403175522558	S3.0693.01X195	1.65632149833295	0
1259	dolphyn_6641115261326539081	S3.0693.01.2X194	0	2.84199817361195
1260	dolphyn_6641115261326539081	S3.0693.01X195	0	3.13853307218566
1261	dolphyn_6643639880301202529	SO.0491.01X194	2.77008559202166	0
1262	dolphyn_6649626631814236565	S3.0153.01X194	3.62886402170395	0
1263	dolphyn_6650999518034660200	S3.0153.01X194	0	2.33505228313155
1264	dolphyn_6650999518034660200	S3.0693.01.2X194	0	2.96269241947579
1265	dolphyn_6650999518034660200	S3.0693.01X195	2.9637254774189	3.77045944110636
1266	dolphyn_6657151109656127434	S3.0693.01X195	1.72988406550997	0
1267	dolphyn_6659313403737166390	S3.0153.01X194	1.7245507195346	0
1268	dolphyn_6663350225249034363	S3.0693.01X195	1.69561560867515	0
1269	dolphyn_6673170718480406310	S3.0153.01X194	1.9387416595767	0
1270	dolphyn_6674903555748750867	S3.0153.01X194	1.8229350866965	0
1271	dolphyn_6674903555748750867	S3.0693.01.2X194	0	2.77383794164021
1272	dolphyn_6674903555748750867	S3.0693.01X195	0	2.9912221180761
1273	dolphyn_6674903555748750867	SO.0491.01X194	2.66025953726586	0
1274	dolphyn_6675597185742127844	S3.0153.01X194	0	1.708377860289
1275	dolphyn_6695639728878011875	S3.0153.01X194	0	1.63315443905142
1276	dolphyn_6695639728878011875	S3.0693.01X195	0	1.81482474215905
1277	dolphyn_671290444105617352	SO.0491.01X194	2.20497226412705	0
1278	dolphyn_6720589552179948254	S3.0693.01X195	2.10046890887191	0
1279	dolphyn_672378773804131123	S3.0693.01X195	1.84530023615608	0
1280	dolphyn_6725743475335550749	S3.0153.01X194	1.63705307946707	0
1281	dolphyn_6729250137784647196	S3.0693.01X195	1.85159946958407	0
1282	dolphyn_6736477784716411582	S3.0693.01X195	1.71018781553424	0
1283	dolphyn_6739862506011577052	S3.0153.01X194	2.33795223683134	2.07065303564676
1284	dolphyn_675015575913395279	S3.0153.01X194	0	3.68787895378035
1285	dolphyn_675015575913395279	S3.0693.01X195	1.83577635464483	0
1286	dolphyn_6751999448860034741	S3.0693.01X195	1.64480505627139	0
1287	dolphyn_6753108587202639630	SO.0491.01X194	3.0243197304059	0
1288	dolphyn_6764904223878988167	S3.0153.01X194	2.2181159363676	1.8213182714696
1289	dolphyn_6766860877316336550	S3.0693.01X195	0	1.708377860289
1290	dolphyn_6773283416387970158	S3.0153.01X194	3.84288726659328	2.54866361559075
1291	dolphyn_677414072653920556	S3.0153.01X194	1.7227665977411	0
1292	dolphyn_677414072653920556	S3.0693.01X195	0	1.78507048107726
1293	dolphyn_6777797288376563132	S3.0153.01X194	1.65249740189455	0
1294	dolphyn_6788536032974837977	S3.0693.01.2X194	0	3.82994489439254
1295	dolphyn_6788536032974837977	S3.0693.01X195	0	4.75333153696861
1296	dolphyn_6797619528211089842	S3.0153.01X194	1.61143591509677	0
1297	dolphyn_6803258574586204351	S3.0693.01.2X194	0	2.34755845863678
1298	dolphyn_6803258574586204351	S3.0693.01X195	0	2.85532011983725
1299	dolphyn_6804949405641532196	S3.0153.01X194	1.68454538492091	0
1300	dolphyn_6806214657695124184	S3.0153.01X194	0	2.76631910922619
1301	dolphyn_6807522195918533876	SO.0491.01X194	0	1.68639895357023
1302	dolphyn_6814507457309759441	S3.0153.01X194	2.09309786812732	0
1303	dolphyn_6814753202005850148	S3.0693.01X195	1.88403474533723	0
1304	dolphyn_6814753202005850148	SO.0491.01X194	1.98375629154543	0
1305	dolphyn_681835308293208047	S3.0153.01X194	0	2.93704327720531
1306	dolphyn_681835308293208047	SO.0491.01X194	0	2.3664984187377
1307	dolphyn_6821939979850344751	S3.0693.01X195	1.63899671467564	0
1308	dolphyn_6829417553906106497	S3.0153.01X194	0	1.63315443905142
1309	dolphyn_6831214289553286618	S3.0693.01X195	0	1.63705307946707
1310	dolphyn_6848679823049878279	S3.0693.01X195	1.61938824328727	0
1311	dolphyn_6851234708476600660	S3.0693.01X195	1.708377860289	0
1312	dolphyn_6851234708476600660	SO.0491.01X194	1.71199450075919	0
1313	dolphyn_6855393809994163144	S3.0153.01X194	0	1.8229350866965
1314	dolphyn_6864121023573623946	S3.0693.01.2X194	0	1.98100146886658
1315	dolphyn_6864121023573623946	S3.0693.01X195	1.62136648329937	2.06939120582633
1316	dolphyn_687326170294156610	S3.0693.01.2X194	2.38967979984498	0
1317	dolphyn_687326170294156610	S3.0693.01X195	2.84781214347737	0
1318	dolphyn_6873698798253845018	S3.0153.01X194	3.07130346040107	2.9637254774189
1319	dolphyn_6873698798253845018	S3.0693.01X195	1.65249740189455	0
1320	dolphyn_6873698798253845018	SO.0491.01X194	1.7509374747078	1.95160817016995
1321	dolphyn_6876881950032952565	S3.0693.01X195	0	1.69561560867515
1322	dolphyn_6877315708818416636	S3.0693.01X195	0	1.64093657949347
1323	dolphyn_6878671137254251523	SO.0491.01X194	0	2.30956070673047
1324	dolphyn_6884910505704209376	S3.0693.01X195	1.708377860289	0
1325	dolphyn_6895800259218276503	S3.0153.01X194	2.05284085988266	0
1326	dolphyn_6896850464376645727	S3.0693.01.2X194	0	2.17361471169709
1327	dolphyn_6896850464376645727	S3.0693.01X195	1.72988406550997	2.35801979988215
1328	dolphyn_6897018805462194649	S3.0153.01X194	0	1.91250108692418
1329	dolphyn_6897018805462194649	SO.0491.01X194	0	2.02022218201986
1330	dolphyn_6906819499680233470	SO.0491.01X194	3.1271990362963	0
1331	dolphyn_6913482067182415667	S3.0693.01X195	0	1.80828877117927
1332	dolphyn_6926539360995131122	S3.0693.01X195	0	1.64865862558738
1333	dolphyn_6929412459386436475	S3.0693.01X195	1.97408102602201	0
1334	dolphyn_6929412459386436475	SO.0491.01X194	0	1.82616089594539
1335	dolphyn_6934185953072387596	S3.0693.01.2X194	1.95160817016995	0
1336	dolphyn_693515971507458014	S3.0693.01X195	1.99741770620125	0
1337	dolphyn_6937131310713395226	S3.0693.01.2X194	0	1.88403474533723
1338	dolphyn_6937131310713395226	S3.0693.01X195	0	1.90805992492422
1339	dolphyn_693726743207134624	S3.0693.01X195	1.73165554515835	0
1340	dolphyn_6947770909094697525	S3.0153.01X194	1.67335123817775	0
1341	dolphyn_6950870674586264443	SO.0491.01X194	2.30757263450508	0
1342	dolphyn_6957387739455054447	S3.0153.01X194	1.69561560867515	0
1343	dolphyn_6963400751281817218	S3.0153.01X194	2.18829594659192	0
1344	dolphyn_6963766396265153227	S3.0153.01X194	1.61143591509677	0
1345	dolphyn_6968453475311570329	S3.0153.01X194	1.66203036255327	0
1346	dolphyn_6977274372951689892	S3.0153.01X194	1.66203036255327	0
1347	dolphyn_6984739401752596150	S3.0693.01.2X194	0	1.88555334851442
1348	dolphyn_6984739401752596150	S3.0693.01X195	0	2.34084380511114
1349	dolphyn_6985235726661303580	S3.0693.01X195	0	1.71199450075919
1350	dolphyn_6987921166462275916	S3.0693.01X195	0	1.95302761682418
1351	dolphyn_6991809860341576840	S3.0153.01X194	1.7227665977411	0
1352	dolphyn_7007766351567662252	SO.0491.01X194	0	2.11986345617875
1353	dolphyn_7008852795655773870	S3.0153.01X194	0	2.25339484880327
1354	dolphyn_7009820169839275791	S3.0153.01X194	1.9643112344262	1.88403474533723
1355	dolphyn_7009820169839275791	SO.0491.01X194	1.63315443905142	0
1356	dolphyn_7010757486289993497	S3.0153.01X194	3.72545243434478	3.41510028683115
1357	dolphyn_7016140561040284100	S3.0153.01X194	0	2.62611681833952
1358	dolphyn_7016140561040284100	S3.0693.01.2X194	2.07317192866624	1.63899671467564
1359	dolphyn_7016140561040284100	S3.0693.01X195	2.35327820730956	2.17133680638409
1360	dolphyn_7030110379471660873	S3.0153.01X194	1.74919985480926	0
1361	dolphyn_7030318478078911224	S3.0153.01X194	0	3.51690418937413
1362	dolphyn_7044564566733640754	S3.0153.01X194	2.14476100780048	0
1363	dolphyn_7062118447534218380	S3.0153.01X194	3.44489523692787	0
1364	dolphyn_7062118447534218380	S3.0693.01X195	0	1.61938824328727
1365	dolphyn_7065452389844835380	S3.0693.01X195	1.80828877117927	0
1366	dolphyn_7067342098299342422	S3.0153.01X194	0	2.25758772706331
1367	dolphyn_7072328409261772539	S3.0693.01X195	0	1.8531680973567
1368	dolphyn_7073228470815807673	S3.0153.01X194	1.81156209652423	1.66392609771817
1369	dolphyn_708807078226821972	SO.0491.01X194	1.69561560867515	0
1370	dolphyn_7096033550440475109	SO.0491.01X194	0	2.16561923792089
1371	dolphyn_710596771186245762	S3.0693.01X195	1.68639895357023	0
1372	dolphyn_7110818552038951254	S3.0693.01.2X194	1.7281094421516	0
1373	dolphyn_7110818552038951254	S3.0693.01X195	1.93007108502557	0
1374	dolphyn_7110996244689189467	S3.0693.01.2X194	0	1.94017947434633
1375	dolphyn_7110996244689189467	S3.0693.01X195	0	2.01490302054226
1376	dolphyn_7126839854436248695	S3.0693.01X195	0	1.69744878975681
1377	dolphyn_7129132421302855953	S3.0693.01X195	2.49155119250667	0
1378	dolphyn_7131015221084664662	S3.0693.01.2X194	2.55022611590864	4.07346135130568
1379	dolphyn_7131015221084664662	S3.0693.01X195	3.2577118486534	4.49513208077915
1380	dolphyn_7131015221084664662	SO.0491.01X194	0	2.17588743994809
1381	dolphyn_7136103755970508497	S3.0153.01X194	1.66203036255327	0
1382	dolphyn_7140138839930334990	S3.0693.01X195	0	1.62136648329937
1383	dolphyn_7140328416374165480	S3.0693.01X195	1.71918877639322	0
1384	dolphyn_7140887160315736383	S3.0693.01X195	1.7561322915849	0
1385	dolphyn_7142803803399408174	S3.0693.01X195	1.61938824328727	0
1386	dolphyn_7155585338477359229	S3.0693.01X195	0	1.65632149833295
1387	dolphyn_7157785508580075188	S3.0153.01X194	0	1.7227665977411
1388	dolphyn_7157785508580075188	S3.0693.01X195	0	1.71379792775834
1389	dolphyn_7174218989529652502	S3.0693.01X195	0	2.21266038546606
1390	dolphyn_7177348671654116059	S3.0693.01X195	1.6752256529721	0
1391	dolphyn_7183958867518834750	S3.0153.01X194	1.71559810826249	0
1392	dolphyn_7188873966128460258	S3.0153.01X194	1.69561560867515	0
1393	dolphyn_7203611107177363330	S3.0153.01X194	1.68454538492091	0
1394	dolphyn_720756587382959805	S3.0693.01.2X194	1.74919985480926	0
1395	dolphyn_720756587382959805	S3.0693.01X195	2.17133680638409	1.68639895357023
1396	dolphyn_7216845658918276930	S3.0693.01X195	1.80828877117927	0
1397	dolphyn_7223458429873076114	S3.0693.01.2X194	0	1.81645208181843
1398	dolphyn_7223676929633825150	S3.0693.01X195	1.76985463384001	0
1399	dolphyn_7225898976067224549	S3.0693.01X195	0	1.68454538492091
1400	dolphyn_7232298911133411060	SO.0491.01X194	0	1.63315443905142
1401	dolphyn_7236650381645775183	S3.0153.01X194	1.83736998048011	0
1402	dolphyn_7238579346079380770	S3.0693.01X195	1.85159946958407	0
1403	dolphyn_7240249538308100157	S3.0153.01X194	0	1.7404661748405
1404	dolphyn_7240249538308100157	S3.0693.01.2X194	0	1.6094379124341
1405	dolphyn_7243392193376893921	S3.0153.01X194	1.76985463384001	0
1406	dolphyn_7243999583189173311	S3.0693.01.2X194	0	1.91985947185537
1407	dolphyn_7243999583189173311	S3.0693.01X195	1.7281094421516	0
1408	dolphyn_7243999583189173311	SO.0491.01X194	0	2.05284085988266
1409	dolphyn_7256497568456611884	SO.0491.01X194	4.07719840338713	0
1410	dolphyn_7269203010952941969	S3.0693.01X195	0	1.83577635464483
1411	dolphyn_7273507719985768397	S3.0693.01X195	1.89009536994892	0
1412	dolphyn_7279048752046044806	SO.0491.01X194	0	2.63977136034892
1413	dolphyn_7291921205871437646	S3.0153.01X194	1.62334081760309	0
1414	dolphyn_729306016209239860	S3.0693.01.2X194	3.24493335918749	2.39059597031676
1415	dolphyn_729306016209239860	S3.0693.01X195	4.4398237334001	3.2468800212778
1416	dolphyn_7302198837522103978	S3.0153.01X194	1.7227665977411	0
1417	dolphyn_7306360744799692889	S3.0153.01X194	2.26799364822443	0
1418	dolphyn_7310545191722631605	S3.0693.01X195	0	2.18717424148272
1419	dolphyn_731230141603163274	S3.0153.01X194	0	1.66203036255327
1420	dolphyn_731230141603163274	S3.0693.01.2X194	0	1.64865862558738
1421	dolphyn_731230141603163274	S3.0693.01X195	1.85159946958407	0
1422	dolphyn_7312676520456758096	S3.0693.01X195	0	1.81645208181843
1423	dolphyn_7316029005480192542	S3.0153.01X194	1.67709656090792	0
1424	dolphyn_7316029005480192542	S3.0693.01X195	1.65057985576528	0
1425	dolphyn_7316029005480192542	SO.0491.01X194	1.63315443905142	0
1426	dolphyn_7320857760938026221	S3.0693.01X195	1.97129938306013	0
1427	dolphyn_732448273071406788	S3.0693.01X195	1.72097928716701	0
1428	dolphyn_7339973653613078333	S3.0153.01X194	1.61143591509677	0
1429	dolphyn_7351012461124782204	S3.0153.01X194	1.88403474533723	0
1430	dolphyn_7353729246676427593	SO.0491.01X194	0	2.32042501112238
1431	dolphyn_7355551626334405622	S3.0693.01X195	1.76473079684014	0
1432	dolphyn_7355625681944674266	S3.0693.01.2X194	0	2.38139627341834
1433	dolphyn_7355625681944674266	S3.0693.01X195	0	2.71667952780026
1434	dolphyn_7362236141204542170	S3.0153.01X194	1.6467336971778	0
1435	dolphyn_7364270199115805460	S3.0153.01X194	2.56417983068251	0
1436	dolphyn_7364270199115805460	SO.0491.01X194	2.51850259921652	0
1437	dolphyn_7364948109050576543	S3.0153.01X194	2.26695791535089	0
1438	dolphyn_7364948109050576543	SO.0491.01X194	0	1.7281094421516
1439	dolphyn_7366733357100187214	S3.0153.01X194	0	3.40585319319835
1440	dolphyn_7370362223818496384	S3.0153.01X194	0	4.35990882942026
1441	dolphyn_7370362223818496384	S3.0693.01X195	1.75958057086382	0
1442	dolphyn_7371140480090302821	S3.0153.01X194	1.87640694328834	0
1443	dolphyn_7371289631226428689	SO.0491.01X194	2.33117254984596	0
1444	dolphyn_7372755241027633946	S3.0153.01X194	1.74745921033147	0
1445	dolphyn_7372755241027633946	S3.0693.01X195	1.71018781553424	0
1446	dolphyn_7375678133982762442	S3.0693.01X195	0	1.6752256529721
1447	dolphyn_7385846629258124154	S3.0693.01X195	1.68268837417369	1.91985947185537
1448	dolphyn_7386623113227363338	S3.0693.01X195	1.7281094421516	0
1449	dolphyn_7388766538310095078	S3.0153.01X194	1.708377860289	0
1450	dolphyn_7398575995187196286	S3.0693.01X195	0	1.68454538492091
1451	dolphyn_7400664815708182291	S3.0693.01X195	1.76985463384001	0
1452	dolphyn_7400664815708182291	SO.0491.01X194	1.93152141160321	0
1453	dolphyn_740329034242387764	S3.0693.01X195	0	1.69744878975681
1454	dolphyn_7414084585888096695	S3.0693.01X195	1.7281094421516	1.61938824328727
1455	dolphyn_7414518673729514404	S3.0693.01X195	1.77664583141801	0
1456	dolphyn_7417555252749221039	S3.0693.01X195	1.68454538492091	0
1457	dolphyn_7423248512226918122	S3.0153.01X194	0	3.08557297755378
1458	dolphyn_7452648165798672700	S3.0153.01X194	0	1.80828877117927
1459	dolphyn_7452648165798672700	S3.0693.01X195	1.68639895357023	0
1460	dolphyn_7452648165798672700	SO.0491.01X194	3.52311998561896	3.77184097482828
1461	dolphyn_7459503555956739931	S3.0153.01X194	0	3.74384101218791
1462	dolphyn_7460487519894408954	S3.0693.01X195	1.83258146374831	0
1463	dolphyn_746078628747811189	S3.0693.01.2X194	1.78674692740451	0
1464	dolphyn_7463969758034840748	S3.0153.01X194	0	1.65632149833295
1465	dolphyn_7479735070596738493	S3.0153.01X194	0	1.87640694328834
1466	dolphyn_7479735070596738493	S3.0693.01.2X194	0	2.52252351335931
1467	dolphyn_7479735070596738493	S3.0693.01X195	0	2.99071973173045
1468	dolphyn_7481427568033931748	SO.0491.01X194	0	3.48706922073612
1469	dolphyn_749098463280571989	S3.0693.01X195	1.85159946958407	0
1470	dolphyn_7491185091718358136	S3.0693.01X195	1.72097928716701	0
1471	dolphyn_7493752488340584455	S3.0693.01X195	1.64287268852034	0
1472	dolphyn_7500279225840001811	S3.0153.01X194	0	1.77833644889591
1473	dolphyn_7500279225840001811	S3.0693.01X195	1.82776990675109	0
1474	dolphyn_7501924242841816711	S3.0153.01X194	0	2.09556092355972
1475	dolphyn_7502500356964205486	S3.0693.01X195	0	1.7281094421516
1476	dolphyn_7507328556264675464	S3.0693.01.2X194	1.8484548129046	2.24495598015741
1477	dolphyn_7507328556264675464	S3.0693.01X195	1.96850998097255	3.06712226964066
1478	dolphyn_751335212205429822	S3.0693.01X195	0	2.00821403239147
1479	dolphyn_7518585698617704701	S3.0153.01X194	0	3.15742586255198
1480	dolphyn_7524503189787277529	S3.0693.01X195	0	1.69009581545155
1481	dolphyn_7525211079778938313	S3.0153.01X194	2.089391872533	0
1482	dolphyn_7527741853487479135	S3.0153.01X194	3.83427765680329	0
1483	dolphyn_7529182554949365301	S3.0153.01X194	0	1.9139771019523
1484	dolphyn_7531146030149427257	S3.0693.01X195	0	1.79674701073909
1485	dolphyn_7540318867455962523	S3.0693.01X195	1.7281094421516	0
1486	dolphyn_7551059981250768882	S3.0693.01.2X194	0	1.84687876844913
1487	dolphyn_7551059981250768882	S3.0693.01X195	0	2.06305806242931
1488	dolphyn_7551076979159458320	S3.0153.01X194	0	1.7227665977411
1489	dolphyn_7556258482907722460	S3.0693.01X195	0	1.71199450075919
1490	dolphyn_7575051586208268641	S3.0693.01X195	1.63119940421561	0
1491	dolphyn_7575379089160811439	S3.0153.01X194	3.23985423125339	0
1492	dolphyn_7575379089160811439	S3.0693.01X195	1.66581824587021	0
1493	dolphyn_7586148581179927369	S3.0153.01X194	0	2.49072303510944
1494	dolphyn_7586741737409784647	S3.0153.01X194	1.66959183525385	0
1495	dolphyn_759107427407691816	S3.0153.01X194	1.61143591509677	0
1496	dolphyn_7624591397533218217	S3.0153.01X194	0	1.7509374747078
1497	dolphyn_7630796034262190957	S3.0153.01X194	1.62334081760309	0
1498	dolphyn_7630796034262190957	SO.0491.01X194	0	3.91621421004661
1499	dolphyn_763083883244085660	S3.0153.01X194	3.38912480042789	3.58379667766078
1500	dolphyn_763083883244085660	S3.0693.01X195	1.64287268852034	0
1501	dolphyn_763222787159910275	S3.0153.01X194	1.68824909285839	0
1502	dolphyn_7635332956996455104	S3.0153.01X194	3.61199840977798	0
1503	dolphyn_7635332956996455104	SO.0491.01X194	2.14476100780048	0
1504	dolphyn_7641601157375962481	S3.0693.01.2X194	1.86252854011626	0
1505	dolphyn_7641601157375962481	S3.0693.01X195	2.29152414563462	0
1506	dolphyn_7643108563800678923	S3.0693.01X195	0	1.89311196348834
1507	dolphyn_7647422237016811483	S3.0153.01X194	0	1.75958057086382
1508	dolphyn_7647422237016811483	S3.0693.01X195	0	1.89911798754855
1509	dolphyn_7651246186150382957	S3.0153.01X194	1.96850998097255	2.05796251000271
1510	dolphyn_7654725948928466254	S3.0153.01X194	3.5307625860168	0
1511	dolphyn_7660322823400079854	S3.0693.01X195	0	2.05668455455722
1512	dolphyn_766510934253208018	S3.0693.01X195	1.99741770620125	0
1513	dolphyn_7668234861252588113	S3.0693.01X195	0	1.81807677754543
1514	dolphyn_7676313633645386542	S3.0153.01X194	1.64093657949347	0
1515	dolphyn_7676313633645386542	S3.0693.01X195	1.61938824328727	0
1516	dolphyn_7676313633645386542	SO.0491.01X194	3.0624559055969	0
1517	dolphyn_7676376534880765752	S3.0693.01X195	1.80335860507141	0
1518	dolphyn_7684287034100261993	S3.0153.01X194	1.7509374747078	0
1519	dolphyn_7684287034100261993	S3.0693.01.2X194	1.82454929205105	0
1520	dolphyn_7684287034100261993	S3.0693.01X195	0	1.63119940421561
1521	dolphyn_7685238628169735862	S3.0693.01X195	0	1.62334081760309
1522	dolphyn_7689842044860528119	S3.0153.01X194	1.61143591509677	0
1523	dolphyn_7689842044860528119	S3.0693.01.2X194	1.74396880539171	0
1524	dolphyn_7698632085817953220	SO.0491.01X194	0	1.7404661748405
1525	dolphyn_7699732162377460195	SO.0491.01X194	2.02022218201986	1.61938824328727
1526	dolphyn_7703029633466731393	S3.0153.01X194	1.76985463384001	0
1527	dolphyn_7703029633466731393	S3.0693.01X195	0	1.80170980008122
1528	dolphyn_7708392568480933654	S3.0153.01X194	0	1.67147330335355
1529	dolphyn_770861247827165669	S3.0693.01.2X194	2.43273577745909	2.12584791449399
1530	dolphyn_770861247827165669	S3.0693.01X195	2.89646427189532	2.87016905057865
1531	dolphyn_7709705932978308676	S3.0153.01X194	1.70110510095992	0
1532	dolphyn_7716472450786590408	S3.0153.01X194	1.7263316639056	0
1533	dolphyn_7721939063845635199	S3.0153.01X194	1.79508725932073	0
1534	dolphyn_7725478030399363690	SO.0491.01X194	1.61740608208328	0
1535	dolphyn_7727230832413658589	S3.0153.01X194	1.7509374747078	0
1536	dolphyn_7727230832413658589	S3.0693.01X195	1.64865862558738	0
1537	dolphyn_7732836661776420250	S3.0693.01.2X194	1.86717610851281	0
1538	dolphyn_7736239637275738808	S3.0153.01X194	0	4.0347714706872
1539	dolphyn_7736239637275738808	SO.0491.01X194	0	2.4706386779903
1540	dolphyn_7741911028705779168	SO.0491.01X194	0	2.82849635417808
1541	dolphyn_7755749410095135647	S3.0153.01X194	1.8229350866965	0
1542	dolphyn_77576153619155472	S3.0153.01X194	1.81807677754543	0
1543	dolphyn_7758220531326719564	S3.0693.01.2X194	0	1.68454538492091
1544	dolphyn_7758220531326719564	S3.0693.01X195	0	1.62136648329937
1545	dolphyn_7766352281971485814	S3.0693.01X195	1.76130026174335	0
1546	dolphyn_7766352281971485814	SO.0491.01X194	3.23553626576131	0
1547	dolphyn_7767729209177096980	S3.0153.01X194	0	1.6467336971778
1548	dolphyn_7774521494941507181	S3.0693.01X195	0	1.71559810826249
1549	dolphyn_7779600899652262199	S3.0153.01X194	2.22245904851476	2.43798973000025
1550	dolphyn_7786182953638602896	S3.0153.01X194	1.71199450075919	0
1551	dolphyn_7798390222202208094	S3.0693.01X195	1.77155676191054	0
1552	dolphyn_7801983163370488161	S3.0693.01X195	1.97823903617067	0
1553	dolphyn_7802206219412749935	S3.0153.01X194	1.71379792775834	0
1554	dolphyn_7808584912722934290	S3.0693.01X195	1.63705307946707	0
1555	dolphyn_7811565622150842473	S3.0693.01.2X194	1.81807677754543	0
1556	dolphyn_7811565622150842473	S3.0693.01X195	2.26592110862245	2.03208784529637
1557	dolphyn_7837560275017098878	S3.0153.01X194	3.55391846867982	0
1558	dolphyn_7837560275017098878	S3.0693.01.2X194	2.17133680638409	0
1559	dolphyn_7837560275017098878	S3.0693.01X195	2.88424189752063	0
1560	dolphyn_784926713611055086	S3.0153.01X194	1.62334081760309	0
1561	dolphyn_7879488177436347435	S3.0693.01.2X194	0	1.80170980008122
1562	dolphyn_7879488177436347435	S3.0693.01X195	0	2.60564826748413
1563	dolphyn_7889818633601307384	SO.0491.01X194	0	2.25654115449264
1564	dolphyn_7914813579452625474	S3.0693.01X195	1.65822807660353	0
1565	dolphyn_7917149602086111944	S3.0693.01X195	1.98513086220859	0
1566	dolphyn_7920268146096793101	S3.0693.01.2X194	2.18267479632149	1.64287268852034
1567	dolphyn_7920268146096793101	S3.0693.01X195	2.53923699433305	1.73342389221509
1568	dolphyn_7927066585691105333	S3.0693.01.2X194	0	1.65057985576528
1569	dolphyn_7927664498742053508	S3.0693.01X195	0	1.61143591509677
1570	dolphyn_7929611824737873711	S3.0153.01X194	0	1.97685495290473
1571	dolphyn_7931531343708515739	S3.0153.01X194	1.73871024813824	0
1572	dolphyn_7948471697271432929	S3.0693.01.2X194	0	3.56076195133349
1573	dolphyn_7948471697271432929	S3.0693.01X195	2.66792241001143	3.48124008933569
1574	dolphyn_7952175058526958252	SO.0491.01X194	1.62531126159039	0
1575	dolphyn_7955202828436430845	S3.0153.01X194	2.69799986524871	0
1576	dolphyn_7959940466309311245	S3.0153.01X194	1.85629799036563	0
1577	dolphyn_7967398395752863583	S3.0153.01X194	0	4.65233999046448
1578	dolphyn_7967398395752863583	SO.0491.01X194	0	2.57566101305646
1579	dolphyn_7967659716872842531	S3.0153.01X194	1.66203036255327	0
1580	dolphyn_7967659716872842531	S3.0693.01X195	1.69927861643389	0
1581	dolphyn_7981424457035201388	S3.0153.01X194	0	2.4782176616372
1582	dolphyn_7981424457035201388	S3.0693.01X195	1.6094379124341	0
1583	dolphyn_79877748651475231	S3.0153.01X194	2.50225528812261	2.7638002162067
1584	dolphyn_8007230167427901245	S3.0153.01X194	0	1.65249740189455
1585	dolphyn_8007230167427901245	S3.0693.01X195	1.71199450075919	0
1586	dolphyn_8007230167427901245	SO.0491.01X194	0	2.68307421503203
1587	dolphyn_8010061573918148822	S3.0693.01X195	1.95586047990848	0
1588	dolphyn_8011137909104349973	S3.0153.01X194	0	1.86097453824953
1589	dolphyn_8019784106778881823	S3.0153.01X194	1.73518911773966	0
1590	dolphyn_8020399200923968824	S3.0153.01X194	2.04769284336526	2.09186406167839
1591	dolphyn_8022688856979816066	S3.0693.01X195	0	1.71559810826249
1592	dolphyn_8030648762919969048	SO.0491.01X194	2.59001713419062	2.1126345090356
1593	dolphyn_8043610120500108690	SO.0491.01X194	0	1.7732559976635
1594	dolphyn_8051511187361690876	S3.0153.01X194	1.64865862558738	0
1595	dolphyn_8060838737123222687	SO.0491.01X194	0	1.63899671467564
1596	dolphyn_8062508387013727832	S3.0693.01X195	1.9387416595767	0
1597	dolphyn_8063664764086495396	S3.0693.01X195	0	1.72988406550997
1598	dolphyn_8063664764086495396	SO.0491.01X194	0	1.95868534054404
1599	dolphyn_8063731573984047175	S3.0693.01X195	1.81645208181843	0
1600	dolphyn_8066355668451582968	S3.0693.01X195	1.708377860289	0
1601	dolphyn_8067139077188384495	S3.0693.01X195	0	1.64093657949347
1602	dolphyn_8072226136089388265	S3.0153.01X194	1.78339121955754	0
1603	dolphyn_8074362613255034008	S3.0693.01.2X194	1.85002837735203	0
1604	dolphyn_8074362613255034008	S3.0693.01X195	2.05412373369555	1.66203036255327
1605	dolphyn_8085879958540336251	SO.0491.01X194	0	2.04122032885964
1606	dolphyn_8089054921527676067	S3.0693.01X195	0	1.97823903617067
1607	dolphyn_812157291801305917	S3.0693.01X195	0	1.71018781553424
1608	dolphyn_8132792012406049377	S3.0693.01.2X194	1.74396880539171	0
1609	dolphyn_8146039406892906655	S3.0153.01X194	1.82937633279936	0
1610	dolphyn_8147169350915396410	S3.0693.01X195	1.68639895357023	0
1611	dolphyn_8153273702986482670	SO.0491.01X194	1.86872051036418	0
1612	dolphyn_8155634626761733536	S3.0693.01X195	0	1.97408102602201
1613	dolphyn_8160790893379875738	S3.0693.01X195	0	1.72988406550997
1614	dolphyn_816800521812193722	S3.0153.01X194	1.70110510095992	0
1615	dolphyn_8172771247711489008	S3.0693.01.2X194	0	2.43711598595165
1616	dolphyn_8172771247711489008	S3.0693.01X195	0	3.00617753141553
1617	dolphyn_8178362989001084579	S3.0693.01X195	1.708377860289	0
1618	dolphyn_818266207495290850	S3.0693.01X195	1.63899671467564	0
1619	dolphyn_8183375937652662978	S3.0693.01X195	1.64865862558738	0
1620	dolphyn_818338959267256597	S3.0153.01X194	2.00955541421567	0
1621	dolphyn_818338959267256597	S3.0693.01.2X194	1.68824909285839	0
1622	dolphyn_8190283629478307957	S3.0693.01X195	1.64287268852034	0
1623	dolphyn_8193103915951808933	S3.0693.01X195	1.71559810826249	0
1624	dolphyn_8206024266182773315	S3.0153.01X194	0	1.77833644889591
1625	dolphyn_8209443714780548121	S3.0153.01X194	1.8229350866965	0
1626	dolphyn_8209443714780548121	S3.0693.01X195	1.61143591509677	0
1627	dolphyn_8222825852671659964	S3.0153.01X194	0	1.70110510095992
1628	dolphyn_8222825852671659964	S3.0693.01.2X194	0	2.39425228151987
1629	dolphyn_8222825852671659964	S3.0693.01X195	0	2.93279247378012
1630	dolphyn_8225518766590749287	S3.0693.01X195	0	1.6467336971778
1631	dolphyn_8234073827485111010	S3.0153.01X194	0	1.87946504964716
1632	dolphyn_8238297043422265535	S3.0153.01X194	3.01062088604774	2.44408465526775
1633	dolphyn_8244283113893867021	S3.0693.01X195	0	1.81645208181843
1634	dolphyn_8246122886901716746	S3.0693.01X195	1.82454929205105	0
1635	dolphyn_8256409737891056194	S3.0693.01.2X194	0	1.74396880539171
1636	dolphyn_8257173064430011127	S3.0153.01X194	1.70656462316482	0
1637	dolphyn_8265064003675526695	S3.0693.01.2X194	0	2.2364452904895
1638	dolphyn_8265064003675526695	S3.0693.01X195	0	2.37304355664261
1639	dolphyn_8271814501948781456	SO.0491.01X194	0	2.58550584834412
1640	dolphyn_8275691691301815814	S3.0153.01X194	0	2.49072303510944
1641	dolphyn_8279259417365039821	SO.0491.01X194	2.74148497718845	1.70474809223843
1642	dolphyn_8288404517499087110	SO.0491.01X194	2.57642175862377	0
1643	dolphyn_8288966990860460688	SO.0491.01X194	0	1.66203036255327
1644	dolphyn_8292731389173810878	S3.0693.01X195	0	1.7227665977411
1645	dolphyn_8300241349806100507	S3.0693.01X195	0	1.64287268852034
1646	dolphyn_8308796690070182306	S3.0693.01X195	3.11351530921037	0
1647	dolphyn_8310211704858527742	SO.0491.01X194	2.29556047805708	2.14943391349987
1648	dolphyn_8316417541983534186	S3.0693.01X195	0	2.05027016437956
1649	dolphyn_8324212771619356839	S3.0693.01X195	1.62136648329937	0
1650	dolphyn_8331793465879437190	S3.0693.01.2X194	3.71746691096585	3.20801708153332
1651	dolphyn_8331793465879437190	S3.0693.01X195	4.18342324530564	3.73647843291322
1652	dolphyn_8332119835041648451	S3.0153.01X194	0	1.64093657949347
1653	dolphyn_8337359389502314624	S3.0153.01X194	2.75302356674494	0
1654	dolphyn_8339060020156155672	S3.0153.01X194	1.81807677754543	0
1655	dolphyn_8341609855438037244	S3.0153.01X194	0	2.10900034392138
1656	dolphyn_8343099861794619393	S3.0153.01X194	1.66770682055808	0
1657	dolphyn_8345028779806336980	S3.0153.01X194	0	1.63315443905142
1658	dolphyn_8345028779806336980	S3.0693.01X195	0	1.64865862558738
1659	dolphyn_8345028779806336980	SO.0491.01X194	1.65057985576528	0
1660	dolphyn_8347312779945054420	S3.0693.01X195	0	1.80170980008122
1661	dolphyn_8347312779945054420	SO.0491.01X194	0	3.24843462710975
1662	dolphyn_834869161166102331	S3.0153.01X194	1.69561560867515	0
1663	dolphyn_834991819668167637	S3.0693.01X195	1.81482474215905	0
1664	dolphyn_8352180702163131243	S3.0153.01X194	1.61740608208328	0
1665	dolphyn_8360396215039520014	S3.0153.01X194	0	1.66770682055808
1666	dolphyn_8365663986352293978	S3.0153.01X194	1.64093657949347	0
1667	dolphyn_8367037748519327433	S3.0693.01X195	1.64093657949347	0
1668	dolphyn_8368861461799824316	S3.0153.01X194	0	1.62334081760309
1669	dolphyn_8378691783450533179	S3.0153.01X194	0	2.74727091425549
1670	dolphyn_8381965867598698598	SO.0491.01X194	0	1.98787434815435
1671	dolphyn_8382010859558375584	S3.0153.01X194	0	1.91250108692418
1672	dolphyn_8387717610362621702	S3.0153.01X194	2.63977136034892	0
1673	dolphyn_8388696955533151027	S3.0153.01X194	3.21486780347066	2.14358936150359
1674	dolphyn_8403513528099088200	S3.0693.01X195	1.6094379124341	0
1675	dolphyn_8409889578073957805	S3.0153.01X194	0	3.02626147858881
1676	dolphyn_8409889578073957805	SO.0491.01X194	0	3.13549421592915
1677	dolphyn_8414270450384481837	S3.0693.01.2X194	0	1.81319474994812
1678	dolphyn_8414270450384481837	S3.0693.01X195	0	1.71379792775834
1679	dolphyn_8421039448778604323	S3.0693.01X195	1.66770682055808	0
1680	dolphyn_8426953495321956319	S3.0693.01X195	0	1.64093657949347
1681	dolphyn_8431784724838460930	S3.0693.01X195	1.63119940421561	0
1682	dolphyn_8434211545735836911	S3.0693.01.2X194	1.98924327376169	0
1683	dolphyn_8434211545735836911	S3.0693.01X195	2.74019465442878	0
1684	dolphyn_8435111112702069454	S3.0693.01.2X194	0	1.66581824587021
1685	dolphyn_8435111112702069454	S3.0693.01X195	2.45616418092235	1.97269117173296
1686	dolphyn_8440031369417246092	S3.0693.01.2X194	1.92424865227413	2.75937682826755
1687	dolphyn_8440031369417246092	S3.0693.01X195	2.22678337957776	3.03013370027132
1688	dolphyn_8441407233405568262	S3.0153.01X194	0	1.62334081760309
1689	dolphyn_8442362095146677480	S3.0153.01X194	1.78002421300963	0
1690	dolphyn_8445515767549845984	S3.0153.01X194	0	1.68082790852077
1691	dolphyn_845240741137561135	S3.0153.01X194	2.03731661537916	0
1692	dolphyn_845240741137561135	SO.0491.01X194	1.7509374747078	0
1693	dolphyn_8456915705103946039	S3.0153.01X194	3.46667296362107	0
1694	dolphyn_8464309871623788118	S3.0693.01X195	0	2.07693841146172
1695	dolphyn_8484112931704386914	S3.0693.01X195	0	1.6752256529721
1696	dolphyn_848878142283579317	S3.0693.01X195	1.74745921033147	0
1697	dolphyn_8496608489378169065	S3.0693.01X195	1.73342389221509	0
1698	dolphyn_8503659526880881500	S3.0153.01X194	1.78507048107726	0
1699	dolphyn_8512511107374990953	S3.0153.01X194	2.25967759198277	0
1700	dolphyn_8512511107374990953	S3.0693.01X195	0	1.64287268852034
1701	dolphyn_8520297111575178721	S3.0693.01X195	1.65822807660353	0
1702	dolphyn_852249665264133813	S3.0693.01X195	1.708377860289	0
1703	dolphyn_8522622072260507648	S3.0693.01X195	1.81807677754543	0
1704	dolphyn_8528022264961206849	S3.0153.01X194	1.81156209652423	0
1705	dolphyn_8528862655856427299	S3.0693.01.2X194	0	1.95160817016995
1706	dolphyn_8535146474976807894	S3.0153.01X194	1.61143591509677	0
1707	dolphyn_8536064364274923548	S3.0693.01X195	1.74745921033147	0
1708	dolphyn_854502898817831996	S3.0153.01X194	0	1.83577635464483
1709	dolphyn_854502898817831996	S3.0693.01.2X194	0	2.20497226412705
1710	dolphyn_854502898817831996	S3.0693.01X195	2.02419306744936	2.18717424148272
1711	dolphyn_8548914582576079683	S3.0693.01X195	1.66770682055808	0
1712	dolphyn_8563399982687124248	S3.0153.01X194	2.04251818757524	0
1713	dolphyn_8563399982687124248	S3.0693.01.2X194	1.77155676191054	0
1714	dolphyn_8570093932859673780	S3.0153.01X194	3.81903013857898	3.83902211254366
1715	dolphyn_8571426188379111163	S3.0153.01X194	1.78507048107726	0
1716	dolphyn_8576391303881759771	S3.0693.01X195	1.64093657949347	0
1717	dolphyn_8583984308040125131	S3.0693.01.2X194	0	1.708377860289
1718	dolphyn_8583984308040125131	S3.0693.01X195	1.92716410623426	2.24918431626693
1719	dolphyn_8585805232966216803	S3.0153.01X194	2.51688969564105	0
1720	dolphyn_8585805232966216803	S3.0693.01X195	1.70474809223843	0
1721	dolphyn_8589009225330338952	S3.0153.01X194	0	2.84723226523555
1722	dolphyn_859668682252019432	S3.0153.01X194	2.6447553507299	3.05022045883806
1723	dolphyn_8597394074080797620	S3.0153.01X194	1.73871024813824	0
1724	dolphyn_8597402830567715925	S3.0693.01X195	1.62531126159039	0
1725	dolphyn_8605136439396772751	S3.0153.01X194	0	1.7404661748405
1726	dolphyn_8622001126870755222	S3.0153.01X194	0	1.68082790852077
1727	dolphyn_8624410235002657990	S3.0153.01X194	2.08193842187842	0
1728	dolphyn_862980721965418944	S3.0693.01X195	0	1.6752256529721
1729	dolphyn_8630996491008456073	SO.0491.01X194	1.80500469597808	0
1730	dolphyn_8631679163584139442	S3.0693.01.2X194	2.86846692250811	3.47010136030937
1731	dolphyn_8631679163584139442	S3.0693.01X195	3.35863776724336	4.03335529059567
1732	dolphyn_8632198237730045530	S3.0693.01X195	1.74919985480926	0
1733	dolphyn_8632587503206457608	S3.0693.01.2X194	1.83896107071235	0
1734	dolphyn_8632609489602369804	S3.0153.01X194	0	1.73518911773966
1735	dolphyn_8638475062124782652	S3.0693.01X195	1.90805992492422	0
1736	dolphyn_8650594759273050697	S3.0153.01X194	1.7227665977411	0
1737	dolphyn_865127416396544285	S3.0153.01X194	0	2.9590682891824
1738	dolphyn_8652531888677888832	S3.0153.01X194	1.71018781553424	0
1739	dolphyn_8652531888677888832	S3.0693.01X195	0	1.86717610851281
1740	dolphyn_8663453260673925064	S3.0153.01X194	1.708377860289	0
1741	dolphyn_8669898751100849351	S3.0153.01X194	1.65822807660353	0
1742	dolphyn_8678518855287408146	S3.0693.01X195	1.63705307946707	0
1743	dolphyn_8680768673135162522	S3.0153.01X194	1.63510565918268	1.66203036255327
1744	dolphyn_8680768673135162522	S3.0693.01.2X194	2.45100509811232	3.09376601382536
1745	dolphyn_8680768673135162522	S3.0693.01X195	2.77258872223978	3.73909717027455
1746	dolphyn_8681579637475890300	SO.0491.01X194	2.69665215614984	0
1747	dolphyn_8683759630732447324	S3.0693.01.2X194	0	1.83896107071235
1748	dolphyn_8683759630732447324	S3.0693.01X195	1.66581824587021	1.65822807660353
1749	dolphyn_8691445341929146311	S3.0693.01X195	1.66203036255327	0
1750	dolphyn_8701623657652670010	S3.0153.01X194	0	1.87487437593856
1751	dolphyn_8703363746135096180	S3.0693.01X195	0	1.70474809223843
1752	dolphyn_8706474578245116153	S3.0153.01X194	2.43886271128659	0
1753	dolphyn_8706815086423386223	S3.0153.01X194	1.64480505627139	0
1754	dolphyn_871011417885150081	S3.0693.01X195	1.6094379124341	0
1755	dolphyn_8718758307582333515	S3.0153.01X194	1.66203036255327	0
1756	dolphyn_8721467494064280194	S3.0693.01.2X194	0	2.22462355152433
1757	dolphyn_8721467494064280194	S3.0693.01X195	0	2.01623546577604
1758	dolphyn_8722697770262258178	S3.0693.01X195	1.65249740189455	0
1759	dolphyn_8729374937149189938	S3.0153.01X194	2.94021956362373	0
1760	dolphyn_8731490502393461955	S3.0153.01X194	1.72097928716701	0
1761	dolphyn_8741147262503700409	S3.0153.01X194	0	1.86562931779451
1762	dolphyn_8745119308079110283	S3.0153.01X194	0	2.37024374146786
1763	dolphyn_8745119308079110283	SO.0491.01X194	0	3.12015985192904
1764	dolphyn_8746523742046582040	S3.0693.01X195	1.69561560867515	0
1765	dolphyn_8746741511163244241	S3.0693.01X195	1.69009581545155	0
1766	dolphyn_8771447736655009623	S3.0693.01X195	0	1.71918877639322
1767	dolphyn_8783371594893752570	SO.0491.01X194	0	1.82454929205105
1768	dolphyn_8789819037336766228	SO.0491.01X194	1.91985947185537	0
1769	dolphyn_8796779518904874396	S3.0153.01X194	2.5564518169511	0
1770	dolphyn_8796779518904874396	S3.0693.01X195	1.94304891677428	0
1771	dolphyn_8806838685849275613	S3.0153.01X194	2.18941639488841	0
1772	dolphyn_8806838685849275613	S3.0693.01X195	1.63119940421561	0
1773	dolphyn_8806861764269342187	S3.0693.01.2X194	2.43273577745909	1.87487437593856
1774	dolphyn_8806861764269342187	S3.0693.01X195	2.84839168565528	2.64119789411437
1775	dolphyn_8820343677085113484	S3.0693.01X195	0	1.66959183525385
1776	dolphyn_8822756505129251246	S3.0153.01X194	1.87793716546911	0
1777	dolphyn_8836702854329654015	S3.0693.01.2X194	2.87582197688143	3.30284925864438
1778	dolphyn_8836702854329654015	S3.0693.01X195	3.57402961243499	3.71381593940397
1779	dolphyn_8840843668918324457	S3.0693.01X195	1.93007108502557	0
1780	dolphyn_8842864473398154069	S3.0693.01X195	0	1.68082790852077
1781	dolphyn_8846316259155692734	S3.0153.01X194	0	2.29455292129678
1782	dolphyn_8847316366117460317	S3.0153.01X194	1.67709656090792	0
1783	dolphyn_8853661438500247982	S3.0693.01X195	2.01356879752913	0
1784	dolphyn_885503578205173569	S3.0153.01X194	0	1.66959183525385
1785	dolphyn_885503578205173569	S3.0693.01.2X194	0	1.64865862558738
1786	dolphyn_8858225328627922116	S3.0693.01X195	1.84213567655312	0
1787	dolphyn_8859569004064284905	S3.0693.01X195	0	1.6752256529721
1788	dolphyn_8863438195554067001	S3.0693.01.2X194	0	1.62727783056243
1789	dolphyn_8863438195554067001	S3.0693.01X195	0	1.69009581545155
1790	dolphyn_8869910591554128971	S3.0153.01X194	0	1.9643112344262
1791	dolphyn_8878773911255461406	S3.0693.01X195	1.61541998411165	0
1792	dolphyn_8883982012374302048	SO.0491.01X194	0	2.67276838695757
1793	dolphyn_8884035664736128978	S3.0693.01X195	1.61342993370364	0
1794	dolphyn_8884676631198413820	S3.0153.01X194	1.98513086220859	0
1795	dolphyn_8885288788654557282	S3.0153.01X194	1.61938824328727	0
1796	dolphyn_8887811207448440133	S3.0693.01.2X194	2.7330679640775	2.13653050866396
1797	dolphyn_8887811207448440133	S3.0693.01X195	3.36314931402463	2.05412373369555
1798	dolphyn_8889774585789740856	S3.0693.01.2X194	0	3.07315617051879
1799	dolphyn_8889774585789740856	S3.0693.01X195	0	4.07651997730955
1800	dolphyn_8894783013327269485	S3.0693.01X195	1.68454538492091	0
1801	dolphyn_8894783013327269485	SO.0491.01X194	2.484906649788	2.16561923792089
1802	dolphyn_8896652440669632205	S3.0153.01X194	0	1.90805992492422
1803	dolphyn_8897755226524754780	S3.0693.01X195	1.63705307946707	0
1804	dolphyn_8897755226524754780	SO.0491.01X194	0	1.91839212016142
1805	dolphyn_8901085071751429109	S3.0153.01X194	1.79674701073909	0
1806	dolphyn_8901085071751429109	S3.0693.01X195	0	1.74221902366792
1807	dolphyn_8905564871078660264	S3.0153.01X194	1.7227665977411	0
1808	dolphyn_8905564871078660264	S3.0693.01X195	1.81807677754543	0
1809	dolphyn_8907860202425122688	S3.0153.01X194	0	1.79508725932073
1810	dolphyn_8911408923842753737	S3.0153.01X194	0	1.75958057086382
1811	dolphyn_8911408923842753737	S3.0693.01X195	1.80170980008122	0
1812	dolphyn_8919634520841874345	S3.0153.01X194	1.70110510095992	0
1813	dolphyn_8919634520841874345	S3.0693.01X195	0	1.6752256529721
1814	dolphyn_892604953543163762	S3.0153.01X194	1.83418018511201	1.7509374747078
1815	dolphyn_8928854754350311981	S3.0693.01.2X194	1.74396880539171	0
1816	dolphyn_8933304560454564521	S3.0153.01X194	0	2.62394369180521
1817	dolphyn_8937292299081382152	S3.0153.01X194	1.90508815453506	0
1818	dolphyn_8937292299081382152	S3.0693.01.2X194	0	3.00121720378456
1819	dolphyn_8937292299081382152	S3.0693.01X195	0	3.84929617551984
1820	dolphyn_8938368644171574957	S3.0153.01X194	0	2.8142103969306
1821	dolphyn_8938368644171574957	S3.0693.01X195	0	1.64287268852034
1822	dolphyn_894757493467035550	S3.0693.01X195	1.83577635464483	0
1823	dolphyn_8948922877533830654	S3.0693.01X195	1.66203036255327	0
1824	dolphyn_895533312450213484	S3.0693.01X195	0	1.70474809223843
1825	dolphyn_8960053733902293519	S3.0693.01X195	0	1.6752256529721
1826	dolphyn_8963910234181880567	SO.0491.01X194	0	1.61938824328727
1827	dolphyn_8964034851030865528	S3.0153.01X194	2.14358936150359	0
1828	dolphyn_8964979340696682641	S3.0693.01X195	2.18941639488841	0
1829	dolphyn_896847739549762186	S3.0153.01X194	0	2.99673177388707
1830	dolphyn_8989362103097529054	S3.0153.01X194	1.62334081760309	1.80170980008122
1831	dolphyn_8989362103097529054	S3.0693.01X195	2.00012773496011	0
1832	dolphyn_8993896019020410818	S3.0153.01X194	0	5.12229592230256
1833	dolphyn_8993896019020410818	SO.0491.01X194	0	3.8079949350041
1834	dolphyn_8996557825475064177	S3.0693.01X195	1.64287268852034	0
1835	dolphyn_9006538075509268814	S3.0693.01X195	1.96711235670592	0
1836	dolphyn_9015307227903015062	S3.0153.01X194	2.63691217326887	0
1837	dolphyn_902163160919230833	S3.0693.01X195	1.79009141212736	0
1838	dolphyn_9022134873372853430	S3.0153.01X194	0	2.36555989215543
1839	dolphyn_9031742953650104588	S3.0153.01X194	0	2.27931646605469
1840	dolphyn_9032049106755881724	S3.0153.01X194	1.62531126159039	1.80170980008122
1841	dolphyn_9043597125544433714	S3.0693.01X195	1.63119940421561	0
1842	dolphyn_9051597379401660690	S3.0153.01X194	1.63705307946707	0
1843	dolphyn_9051597379401660690	S3.0693.01X195	1.61938824328727	0
1844	dolphyn_9062030312896536771	S3.0153.01X194	1.76473079684014	0
1845	dolphyn_9062030312896536771	SO.0491.01X194	1.66392609771817	0
1846	dolphyn_9065079102350899733	S3.0693.01.2X194	0	2.12823170584927
1847	dolphyn_9065079102350899733	S3.0693.01X195	0	2.92584614608982
1848	dolphyn_9065393802832446195	S3.0153.01X194	1.87333945622048	0
1849	dolphyn_9073414175417323459	S3.0693.01X195	1.63119940421561	0
1850	dolphyn_909060956870631225	S3.0153.01X194	1.65632149833295	0
1851	dolphyn_9099839283440429201	S3.0693.01X195	1.81645208181843	0
1852	dolphyn_9101059866838860225	S3.0153.01X194	0	3.53105536892037
1853	dolphyn_9115576201456462875	S3.0153.01X194	1.70110510095992	0
1854	dolphyn_9131581281880093154	S3.0153.01X194	0	1.61938824328727
1855	dolphyn_9135994417841573750	SO.0491.01X194	0	1.62924053973028
1856	dolphyn_9137263725627544069	S3.0693.01.2X194	1.66770682055808	0
1857	dolphyn_9139941010089838068	S3.0693.01X195	1.7281094421516	0
1858	dolphyn_9140674006957255348	S3.0693.01X195	2.29051251175978	1.76473079684014
1859	dolphyn_9141487855017976800	S3.0153.01X194	1.61541998411165	1.72097928716701
1860	dolphyn_9141487855017976800	S3.0693.01.2X194	0	1.6467336971778
1861	dolphyn_914163647525617029	S3.0153.01X194	1.7281094421516	0
1862	dolphyn_9152259943691140228	S3.0153.01X194	1.61143591509677	0
1863	dolphyn_9155480288143785744	S3.0693.01X195	1.63119940421561	0
1864	dolphyn_9159941097901400538	SO.0491.01X194	0	3.2240623515555
1865	dolphyn_9160780225642987009	S3.0153.01X194	1.83736998048011	0
1866	dolphyn_9168774279316971704	S3.0693.01X195	0	1.80828877117927
1867	dolphyn_9171673777271872485	S3.0693.01X195	1.69927861643389	0
1868	dolphyn_9177916921729424691	S3.0693.01X195	0	1.71018781553424
1869	dolphyn_917990111425113590	S3.0693.01X195	1.87487437593856	0
1870	dolphyn_9184838285516146761	S3.0153.01X194	2.39425228151987	2.91777073208428
1871	dolphyn_9214698870226378686	S3.0693.01X195	1.63119940421561	0
1872	dolphyn_928185215397604021	S3.0693.01X195	1.86408013080768	1.8531680973567
1873	dolphyn_937682811063071253	S3.0693.01X195	2.50634193050807	0
1874	dolphyn_940362470119259067	S3.0153.01X194	0	2.83556352140117
1875	dolphyn_940362470119259067	SO.0491.01X194	0	1.84213567655312
1876	dolphyn_943715704055308272	SO.0491.01X194	3.18096625179498	2.06559613485778
1877	dolphyn_946735970318941313	S3.0693.01X195	0	1.73342389221509
1878	dolphyn_951107508860172520	S3.0153.01X194	1.68824909285839	0
1879	dolphyn_951107508860172520	S3.0693.01X195	1.61938824328727	0
1880	dolphyn_956225272614940518	S3.0153.01X194	1.62334081760309	0
1881	dolphyn_975526095056378824	S3.0693.01X195	0	1.77664583141801
1882	dolphyn_977883471896394359	S3.0693.01X195	1.61143591509677	0
1883	dolphyn_996866191385502126	SO.0491.01X194	1.71018781553424	0
